# Supplementary material for: Toward an atlas of Salish Sea biodiversity: the flora and fauna of Galiano Island, British Columbia, Canada. Part I. Marine zoology
Source: Biodivers Data J. 2022 Mar 10;10:e76050. doi: 10.3897/BDJ.10.e76050 (PMC8930920; doi:10.3897/BDJ.10.e76050)
Supplement: XML Treatment for Porifera [file BDJ.10.e76050-treatment1.xml]

<!DOCTYPE tp:taxon-treatment
  PUBLIC "-//TaxonX//DTD Taxonomic Treatment Publishing DTD v0 20100105//EN" "tax-treatment-NSO.dtd">
<tp:taxon-treatment xmlns:tp="http://www.plazi.org/taxpub"><tp:treatment-meta><mixed-citation publication-type="journal"><person-group><name><surname>Simon</surname><given-names>Andrew D. F.</given-names></name><name><surname>Adamczyk</surname><given-names>Emily M.</given-names></name><name><surname>Basman</surname><given-names>Antranig</given-names></name><name><surname>Chu</surname><given-names>Jackson W. F.</given-names></name><name><surname>Gartner</surname><given-names>Heidi N.</given-names></name><name><surname>Fletcher</surname><given-names>Karin</given-names></name><name><surname>Gibbs</surname><given-names>Charles J.</given-names></name><name><surname>Gibbs</surname><given-names>Donna M.</given-names></name><name><surname>Gilmore</surname><given-names>Scott R.</given-names></name><name><surname>Harbo</surname><given-names>Rick M.</given-names></name><name><surname>Harris</surname><given-names>Leslie H.</given-names></name><name><surname>Humphrey</surname><given-names>Elaine</given-names></name><name><surname>Lamb</surname><given-names>Andy</given-names></name><name><surname>Lambert</surname><given-names>Philip</given-names></name><name><surname>McDaniel</surname><given-names>Neil</given-names></name><name><surname>Scott</surname><given-names>Jessica</given-names></name><name><surname>Starzomski</surname><given-names>Brian M.</given-names></name></person-group><article-title>Toward an atlas of Salish Sea biodiversity: the flora and fauna of Galiano Island, British Columbia, Canada. Part I. Marine zoology</article-title><source>Biodivers Data J</source><day>10</day><month>03</month><year>2022</year><volume>10</volume><pub-id pub-id-type="doi">10.3897/BDJ.10.e76050</pub-id></mixed-citation></tp:treatment-meta><tp:nomenclature><tp:taxon-name>
              <object-id xmlns:xlink="http://www.w3.org/1999/xlink" content-type="arpha" xlink:type="simple">8E441C10-6C55-515E-8D60-8053667622AC</object-id>
              <tp:taxon-name-part taxon-name-part-type="phylum">Porifera</tp:taxon-name-part>
            </tp:taxon-name><tp:taxon-authority>Grant, 1836</tp:taxon-authority></tp:nomenclature><tp:treatment-sec sec-type="Notes"><title>Notes</title><p>[<bold>3 classes: 15 orders: 27 genera: 40 species</bold>]</p><p>The name ‘<tp:taxon-name><tp:taxon-name-part taxon-name-part-type="phylum">Porifera</tp:taxon-name-part></tp:taxon-name>’ derives from Modern Latin and means, literally, “bearing pores”, referring to the pores that perforate the body wall of these organisms.</p><p><tp:taxon-name><tp:taxon-name-part taxon-name-part-type="phylum">Porifera</tp:taxon-name-part></tp:taxon-name> are commonly known as sponges and have the simplest body plans of all multicellular animals, with no tissues or organs. Currently there are 9,452 valid species recognised worldwide, including representatives from both fresh and saltwater habitats (<xref ref-type="bibr" rid="B6754349">Hooper and van Soest 2002</xref>, <xref ref-type="bibr" rid="B6662786">Van Soest et al. 2012</xref>, <xref ref-type="bibr" rid="B7630317">de Voogd et al. 2021</xref>). Most sponges have a unique internal canal system used for circulating water, which is made of a series of progressively finer filters connected by chambers lined with flagellated cells called choanocytes. The phylum is divided into four classes: <tp:taxon-name><tp:taxon-name-part taxon-name-part-type="class">Calcarea</tp:taxon-name-part></tp:taxon-name> (calcareous sponges), <tp:taxon-name><tp:taxon-name-part taxon-name-part-type="class">Demospongiae</tp:taxon-name-part></tp:taxon-name> (demosponges), <tp:taxon-name><tp:taxon-name-part taxon-name-part-type="class">Hexactinellida</tp:taxon-name-part></tp:taxon-name> (glass sponges) and the <tp:taxon-name><tp:taxon-name-part taxon-name-part-type="class">Homoscleromorpha</tp:taxon-name-part></tp:taxon-name> (homoscleromorphs) (<xref ref-type="bibr" rid="B7630593">Gazave et al. 2011</xref>). Currently, there are 70 valid species recognised in the Puget Trough/Georgia Basin ecoregion (<xref ref-type="bibr" rid="B7630317">de Voogd et al. 2021</xref>), though many species remain undescribed in this cryptic group. Indeed, we estimate as many as 300 to 400 taxa may be present off the coast of British Columbia (Austin, unpubl. 2017). To date, 40 taxa have been documented locally, with all classes but the homoscleromophs confirmed for Galiano Island.</p><p>Most sponges are filter feeders that tend to thrive in strong current or wave-swept habitats. In tidal passages along the coast of British Columbia, sponges are often the most conspicuous and abundant sessile invertebrates present (Neil McDaniel, pers. obs.). Given that it is difficult to census the biodiversity found in areas with strong currents, additional species have likely gone undocumented from channels around Galiano Island. The homosceleromoph sponge <italic><tp:taxon-name><tp:taxon-name-part taxon-name-part-type="genus" reg="Oscarella">Oscarella</tp:taxon-name-part></tp:taxon-name></italic> sp., for example, is known to occur in inlets of Vancouver Island and would likely be found in deeper waters around Galiano Island with further search effort. This dataset also includes three undescribed sponge species, which is likely a small percentage of the undescribed species in this region. Indeed, new sponge species are frequently described based on specimens sampled in deeper waters (<xref ref-type="bibr" rid="B6662801">Reiswig 2018</xref>).</p><p>The glass sponges <italic><tp:taxon-name><tp:taxon-name-part taxon-name-part-type="genus" reg="Aphrocallistes">Aphrocallistes</tp:taxon-name-part><tp:taxon-name-part taxon-name-part-type="species" reg="vastus">vastus</tp:taxon-name-part></tp:taxon-name></italic> Schulze, 1886 (cloud sponge) (Fig. <xref ref-type="fig" rid="F6640558">4</xref>) and <italic><tp:taxon-name><tp:taxon-name-part taxon-name-part-type="genus" reg="Heterochone">Heterochone</tp:taxon-name-part><tp:taxon-name-part taxon-name-part-type="species" reg="calyx">calyx</tp:taxon-name-part></tp:taxon-name></italic> (Schulze, 1886) (fingered goblet sponge) form extensive deep-water reefs or bioherms, globally unique to the coasts of western Canada and the USA (<xref ref-type="bibr" rid="B7630550">Dunham et al. 2018</xref>). Glass sponge reefs contribute to the productivity of benthic ecosystems by forming habitat for diverse communities of invertebrates and fish and also play an important role in water filtration and carbon sequestration (<xref ref-type="bibr" rid="B7630550">Dunham et al. 2018</xref>). A total of 19 reef complexes have been mapped throughout the region, covering an area of ~ 12 km<sup>2</sup> (<xref ref-type="bibr" rid="B7630550">Dunham et al. 2018</xref>). The reef off Galiano Island is one of the largest reefs mapped in the region, supporting dense populations of <italic><tp:taxon-name><tp:taxon-name-part taxon-name-part-type="genus" reg="Aphrocallistes">A.</tp:taxon-name-part><tp:taxon-name-part taxon-name-part-type="species" reg="vastus">vastus</tp:taxon-name-part></tp:taxon-name></italic> and <italic><tp:taxon-name><tp:taxon-name-part taxon-name-part-type="genus" reg="Heterochone">H.</tp:taxon-name-part><tp:taxon-name-part taxon-name-part-type="species" reg="calyx">calyx</tp:taxon-name-part></tp:taxon-name></italic> and a high diversity of marine animal species (<xref ref-type="bibr" rid="B6662828">Chu and Leys 2010</xref>, <xref ref-type="bibr" rid="B6662838">Chu and Leys 2012</xref>).</p><p>Uncertainty regarding sponge diversity primarily results from their cryptic nature, which demands specialised knowledge of their skeletal structures and advanced microscopy techniques to confirm species. Most sponges are characterised by their calcareous or siliceous spicules. The abundance, morphology and arrangement of these spicules, along with the form, texture and colour of the sponge, are used to identify specimens with reference to previously-described species. Austin and Ott (<xref ref-type="bibr" rid="B6662860">Kozloff 1996</xref>) provide keys to 130 intertidal and shallow subtidal species, including ~ 20 calcareous sponges, eight glass sponges and 100 demosponges. Additional regional accounts of <tp:taxon-name><tp:taxon-name-part taxon-name-part-type="phylum">Porifera</tp:taxon-name-part></tp:taxon-name> include <xref ref-type="bibr" rid="B6662869">Lamb and Hanby (2005)</xref>, <xref ref-type="bibr" rid="B6662886">Carlton (2007)</xref>, <xref ref-type="bibr" rid="B6662898">Harbo (2011)</xref>, <xref ref-type="bibr" rid="B6662910">Austin et al. (2013)</xref>, <xref ref-type="bibr" rid="B6662948">Austin et al. (2014)</xref>, <xref ref-type="bibr" rid="B6662971">Jensen et al. (2018)</xref> and <xref ref-type="bibr" rid="B6662979">Ott et al. (2019)</xref>. For annotated records of sponges reported for Galiano Island, see supplementary materials (Suppl. material <xref ref-type="supplementary-material" rid="S7651202">2</xref>).</p></tp:treatment-sec><tp:treatment-sec><!--Section generated to contain objects referenced in tp:taxon-treatment.--><fig id="F6640558" position="float" orientation="portrait"><object-id xmlns:xlink="http://www.w3.org/1999/xlink" content-type="arpha" xlink:type="simple">9599052E-91A2-5FA1-BEA1-BB14A17ABCDA</object-id><object-id xmlns:xlink="http://www.w3.org/1999/xlink" content-type="doi" xlink:type="simple">10.3897/BDJ.10.e76050.figure4</object-id><label>Figure 4.</label><caption><p><italic><tp:taxon-name><tp:taxon-name-part taxon-name-part-type="genus" reg="Aphrocallistes">Aphrocallistes</tp:taxon-name-part><tp:taxon-name-part taxon-name-part-type="species" reg="vastus">vastus</tp:taxon-name-part></tp:taxon-name></italic> (cloud sponge) – Photograph by Jackson Chu / Fisheries and Oceans Canada.</p></caption><graphic xmlns:xlink="http://www.w3.org/1999/xlink" xlink:href="bdj-10-e76050-g004.jpg" position="float" id="oo_500828.jpg" orientation="portrait" xlink:type="simple"><uri content-type="original_file" xlink:type="simple">https://binary.pensoft.net/fig/500828</uri></graphic></fig><supplementary-material xmlns:xlink="http://www.w3.org/1999/xlink" id="S7651202" orientation="portrait" position="float" xlink:type="simple"><object-id content-type="arpha" xlink:type="simple">064E1A0A-9731-5855-8161-51A69B62677A</object-id><object-id content-type="doi" xlink:type="simple">10.3897/BDJ.10.e76050.suppl2</object-id><label>Supplementary material 2</label><caption><p><tp:taxon-name><tp:taxon-name-part taxon-name-part-type="phylum">Porifera</tp:taxon-name-part></tp:taxon-name> of Galiano Island, British Columbia, Canada</p></caption><statement content-type="dataType"><label>Data type</label><p>taxonomic summary and catalogue of occurrence records</p></statement><statement content-type="notes"><label>Brief description</label><p>Curated taxonomic summary and catalogue of occurrence records documenting <tp:taxon-name><tp:taxon-name-part taxon-name-part-type="phylum">Porifera</tp:taxon-name-part></tp:taxon-name> reported for Galiano Island, British Columbia, Canada, in Darwin Core Standard format.</p></statement><p>File: oo_640496.xlsx</p><media xlink:href="bdj-10-e76050-s002.xlsx" mimetype="Microsoft Excel Document" mime-subtype="xlsx" position="float" orientation="portrait" xlink:type="simple"><uri content-type="original_file" xlink:type="simple">https://binary.pensoft.net/file/640496</uri></media><attrib specific-use="authors">Antranig Basman, Jackson Chu, Charlie Gibbs, Donna Gibbs, Andy Lamb, Neil McDaniel, Andrew Simon</attrib></supplementary-material></tp:treatment-sec><ref-list><ref id="B6754349"><element-citation xmlns:xlink="http://www.w3.org/1999/xlink" publication-type="book" xlink:type="simple"><person-group person-group-type="editor"><name name-style="western"><surname>Hooper</surname><given-names>J.</given-names></name><name name-style="western"><surname>van Soest</surname><given-names>R. W. M.</given-names></name></person-group><year>2002</year><source>Systema <tp:taxon-name><tp:taxon-name-part taxon-name-part-type="phylum">Porifera</tp:taxon-name-part></tp:taxon-name>: a guide to the classification of sponges</source><publisher-name>Springer US</publisher-name><publisher-loc>New York</publisher-loc><size units="page">XCIV, 1707</size><pub-id pub-id-type="doi">10.1007/978-1-4615-0747-5</pub-id></element-citation></ref><ref id="B6662786"><element-citation xmlns:xlink="http://www.w3.org/1999/xlink" publication-type="article" xlink:type="simple"><person-group person-group-type="author"><name name-style="western"><surname>Van Soest</surname><given-names>Rob W M</given-names></name><name name-style="western"><surname>Boury-Esnault</surname><given-names>Nicole</given-names></name><name name-style="western"><surname>Vacelet</surname><given-names>Jean</given-names></name><name name-style="western"><surname>Dohrmann</surname><given-names>Martin</given-names></name><name name-style="western"><surname>Erpenbeck</surname><given-names>Dirk</given-names></name><name name-style="western"><surname>De Voogd</surname><given-names>Nicole J</given-names></name><name name-style="western"><surname>Santodomingo</surname><given-names>Nadiezhda</given-names></name><name name-style="western"><surname>Vanhoorne</surname><given-names>Bart</given-names></name><name name-style="western"><surname>Kelly</surname><given-names>Michelle</given-names></name><name name-style="western"><surname>Hooper</surname><given-names>John N A</given-names></name></person-group><year>2012</year><article-title>Global diversity of sponges (<tp:taxon-name><tp:taxon-name-part taxon-name-part-type="phylum">Porifera</tp:taxon-name-part></tp:taxon-name>).</article-title><source>PLOS One</source><volume>7</volume><issue>4</issue><fpage>e35105</fpage><pub-id pub-id-type="doi">10.1371/journal.pone.0035105</pub-id></element-citation></ref><ref id="B7630317"><element-citation xmlns:xlink="http://www.w3.org/1999/xlink" publication-type="website" xlink:type="simple"><person-group person-group-type="author"><name name-style="western"><surname>de Voogd</surname><given-names>N. J.</given-names></name><name name-style="western"><surname>Alvarez</surname><given-names>B.</given-names></name><name name-style="western"><surname>Boury-Esnault</surname><given-names>N.</given-names></name><name name-style="western"><surname>Carballo</surname><given-names>J. L.</given-names></name><name name-style="western"><surname>Cárdenas</surname><given-names>P.</given-names></name><name name-style="western"><surname>Díaz</surname><given-names>M. -C.</given-names></name><name name-style="western"><surname>Dohrmann</surname><given-names>M.</given-names></name><name name-style="western"><surname>Downey</surname><given-names>R.</given-names></name><name name-style="western"><surname>Hajdu</surname><given-names>E.</given-names></name><name name-style="western"><surname>Hooper</surname><given-names>J. N. A.</given-names></name><name name-style="western"><surname>Kelly</surname><given-names>M.</given-names></name><name name-style="western"><surname>Klautau</surname><given-names>M.</given-names></name><name name-style="western"><surname>Manconi</surname><given-names>R.</given-names></name><name name-style="western"><surname>Morrow</surname><given-names>C. C.</given-names></name><name name-style="western"><surname>Pisera</surname><given-names>A. B.</given-names></name><name name-style="western"><surname>Ríos</surname><given-names>P.</given-names></name><name name-style="western"><surname>Rützler</surname><given-names>K.</given-names></name><name name-style="western"><surname>Schönberg</surname><given-names>C.</given-names></name><name name-style="western"><surname>Vacelet</surname><given-names>J.</given-names></name><name name-style="western"><surname>van Soest</surname><given-names>R. W. M.</given-names></name></person-group><article-title>World <tp:taxon-name><tp:taxon-name-part taxon-name-part-type="phylum">Porifera</tp:taxon-name-part></tp:taxon-name> Database</article-title><uri xlink:type="simple">http://www.marinespecies.org/porifera</uri><date-in-citation content-type="access-date">2021-12-22T00:00:00+02:00</date-in-citation></element-citation></ref><ref id="B7630593"><element-citation xmlns:xlink="http://www.w3.org/1999/xlink" publication-type="article" xlink:type="simple"><person-group person-group-type="author"><name name-style="western"><surname>Gazave</surname><given-names>Eve</given-names></name><name name-style="western"><surname>Lapébie</surname><given-names>Pascal</given-names></name><name name-style="western"><surname>Ereskovsky</surname><given-names>Alexander V.</given-names></name><name name-style="western"><surname>Vacelet</surname><given-names>Jean</given-names></name><name name-style="western"><surname>Renard</surname><given-names>Emmanuelle</given-names></name><name name-style="western"><surname>Cárdenas</surname><given-names>Paco</given-names></name><name name-style="western"><surname>Borchiellini</surname><given-names>Carole</given-names></name></person-group><year>2011</year><article-title>No longer <tp:taxon-name><tp:taxon-name-part taxon-name-part-type="class">Demospongiae</tp:taxon-name-part></tp:taxon-name>: <tp:taxon-name><tp:taxon-name-part taxon-name-part-type="class">Homoscleromorpha</tp:taxon-name-part></tp:taxon-name> formal nomination as a fourth class of <tp:taxon-name><tp:taxon-name-part taxon-name-part-type="phylum">Porifera</tp:taxon-name-part></tp:taxon-name></article-title><source>Hydrobiologia</source><volume>687</volume><issue>1</issue><fpage>3</fpage><lpage>10</lpage><pub-id pub-id-type="doi">10.1007/s10750-011-0842-x</pub-id></element-citation></ref><ref id="B6662801"><element-citation xmlns:xlink="http://www.w3.org/1999/xlink" publication-type="article" xlink:type="simple"><person-group person-group-type="author"><name name-style="western"><surname>Reiswig</surname><given-names>Henry M.</given-names></name></person-group><year>2018</year><article-title>Four new species of <tp:taxon-name><tp:taxon-name-part taxon-name-part-type="class">Hexactinellida</tp:taxon-name-part></tp:taxon-name> (<tp:taxon-name><tp:taxon-name-part taxon-name-part-type="phylum">Porifera</tp:taxon-name-part></tp:taxon-name>) and a name replacement from the NE Pacific</article-title><source>Zootaxa</source><volume>4466</volume><issue>1</issue><fpage>124</fpage><lpage>151</lpage><uri xlink:type="simple">http://zoobank.org/5410b0df-67ba-4d9a-b891-3adfab79a8ec</uri><pub-id pub-id-type="doi">10.11646/zootaxa.4466.1.11</pub-id></element-citation></ref><ref id="B7630550"><element-citation xmlns:xlink="http://www.w3.org/1999/xlink" publication-type="article" xlink:type="simple"><person-group person-group-type="author"><name name-style="western"><surname>Dunham</surname><given-names>A.</given-names></name><name name-style="western"><surname>Archer</surname><given-names>S. K.</given-names></name><name name-style="western"><surname>Davies</surname><given-names>S. C.</given-names></name><name name-style="western"><surname>Burke</surname><given-names>L. A.</given-names></name><name name-style="western"><surname>Mossman</surname><given-names>J.</given-names></name><name name-style="western"><surname>Pegg</surname><given-names>J. R.</given-names></name><name name-style="western"><surname>Archer</surname><given-names>E.</given-names></name></person-group><year>2018</year><article-title>Assessing condition and ecological role of deep-water biogenic habitats: glass sponge reefs in the Salish Sea</article-title><source>Marine Environmental Research</source><volume>141</volume><fpage>88</fpage><lpage>99</lpage><pub-id pub-id-type="doi">10.1016/j.marenvres.2018.08.002</pub-id></element-citation></ref><ref id="B6662828"><element-citation xmlns:xlink="http://www.w3.org/1999/xlink" publication-type="article" xlink:type="simple"><person-group person-group-type="author"><name name-style="western"><surname>Chu</surname><given-names>J. W. F.</given-names></name><name name-style="western"><surname>Leys</surname><given-names>S. P.</given-names></name></person-group><year>2010</year><article-title>High resolution mapping of community structure in three glass sponge reefs (<tp:taxon-name><tp:taxon-name-part taxon-name-part-type="phylum">Porifera</tp:taxon-name-part></tp:taxon-name>, <tp:taxon-name><tp:taxon-name-part taxon-name-part-type="class">Hexactinellida</tp:taxon-name-part></tp:taxon-name>)</article-title><source>Marine Ecology Progress Series</source><volume>417</volume><fpage>97</fpage><lpage>113</lpage><pub-id pub-id-type="doi">10.7939/r36k3q</pub-id></element-citation></ref><ref id="B6662838"><element-citation xmlns:xlink="http://www.w3.org/1999/xlink" publication-type="article" xlink:type="simple"><person-group person-group-type="author"><name name-style="western"><surname>Chu</surname><given-names>J. W. F.</given-names></name><name name-style="western"><surname>Leys</surname><given-names>S. P.</given-names></name></person-group><year>2012</year><article-title>The dorid nudibranchs <italic><tp:taxon-name><tp:taxon-name-part taxon-name-part-type="genus" reg="Peltodoris">Peltodoris</tp:taxon-name-part><tp:taxon-name-part taxon-name-part-type="species" reg="lentiginosa">lentiginosa</tp:taxon-name-part></tp:taxon-name></italic> and <italic><tp:taxon-name><tp:taxon-name-part taxon-name-part-type="genus" reg="Archidoris">Archidoris</tp:taxon-name-part><tp:taxon-name-part taxon-name-part-type="species" reg="odhneri">odhneri</tp:taxon-name-part></tp:taxon-name></italic> as predators of glass sponges</article-title><source>Invertebrate Biology</source><volume>131</volume><issue>2</issue><fpage>75</fpage><lpage>81</lpage><pub-id pub-id-type="doi">10.1111/j.1744-7410.2012.00262.x</pub-id></element-citation></ref><ref id="B6662860"><element-citation xmlns:xlink="http://www.w3.org/1999/xlink" publication-type="book" xlink:type="simple"><person-group person-group-type="author"><name name-style="western"><surname>Kozloff</surname><given-names>E. N.</given-names></name></person-group><year>1996</year><source>Marine invertebrates of the Pacific northwest</source><edition>2nd ed</edition><publisher-name>University of Washington Press</publisher-name><publisher-loc>Seattle</publisher-loc><size units="page">552</size></element-citation></ref><ref id="B6662869"><element-citation xmlns:xlink="http://www.w3.org/1999/xlink" publication-type="book" xlink:type="simple"><person-group person-group-type="author"><name name-style="western"><surname>Lamb</surname><given-names>A.</given-names></name><name name-style="western"><surname>Hanby</surname><given-names>B. P.</given-names></name></person-group><year>2005</year><source>Marine life of the Pacific Northwest: a photographic encyclopedia of invertebrates, seaweeds and selected fishes</source><publisher-name>Harbour Publishing</publisher-name><publisher-loc>Maideira Park</publisher-loc><size units="page">398</size></element-citation></ref><ref id="B6662886"><element-citation xmlns:xlink="http://www.w3.org/1999/xlink" publication-type="book" xlink:type="simple"><person-group person-group-type="editor"><name name-style="western"><surname>Carlton</surname><given-names>JT</given-names></name></person-group><year>2007</year><source>The Light and Smith Manual, intertidal invertebrates from Central California to Oregon</source><edition>4th ed</edition><publisher-name>University of California Press</publisher-name><publisher-loc>Berkeley</publisher-loc><size units="page">1019</size><pub-id pub-id-type="doi">10.1525/9780520930438</pub-id></element-citation></ref><ref id="B6662898"><element-citation xmlns:xlink="http://www.w3.org/1999/xlink" publication-type="book" xlink:type="simple"><person-group person-group-type="author"><name name-style="western"><surname>Harbo</surname><given-names>R. M.</given-names></name></person-group><year>2011</year><source>Whelks to whales</source><edition>2nd ed</edition><publisher-name>Harbour Publishing</publisher-name><publisher-loc>Maideira Park</publisher-loc><size units="page">328</size></element-citation></ref><ref id="B6662910"><element-citation xmlns:xlink="http://www.w3.org/1999/xlink" publication-type="article" xlink:type="simple"><person-group person-group-type="author"><name name-style="western"><surname>Austin</surname><given-names>W. C.</given-names></name><name name-style="western"><surname>Ott</surname><given-names>B. S.</given-names></name><name name-style="western"><surname>Reiswig</surname><given-names>H. M.</given-names></name><name name-style="western"><surname>Romagosa</surname><given-names>P.</given-names></name><name name-style="western"><surname>McDaniel</surname><given-names>N. G.</given-names></name></person-group><year>2013</year><article-title>Two new species in the family <tp:taxon-name><tp:taxon-name-part taxon-name-part-type="family">Axinellidae</tp:taxon-name-part></tp:taxon-name> (<tp:taxon-name><tp:taxon-name-part taxon-name-part-type="phylum">Porifera</tp:taxon-name-part></tp:taxon-name>, <tp:taxon-name><tp:taxon-name-part taxon-name-part-type="class">Demospongiae</tp:taxon-name-part></tp:taxon-name>) from British Columbia and adjacent waters</article-title><source>ZooKeys</source><volume>338</volume><fpage>11</fpage><pub-id pub-id-type="doi">10.3897/zookeys.338.5535</pub-id></element-citation></ref><ref id="B6662948"><element-citation xmlns:xlink="http://www.w3.org/1999/xlink" publication-type="article" xlink:type="simple"><person-group person-group-type="author"><name name-style="western"><surname>Austin</surname><given-names>W. C.</given-names></name><name name-style="western"><surname>Ott</surname><given-names>B. S.</given-names></name><name name-style="western"><surname>Reiswig</surname><given-names>H. M.</given-names></name><name name-style="western"><surname>Romagosa</surname><given-names>P.</given-names></name><name name-style="western"><surname>N.</surname><given-names>McDaniel.</given-names></name></person-group><year>2014</year><article-title>Taxonomic review of <tp:taxon-name><tp:taxon-name-part taxon-name-part-type="order">Hadromerida</tp:taxon-name-part></tp:taxon-name> (<tp:taxon-name><tp:taxon-name-part taxon-name-part-type="phylum">Porifera</tp:taxon-name-part></tp:taxon-name>, <tp:taxon-name><tp:taxon-name-part taxon-name-part-type="class">Demospongiae</tp:taxon-name-part></tp:taxon-name>) from British Columbia, Canada, and adjacent waters, with the description of nine new species</article-title><source>Plazi.org taxonomic treatments database</source><pub-id pub-id-type="doi">10.15468/w8macu</pub-id></element-citation></ref><ref id="B6662971"><element-citation xmlns:xlink="http://www.w3.org/1999/xlink" publication-type="book" xlink:type="simple"><person-group person-group-type="author"><name name-style="western"><surname>Jensen</surname><given-names>G. C.</given-names></name><name name-style="western"><surname>Gotshall</surname><given-names>D. W.</given-names></name><name name-style="western"><surname>Miller</surname><given-names>R. E. F.</given-names></name></person-group><year>2018</year><source>Beneath Pacific tides: subtidal invertebrates of the West Coast</source><publisher-name>MolaMarine</publisher-name><publisher-loc>Bremerton</publisher-loc><size units="page">296</size></element-citation></ref><ref id="B6662979"><element-citation xmlns:xlink="http://www.w3.org/1999/xlink" publication-type="article" xlink:type="simple"><person-group person-group-type="author"><name name-style="western"><surname>Ott</surname><given-names>B.</given-names></name><name name-style="western"><surname>Reiswig</surname><given-names>H. M.</given-names></name><name name-style="western"><surname>McDaniel</surname><given-names>N.</given-names></name><name name-style="western"><surname>Harbo</surname><given-names>R.</given-names></name></person-group><year>2019</year><article-title>New species of <italic><tp:taxon-name><tp:taxon-name-part taxon-name-part-type="genus" reg="Lissodendoryx">Lissodendoryx</tp:taxon-name-part></tp:taxon-name></italic> Topsent, 1892 (<tp:taxon-name><tp:taxon-name-part taxon-name-part-type="class">Demospongiae</tp:taxon-name-part></tp:taxon-name>, <tp:taxon-name><tp:taxon-name-part taxon-name-part-type="order">Poecilosclerida</tp:taxon-name-part></tp:taxon-name> <tp:taxon-name><tp:taxon-name-part taxon-name-part-type="family">Coelosphaeridae</tp:taxon-name-part></tp:taxon-name>) and <italic><tp:taxon-name><tp:taxon-name-part taxon-name-part-type="genus" reg="Myxilla">Myxilla</tp:taxon-name-part></tp:taxon-name></italic> Schmidt, 1862 (<tp:taxon-name><tp:taxon-name-part taxon-name-part-type="class">Demospongiae</tp:taxon-name-part></tp:taxon-name>, <tp:taxon-name><tp:taxon-name-part taxon-name-part-type="order">Poecilosclerida</tp:taxon-name-part></tp:taxon-name> <tp:taxon-name><tp:taxon-name-part taxon-name-part-type="family">Myxillidae</tp:taxon-name-part></tp:taxon-name>) from the Northeast Pacific</article-title><source>
            <italic>Zootaxa</italic>
          </source><volume>4700</volume><issue>1</issue><pub-id pub-id-type="doi">10.15468/dmunb4</pub-id></element-citation></ref></ref-list></tp:taxon-treatment>
