# Supplementary material for: Toward an atlas of Salish Sea biodiversity: the flora and fauna of Galiano Island, British Columbia, Canada. Part I. Marine zoology
Source: Biodivers Data J. 2022 Mar 10;10:e76050. doi: 10.3897/BDJ.10.e76050 (PMC8930920; doi:10.3897/BDJ.10.e76050)
Supplement: XML Treatment for Cnidaria [file BDJ.10.e76050-treatment2.xml]

<!DOCTYPE tp:taxon-treatment
  PUBLIC "-//TaxonX//DTD Taxonomic Treatment Publishing DTD v0 20100105//EN" "tax-treatment-NSO.dtd">
<tp:taxon-treatment xmlns:tp="http://www.plazi.org/taxpub"><tp:treatment-meta><mixed-citation publication-type="journal"><person-group><name><surname>Simon</surname><given-names>Andrew D. F.</given-names></name><name><surname>Adamczyk</surname><given-names>Emily M.</given-names></name><name><surname>Basman</surname><given-names>Antranig</given-names></name><name><surname>Chu</surname><given-names>Jackson W. F.</given-names></name><name><surname>Gartner</surname><given-names>Heidi N.</given-names></name><name><surname>Fletcher</surname><given-names>Karin</given-names></name><name><surname>Gibbs</surname><given-names>Charles J.</given-names></name><name><surname>Gibbs</surname><given-names>Donna M.</given-names></name><name><surname>Gilmore</surname><given-names>Scott R.</given-names></name><name><surname>Harbo</surname><given-names>Rick M.</given-names></name><name><surname>Harris</surname><given-names>Leslie H.</given-names></name><name><surname>Humphrey</surname><given-names>Elaine</given-names></name><name><surname>Lamb</surname><given-names>Andy</given-names></name><name><surname>Lambert</surname><given-names>Philip</given-names></name><name><surname>McDaniel</surname><given-names>Neil</given-names></name><name><surname>Scott</surname><given-names>Jessica</given-names></name><name><surname>Starzomski</surname><given-names>Brian M.</given-names></name></person-group><article-title>Toward an atlas of Salish Sea biodiversity: the flora and fauna of Galiano Island, British Columbia, Canada. Part I. Marine zoology</article-title><source>Biodivers Data J</source><day>10</day><month>03</month><year>2022</year><volume>10</volume><pub-id pub-id-type="doi">10.3897/BDJ.10.e76050</pub-id></mixed-citation></tp:treatment-meta><tp:nomenclature><tp:taxon-name>
              <object-id xmlns:xlink="http://www.w3.org/1999/xlink" content-type="arpha" xlink:type="simple">540D897E-1A07-5E27-84E6-5A1EC7150CAF</object-id>
              <tp:taxon-name-part taxon-name-part-type="phylum">Cnidaria</tp:taxon-name-part>
            </tp:taxon-name><tp:taxon-authority>Hatschek, 1888</tp:taxon-authority></tp:nomenclature><tp:treatment-sec sec-type="Notes"><title>Notes</title><p>[<bold>3 classes: 13 orders: 42 families: 64 genera: 77 species</bold>]</p><p>‘<tp:taxon-name><tp:taxon-name-part taxon-name-part-type="phylum">Cnidaria</tp:taxon-name-part></tp:taxon-name>’ is the Latinised plural form of the Greek κνίδη (knidē), which means “nettle.”</p><p><tp:taxon-name><tp:taxon-name-part taxon-name-part-type="phylum">Cnidaria</tp:taxon-name-part></tp:taxon-name> comprise 12,000 extant invertebrate species which primarily occur in marine environments (<xref ref-type="bibr" rid="B6696482">WoRMS Editorial Board 2021</xref>). The phylum is characterised by the possession of a cell called the cnidocyte, which is used for protection or prey capture. Cnidarians may be polypoid, medusoid or alternate between life stages and are grouped into seven classes: <tp:taxon-name><tp:taxon-name-part taxon-name-part-type="class">Anthozoa</tp:taxon-name-part></tp:taxon-name> (anemones, soft corals, stony corals and sea fans), <tp:taxon-name><tp:taxon-name-part taxon-name-part-type="class">Cubozoa</tp:taxon-name-part></tp:taxon-name> (box jellies), <tp:taxon-name><tp:taxon-name-part taxon-name-part-type="class">Hydrozoa</tp:taxon-name-part></tp:taxon-name> (hydrozoans), <tp:taxon-name><tp:taxon-name-part taxon-name-part-type="phylum">Myxozoa</tp:taxon-name-part></tp:taxon-name> (obligate parasites), <tp:taxon-name><tp:taxon-name-part taxon-name-part-type="class">Polypodiozoa</tp:taxon-name-part></tp:taxon-name> (endocellular parasite), <tp:taxon-name><tp:taxon-name-part taxon-name-part-type="class">Scyphozoa</tp:taxon-name-part></tp:taxon-name> (true jellyfish) and <tp:taxon-name><tp:taxon-name-part taxon-name-part-type="class">Staurozoa</tp:taxon-name-part></tp:taxon-name> (stalked jellyfishes) (<xref ref-type="bibr" rid="B6696482">WoRMS Editorial Board 2021</xref>). Nearly 600 cnidarian species are known to occur along the Pacific coast of North America (<xref ref-type="bibr" rid="B6698912">Cairns et al. 2002</xref>), over 200 of which are reported for the coast of British Columbia (<xref ref-type="bibr" rid="B6698852">Brinckmann-Voss 1996</xref>, <xref ref-type="bibr" rid="B6698935">Brinckmann-Voss and Arai 1997</xref>, <xref ref-type="bibr" rid="B6699028">Sendall 2010</xref>, <xref ref-type="bibr" rid="B6698927">Boutillier and Gillespie 2011</xref>). Of these taxa, 77 species are reported in the Galiano Island record.</p><p>Cnidarians occur widely throughout the marine environment, with medusae present in pelagic and polyps in benthic habitats. While field identification is reliable in some cases, many taxa, especially hydrozoans, require microscopy for reliable determination. Owing to these limitations, certain groups, including anemones and corals, are well represented in the Galiano Island record, whereas others, such as hydroids and hydrocorals and the smaller scyphozoans, are not. The deeper-dwelling soft corals (gorgonians) are also under-represented due to sampling biases toward shallower waters.</p><p>In this dataset, we report the recently-described hydroids <italic><tp:taxon-name><tp:taxon-name-part taxon-name-part-type="genus" reg="Leuckartiara">Leuckartiara</tp:taxon-name-part><tp:taxon-name-part taxon-name-part-type="species" reg="longicalcar">longicalcar</tp:taxon-name-part></tp:taxon-name></italic> Schuchert, 2018 (Fig. <xref ref-type="fig" rid="F6699078">5</xref>) and <italic><tp:taxon-name><tp:taxon-name-part taxon-name-part-type="genus" reg="Similiclava">Similiclava</tp:taxon-name-part><tp:taxon-name-part taxon-name-part-type="species" reg="nivea">nivea</tp:taxon-name-part></tp:taxon-name></italic> Calder, Choong &amp; McDaniel, 2015, the latter of which represents a novel family of athecate hydrozoan (<xref ref-type="bibr" rid="B6698757">Calder et al. 2015</xref>). Notable historical reports include the hydrozoan <italic><tp:taxon-name><tp:taxon-name-part taxon-name-part-type="genus" reg="Aglantha">Aglantha</tp:taxon-name-part><tp:taxon-name-part taxon-name-part-type="species" reg="digitale">digitale</tp:taxon-name-part></tp:taxon-name></italic> (O. F. Müller, 1776) (pink helmit) and the non-native anemone <italic><tp:taxon-name><tp:taxon-name-part taxon-name-part-type="genus" reg="Diadumene">Diadumene</tp:taxon-name-part><tp:taxon-name-part taxon-name-part-type="species" reg="lineata">lineata</tp:taxon-name-part></tp:taxon-name></italic> (Verrill, 1869) (striped green sea anemone), both collected from Galiano Island in 1859 by Alexander Agassiz (<xref ref-type="bibr" rid="B7166817">Agassiz 1862</xref>, <xref ref-type="bibr" rid="B7166800">McMurrich 1921</xref>, <xref ref-type="bibr" rid="B7181407">Konecny and Harley 2019</xref>). Finally, reports of the anemone <italic><tp:taxon-name><tp:taxon-name-part taxon-name-part-type="genus" reg="Urticina">Urticina</tp:taxon-name-part><tp:taxon-name-part taxon-name-part-type="species" reg="grebelnyi">grebelnyi</tp:taxon-name-part></tp:taxon-name></italic> Sanamyan &amp; Sanamyan, 2006 (e.g. RBCM 986-00197-009) were found to be misidentified as <italic><tp:taxon-name><tp:taxon-name-part taxon-name-part-type="genus" reg="Urticina">Urticina</tp:taxon-name-part><tp:taxon-name-part taxon-name-part-type="species" reg="crassicornis">crassicornis</tp:taxon-name-part></tp:taxon-name></italic> (Müller, 1776) in our review of this dataset. <italic><tp:taxon-name><tp:taxon-name-part taxon-name-part-type="genus" reg="Urticina">Urticina</tp:taxon-name-part><tp:taxon-name-part taxon-name-part-type="species" reg="crassicornis">crassicornis</tp:taxon-name-part></tp:taxon-name></italic> is a European species concept commonly misapplied to <italic><tp:taxon-name><tp:taxon-name-part taxon-name-part-type="genus" reg="Urticina">U.</tp:taxon-name-part><tp:taxon-name-part taxon-name-part-type="species" reg="grebelnyi">grebelnyi</tp:taxon-name-part></tp:taxon-name></italic>, which is now recognised in the Northeast Pacific (<xref ref-type="bibr" rid="B6698880">Sanamyan and Sanamyan 2006</xref>).</p><p>Other reported taxa require further study to resolve their taxonomy. For instance, recent molecular analysis of <italic><tp:taxon-name><tp:taxon-name-part taxon-name-part-type="genus" reg="Aequorea">Aequorea</tp:taxon-name-part></tp:taxon-name></italic> in the Northeast Pacific show they belong to a complex (here reported as <italic><tp:taxon-name><tp:taxon-name-part taxon-name-part-type="genus" reg="Aequorea">Aequorea</tp:taxon-name-part><tp:taxon-name-part taxon-name-part-type="species" reg="victoria">victoria</tp:taxon-name-part></tp:taxon-name></italic> s. lat.), with many other taxa potentially included within this clade (Henry Choong and Wyatt Patry, pers. comm. 2020). Within <italic><tp:taxon-name><tp:taxon-name-part taxon-name-part-type="genus" reg="Alcyonium">Alcyonium</tp:taxon-name-part></tp:taxon-name></italic>, two taxa are recognised in the region, though they have yet to be circumscribed. <italic><tp:taxon-name><tp:taxon-name-part taxon-name-part-type="genus" reg="Euphysa">Euphysa</tp:taxon-name-part></tp:taxon-name></italic> also likely represents a complex, the diversity of which has yet to be determined in our region (Claudia Mills, pers. comm. 2020).</p><p>The alternation between polypoid and medusoid generations has historically resulted in a great deal of confusion in the classification of cnidarians. Hydroids, in particular, have received little recent taxonomic attention, with the most substantive revisions dating to <xref ref-type="bibr" rid="B6698824">Fraser (1937)</xref>. Modern revisions of hydroid taxonomy are currently underway, led by Dale Calder and Henry Choong. References for Northeast Pacific cnidarians are provided by <xref ref-type="bibr" rid="B6698824">Fraser (1937)</xref>, <xref ref-type="bibr" rid="B6698852">Brinckmann-Voss (1996)</xref>, <xref ref-type="bibr" rid="B6662860">Kozloff (1996)</xref>, <xref ref-type="bibr" rid="B6698935">Brinckmann-Voss and Arai (1997)</xref>, <xref ref-type="bibr" rid="B6698912">Cairns et al. (2002)</xref>, <xref ref-type="bibr" rid="B6698984">Wrobel and Mills 2003</xref>, <xref ref-type="bibr" rid="B6662869">Lamb and Hanby (2005)</xref>, <xref ref-type="bibr" rid="B6662886">Carlton (2007)</xref>, <xref ref-type="bibr" rid="B6699028">Sendall (2010)</xref>, <xref ref-type="bibr" rid="B6698927">Boutillier and Gillespie (2011)</xref>, <xref ref-type="bibr" rid="B6662898">Harbo (2011)</xref>, <xref ref-type="bibr" rid="B6699056">Choong 2015</xref>, <xref ref-type="bibr" rid="B6662971">Jensen et al. 2018</xref> and <xref ref-type="bibr" rid="B6699067">Calder and Choong (2018)</xref>. For annotated records of cnidarians reported for Galiano Island, see supplementary materials (Suppl. material <xref ref-type="supplementary-material" rid="S7651203">3</xref>).</p></tp:treatment-sec><tp:treatment-sec><!--Section generated to contain objects referenced in tp:taxon-treatment.--><fig id="F6699078" position="float" orientation="portrait"><object-id xmlns:xlink="http://www.w3.org/1999/xlink" content-type="arpha" xlink:type="simple">694560C3-1981-50FD-B0BE-613B96096059</object-id><object-id xmlns:xlink="http://www.w3.org/1999/xlink" content-type="doi" xlink:type="simple">10.3897/BDJ.10.e76050.figure5</object-id><label>Figure 5.</label><caption><p><italic><tp:taxon-name><tp:taxon-name-part taxon-name-part-type="genus" reg="Leuckartiara">Leuckartiara</tp:taxon-name-part><tp:taxon-name-part taxon-name-part-type="species" reg="longicalcar">longicalcar</tp:taxon-name-part></tp:taxon-name></italic> – Photograph by Karolle Wall.</p></caption><graphic xmlns:xlink="http://www.w3.org/1999/xlink" xlink:href="bdj-10-e76050-g005.jpg" position="float" id="oo_511893.jpg" orientation="portrait" xlink:type="simple"><uri content-type="original_file" xlink:type="simple">https://binary.pensoft.net/fig/511893</uri></graphic></fig><supplementary-material xmlns:xlink="http://www.w3.org/1999/xlink" id="S7651203" orientation="portrait" position="float" xlink:type="simple"><object-id content-type="arpha" xlink:type="simple">9BA106DA-3A01-5C53-B141-0D3683AC3E80</object-id><object-id content-type="doi" xlink:type="simple">10.3897/BDJ.10.e76050.suppl3</object-id><label>Supplementary material 3</label><caption><p><tp:taxon-name><tp:taxon-name-part taxon-name-part-type="phylum">Cnidaria</tp:taxon-name-part></tp:taxon-name> of Galiano Island, British Columbia, Canada</p></caption><statement content-type="dataType"><label>Data type</label><p>taxonomic summary and catalogue of occurrence records</p></statement><statement content-type="notes"><label>Brief description</label><p>Curated taxonomic summary and catalogue of occurence records documenting <tp:taxon-name><tp:taxon-name-part taxon-name-part-type="phylum">Cnidaria</tp:taxon-name-part></tp:taxon-name> reported for Galiano Island, British Columbia, Canada, in Darwin Core Standard format.</p></statement><p>File: oo_640499.xlsx</p><media xlink:href="bdj-10-e76050-s003.xlsx" mimetype="Microsoft Excel Document" mime-subtype="xlsx" position="float" orientation="portrait" xlink:type="simple"><uri content-type="original_file" xlink:type="simple">https://binary.pensoft.net/file/640499</uri></media><attrib specific-use="authors">Antranig Basman, Charlie Gibbs, Donna Gibbs, Andy Lamb, Andrew Simon</attrib></supplementary-material></tp:treatment-sec><ref-list><ref id="B6696482"><element-citation xmlns:xlink="http://www.w3.org/1999/xlink" publication-type="website" xlink:type="simple"><person-group person-group-type="editor"><name name-style="western"><surname>Board</surname><given-names>WoRMS Editorial</given-names></name></person-group><article-title>World Register of Marine Species</article-title><uri xlink:type="simple">https://www.marinespecies.org</uri><date-in-citation content-type="access-date">2021-01-12T00:00:00+02:00</date-in-citation></element-citation></ref><ref id="B6698912"><element-citation xmlns:xlink="http://www.w3.org/1999/xlink" publication-type="book" xlink:type="simple"><person-group person-group-type="author"><name name-style="western"><surname>Cairns</surname><given-names>Stephen D.</given-names></name><name name-style="western"><surname>Calder</surname><given-names>Dale R.</given-names></name><name name-style="western"><surname>Brinckmann-Voss</surname><given-names>Anita</given-names></name><name name-style="western"><surname>Castro</surname><given-names>Clovis B.</given-names></name><name name-style="western"><surname>Fautin</surname><given-names>Daphne G.</given-names></name><name name-style="western"><surname>Pugh</surname><given-names>Philip R.</given-names></name><name name-style="western"><surname>Mills</surname><given-names>Claudia E.</given-names></name><name name-style="western"><surname>Jaap</surname><given-names>Walter C.</given-names></name><name name-style="western"><surname>Arai</surname><given-names>Mary N.</given-names></name><name name-style="western"><surname>Haddock</surname><given-names>Stephen H. D.</given-names></name><name name-style="western"><surname>Opresko</surname><given-names>Dennis M.</given-names></name></person-group><year>2002</year><source>Common and scientific names of aquatic invertebrates from the United States and Canada: <tp:taxon-name><tp:taxon-name-part taxon-name-part-type="phylum">Cnidaria</tp:taxon-name-part></tp:taxon-name> and <tp:taxon-name><tp:taxon-name-part taxon-name-part-type="phylum">Ctenophora</tp:taxon-name-part></tp:taxon-name>. 2nd ed.</source><edition>Special Publication 28</edition><publisher-name>American Fisheries Society</publisher-name><publisher-loc>Bethesda</publisher-loc><size units="page">115</size><pub-id pub-id-type="doi">10.47886/9781888569643</pub-id></element-citation></ref><ref id="B6698852"><element-citation xmlns:xlink="http://www.w3.org/1999/xlink" publication-type="article" xlink:type="simple"><person-group person-group-type="author"><name name-style="western"><surname>Brinckmann-Voss</surname><given-names>A.</given-names></name></person-group><year>1996</year><article-title>Seasonality of hydroids (<tp:taxon-name><tp:taxon-name-part taxon-name-part-type="class">Hydrozoa</tp:taxon-name-part></tp:taxon-name>, <tp:taxon-name><tp:taxon-name-part taxon-name-part-type="phylum">Cnidaria</tp:taxon-name-part></tp:taxon-name>) from an intertidal pool and adjacent subtidal habitatas at Race Rocks, off Vancouver Island, Canada</article-title><source>Scientia Marina</source><volume>60</volume><issue>1</issue><fpage>89</fpage><lpage>97</lpage></element-citation></ref><ref id="B6698935"><element-citation xmlns:xlink="http://www.w3.org/1999/xlink" publication-type="article" xlink:type="simple"><person-group person-group-type="author"><name name-style="western"><surname>Brinckmann-Voss</surname><given-names>A.</given-names></name><name name-style="western"><surname>Arai</surname><given-names>M. N.</given-names></name></person-group><year>1997</year><article-title>Further notes on the <tp:taxon-name><tp:taxon-name-part taxon-name-part-type="subclass">Leptolida</tp:taxon-name-part></tp:taxon-name> (<tp:taxon-name><tp:taxon-name-part taxon-name-part-type="class">Hydrozoa</tp:taxon-name-part></tp:taxon-name>: <tp:taxon-name><tp:taxon-name-part taxon-name-part-type="phylum">Cnidaria</tp:taxon-name-part></tp:taxon-name>) from Canadian Pacific Waters</article-title><source>Leiden Zoologische verhandelingen</source><volume>323</volume><issue>31</issue><fpage>37</fpage><lpage>68</lpage></element-citation></ref><ref id="B6699028"><element-citation xmlns:xlink="http://www.w3.org/1999/xlink" publication-type="website" xlink:type="simple"><person-group person-group-type="author"><name name-style="western"><surname>Sendall</surname><given-names>K</given-names></name></person-group><article-title>Sea anemones of British Columbia</article-title><uri xlink:type="simple">https://ibis.geog.ubc.ca/biodiversity/efauna/documents/SeaAnemonesofBC2010.pdf</uri><date-in-citation content-type="access-date">2021-02-04T00:00:00+02:00</date-in-citation></element-citation></ref><ref id="B6698927"><element-citation xmlns:xlink="http://www.w3.org/1999/xlink" publication-type="website" xlink:type="simple"><person-group person-group-type="author"><name name-style="western"><surname>Boutillier</surname><given-names>P.</given-names></name><name name-style="western"><surname>Gillespie</surname><given-names>G.</given-names></name></person-group><article-title>Corals of British Columbia</article-title><uri xlink:type="simple">https://ibis.geog.ubc.ca/biodiversity/efauna/documents/CoralChecklist2011BoutillierGillespie.pdf</uri><date-in-citation content-type="access-date">2021-02-04T00:00:00+02:00</date-in-citation></element-citation></ref><ref id="B6698757"><element-citation xmlns:xlink="http://www.w3.org/1999/xlink" publication-type="article" xlink:type="simple"><person-group person-group-type="author"><name name-style="western"><surname>Calder</surname><given-names>Dale R.</given-names></name><name name-style="western"><surname>Choong</surname><given-names>Henry H. C.</given-names></name><name name-style="western"><surname>McDaniel</surname><given-names>Neil</given-names></name></person-group><year>2015</year><article-title><italic><tp:taxon-name><tp:taxon-name-part taxon-name-part-type="genus" reg="Similiclava">Similiclava</tp:taxon-name-part><tp:taxon-name-part taxon-name-part-type="species" reg="nivea">nivea</tp:taxon-name-part></tp:taxon-name></italic> (<tp:taxon-name><tp:taxon-name-part taxon-name-part-type="phylum">Cnidaria</tp:taxon-name-part></tp:taxon-name>: <tp:taxon-name><tp:taxon-name-part taxon-name-part-type="class">Hydrozoa</tp:taxon-name-part></tp:taxon-name>: <tp:taxon-name><tp:taxon-name-part taxon-name-part-type="family">Similiclavidae</tp:taxon-name-part></tp:taxon-name>): a new family, genus and species of athecate hydroid from the Pacific coast of North America</article-title><source>Journal of Natural History</source><volume>49</volume><fpage>735</fpage><lpage>753</lpage><pub-id pub-id-type="doi">10.1080/00222933.2014.979261</pub-id></element-citation></ref><ref id="B7166817"><element-citation xmlns:xlink="http://www.w3.org/1999/xlink" publication-type="book" xlink:type="simple"><person-group person-group-type="author"><name name-style="western"><surname>Agassiz</surname><given-names>L.</given-names></name></person-group><year>1862</year><source>Contributions to the Natural History of the United States of America: pt. 3. Discophoræ. pt. 4. Hydroidæ. pt. 5. Homologies of the <tp:taxon-name><tp:taxon-name-part taxon-name-part-type="subkingdom">Radiata</tp:taxon-name-part></tp:taxon-name></source><publisher-name>Little, Brown and Company</publisher-name><publisher-loc>Boston</publisher-loc><size units="page">446</size></element-citation></ref><ref id="B7166800"><element-citation xmlns:xlink="http://www.w3.org/1999/xlink" publication-type="article" xlink:type="simple"><person-group person-group-type="author"><name name-style="western"><surname>McMurrich</surname><given-names>J. Playfair</given-names></name></person-group><year>1921</year><article-title>37. Note on the systematic position and distribution of the actinian <italic>Sagartia luciœ</italic>.</article-title><source>Proceedings of the Zoological Society of London</source><volume>91</volume><issue>4</issue><fpage>729</fpage><lpage>739</lpage><pub-id pub-id-type="doi">10.1111/j.1096-3642.1921.tb03288.x</pub-id></element-citation></ref><ref id="B7181407"><element-citation xmlns:xlink="http://www.w3.org/1999/xlink" publication-type="article" xlink:type="simple"><person-group person-group-type="author"><name name-style="western"><surname>Konecny</surname><given-names>Cassandra A.</given-names></name><name name-style="western"><surname>Harley</surname><given-names>Christopher D. G.</given-names></name></person-group><year>2019</year><article-title>The distribution of the orange‐striped green anemone, <tp:taxon-name><tp:taxon-name-part taxon-name-part-type="genus" reg="Diadumene">Diadumene</tp:taxon-name-part><tp:taxon-name-part taxon-name-part-type="species" reg="lineata">lineata</tp:taxon-name-part></tp:taxon-name>, in relation to environmental factors along coastal British Columbia, Canada</article-title><source>Invertebrate Biology</source><volume>138</volume><issue>4</issue><pub-id pub-id-type="doi">10.1111/ivb.12268</pub-id></element-citation></ref><ref id="B6698880"><element-citation xmlns:xlink="http://www.w3.org/1999/xlink" publication-type="article" xlink:type="simple"><person-group person-group-type="author"><name name-style="western"><surname>Sanamyan</surname><given-names>N. P.</given-names></name><name name-style="western"><surname>Sanamyan</surname><given-names>K. E.</given-names></name></person-group><year>2006</year><article-title>The genera <italic><tp:taxon-name><tp:taxon-name-part taxon-name-part-type="genus" reg="Urticina">Urticina</tp:taxon-name-part></tp:taxon-name></italic> and <italic><tp:taxon-name><tp:taxon-name-part taxon-name-part-type="genus" reg="Cribrinopsis">Cribrinopsis</tp:taxon-name-part></tp:taxon-name></italic> (<tp:taxon-name><tp:taxon-name-part taxon-name-part-type="class">Anthozoa</tp:taxon-name-part></tp:taxon-name>: <tp:taxon-name><tp:taxon-name-part taxon-name-part-type="order">Actiniaria</tp:taxon-name-part></tp:taxon-name>) from the north‐western Pacific</article-title><source>Journal of Natural History</source><volume>40</volume><fpage>359</fpage><lpage>393</lpage><pub-id pub-id-type="doi">10.1080/00222930600703532</pub-id></element-citation></ref><ref id="B6698824"><element-citation xmlns:xlink="http://www.w3.org/1999/xlink" publication-type="book" xlink:type="simple"><person-group person-group-type="author"><name name-style="western"><surname>Fraser</surname><given-names>Charles McLean</given-names></name></person-group><year>1937</year><source>Hydroids of the Pacific coast of Canada and the United States</source><publisher-name>University of Toronto Press</publisher-name><publisher-loc>Toronto</publisher-loc><size units="page">207</size><pub-id pub-id-type="doi">10.3138/9781487595548</pub-id></element-citation></ref><ref id="B6662860"><element-citation xmlns:xlink="http://www.w3.org/1999/xlink" publication-type="book" xlink:type="simple"><person-group person-group-type="author"><name name-style="western"><surname>Kozloff</surname><given-names>E. N.</given-names></name></person-group><year>1996</year><source>Marine invertebrates of the Pacific northwest</source><edition>2nd ed</edition><publisher-name>University of Washington Press</publisher-name><publisher-loc>Seattle</publisher-loc><size units="page">552</size></element-citation></ref><ref id="B6698984"><element-citation xmlns:xlink="http://www.w3.org/1999/xlink" publication-type="book" xlink:type="simple"><person-group person-group-type="author"><name name-style="western"><surname>Wrobel</surname><given-names>David</given-names></name><name name-style="western"><surname>Mills</surname><given-names>Claudia</given-names></name></person-group><year>2003</year><source>Pacific coast pelagic invertebrates: a guide to the common gelatinous animals</source><edition>2nd ed</edition><publisher-name>Monterey Bay Aquarium</publisher-name><publisher-loc>Monterey</publisher-loc></element-citation></ref><ref id="B6662869"><element-citation xmlns:xlink="http://www.w3.org/1999/xlink" publication-type="book" xlink:type="simple"><person-group person-group-type="author"><name name-style="western"><surname>Lamb</surname><given-names>A.</given-names></name><name name-style="western"><surname>Hanby</surname><given-names>B. P.</given-names></name></person-group><year>2005</year><source>Marine life of the Pacific Northwest: a photographic encyclopedia of invertebrates, seaweeds and selected fishes</source><publisher-name>Harbour Publishing</publisher-name><publisher-loc>Maideira Park</publisher-loc><size units="page">398</size></element-citation></ref><ref id="B6662886"><element-citation xmlns:xlink="http://www.w3.org/1999/xlink" publication-type="book" xlink:type="simple"><person-group person-group-type="editor"><name name-style="western"><surname>Carlton</surname><given-names>JT</given-names></name></person-group><year>2007</year><source>The Light and Smith Manual, intertidal invertebrates from Central California to Oregon</source><edition>4th ed</edition><publisher-name>University of California Press</publisher-name><publisher-loc>Berkeley</publisher-loc><size units="page">1019</size><pub-id pub-id-type="doi">10.1525/9780520930438</pub-id></element-citation></ref><ref id="B6662898"><element-citation xmlns:xlink="http://www.w3.org/1999/xlink" publication-type="book" xlink:type="simple"><person-group person-group-type="author"><name name-style="western"><surname>Harbo</surname><given-names>R. M.</given-names></name></person-group><year>2011</year><source>Whelks to whales</source><edition>2nd ed</edition><publisher-name>Harbour Publishing</publisher-name><publisher-loc>Maideira Park</publisher-loc><size units="page">328</size></element-citation></ref><ref id="B6699056"><element-citation xmlns:xlink="http://www.w3.org/1999/xlink" publication-type="article" xlink:type="simple"><person-group person-group-type="author"><name name-style="western"><surname>Choong</surname><given-names>H. H. C.</given-names></name></person-group><year>2015</year><article-title>Hydroids of the genus <italic><tp:taxon-name><tp:taxon-name-part taxon-name-part-type="genus" reg="Sertularella">Sertularella</tp:taxon-name-part></tp:taxon-name></italic> (<tp:taxon-name><tp:taxon-name-part taxon-name-part-type="phylum">Cnidaria</tp:taxon-name-part></tp:taxon-name>: <tp:taxon-name><tp:taxon-name-part taxon-name-part-type="class">Hydrozoa</tp:taxon-name-part></tp:taxon-name>: <tp:taxon-name><tp:taxon-name-part taxon-name-part-type="family">Sertulariidae</tp:taxon-name-part></tp:taxon-name>) from the Pacific coast of Canada in the collection of the Royal Ontario Museum, with descriptions of four new species</article-title><source>Zootaxa</source><volume>3925</volume><issue>3</issue><fpage>387</fpage><pub-id pub-id-type="doi">10.11646/zootaxa.3925.1</pub-id></element-citation></ref><ref id="B6662971"><element-citation xmlns:xlink="http://www.w3.org/1999/xlink" publication-type="book" xlink:type="simple"><person-group person-group-type="author"><name name-style="western"><surname>Jensen</surname><given-names>G. C.</given-names></name><name name-style="western"><surname>Gotshall</surname><given-names>D. W.</given-names></name><name name-style="western"><surname>Miller</surname><given-names>R. E. F.</given-names></name></person-group><year>2018</year><source>Beneath Pacific tides: subtidal invertebrates of the West Coast</source><publisher-name>MolaMarine</publisher-name><publisher-loc>Bremerton</publisher-loc><size units="page">296</size></element-citation></ref><ref id="B6699067"><element-citation xmlns:xlink="http://www.w3.org/1999/xlink" publication-type="article" xlink:type="simple"><person-group person-group-type="author"><name name-style="western"><surname>Calder</surname><given-names>Dale R.</given-names></name><name name-style="western"><surname>Choong</surname><given-names>Henry H. C.</given-names></name></person-group><year>2018</year><article-title>Names of hydroids (<tp:taxon-name><tp:taxon-name-part taxon-name-part-type="phylum">Cnidaria</tp:taxon-name-part></tp:taxon-name>, <tp:taxon-name><tp:taxon-name-part taxon-name-part-type="class">Hydrozoa</tp:taxon-name-part></tp:taxon-name>) established by Charles McLean Fraser (1872–1946), excluding those from Allan Hancock Expeditions</article-title><source>Zootaxa</source><volume>4487</volume><issue>1</issue><pub-id pub-id-type="doi">10.11646/zootaxa.4487.1.1</pub-id></element-citation></ref></ref-list></tp:taxon-treatment>
