# Supplementary material for: Toward an atlas of Salish Sea biodiversity: the flora and fauna of Galiano Island, British Columbia, Canada. Part I. Marine zoology
Source: Biodivers Data J. 2022 Mar 10;10:e76050. doi: 10.3897/BDJ.10.e76050 (PMC8930920; doi:10.3897/BDJ.10.e76050)
Supplement: XML Treatment for Ctenophora [file BDJ.10.e76050-treatment3.xml]

<!DOCTYPE tp:taxon-treatment
  PUBLIC "-//TaxonX//DTD Taxonomic Treatment Publishing DTD v0 20100105//EN" "tax-treatment-NSO.dtd">
<tp:taxon-treatment xmlns:tp="http://www.plazi.org/taxpub"><tp:treatment-meta><mixed-citation publication-type="journal"><person-group><name><surname>Simon</surname><given-names>Andrew D. F.</given-names></name><name><surname>Adamczyk</surname><given-names>Emily M.</given-names></name><name><surname>Basman</surname><given-names>Antranig</given-names></name><name><surname>Chu</surname><given-names>Jackson W. F.</given-names></name><name><surname>Gartner</surname><given-names>Heidi N.</given-names></name><name><surname>Fletcher</surname><given-names>Karin</given-names></name><name><surname>Gibbs</surname><given-names>Charles J.</given-names></name><name><surname>Gibbs</surname><given-names>Donna M.</given-names></name><name><surname>Gilmore</surname><given-names>Scott R.</given-names></name><name><surname>Harbo</surname><given-names>Rick M.</given-names></name><name><surname>Harris</surname><given-names>Leslie H.</given-names></name><name><surname>Humphrey</surname><given-names>Elaine</given-names></name><name><surname>Lamb</surname><given-names>Andy</given-names></name><name><surname>Lambert</surname><given-names>Philip</given-names></name><name><surname>McDaniel</surname><given-names>Neil</given-names></name><name><surname>Scott</surname><given-names>Jessica</given-names></name><name><surname>Starzomski</surname><given-names>Brian M.</given-names></name></person-group><article-title>Toward an atlas of Salish Sea biodiversity: the flora and fauna of Galiano Island, British Columbia, Canada. Part I. Marine zoology</article-title><source>Biodivers Data J</source><day>10</day><month>03</month><year>2022</year><volume>10</volume><pub-id pub-id-type="doi">10.3897/BDJ.10.e76050</pub-id></mixed-citation></tp:treatment-meta><tp:nomenclature><tp:taxon-name>
              <object-id xmlns:xlink="http://www.w3.org/1999/xlink" content-type="arpha" xlink:type="simple">728E2FA5-0BF6-54D0-B0C3-B8B1355EB334</object-id>
              <tp:taxon-name-part taxon-name-part-type="phylum">Ctenophora</tp:taxon-name-part>
            </tp:taxon-name><tp:taxon-authority>Eschscholtz, 1829</tp:taxon-authority></tp:nomenclature><tp:treatment-sec sec-type="Notes"><title>Notes</title><p>[<bold>2 classes: 3 orders: 4 families: 4 genera: 4 species</bold>]</p><p>‘<tp:taxon-name><tp:taxon-name-part taxon-name-part-type="phylum">Ctenophora</tp:taxon-name-part></tp:taxon-name>’ means “comb-bearing”—deriving from the Greek κτείς (kteis), meaning "comb", and -φορος (-fóros), a suffix meaning "carrying”.</p><p><tp:taxon-name><tp:taxon-name-part taxon-name-part-type="phylum">Ctenophora</tp:taxon-name-part></tp:taxon-name> (comb jellies) are a phylum of predatory marine invertebrates that are characterised by having eight rows of ciliated plates for locomotion. The phylum is divided into two classes containing 150–200 extant species worldwide (<xref ref-type="bibr" rid="B6702569">Mills 2017</xref>). Around 32 ctenophore species are known to the Pacific coast of North America (<xref ref-type="bibr" rid="B6698912">Cairns et al. 2002</xref>), 13 of which are known within the Salish Sea—though only five or six of these species are relatively common (Claudia Mills, pers. comm. 2021). Four species are reported for Galiano Island, the least common of which is <italic><tp:taxon-name><tp:taxon-name-part taxon-name-part-type="genus" reg="Euplokamis">Euplokamis</tp:taxon-name-part><tp:taxon-name-part taxon-name-part-type="species" reg="dunlapae">dunlapae</tp:taxon-name-part></tp:taxon-name></italic> Mills, 1987 (Fig. <xref ref-type="fig" rid="F6771063">6</xref>). This deep water species is abundant at 250 m depth, but only occasionally occurs above 100 m with mixing of the water column, especially during spring tides (<xref ref-type="bibr" rid="B6770094">Mackie et al. 1992</xref>).</p><p>Most ctenophores are pelagic species, with those most well known occurring near the ocean surface and those less understood found at greater depths. Ctenophores possess sticky cells called colloblasts to capture prey and are are highly diverse in morphology (e.g. egg-shaped cydippids, flat and generally combless platyctenids and large-mouthed beroids). The phylogenetic position of <tp:taxon-name><tp:taxon-name-part taxon-name-part-type="phylum">Ctenophora</tp:taxon-name-part></tp:taxon-name> in relation to other phyla is still debated and their taxonomy is in dire need of revision (<xref ref-type="bibr" rid="B6726541">Dunn et al. 2015</xref>, <xref ref-type="bibr" rid="B6702569">Mills 2017</xref>). References for Northeast Pacific ctenophores include <xref ref-type="bibr" rid="B6662860">Kozloff (1996)</xref>, <xref ref-type="bibr" rid="B6698984">Wrobel and Mills (2003)</xref>, <xref ref-type="bibr" rid="B6662869">Lamb and Hanby (2005)</xref>, <xref ref-type="bibr" rid="B6662886">Carlton (2007)</xref>, <xref ref-type="bibr" rid="B6746958">Baldwin (2009d)</xref>, <xref ref-type="bibr" rid="B6662898">Harbo (2011)</xref> and <xref ref-type="bibr" rid="B6662971">Jensen et al. (2018)</xref>. For annotated records of ctenophores reported for Galiano Island, see supplementary materials (Suppl. material <xref ref-type="supplementary-material" rid="S7651205">4</xref>).</p></tp:treatment-sec><tp:treatment-sec><!--Section generated to contain objects referenced in tp:taxon-treatment.--><fig id="F6771063" position="float" orientation="portrait"><object-id xmlns:xlink="http://www.w3.org/1999/xlink" content-type="arpha" xlink:type="simple">72321068-CE7A-5DBD-8603-E779783C8969</object-id><object-id xmlns:xlink="http://www.w3.org/1999/xlink" content-type="doi" xlink:type="simple">10.3897/BDJ.10.e76050.figure6</object-id><label>Figure 6.</label><caption><p><italic><tp:taxon-name><tp:taxon-name-part taxon-name-part-type="genus" reg="Euplokamis">Euplokamis</tp:taxon-name-part><tp:taxon-name-part taxon-name-part-type="species" reg="dunlapae">dunlapae</tp:taxon-name-part></tp:taxon-name></italic> (oval sea gooseberry) – Photograph by Kathleen Reed.</p></caption><graphic xmlns:xlink="http://www.w3.org/1999/xlink" xlink:href="bdj-10-e76050-g006.jpeg" position="float" id="oo_512664.jpeg" orientation="portrait" xlink:type="simple"><uri content-type="original_file" xlink:type="simple">https://binary.pensoft.net/fig/512664</uri></graphic></fig><supplementary-material xmlns:xlink="http://www.w3.org/1999/xlink" id="S7651205" orientation="portrait" position="float" xlink:type="simple"><object-id content-type="arpha" xlink:type="simple">FC8FC17C-0159-57DE-9E47-244BC007C872</object-id><object-id content-type="doi" xlink:type="simple">10.3897/BDJ.10.e76050.suppl4</object-id><label>Supplementary material 4</label><caption><p><tp:taxon-name><tp:taxon-name-part taxon-name-part-type="phylum">Ctenophora</tp:taxon-name-part></tp:taxon-name> of Galiano Island, British Columbia, Canada</p></caption><statement content-type="dataType"><label>Data type</label><p>taxonomic summary and catalogue of occurrence records</p></statement><statement content-type="notes"><label>Brief description</label><p>Curated taxonomic summary and catalogue of occurrence records documenting <tp:taxon-name><tp:taxon-name-part taxon-name-part-type="phylum">Ctenophora</tp:taxon-name-part></tp:taxon-name> reported for Galiano Island, British Columbia, Canada, in Darwin Core Standard format.</p></statement><p>File: oo_640886.xlsx</p><media xlink:href="bdj-10-e76050-s004.xlsx" mimetype="Microsoft Excel Document" mime-subtype="xlsx" position="float" orientation="portrait" xlink:type="simple"><uri content-type="original_file" xlink:type="simple">https://binary.pensoft.net/file/640886</uri></media><attrib specific-use="authors">Antranig Basman, Charlie Gibbs, Donna Gibbs, Andy Lamb, Andrew Simon</attrib></supplementary-material></tp:treatment-sec><ref-list><ref id="B6702569"><element-citation xmlns:xlink="http://www.w3.org/1999/xlink" publication-type="website" xlink:type="simple"><person-group person-group-type="author"><name name-style="western"><surname>Mills</surname><given-names>C.</given-names></name></person-group><article-title>Phylum <tp:taxon-name><tp:taxon-name-part taxon-name-part-type="phylum">Ctenophora</tp:taxon-name-part></tp:taxon-name>: list of all valid species names</article-title><uri xlink:type="simple">http://faculty.washington.edu/cemills/Ctenolist.html</uri><date-in-citation content-type="access-date">2021-02-04T00:00:00+02:00</date-in-citation></element-citation></ref><ref id="B6698912"><element-citation xmlns:xlink="http://www.w3.org/1999/xlink" publication-type="book" xlink:type="simple"><person-group person-group-type="author"><name name-style="western"><surname>Cairns</surname><given-names>Stephen D.</given-names></name><name name-style="western"><surname>Calder</surname><given-names>Dale R.</given-names></name><name name-style="western"><surname>Brinckmann-Voss</surname><given-names>Anita</given-names></name><name name-style="western"><surname>Castro</surname><given-names>Clovis B.</given-names></name><name name-style="western"><surname>Fautin</surname><given-names>Daphne G.</given-names></name><name name-style="western"><surname>Pugh</surname><given-names>Philip R.</given-names></name><name name-style="western"><surname>Mills</surname><given-names>Claudia E.</given-names></name><name name-style="western"><surname>Jaap</surname><given-names>Walter C.</given-names></name><name name-style="western"><surname>Arai</surname><given-names>Mary N.</given-names></name><name name-style="western"><surname>Haddock</surname><given-names>Stephen H. D.</given-names></name><name name-style="western"><surname>Opresko</surname><given-names>Dennis M.</given-names></name></person-group><year>2002</year><source>Common and scientific names of aquatic invertebrates from the United States and Canada: <tp:taxon-name><tp:taxon-name-part taxon-name-part-type="phylum">Cnidaria</tp:taxon-name-part></tp:taxon-name> and <tp:taxon-name><tp:taxon-name-part taxon-name-part-type="phylum">Ctenophora</tp:taxon-name-part></tp:taxon-name>. 2nd ed.</source><edition>Special Publication 28</edition><publisher-name>American Fisheries Society</publisher-name><publisher-loc>Bethesda</publisher-loc><size units="page">115</size><pub-id pub-id-type="doi">10.47886/9781888569643</pub-id></element-citation></ref><ref id="B6770094"><element-citation xmlns:xlink="http://www.w3.org/1999/xlink" publication-type="article" xlink:type="simple"><person-group person-group-type="author"><name name-style="western"><surname>Mackie</surname><given-names>G. O.</given-names></name><name name-style="western"><surname>Mills</surname><given-names>C. E.</given-names></name><name name-style="western"><surname>Singla</surname><given-names>C. L.</given-names></name></person-group><year>1992</year><article-title>Giant axons and escape swimming in <italic><tp:taxon-name><tp:taxon-name-part taxon-name-part-type="genus" reg="Euplokamis">Euplokamis</tp:taxon-name-part><tp:taxon-name-part taxon-name-part-type="species" reg="dunlapae">dunlapae</tp:taxon-name-part></tp:taxon-name></italic> (<tp:taxon-name><tp:taxon-name-part taxon-name-part-type="phylum">Ctenophora</tp:taxon-name-part></tp:taxon-name>: <tp:taxon-name><tp:taxon-name-part taxon-name-part-type="order">Cydippida</tp:taxon-name-part></tp:taxon-name>)</article-title><source>The Biological Bulletin</source><volume>182</volume><issue>2</issue><fpage>248</fpage><lpage>256</lpage><pub-id pub-id-type="doi">10.2307/1542118</pub-id></element-citation></ref><ref id="B6726541"><element-citation xmlns:xlink="http://www.w3.org/1999/xlink" publication-type="article" xlink:type="simple"><person-group person-group-type="author"><name name-style="western"><surname>Dunn</surname><given-names>C. W.</given-names></name><name name-style="western"><surname>Leys</surname><given-names>S. P.</given-names></name><name name-style="western"><surname>Haddock</surname><given-names>S. H.</given-names></name></person-group><year>2015</year><article-title>The hidden biology of sponges and ctenophores</article-title><source>Trends in Ecology &amp; Evolution</source><volume>30</volume><issue>5</issue><fpage>282</fpage><lpage>291</lpage><pub-id pub-id-type="doi">10.1016/j.tree.2015.03.003</pub-id></element-citation></ref><ref id="B6662860"><element-citation xmlns:xlink="http://www.w3.org/1999/xlink" publication-type="book" xlink:type="simple"><person-group person-group-type="author"><name name-style="western"><surname>Kozloff</surname><given-names>E. N.</given-names></name></person-group><year>1996</year><source>Marine invertebrates of the Pacific northwest</source><edition>2nd ed</edition><publisher-name>University of Washington Press</publisher-name><publisher-loc>Seattle</publisher-loc><size units="page">552</size></element-citation></ref><ref id="B6698984"><element-citation xmlns:xlink="http://www.w3.org/1999/xlink" publication-type="book" xlink:type="simple"><person-group person-group-type="author"><name name-style="western"><surname>Wrobel</surname><given-names>David</given-names></name><name name-style="western"><surname>Mills</surname><given-names>Claudia</given-names></name></person-group><year>2003</year><source>Pacific coast pelagic invertebrates: a guide to the common gelatinous animals</source><edition>2nd ed</edition><publisher-name>Monterey Bay Aquarium</publisher-name><publisher-loc>Monterey</publisher-loc></element-citation></ref><ref id="B6662869"><element-citation xmlns:xlink="http://www.w3.org/1999/xlink" publication-type="book" xlink:type="simple"><person-group person-group-type="author"><name name-style="western"><surname>Lamb</surname><given-names>A.</given-names></name><name name-style="western"><surname>Hanby</surname><given-names>B. P.</given-names></name></person-group><year>2005</year><source>Marine life of the Pacific Northwest: a photographic encyclopedia of invertebrates, seaweeds and selected fishes</source><publisher-name>Harbour Publishing</publisher-name><publisher-loc>Maideira Park</publisher-loc><size units="page">398</size></element-citation></ref><ref id="B6662886"><element-citation xmlns:xlink="http://www.w3.org/1999/xlink" publication-type="book" xlink:type="simple"><person-group person-group-type="editor"><name name-style="western"><surname>Carlton</surname><given-names>JT</given-names></name></person-group><year>2007</year><source>The Light and Smith Manual, intertidal invertebrates from Central California to Oregon</source><edition>4th ed</edition><publisher-name>University of California Press</publisher-name><publisher-loc>Berkeley</publisher-loc><size units="page">1019</size><pub-id pub-id-type="doi">10.1525/9780520930438</pub-id></element-citation></ref><ref id="B6746958"><element-citation xmlns:xlink="http://www.w3.org/1999/xlink" publication-type="website" xlink:type="simple"><person-group person-group-type="author"><name name-style="western"><surname>Baldwin</surname><given-names>A.</given-names></name></person-group><article-title>Checklist of the cnidarian medusae (jellyfish) and ctenophorans (comb jellies) of British Columbia</article-title><uri xlink:type="simple">https://ibis.geog.ubc.ca/biodiversity/efauna/documents/JellyfishofBC0409.pdf</uri><date-in-citation content-type="access-date">2021-02-13T00:00:00+02:00</date-in-citation></element-citation></ref><ref id="B6662898"><element-citation xmlns:xlink="http://www.w3.org/1999/xlink" publication-type="book" xlink:type="simple"><person-group person-group-type="author"><name name-style="western"><surname>Harbo</surname><given-names>R. M.</given-names></name></person-group><year>2011</year><source>Whelks to whales</source><edition>2nd ed</edition><publisher-name>Harbour Publishing</publisher-name><publisher-loc>Maideira Park</publisher-loc><size units="page">328</size></element-citation></ref><ref id="B6662971"><element-citation xmlns:xlink="http://www.w3.org/1999/xlink" publication-type="book" xlink:type="simple"><person-group person-group-type="author"><name name-style="western"><surname>Jensen</surname><given-names>G. C.</given-names></name><name name-style="western"><surname>Gotshall</surname><given-names>D. W.</given-names></name><name name-style="western"><surname>Miller</surname><given-names>R. E. F.</given-names></name></person-group><year>2018</year><source>Beneath Pacific tides: subtidal invertebrates of the West Coast</source><publisher-name>MolaMarine</publisher-name><publisher-loc>Bremerton</publisher-loc><size units="page">296</size></element-citation></ref></ref-list></tp:taxon-treatment>
