# Supplementary material for: Toward an atlas of Salish Sea biodiversity: the flora and fauna of Galiano Island, British Columbia, Canada. Part I. Marine zoology
Source: Biodivers Data J. 2022 Mar 10;10:e76050. doi: 10.3897/BDJ.10.e76050 (PMC8930920; doi:10.3897/BDJ.10.e76050)
Supplement: XML Treatment for Nemertea [file BDJ.10.e76050-treatment4.xml]

<!DOCTYPE tp:taxon-treatment
  PUBLIC "-//TaxonX//DTD Taxonomic Treatment Publishing DTD v0 20100105//EN" "tax-treatment-NSO.dtd">
<tp:taxon-treatment xmlns:tp="http://www.plazi.org/taxpub"><tp:treatment-meta><mixed-citation publication-type="journal"><person-group><name><surname>Simon</surname><given-names>Andrew D. F.</given-names></name><name><surname>Adamczyk</surname><given-names>Emily M.</given-names></name><name><surname>Basman</surname><given-names>Antranig</given-names></name><name><surname>Chu</surname><given-names>Jackson W. F.</given-names></name><name><surname>Gartner</surname><given-names>Heidi N.</given-names></name><name><surname>Fletcher</surname><given-names>Karin</given-names></name><name><surname>Gibbs</surname><given-names>Charles J.</given-names></name><name><surname>Gibbs</surname><given-names>Donna M.</given-names></name><name><surname>Gilmore</surname><given-names>Scott R.</given-names></name><name><surname>Harbo</surname><given-names>Rick M.</given-names></name><name><surname>Harris</surname><given-names>Leslie H.</given-names></name><name><surname>Humphrey</surname><given-names>Elaine</given-names></name><name><surname>Lamb</surname><given-names>Andy</given-names></name><name><surname>Lambert</surname><given-names>Philip</given-names></name><name><surname>McDaniel</surname><given-names>Neil</given-names></name><name><surname>Scott</surname><given-names>Jessica</given-names></name><name><surname>Starzomski</surname><given-names>Brian M.</given-names></name></person-group><article-title>Toward an atlas of Salish Sea biodiversity: the flora and fauna of Galiano Island, British Columbia, Canada. Part I. Marine zoology</article-title><source>Biodivers Data J</source><day>10</day><month>03</month><year>2022</year><volume>10</volume><pub-id pub-id-type="doi">10.3897/BDJ.10.e76050</pub-id></mixed-citation></tp:treatment-meta><tp:nomenclature><tp:taxon-name>
              <object-id xmlns:xlink="http://www.w3.org/1999/xlink" content-type="arpha" xlink:type="simple">5B4284B4-AEF5-5F8D-B1B7-B395BC374B3B</object-id>
              <tp:taxon-name-part taxon-name-part-type="phylum">Nemertea</tp:taxon-name-part>
            </tp:taxon-name><tp:taxon-authority>Schultze, 1851</tp:taxon-authority></tp:nomenclature><tp:treatment-sec sec-type="Notes"><title>Notes</title><p>[<bold>3 classes: 3 orders: 4 families: 4 genera: 6 species</bold>]</p><p>‘<tp:taxon-name><tp:taxon-name-part taxon-name-part-type="phylum">Nemertea</tp:taxon-name-part></tp:taxon-name>’ is the Modern Latin (plural) form of the Greek νημερτής (Nēmertēs)—the name of a sea nymph.</p><p><tp:taxon-name><tp:taxon-name-part taxon-name-part-type="phylum">Nemertea</tp:taxon-name-part></tp:taxon-name>, also known as ribbon worms, are a phylum of soft-bodied and unsegmented invertebrate animals. Over 1,300 extant species, mostly found in marine environments, have been described globally (<xref ref-type="bibr" rid="B6696482">WoRMS Editorial Board 2021</xref>). Traditionally separated into two classes, four classes are now recognised: the Arhynchocoela, <tp:taxon-name><tp:taxon-name-part taxon-name-part-type="subclass">Hoplonemertea</tp:taxon-name-part></tp:taxon-name>, <tp:taxon-name><tp:taxon-name-part taxon-name-part-type="class">Palaeonemertea</tp:taxon-name-part></tp:taxon-name> and <tp:taxon-name><tp:taxon-name-part taxon-name-part-type="clade">Pilidiophora</tp:taxon-name-part></tp:taxon-name> (<xref ref-type="bibr" rid="B7630651">Strand et al. 2018</xref>). The Salish Sea is home to 30 of the 41 nemertean species known to the coast of British Columbia (<xref ref-type="bibr" rid="B6721462">Baldwin 2010a</xref>, <xref ref-type="bibr" rid="B6721486">GBIF.org 2021</xref>). Six of these taxa have been documented for Galiano Island to date.</p><p>Most nemerteans live in benthic environments, lurking in crevices beneath stones, shells and at the bases of algae or sessile animals. They are largely predatory or scavenging animals, feeding on annelids, clams and crustaceans, though some are commensalists that live within the mantle cavity of molluscs where they feed on micro-organisms filtered out by their hosts (<xref ref-type="bibr" rid="B6721470">Ruppert et al. 2004</xref>). Sampling nemerteans intertidally is most easily accomplished by flipping stones on the beach or by careful observation at very low tides when they are most likely to be exposed.</p><p>The key diagnostic features of <tp:taxon-name><tp:taxon-name-part taxon-name-part-type="phylum">Nemertea</tp:taxon-name-part></tp:taxon-name> are proboscis characteristics: for example, whether it is armed or unarmed or split into regions. This makes identification of many species difficult as it requires examination of internal anatomy. Some species, such as <italic><tp:taxon-name><tp:taxon-name-part taxon-name-part-type="genus" reg="Tubulanus">Tubulanus</tp:taxon-name-part><tp:taxon-name-part taxon-name-part-type="species" reg="sexlineatus">sexlineatus</tp:taxon-name-part></tp:taxon-name></italic> (Coe, 1904) (six-lined ribbon worm) (Fig. <xref ref-type="fig" rid="F6748172">7</xref>), have distinct colour patterns and can be readily identified in the field. Otherwise, a more complete knowledge of Galiano Island's nemerteans would rely on specialised taxonomic expertise, with a focus on benthic communities. Regional references for <tp:taxon-name><tp:taxon-name-part taxon-name-part-type="phylum">Nemertea</tp:taxon-name-part></tp:taxon-name> include: <xref ref-type="bibr" rid="B6721502">Coe (1901)</xref>, <xref ref-type="bibr" rid="B6721511">Coe (1904)</xref>, <xref ref-type="bibr" rid="B6721520">Coe (1905)</xref>, <xref ref-type="bibr" rid="B6721548">Coe (1944)</xref>, <xref ref-type="bibr" rid="B6662860">Kozloff (1996)</xref>, <xref ref-type="bibr" rid="B6662869">Lamb and Hanby (2005)</xref>, <xref ref-type="bibr" rid="B6662886">Carlton (2007)</xref>, <xref ref-type="bibr" rid="B6721462">Baldwin (2010a)</xref>, <xref ref-type="bibr" rid="B6662898">Harbo (2011)</xref> and <xref ref-type="bibr" rid="B6662971">Jensen et al. (2018)</xref>. For annotated records of nemerteans reported for Galiano Island, see supplementary materials (Suppl. material <xref ref-type="supplementary-material" rid="S7651207">5</xref>).</p></tp:treatment-sec><tp:treatment-sec><!--Section generated to contain objects referenced in tp:taxon-treatment.--><fig id="F6748172" position="float" orientation="portrait"><object-id xmlns:xlink="http://www.w3.org/1999/xlink" content-type="arpha" xlink:type="simple">76D16A85-051D-5881-BF59-C905A59539FF</object-id><object-id xmlns:xlink="http://www.w3.org/1999/xlink" content-type="doi" xlink:type="simple">10.3897/BDJ.10.e76050.figure7</object-id><label>Figure 7.</label><caption><p><italic><tp:taxon-name><tp:taxon-name-part taxon-name-part-type="genus" reg="Tubulanus">Tubulanus</tp:taxon-name-part><tp:taxon-name-part taxon-name-part-type="species" reg="sexlineatus">sexlineatus</tp:taxon-name-part></tp:taxon-name></italic> (six-lined ribbon worm) – Photograph by Karolle Wall.</p></caption><graphic xmlns:xlink="http://www.w3.org/1999/xlink" xlink:href="bdj-10-e76050-g007.jpg" position="float" id="oo_509695.jpg" orientation="portrait" xlink:type="simple"><uri content-type="original_file" xlink:type="simple">https://binary.pensoft.net/fig/509695</uri></graphic></fig><supplementary-material xmlns:xlink="http://www.w3.org/1999/xlink" id="S7651207" orientation="portrait" position="float" xlink:type="simple"><object-id content-type="arpha" xlink:type="simple">17AB9FA9-CAE1-5C67-990D-DF60E23536BC</object-id><object-id content-type="doi" xlink:type="simple">10.3897/BDJ.10.e76050.suppl5</object-id><label>Supplementary material 5</label><caption><p><tp:taxon-name><tp:taxon-name-part taxon-name-part-type="phylum">Nemertea</tp:taxon-name-part></tp:taxon-name> of Galiano Island, British Columbia, Canada</p></caption><statement content-type="dataType"><label>Data type</label><p>taxonomic summary and catalogue of occurrence records</p></statement><statement content-type="notes"><label>Brief description</label><p>Curated taxonomic summary and catalogue of occurrence records documenting <tp:taxon-name><tp:taxon-name-part taxon-name-part-type="phylum">Nemertea</tp:taxon-name-part></tp:taxon-name> reported for Galiano Island, British Columbia, Canada, in Darwin Core Standard format.</p></statement><p>File: oo_640890.xlsx</p><media xlink:href="bdj-10-e76050-s005.xlsx" mimetype="Microsoft Excel Document" mime-subtype="xlsx" position="float" orientation="portrait" xlink:type="simple"><uri content-type="original_file" xlink:type="simple">https://binary.pensoft.net/file/640890</uri></media><attrib specific-use="authors">Antranig Basman, Charlie Gibbs, Donna Gibbs, Scott Gilmore, Andy Lamb, Andrew Simon</attrib></supplementary-material></tp:treatment-sec><ref-list><ref id="B6696482"><element-citation xmlns:xlink="http://www.w3.org/1999/xlink" publication-type="website" xlink:type="simple"><person-group person-group-type="editor"><name name-style="western"><surname>Board</surname><given-names>WoRMS Editorial</given-names></name></person-group><article-title>World Register of Marine Species</article-title><uri xlink:type="simple">https://www.marinespecies.org</uri><date-in-citation content-type="access-date">2021-01-12T00:00:00+02:00</date-in-citation></element-citation></ref><ref id="B7630651"><element-citation xmlns:xlink="http://www.w3.org/1999/xlink" publication-type="article" xlink:type="simple"><person-group person-group-type="author"><name name-style="western"><surname>Strand</surname><given-names>Malin</given-names></name><name name-style="western"><surname>Norenburg</surname><given-names>Jon</given-names></name><name name-style="western"><surname>Alfaya</surname><given-names>José E.</given-names></name><name name-style="western"><surname>Ángel Fernández‐Álvarez</surname><given-names>Fernando</given-names></name><name name-style="western"><surname>Andersson</surname><given-names>Håkan S</given-names></name><name name-style="western"><surname>Andrade</surname><given-names>Sonia C. S.</given-names></name><name name-style="western"><surname>Bartolomaeus</surname><given-names>Thomas</given-names></name><name name-style="western"><surname>Beckers</surname><given-names>Patrick</given-names></name><name name-style="western"><surname>Bigatti</surname><given-names>Gregorio</given-names></name><name name-style="western"><surname>Cherneva</surname><given-names>Irina</given-names></name><name name-style="western"><surname>Chernyshev</surname><given-names>Alexey</given-names></name><name name-style="western"><surname>Chung</surname><given-names>Brian M.</given-names></name><name name-style="western"><surname>Döhren</surname><given-names>Jörn</given-names></name><name name-style="western"><surname>Giribet</surname><given-names>Gonzalo</given-names></name><name name-style="western"><surname>Gonzalez‐Cueto</surname><given-names>Jaime</given-names></name><name name-style="western"><surname>Herrera‐Bachiller</surname><given-names>Alfonso</given-names></name><name name-style="western"><surname>Hiebert</surname><given-names>Terra</given-names></name><name name-style="western"><surname>Hookabe</surname><given-names>Natsumi</given-names></name><name name-style="western"><surname>Junoy</surname><given-names>Juan</given-names></name><name name-style="western"><surname>Kajihara</surname><given-names>Hiroshi</given-names></name><name name-style="western"><surname>Krämer</surname><given-names>Daria</given-names></name><name name-style="western"><surname>Kvist</surname><given-names>Sebastian</given-names></name><name name-style="western"><surname>Magarlamov</surname><given-names>Timur Yu</given-names></name><name name-style="western"><surname>Maslakova</surname><given-names>Svetlana</given-names></name><name name-style="western"><surname>Mendes</surname><given-names>Cecili B.</given-names></name><name name-style="western"><surname>Okazaki</surname><given-names>Robert</given-names></name><name name-style="western"><surname>Sagorny</surname><given-names>Christina</given-names></name><name name-style="western"><surname>Schwartz</surname><given-names>Megan</given-names></name><name name-style="western"><surname>Sun</surname><given-names>Shi‐Chun</given-names></name><name name-style="western"><surname>Sundberg</surname><given-names>Per</given-names></name><name name-style="western"><surname>Turbeville</surname><given-names>James M.</given-names></name><name name-style="western"><surname>Xu</surname><given-names>Cong‐Mei</given-names></name></person-group><year>2018</year><article-title>Nemertean taxonomy—Implementing changes in the higher ranks, dismissing <tp:taxon-name><tp:taxon-name-part taxon-name-part-type="class">Anopla</tp:taxon-name-part></tp:taxon-name> and <tp:taxon-name><tp:taxon-name-part taxon-name-part-type="class">Enopla</tp:taxon-name-part></tp:taxon-name></article-title><source>Zoologica Scripta</source><volume>48</volume><issue>1</issue><fpage>118</fpage><lpage>119</lpage><pub-id pub-id-type="doi">10.1111/zsc.12317</pub-id></element-citation></ref><ref id="B6721462"><element-citation xmlns:xlink="http://www.w3.org/1999/xlink" publication-type="website" xlink:type="simple"><person-group person-group-type="author"><name name-style="western"><surname>Baldwin</surname><given-names>A.</given-names></name></person-group><article-title>The nemerteans (ribbon worms) of British Columbia</article-title><uri xlink:type="simple">https://ibis.geog.ubc.ca/biodiversity/efauna/documents/NemerteansofBCJuly2010Baldwin.pdf</uri><date-in-citation content-type="access-date">2021-02-05T00:00:00+02:00</date-in-citation></element-citation></ref><ref id="B6721486"><element-citation xmlns:xlink="http://www.w3.org/1999/xlink" publication-type="website" xlink:type="simple"><person-group person-group-type="author"><name name-style="western"><surname>GBIF.org</surname></name></person-group><article-title>GBIF occurrence download</article-title><pub-id pub-id-type="doi">10.15468/dl.c2dd4a</pub-id><date-in-citation content-type="access-date">2021-02-18T00:00:00+02:00</date-in-citation></element-citation></ref><ref id="B6721470"><element-citation xmlns:xlink="http://www.w3.org/1999/xlink" publication-type="book" xlink:type="simple"><person-group person-group-type="author"><name name-style="western"><surname>Ruppert</surname><given-names>E.</given-names></name><name name-style="western"><surname>Fox</surname><given-names>R.</given-names></name><name name-style="western"><surname>Barnes</surname><given-names>R.</given-names></name></person-group><year>2004</year><source>Invertebrate zoology: A functional evolutionary approach</source><edition>7th ed</edition><publisher-name>Thomson-Brooks/Cole</publisher-name><publisher-loc>Belmont</publisher-loc><size units="page">1008</size></element-citation></ref><ref id="B6721502"><element-citation xmlns:xlink="http://www.w3.org/1999/xlink" publication-type="article" xlink:type="simple"><person-group person-group-type="author"><name name-style="western"><surname>Coe</surname><given-names>WR</given-names></name></person-group><year>1901</year><article-title>Papers from the Harriman Alaska Expedition, 20. The nemerteans of the expedition.</article-title><source>Proceedings of the Washington Academy of Sciences</source><volume>3</volume><fpage>1</fpage><lpage>110</lpage></element-citation></ref><ref id="B6721511"><element-citation xmlns:xlink="http://www.w3.org/1999/xlink" publication-type="article" xlink:type="simple"><person-group person-group-type="author"><name name-style="western"><surname>Coe</surname><given-names>WR</given-names></name></person-group><year>1904</year><article-title>Nemerteans of the Pacific coast of North America, part 2.</article-title><source>Harriman Alaska Expedition</source><volume>11</volume><fpage>11</fpage><lpage>220</lpage></element-citation></ref><ref id="B6721520"><element-citation xmlns:xlink="http://www.w3.org/1999/xlink" publication-type="article" xlink:type="simple"><person-group person-group-type="author"><name name-style="western"><surname>Coe</surname><given-names>WR</given-names></name></person-group><year>1905</year><article-title>Nemerteans of the west and northwest coast of America</article-title><source>Bulletin of the Museum of Comparative Zoology. Harvard.</source><volume>47</volume><fpage>1</fpage><lpage>319</lpage></element-citation></ref><ref id="B6721548"><element-citation xmlns:xlink="http://www.w3.org/1999/xlink" publication-type="article" xlink:type="simple"><person-group person-group-type="author"><name name-style="western"><surname>Coe</surname><given-names>WR</given-names></name></person-group><year>1944</year><article-title>Geographical distributions of the nemerteans of the Pacific coast of North America, with descriptions of two new species</article-title><source>Journal of the Washington Academy of Sciences</source><volume>34</volume><fpage>27</fpage><lpage>32</lpage></element-citation></ref><ref id="B6662860"><element-citation xmlns:xlink="http://www.w3.org/1999/xlink" publication-type="book" xlink:type="simple"><person-group person-group-type="author"><name name-style="western"><surname>Kozloff</surname><given-names>E. N.</given-names></name></person-group><year>1996</year><source>Marine invertebrates of the Pacific northwest</source><edition>2nd ed</edition><publisher-name>University of Washington Press</publisher-name><publisher-loc>Seattle</publisher-loc><size units="page">552</size></element-citation></ref><ref id="B6662869"><element-citation xmlns:xlink="http://www.w3.org/1999/xlink" publication-type="book" xlink:type="simple"><person-group person-group-type="author"><name name-style="western"><surname>Lamb</surname><given-names>A.</given-names></name><name name-style="western"><surname>Hanby</surname><given-names>B. P.</given-names></name></person-group><year>2005</year><source>Marine life of the Pacific Northwest: a photographic encyclopedia of invertebrates, seaweeds and selected fishes</source><publisher-name>Harbour Publishing</publisher-name><publisher-loc>Maideira Park</publisher-loc><size units="page">398</size></element-citation></ref><ref id="B6662886"><element-citation xmlns:xlink="http://www.w3.org/1999/xlink" publication-type="book" xlink:type="simple"><person-group person-group-type="editor"><name name-style="western"><surname>Carlton</surname><given-names>JT</given-names></name></person-group><year>2007</year><source>The Light and Smith Manual, intertidal invertebrates from Central California to Oregon</source><edition>4th ed</edition><publisher-name>University of California Press</publisher-name><publisher-loc>Berkeley</publisher-loc><size units="page">1019</size><pub-id pub-id-type="doi">10.1525/9780520930438</pub-id></element-citation></ref><ref id="B6662898"><element-citation xmlns:xlink="http://www.w3.org/1999/xlink" publication-type="book" xlink:type="simple"><person-group person-group-type="author"><name name-style="western"><surname>Harbo</surname><given-names>R. M.</given-names></name></person-group><year>2011</year><source>Whelks to whales</source><edition>2nd ed</edition><publisher-name>Harbour Publishing</publisher-name><publisher-loc>Maideira Park</publisher-loc><size units="page">328</size></element-citation></ref><ref id="B6662971"><element-citation xmlns:xlink="http://www.w3.org/1999/xlink" publication-type="book" xlink:type="simple"><person-group person-group-type="author"><name name-style="western"><surname>Jensen</surname><given-names>G. C.</given-names></name><name name-style="western"><surname>Gotshall</surname><given-names>D. W.</given-names></name><name name-style="western"><surname>Miller</surname><given-names>R. E. F.</given-names></name></person-group><year>2018</year><source>Beneath Pacific tides: subtidal invertebrates of the West Coast</source><publisher-name>MolaMarine</publisher-name><publisher-loc>Bremerton</publisher-loc><size units="page">296</size></element-citation></ref></ref-list></tp:taxon-treatment>
