# Supplementary material for: Toward an atlas of Salish Sea biodiversity: the flora and fauna of Galiano Island, British Columbia, Canada. Part I. Marine zoology
Source: Biodivers Data J. 2022 Mar 10;10:e76050. doi: 10.3897/BDJ.10.e76050 (PMC8930920; doi:10.3897/BDJ.10.e76050)
Supplement: XML Treatment for Chaetognatha [file BDJ.10.e76050-treatment6.xml]

<!DOCTYPE tp:taxon-treatment
  PUBLIC "-//TaxonX//DTD Taxonomic Treatment Publishing DTD v0 20100105//EN" "tax-treatment-NSO.dtd">
<tp:taxon-treatment xmlns:tp="http://www.plazi.org/taxpub"><tp:treatment-meta><mixed-citation publication-type="journal"><person-group><name><surname>Simon</surname><given-names>Andrew D. F.</given-names></name><name><surname>Adamczyk</surname><given-names>Emily M.</given-names></name><name><surname>Basman</surname><given-names>Antranig</given-names></name><name><surname>Chu</surname><given-names>Jackson W. F.</given-names></name><name><surname>Gartner</surname><given-names>Heidi N.</given-names></name><name><surname>Fletcher</surname><given-names>Karin</given-names></name><name><surname>Gibbs</surname><given-names>Charles J.</given-names></name><name><surname>Gibbs</surname><given-names>Donna M.</given-names></name><name><surname>Gilmore</surname><given-names>Scott R.</given-names></name><name><surname>Harbo</surname><given-names>Rick M.</given-names></name><name><surname>Harris</surname><given-names>Leslie H.</given-names></name><name><surname>Humphrey</surname><given-names>Elaine</given-names></name><name><surname>Lamb</surname><given-names>Andy</given-names></name><name><surname>Lambert</surname><given-names>Philip</given-names></name><name><surname>McDaniel</surname><given-names>Neil</given-names></name><name><surname>Scott</surname><given-names>Jessica</given-names></name><name><surname>Starzomski</surname><given-names>Brian M.</given-names></name></person-group><article-title>Toward an atlas of Salish Sea biodiversity: the flora and fauna of Galiano Island, British Columbia, Canada. Part I. Marine zoology</article-title><source>Biodivers Data J</source><day>10</day><month>03</month><year>2022</year><volume>10</volume><pub-id pub-id-type="doi">10.3897/BDJ.10.e76050</pub-id></mixed-citation></tp:treatment-meta><tp:nomenclature><tp:taxon-name>
              <object-id xmlns:xlink="http://www.w3.org/1999/xlink" content-type="arpha" xlink:type="simple">3C3B08E8-A6FA-59B1-A596-3EAA6D0F0F75</object-id>
              <tp:taxon-name-part taxon-name-part-type="phylum">Chaetognatha</tp:taxon-name-part>
            </tp:taxon-name><tp:taxon-authority>Leuckart, 1854</tp:taxon-authority></tp:nomenclature><tp:treatment-sec sec-type="Notes"><title>Notes</title><p>[<bold>1 class</bold>]</p><p>The name ‘<tp:taxon-name><tp:taxon-name-part taxon-name-part-type="phylum">Chaetognatha</tp:taxon-name-part></tp:taxon-name>’ derives from the Greek χαίτη (khaítē), meaning “bristle”, and γνάθος (gnáthos), meaning “jaw”.</p><p><tp:taxon-name><tp:taxon-name-part taxon-name-part-type="phylum">Chaetognatha</tp:taxon-name-part></tp:taxon-name> (arrow worms) are a small phylum of predatory animals, all of which are marine, including 130 extant species in the class <tp:taxon-name><tp:taxon-name-part taxon-name-part-type="class">Sagittoidea</tp:taxon-name-part></tp:taxon-name> (<xref ref-type="bibr" rid="B6696482">WoRMS Editorial Board 2021</xref>). Though they are not diverse, arrow worms are extremely numerous, representing a major component of marine plankton worldwide. Of the six species of arrow worm known to the Northeast Pacific, four have been sampled in the waters off the coast of British Columbia (<xref ref-type="bibr" rid="B6726550">Lea 1955</xref>, <xref ref-type="bibr" rid="B6726559">Gardner 1982</xref>). <italic><tp:taxon-name><tp:taxon-name-part taxon-name-part-type="genus" reg="Parasagitta">Parasagitta</tp:taxon-name-part><tp:taxon-name-part taxon-name-part-type="species" reg="elegans">elegans</tp:taxon-name-part></tp:taxon-name></italic> (Verrill, 1873) (Fig. <xref ref-type="fig" rid="F6769102">9</xref>) is the most abundant species reported from the sheltered inland waters of the Salish Sea (<xref ref-type="bibr" rid="B6726550">Lea 1955</xref>). <italic><tp:taxon-name><tp:taxon-name-part taxon-name-part-type="genus" reg="Eukrohnia">Eukrohnia</tp:taxon-name-part><tp:taxon-name-part taxon-name-part-type="species" reg="hamata">hamata</tp:taxon-name-part></tp:taxon-name></italic> (Möbius, 1875) is also known to occur infrequently in inland channels, as an oceanic species that is occasionally borne in by the intrusion of offshore waters (<xref ref-type="bibr" rid="B6726550">Lea 1955</xref>, <xref ref-type="bibr" rid="B6726559">Gardner 1982</xref>). It is not possible to determine chaetognath reports in the Galiano Island record as they are based on dive observations, but studies indicate that, in all likelihood, these observations refer to <italic><tp:taxon-name><tp:taxon-name-part taxon-name-part-type="genus" reg="Parasagitta">P.</tp:taxon-name-part><tp:taxon-name-part taxon-name-part-type="species" reg="elegans">elegans</tp:taxon-name-part></tp:taxon-name></italic>. Sampling by use of plankton tows and microscopic analysis would help confirm the local fauna.</p><p>Chaetognaths are active predators, grasping their prey with two sets of rigid hooks located at the sides of the head, hence the common name “bristle-mouth.” These predatory animals are chiefly pelagic, occurring in the open ocean. Appearing like a glass arrow in the water, chaetognaths swim by flexing in the middle of the body, which is supported by a hydrostatic skeleton. The lateral fins on either side of the body appear to aid buoyancy, but are not involved in movement. As few species are present locally, students may disregard more cryptic characteristics and distinguish species by focusing on the arrangement of lateral fins and eye colouration (<xref ref-type="bibr" rid="B6726550">Lea 1955</xref>). For a treatment of British Columbia's chaetognaths, including a set of technical keys, see <xref ref-type="bibr" rid="B6733545">Wailes (1929)</xref>, <xref ref-type="bibr" rid="B6726550">Lea (1955)</xref>, <xref ref-type="bibr" rid="B6733554">Bieri (1959)</xref>, <xref ref-type="bibr" rid="B6726559">Gardner (1982)</xref>, <xref ref-type="bibr" rid="B6662860">Kozloff (1996)</xref>, <xref ref-type="bibr" rid="B6662869">Lamb and Hanby (2005)</xref> and <xref ref-type="bibr" rid="B6662886">Carlton (2007)</xref> provide additional accounts. For annotated records of chaetognaths reported for Galiano Island, see supplementary materials (Suppl. material <xref ref-type="supplementary-material" rid="S7651209">7</xref>).</p></tp:treatment-sec><tp:treatment-sec><!--Section generated to contain objects referenced in tp:taxon-treatment.--><fig id="F6769102" position="float" orientation="portrait"><object-id xmlns:xlink="http://www.w3.org/1999/xlink" content-type="arpha" xlink:type="simple">42B2E99E-D9A0-53C6-8A67-747E9E21724B</object-id><object-id xmlns:xlink="http://www.w3.org/1999/xlink" content-type="doi" xlink:type="simple">10.3897/BDJ.10.e76050.figure9</object-id><label>Figure 9.</label><caption><p><italic><tp:taxon-name><tp:taxon-name-part taxon-name-part-type="genus" reg="Parasagitta">Parasagitta</tp:taxon-name-part><tp:taxon-name-part taxon-name-part-type="species" reg="elegans">elegans</tp:taxon-name-part></tp:taxon-name></italic> (arrow worm) – scanning electron miscroscope micrograph by Elaine Humphrey.</p></caption><graphic xmlns:xlink="http://www.w3.org/1999/xlink" xlink:href="bdj-10-e76050-g009.jpg" position="float" id="oo_512155.jpg" orientation="portrait" xlink:type="simple"><uri content-type="original_file" xlink:type="simple">https://binary.pensoft.net/fig/512155</uri></graphic></fig><supplementary-material xmlns:xlink="http://www.w3.org/1999/xlink" id="S7651209" orientation="portrait" position="float" xlink:type="simple"><object-id content-type="arpha" xlink:type="simple">F8689085-280B-59E5-8352-5CB71A27A118</object-id><object-id content-type="doi" xlink:type="simple">10.3897/BDJ.10.e76050.suppl7</object-id><label>Supplementary material 7</label><caption><p><tp:taxon-name><tp:taxon-name-part taxon-name-part-type="phylum">Chaetognatha</tp:taxon-name-part></tp:taxon-name> of Galiano Island, British Columbia, Canada</p></caption><statement content-type="dataType"><label>Data type</label><p>taxonomic summary and catalogue of occurrence records</p></statement><statement content-type="notes"><label>Brief description</label><p>Curated taxonomic summary and catalogue of occurrence data documenting <tp:taxon-name><tp:taxon-name-part taxon-name-part-type="phylum">Chaetognatha</tp:taxon-name-part></tp:taxon-name> reported for Galiano Island, British Columbia, Canada, in Darwin Core Standard format.</p></statement><p>File: oo_640884.xlsx</p><media xlink:href="bdj-10-e76050-s007.xlsx" mimetype="Microsoft Excel Document" mime-subtype="xlsx" position="float" orientation="portrait" xlink:type="simple"><uri content-type="original_file" xlink:type="simple">https://binary.pensoft.net/file/640884</uri></media><attrib specific-use="authors">Antranig Basman, Charlie Gibbs, Donna Gibbs, Elaine Humphrey, Andy Lamb, Andrew Simon</attrib></supplementary-material></tp:treatment-sec><ref-list><ref id="B6696482"><element-citation xmlns:xlink="http://www.w3.org/1999/xlink" publication-type="website" xlink:type="simple"><person-group person-group-type="editor"><name name-style="western"><surname>Board</surname><given-names>WoRMS Editorial</given-names></name></person-group><article-title>World Register of Marine Species</article-title><uri xlink:type="simple">https://www.marinespecies.org</uri><date-in-citation content-type="access-date">2021-01-12T00:00:00+02:00</date-in-citation></element-citation></ref><ref id="B6726550"><element-citation xmlns:xlink="http://www.w3.org/1999/xlink" publication-type="article" xlink:type="simple"><person-group person-group-type="author"><name name-style="western"><surname>Lea</surname><given-names>H. E.</given-names></name></person-group><year>1955</year><article-title>The chaetognaths of western Canadian coastal waters</article-title><source>Journal of the Fisheries Research Board Canada</source><volume>12</volume><fpage>593</fpage><lpage>617</lpage></element-citation></ref><ref id="B6726559"><element-citation xmlns:xlink="http://www.w3.org/1999/xlink" publication-type="article" xlink:type="simple"><person-group person-group-type="author"><name name-style="western"><surname>Gardner</surname><given-names>G. A.</given-names></name></person-group><year>1982</year><article-title>Patterns in the distribution and abundance of selected zooplankton species from the coast of British Columbia</article-title><source>Biological Oceanography</source><volume>1</volume><issue>3</issue><fpage>255</fpage><lpage>270</lpage></element-citation></ref><ref id="B6733545"><element-citation xmlns:xlink="http://www.w3.org/1999/xlink" publication-type="article" xlink:type="simple"><person-group person-group-type="author"><name name-style="western"><surname>Wailes</surname><given-names>G. H.</given-names></name></person-group><year>1929</year><article-title>The marine zooplankton of British Columbia</article-title><source>Museum and Art Notes</source><volume>4</volume><issue>4</issue><fpage>159</fpage><lpage>165</lpage></element-citation></ref><ref id="B6733554"><element-citation xmlns:xlink="http://www.w3.org/1999/xlink" publication-type="article" xlink:type="simple"><person-group person-group-type="author"><name name-style="western"><surname>Bieri</surname><given-names>R.</given-names></name></person-group><year>1959</year><article-title>The distribution of the planktonic <tp:taxon-name><tp:taxon-name-part taxon-name-part-type="phylum">chaetognatha</tp:taxon-name-part></tp:taxon-name> in the Pacific and their relationship to the water masses</article-title><source>Limnology and Oceanography</source><volume>4</volume><issue>1</issue><fpage>1</fpage><lpage>28</lpage><pub-id pub-id-type="doi">10.4319/lo.1959.4.1.0001</pub-id></element-citation></ref><ref id="B6662860"><element-citation xmlns:xlink="http://www.w3.org/1999/xlink" publication-type="book" xlink:type="simple"><person-group person-group-type="author"><name name-style="western"><surname>Kozloff</surname><given-names>E. N.</given-names></name></person-group><year>1996</year><source>Marine invertebrates of the Pacific northwest</source><edition>2nd ed</edition><publisher-name>University of Washington Press</publisher-name><publisher-loc>Seattle</publisher-loc><size units="page">552</size></element-citation></ref><ref id="B6662869"><element-citation xmlns:xlink="http://www.w3.org/1999/xlink" publication-type="book" xlink:type="simple"><person-group person-group-type="author"><name name-style="western"><surname>Lamb</surname><given-names>A.</given-names></name><name name-style="western"><surname>Hanby</surname><given-names>B. P.</given-names></name></person-group><year>2005</year><source>Marine life of the Pacific Northwest: a photographic encyclopedia of invertebrates, seaweeds and selected fishes</source><publisher-name>Harbour Publishing</publisher-name><publisher-loc>Maideira Park</publisher-loc><size units="page">398</size></element-citation></ref><ref id="B6662886"><element-citation xmlns:xlink="http://www.w3.org/1999/xlink" publication-type="book" xlink:type="simple"><person-group person-group-type="editor"><name name-style="western"><surname>Carlton</surname><given-names>JT</given-names></name></person-group><year>2007</year><source>The Light and Smith Manual, intertidal invertebrates from Central California to Oregon</source><edition>4th ed</edition><publisher-name>University of California Press</publisher-name><publisher-loc>Berkeley</publisher-loc><size units="page">1019</size><pub-id pub-id-type="doi">10.1525/9780520930438</pub-id></element-citation></ref></ref-list></tp:taxon-treatment>
