# Supplementary material for: Toward an atlas of Salish Sea biodiversity: the flora and fauna of Galiano Island, British Columbia, Canada. Part I. Marine zoology
Source: Biodivers Data J. 2022 Mar 10;10:e76050. doi: 10.3897/BDJ.10.e76050 (PMC8930920; doi:10.3897/BDJ.10.e76050)
Supplement: XML Treatment for Mollusca [file BDJ.10.e76050-treatment7.xml]

<!DOCTYPE tp:taxon-treatment
  PUBLIC "-//TaxonX//DTD Taxonomic Treatment Publishing DTD v0 20100105//EN" "tax-treatment-NSO.dtd">
<tp:taxon-treatment xmlns:tp="http://www.plazi.org/taxpub"><tp:treatment-meta><mixed-citation publication-type="journal"><person-group><name><surname>Simon</surname><given-names>Andrew D. F.</given-names></name><name><surname>Adamczyk</surname><given-names>Emily M.</given-names></name><name><surname>Basman</surname><given-names>Antranig</given-names></name><name><surname>Chu</surname><given-names>Jackson W. F.</given-names></name><name><surname>Gartner</surname><given-names>Heidi N.</given-names></name><name><surname>Fletcher</surname><given-names>Karin</given-names></name><name><surname>Gibbs</surname><given-names>Charles J.</given-names></name><name><surname>Gibbs</surname><given-names>Donna M.</given-names></name><name><surname>Gilmore</surname><given-names>Scott R.</given-names></name><name><surname>Harbo</surname><given-names>Rick M.</given-names></name><name><surname>Harris</surname><given-names>Leslie H.</given-names></name><name><surname>Humphrey</surname><given-names>Elaine</given-names></name><name><surname>Lamb</surname><given-names>Andy</given-names></name><name><surname>Lambert</surname><given-names>Philip</given-names></name><name><surname>McDaniel</surname><given-names>Neil</given-names></name><name><surname>Scott</surname><given-names>Jessica</given-names></name><name><surname>Starzomski</surname><given-names>Brian M.</given-names></name></person-group><article-title>Toward an atlas of Salish Sea biodiversity: the flora and fauna of Galiano Island, British Columbia, Canada. Part I. Marine zoology</article-title><source>Biodivers Data J</source><day>10</day><month>03</month><year>2022</year><volume>10</volume><pub-id pub-id-type="doi">10.3897/BDJ.10.e76050</pub-id></mixed-citation></tp:treatment-meta><tp:nomenclature><tp:taxon-name>
              <object-id xmlns:xlink="http://www.w3.org/1999/xlink" content-type="arpha" xlink:type="simple">CC76F9FF-7BAF-5982-90E9-F415D4BDE467</object-id>
              <tp:taxon-name-part taxon-name-part-type="phylum">Mollusca</tp:taxon-name-part>
            </tp:taxon-name><tp:taxon-authority>Linnaeus, 1758</tp:taxon-authority></tp:nomenclature><tp:treatment-sec sec-type="Notes"><title>Notes</title><p>[<bold>5 classes: 31 orders: 101 families: 151 genera: 214 species</bold>]</p><p>'<tp:taxon-name><tp:taxon-name-part taxon-name-part-type="phylum">Mollusca</tp:taxon-name-part></tp:taxon-name>' is rooted in the Modern Latin '<tp:taxon-name><tp:taxon-name-part taxon-name-part-type="phylum">mollusca</tp:taxon-name-part></tp:taxon-name>', the neuter plural form of 'molluscus', from 'mollis', meaning “soft”.</p><p>With about 49,000 extant species (<xref ref-type="bibr" rid="B6696482">WoRMS Editorial Board 2021</xref>), <tp:taxon-name><tp:taxon-name-part taxon-name-part-type="phylum">Mollusca</tp:taxon-name-part></tp:taxon-name> are the second largest phylum after <tp:taxon-name><tp:taxon-name-part taxon-name-part-type="phylum">Arthropoda</tp:taxon-name-part></tp:taxon-name> (<xref ref-type="bibr" rid="B6733572">Rosenberg 2014</xref>). The phylum comprises seven extant classes (<xref ref-type="bibr" rid="B7630697">Haszprunar 2001</xref>), five of which are locally represented, including <tp:taxon-name><tp:taxon-name-part taxon-name-part-type="class">Bivalvia</tp:taxon-name-part></tp:taxon-name> (bivalves), <tp:taxon-name><tp:taxon-name-part taxon-name-part-type="class">Cephalopoda</tp:taxon-name-part></tp:taxon-name> (cephalopods), <tp:taxon-name><tp:taxon-name-part taxon-name-part-type="class">Gastropoda</tp:taxon-name-part></tp:taxon-name> (snails and slugs), <tp:taxon-name><tp:taxon-name-part taxon-name-part-type="class">Polyplacophora</tp:taxon-name-part></tp:taxon-name> (chitons) and <tp:taxon-name><tp:taxon-name-part taxon-name-part-type="class">Scaphopoda</tp:taxon-name-part></tp:taxon-name> (tusk shells). Over 780 marine species are been identified in British Columbia (<xref ref-type="bibr" rid="B6747139">Bernard 1967</xref>, <xref ref-type="bibr" rid="B6733589">Baldwin 2009b</xref>, <xref ref-type="bibr" rid="B6733605">Cosgrove 2009</xref>, <xref ref-type="bibr" rid="B6737868">Millen 2012</xref>, <xref ref-type="bibr" rid="B6733597">Forsyth and Harbo 2013</xref>, <xref ref-type="bibr" rid="B6747109">Clark 2020</xref>), 214 of which are reported for Galiano Island.</p><p>Mollusc inventories have historically been limited by outdated taxonomy and other challenges, leaving much hidden diversity that remains to be discovered in the region. As with other groups, European species concepts have historically been misapplied to Northeast Pacific taxa among <tp:taxon-name><tp:taxon-name-part taxon-name-part-type="phylum">Mollusca</tp:taxon-name-part></tp:taxon-name>. One example is the aeolid nudibranch <italic><tp:taxon-name><tp:taxon-name-part taxon-name-part-type="genus" reg="Cuthona">Cuthona</tp:taxon-name-part><tp:taxon-name-part taxon-name-part-type="species" reg="pustulata">pustulata</tp:taxon-name-part></tp:taxon-name></italic> (Alder &amp; Hancock, 1854), originally described from the Northeast Atlantic in 1854. Specimens collected under this name from Porlier Pass off Galiano Island by Sandra Millen in 1982 (RBCM 983-00026-001) have since been described as <italic><tp:taxon-name><tp:taxon-name-part taxon-name-part-type="genus" reg="Zelentia">Zelentia</tp:taxon-name-part><tp:taxon-name-part taxon-name-part-type="species" reg="nepunicea">nepunicea</tp:taxon-name-part></tp:taxon-name></italic> Korshunova, Fletcher, Lundin, Picton &amp; Martynov, 2018 (pimpled aeolid, Fig. <xref ref-type="fig" rid="F6746968">10</xref>), based on genetic sequencing results (<xref ref-type="bibr" rid="B6746835">Korshunova et al. 2018</xref>). Other novel nudibranch species have also been circumscribed in part based on specimens collected from local waters. One species complex, which was reported as <italic><tp:taxon-name><tp:taxon-name-part taxon-name-part-type="genus" reg="Cadlina">Cadlina</tp:taxon-name-part><tp:taxon-name-part taxon-name-part-type="species" reg="luteomarginata">luteomarginata</tp:taxon-name-part></tp:taxon-name></italic> MacFarland, 1966 (yellow-rimmed nudibranch) for over 50 years, has since been split into four different species, including <italic><tp:taxon-name><tp:taxon-name-part taxon-name-part-type="genus" reg="Cadlina">C.</tp:taxon-name-part><tp:taxon-name-part taxon-name-part-type="species" reg="klasmalmbergi">klasmalmbergi</tp:taxon-name-part></tp:taxon-name></italic> (Klas' yellow-rimmed nudibranch), first collected from Baines Bay on Galiano Island (<xref ref-type="bibr" rid="B6746845">Korshunova et al. 2020</xref>).</p><p>While many nudibranch species revealed through genetic methods can be determined based on morphology, other cryptic taxa often cannot be reliably identified by morphology alone, requiring molecular analysis for confirmation. Locally occurring genera currently under taxonomic revision include <italic><tp:taxon-name><tp:taxon-name-part taxon-name-part-type="genus" reg="Crepidula">Crepidula</tp:taxon-name-part></tp:taxon-name></italic> Lamarck, 1799 and <italic><tp:taxon-name><tp:taxon-name-part taxon-name-part-type="genus" reg="Vermetus">Vermetus</tp:taxon-name-part></tp:taxon-name></italic> Daudin, 1800. Many more taxonomic issues remain to be resolved in future studies.</p><p>The cold, rich waters surrounding Galiano Island are home to many remarkable molluscs, including <italic><tp:taxon-name><tp:taxon-name-part taxon-name-part-type="genus" reg="Enteroctopus">Enteroctopus</tp:taxon-name-part><tp:taxon-name-part taxon-name-part-type="species" reg="dofleini">dofleini</tp:taxon-name-part></tp:taxon-name></italic> (Wôlker, 1910) (giant Pacific octopus), the largest octopus in the world. The largest chiton in the world, <italic><tp:taxon-name><tp:taxon-name-part taxon-name-part-type="genus" reg="Cryptochiton">Cryptochiton</tp:taxon-name-part><tp:taxon-name-part taxon-name-part-type="species" reg="stelleri">stelleri</tp:taxon-name-part></tp:taxon-name></italic> (von Middendorff, 1847) (gumboot chiton), is also known to the region and is reported for Galiano Island. Introduced bivalves present around Galiano Island include <italic><tp:taxon-name><tp:taxon-name-part taxon-name-part-type="genus" reg="Magallana">Magallana</tp:taxon-name-part><tp:taxon-name-part taxon-name-part-type="species" reg="gigas">gigas</tp:taxon-name-part></tp:taxon-name></italic> (Thunberg, 1793) (Pacific oyster), <italic><tp:taxon-name><tp:taxon-name-part taxon-name-part-type="genus" reg="Mya">Mya</tp:taxon-name-part><tp:taxon-name-part taxon-name-part-type="species" reg="arenaria">arenaria</tp:taxon-name-part></tp:taxon-name></italic> Linnaeus, 1758 (soft-shelled clam), <italic><tp:taxon-name><tp:taxon-name-part taxon-name-part-type="genus" reg="Nuttalia">Nuttalia</tp:taxon-name-part><tp:taxon-name-part taxon-name-part-type="species" reg="obscurata">obscurata</tp:taxon-name-part></tp:taxon-name></italic> (Reeve, 1857) (purple mahogany clam) and <italic><tp:taxon-name><tp:taxon-name-part taxon-name-part-type="genus" reg="Ruditapes">Ruditapes</tp:taxon-name-part><tp:taxon-name-part taxon-name-part-type="species" reg="philippinarum">philippinarum</tp:taxon-name-part></tp:taxon-name></italic> (Adams &amp; Reeve, 1850) (Japanese littleneck), all of which are now prolific in the Northeast Pacific. Introduced gastropods present include <italic><tp:taxon-name><tp:taxon-name-part taxon-name-part-type="genus" reg="Batillaria">Batillaria</tp:taxon-name-part><tp:taxon-name-part taxon-name-part-type="species" reg="attramentaria">attramentaria</tp:taxon-name-part></tp:taxon-name></italic> (G.B. Sowerby II, 1855) (Japanese false cerith) and <italic><tp:taxon-name><tp:taxon-name-part taxon-name-part-type="genus" reg="Myosotella">Myosotella</tp:taxon-name-part><tp:taxon-name-part taxon-name-part-type="species" reg="myosotis">myosotis</tp:taxon-name-part></tp:taxon-name></italic> (Draparnaud, 1801) (mouse-eared snail).</p><p>Species that will likely be uncovered with further search effort include the threatened native <italic><tp:taxon-name><tp:taxon-name-part taxon-name-part-type="genus" reg="Ostrea">Ostrea</tp:taxon-name-part><tp:taxon-name-part taxon-name-part-type="species" reg="lurida">lurida</tp:taxon-name-part></tp:taxon-name></italic> (Carpenter, 1864) (Olympia oyster), the endangered <italic><tp:taxon-name><tp:taxon-name-part taxon-name-part-type="genus" reg="Haliotis">Haliotis</tp:taxon-name-part><tp:taxon-name-part taxon-name-part-type="species" reg="kamchatkana">kamchatkana</tp:taxon-name-part></tp:taxon-name></italic> (Jonas, 1845) (northern abalone) and <italic><tp:taxon-name><tp:taxon-name-part taxon-name-part-type="genus" reg="Penitella">Penitella</tp:taxon-name-part><tp:taxon-name-part taxon-name-part-type="species" reg="penita">penita</tp:taxon-name-part></tp:taxon-name></italic> (Conrad, 1837) (flat-tip piddock). Numerous families of minuscule “micro-molluscs” are entirely unrepresented in the Galiano Island record. A diverse chiton fauna may also be under-represented locally, with 39 species in six families known from the intertidal zone to moderate diving depths (&lt; 30 m) in the Salish Sea (<xref ref-type="bibr" rid="B6747109">Clark 2020</xref>), about two thirds of which (27 spp.) have been documented around Galiano Island to date.</p><p>Molluscs were traditionally identified based on shell and other morphological characters. However, modern taxonomic treatments generally rely on genetics in addition to morphology, habitat and host species. Many snails also lay diagnostic egg cases. Regional references for <tp:taxon-name><tp:taxon-name-part taxon-name-part-type="phylum">Mollusca</tp:taxon-name-part></tp:taxon-name> include: <xref ref-type="bibr" rid="B6747139">Bernard (1967)</xref>, <xref ref-type="bibr" rid="B6733613">Abbott (1974)</xref>, <xref ref-type="bibr" rid="B6662860">Kozloff (1996)</xref>, <xref ref-type="bibr" rid="B6733621">Harbo (1997)</xref>, <xref ref-type="bibr" rid="B6736254">Harbo et al. (1997)</xref>, <xref ref-type="bibr" rid="B6662869">Lamb and Hanby (2005)</xref>, <xref ref-type="bibr" rid="B6662886">Carlton (2007)</xref>, <xref ref-type="bibr" rid="B6662898">Harbo (2011)</xref>, and <xref ref-type="bibr" rid="B6662971">Jensen et al. (2018)</xref>. Bivalves are treated by <xref ref-type="bibr" rid="B6737808">Foster (1991)</xref>, <xref ref-type="bibr" rid="B6737816">Coan et al. (2000)</xref>, <xref ref-type="bibr" rid="B6737824">Huber (2010)</xref> and <xref ref-type="bibr" rid="B6733597">Forsyth and Harbo (2013)</xref>; cephalopods by <xref ref-type="bibr" rid="B6733605">Cosgrove (2009)</xref> and <xref ref-type="bibr" rid="B6737843">Cosgrove and McDaniel (2009)</xref>; chitons by <xref ref-type="bibr" rid="B6733589">Baldwin (2009b)</xref> and <xref ref-type="bibr" rid="B6747109">Clark (2020)</xref>; gastropods by <xref ref-type="bibr" rid="B6737851">Behrens (2004)</xref>, <xref ref-type="bibr" rid="B6737860">Behrens and Hermosillo (2005)</xref>, <xref ref-type="bibr" rid="B6737868">Millen (2012)</xref>, <xref ref-type="bibr" rid="B6746835">Korshunova et al. (2018)</xref> and <xref ref-type="bibr" rid="B6746845">Korshunova et al. (2020)</xref>; and tusk shells by <xref ref-type="bibr" rid="B6662886">Carlton (2007)</xref>. For annotated records of molluscs reported for Galiano Island, see supplementary materials (Suppl. material <xref ref-type="supplementary-material" rid="S7651210">8</xref>).</p></tp:treatment-sec><tp:treatment-sec><!--Section generated to contain objects referenced in tp:taxon-treatment.--><fig id="F6746968" position="float" orientation="portrait"><object-id xmlns:xlink="http://www.w3.org/1999/xlink" content-type="arpha" xlink:type="simple">E8518B76-A6D9-54CA-9337-CAE426E074D3</object-id><object-id xmlns:xlink="http://www.w3.org/1999/xlink" content-type="doi" xlink:type="simple">10.3897/BDJ.10.e76050.figure10</object-id><label>Figure 10.</label><caption><p><italic><tp:taxon-name><tp:taxon-name-part taxon-name-part-type="genus" reg="Zelentia">Zelentia</tp:taxon-name-part><tp:taxon-name-part taxon-name-part-type="species" reg="nepunicea">nepunicea</tp:taxon-name-part></tp:taxon-name></italic> (pimpled aeolid) – Photograph by Karin Fletcher.</p></caption><graphic xmlns:xlink="http://www.w3.org/1999/xlink" xlink:href="bdj-10-e76050-g010.jpeg" position="float" id="oo_509403.jpeg" orientation="portrait" xlink:type="simple"><uri content-type="original_file" xlink:type="simple">https://binary.pensoft.net/fig/509403</uri></graphic></fig><supplementary-material xmlns:xlink="http://www.w3.org/1999/xlink" id="S7651210" orientation="portrait" position="float" xlink:type="simple"><object-id content-type="arpha" xlink:type="simple">30C2243F-36DA-5316-B627-5DA7236E1F3C</object-id><object-id content-type="doi" xlink:type="simple">10.3897/BDJ.10.e76050.suppl8</object-id><label>Supplementary material 8</label><caption><p><tp:taxon-name><tp:taxon-name-part taxon-name-part-type="phylum">Mollusca</tp:taxon-name-part></tp:taxon-name> of Galiano Island, British Columbia, Canada</p></caption><statement content-type="dataType"><label>Data type</label><p>taxonomic summary and catalogue of occurrence records</p></statement><statement content-type="notes"><label>Brief description</label><p>Curated taxonomic summary and catalogue of occurrence records documenting <tp:taxon-name><tp:taxon-name-part taxon-name-part-type="phylum">Mollusca</tp:taxon-name-part></tp:taxon-name> reported for Galiano Island, British Columbia, Canada, in Darwin Core Standard format.</p></statement><p>File: oo_640505.xlsx</p><media xlink:href="bdj-10-e76050-s008.xlsx" mimetype="Microsoft Excel Document" mime-subtype="xlsx" position="float" orientation="portrait" xlink:type="simple"><uri content-type="original_file" xlink:type="simple">https://binary.pensoft.net/file/640505</uri></media><attrib specific-use="authors">Antranig Basman, Karin Fletcher, Charlie Gibbs, Donna Gibbs, Rick Harbo, Andy Lamb, Andrew Simon</attrib></supplementary-material></tp:treatment-sec><ref-list><ref id="B6696482"><element-citation xmlns:xlink="http://www.w3.org/1999/xlink" publication-type="website" xlink:type="simple"><person-group person-group-type="editor"><name name-style="western"><surname>Board</surname><given-names>WoRMS Editorial</given-names></name></person-group><article-title>World Register of Marine Species</article-title><uri xlink:type="simple">https://www.marinespecies.org</uri><date-in-citation content-type="access-date">2021-01-12T00:00:00+02:00</date-in-citation></element-citation></ref><ref id="B6733572"><element-citation xmlns:xlink="http://www.w3.org/1999/xlink" publication-type="article" xlink:type="simple"><person-group person-group-type="author"><name name-style="western"><surname>Rosenberg</surname><given-names>Gary</given-names></name></person-group><year>2014</year><article-title>A new critical estimate of named species-level diversity of the recent <tp:taxon-name><tp:taxon-name-part taxon-name-part-type="phylum">Mollusca</tp:taxon-name-part></tp:taxon-name>*</article-title><source>American Malacological Bulletin</source><volume>32</volume><issue>2</issue><pub-id pub-id-type="doi">10.4003/006.032.0204</pub-id></element-citation></ref><ref id="B7630697"><element-citation xmlns:xlink="http://www.w3.org/1999/xlink" publication-type="article" xlink:type="simple"><person-group person-group-type="author"><name name-style="western"><surname>Haszprunar</surname><given-names>Gerhard</given-names></name></person-group><year>2001</year><article-title><tp:taxon-name><tp:taxon-name-part taxon-name-part-type="phylum">Mollusca</tp:taxon-name-part></tp:taxon-name> (Molluscs)</article-title><source>eLS</source><pub-id pub-id-type="doi">10.1038/npg.els.0001598</pub-id></element-citation></ref><ref id="B6747139"><element-citation xmlns:xlink="http://www.w3.org/1999/xlink" publication-type="article" xlink:type="simple"><person-group person-group-type="author"><name name-style="western"><surname>Bernard</surname><given-names>F.</given-names></name></person-group><year>1967</year><article-title>Prodrome for a distributional check-list and bibliography of the recent marine <tp:taxon-name><tp:taxon-name-part taxon-name-part-type="phylum">mollusca</tp:taxon-name-part></tp:taxon-name> of the west coast of Canada</article-title><source>Fisheries Research Board of Canada</source><volume>Tech Report 2</volume><fpage>261 pp</fpage></element-citation></ref><ref id="B6733589"><element-citation xmlns:xlink="http://www.w3.org/1999/xlink" publication-type="website" xlink:type="simple"><person-group person-group-type="author"><name name-style="western"><surname>Baldwin</surname><given-names>A.</given-names></name></person-group><article-title>Chitons of British Columbia</article-title><uri xlink:type="simple">https://ibis.geog.ubc.ca/biodiversity/efauna/documents/ChitonsofBCBaldwin2009.pdf</uri><date-in-citation content-type="access-date">2021-02-06T00:00:00+02:00</date-in-citation></element-citation></ref><ref id="B6733605"><element-citation xmlns:xlink="http://www.w3.org/1999/xlink" publication-type="website" xlink:type="simple"><person-group person-group-type="author"><name name-style="western"><surname>Cosgrove</surname><given-names>J.</given-names></name></person-group><article-title>Cephalopods (octopuses and squids) of British Columbia</article-title><uri xlink:type="simple">https://ibis.geog.ubc.ca/biodiversity/efauna/documents/OctopusesSquidsofBC.pdf</uri><date-in-citation content-type="access-date">2021-02-06T00:00:00+02:00</date-in-citation></element-citation></ref><ref id="B6737868"><element-citation xmlns:xlink="http://www.w3.org/1999/xlink" publication-type="website" xlink:type="simple"><person-group person-group-type="author"><name name-style="western"><surname>Millen</surname><given-names>S. V.</given-names></name></person-group><article-title>Subclass <tp:taxon-name><tp:taxon-name-part taxon-name-part-type="subclass">Opisthobranchia</tp:taxon-name-part></tp:taxon-name> in British Columbia.</article-title><uri xlink:type="simple">https://ibis.geog.ubc.ca/biodiversity/efauna/documents/BCOpisthobranchsSandraMillen.pdf</uri><date-in-citation content-type="access-date">2021-02-06T00:00:00+02:00</date-in-citation></element-citation></ref><ref id="B6733597"><element-citation xmlns:xlink="http://www.w3.org/1999/xlink" publication-type="website" xlink:type="simple"><person-group person-group-type="author"><name name-style="western"><surname>Forsyth</surname><given-names>Robert G.</given-names></name><name name-style="western"><surname>Harbo</surname><given-names>Rick M.</given-names></name></person-group><article-title>List of bivalve molluscs from British Columbia, Canada</article-title><uri xlink:type="simple">https://ibis.geog.ubc.ca/biodiversity/efauna/documents/Bivalve_List_11Oct2013.pdf</uri></element-citation></ref><ref id="B6747109"><element-citation xmlns:xlink="http://www.w3.org/1999/xlink" publication-type="article" xlink:type="simple"><person-group person-group-type="author"><name name-style="western"><surname>Clark</surname><given-names>R. N.</given-names></name></person-group><year>2020</year><article-title>The shallow water chiton fauna of the Salish Sea</article-title><source>Festivus</source><volume>52</volume><issue>4</issue><fpage>294</fpage><lpage>315</lpage><pub-id pub-id-type="doi">10.54173/F524294</pub-id></element-citation></ref><ref id="B6746835"><element-citation xmlns:xlink="http://www.w3.org/1999/xlink" publication-type="article" xlink:type="simple"><person-group person-group-type="author"><name name-style="western"><surname>Korshunova</surname><given-names>T.</given-names></name><name name-style="western"><surname>Fletcher</surname><given-names>K.</given-names></name><name name-style="western"><surname>Lundin</surname><given-names>K.</given-names></name><name name-style="western"><surname>Picton</surname><given-names>B.</given-names></name><name name-style="western"><surname>Martynov</surname><given-names>A.</given-names></name></person-group><year>2018</year><article-title>The genus <italic><tp:taxon-name><tp:taxon-name-part taxon-name-part-type="genus" reg="Zelentia">Zelentia</tp:taxon-name-part></tp:taxon-name></italic> is an amphi-boreal taxon expanded to include three new species from the North Pacific and Atlantic oceans (<tp:taxon-name><tp:taxon-name-part taxon-name-part-type="class">Gastropoda</tp:taxon-name-part></tp:taxon-name>: <tp:taxon-name><tp:taxon-name-part taxon-name-part-type="order">Nudibranchia</tp:taxon-name-part></tp:taxon-name>: <tp:taxon-name><tp:taxon-name-part taxon-name-part-type="family">Trinchesiidae</tp:taxon-name-part></tp:taxon-name>)</article-title><source>Zootaxa</source><volume>4482</volume><issue>2</issue><fpage>297</fpage><lpage>321</lpage><pub-id pub-id-type="doi">10.11646/zootaxa.4482.2.4</pub-id></element-citation></ref><ref id="B6746845"><element-citation xmlns:xlink="http://www.w3.org/1999/xlink" publication-type="article" xlink:type="simple"><person-group person-group-type="author"><name name-style="western"><surname>Korshunova</surname><given-names>T.</given-names></name><name name-style="western"><surname>Fletcher</surname><given-names>K.</given-names></name><name name-style="western"><surname>Picton</surname><given-names>B.</given-names></name><name name-style="western"><surname>Lundin</surname><given-names>K.</given-names></name><name name-style="western"><surname>Kashio</surname><given-names>S.</given-names></name><name name-style="western"><surname>Sanamyan</surname><given-names>N.</given-names></name><name name-style="western"><surname>Sanamyan</surname><given-names>K.</given-names></name><name name-style="western"><surname>Padula</surname><given-names>V.</given-names></name><name name-style="western"><surname>Schrödl</surname><given-names>M.</given-names></name><name name-style="western"><surname>Martynov</surname><given-names>A.</given-names></name></person-group><year>2020</year><article-title>The Emperor’s <tp:taxon-name><tp:taxon-name-part taxon-name-part-type="genus" reg="Cadlina">Cadlina</tp:taxon-name-part></tp:taxon-name>, hidden diversity and gill cavity evolution: new insights for the taxonomy and phylogeny of dorid nudibranchs (<tp:taxon-name><tp:taxon-name-part taxon-name-part-type="phylum">Mollusca</tp:taxon-name-part></tp:taxon-name>: <tp:taxon-name><tp:taxon-name-part taxon-name-part-type="class">Gastropoda</tp:taxon-name-part></tp:taxon-name>)</article-title><source>Zoological Journal of the Linnean Society</source><volume>189</volume><issue>3</issue><fpage>762</fpage><lpage>827</lpage><pub-id pub-id-type="doi">10.1093/zoolinnean/zlz126</pub-id></element-citation></ref><ref id="B6733613"><element-citation xmlns:xlink="http://www.w3.org/1999/xlink" publication-type="book" xlink:type="simple"><person-group person-group-type="author"><name name-style="western"><surname>Abbott</surname><given-names>R. T.</given-names></name></person-group><year>1974</year><source>American seashells</source><edition>2nd ed</edition><publisher-name>Van Nostrand Reinhold Company</publisher-name><publisher-loc>New York</publisher-loc><size units="page">541</size></element-citation></ref><ref id="B6662860"><element-citation xmlns:xlink="http://www.w3.org/1999/xlink" publication-type="book" xlink:type="simple"><person-group person-group-type="author"><name name-style="western"><surname>Kozloff</surname><given-names>E. N.</given-names></name></person-group><year>1996</year><source>Marine invertebrates of the Pacific northwest</source><edition>2nd ed</edition><publisher-name>University of Washington Press</publisher-name><publisher-loc>Seattle</publisher-loc><size units="page">552</size></element-citation></ref><ref id="B6733621"><element-citation xmlns:xlink="http://www.w3.org/1999/xlink" publication-type="book" xlink:type="simple"><person-group person-group-type="author"><name name-style="western"><surname>Harbo</surname><given-names>R. M.</given-names></name></person-group><year>1997</year><source>Shells &amp; shellfish of the Pacific Northwest</source><publisher-name>Harbor Publishing</publisher-name><publisher-loc>Madeira Park</publisher-loc><size units="page">272</size></element-citation></ref><ref id="B6736254"><element-citation xmlns:xlink="http://www.w3.org/1999/xlink" publication-type="other" xlink:type="simple"><person-group person-group-type="editor"><name name-style="western"><surname>Harbo</surname><given-names>R. M.</given-names></name><name name-style="western"><surname>Marcus</surname><given-names>K.</given-names></name><name name-style="western"><surname>Boxwell</surname><given-names>T.</given-names></name></person-group><year>1997</year><article-title>Intertidal clam resources (manila, littleneck and butter clam) volume II: the southern inside waters of Vancouver Island and the British Columbia mainland. Canadian manuscript report of fisheries and aquatic sciences 2417</article-title><publisher-name>Fisheries and Oceans Canada, Ottawa, 245 pp</publisher-name></element-citation></ref><ref id="B6662869"><element-citation xmlns:xlink="http://www.w3.org/1999/xlink" publication-type="book" xlink:type="simple"><person-group person-group-type="author"><name name-style="western"><surname>Lamb</surname><given-names>A.</given-names></name><name name-style="western"><surname>Hanby</surname><given-names>B. P.</given-names></name></person-group><year>2005</year><source>Marine life of the Pacific Northwest: a photographic encyclopedia of invertebrates, seaweeds and selected fishes</source><publisher-name>Harbour Publishing</publisher-name><publisher-loc>Maideira Park</publisher-loc><size units="page">398</size></element-citation></ref><ref id="B6662886"><element-citation xmlns:xlink="http://www.w3.org/1999/xlink" publication-type="book" xlink:type="simple"><person-group person-group-type="editor"><name name-style="western"><surname>Carlton</surname><given-names>JT</given-names></name></person-group><year>2007</year><source>The Light and Smith Manual, intertidal invertebrates from Central California to Oregon</source><edition>4th ed</edition><publisher-name>University of California Press</publisher-name><publisher-loc>Berkeley</publisher-loc><size units="page">1019</size><pub-id pub-id-type="doi">10.1525/9780520930438</pub-id></element-citation></ref><ref id="B6662898"><element-citation xmlns:xlink="http://www.w3.org/1999/xlink" publication-type="book" xlink:type="simple"><person-group person-group-type="author"><name name-style="western"><surname>Harbo</surname><given-names>R. M.</given-names></name></person-group><year>2011</year><source>Whelks to whales</source><edition>2nd ed</edition><publisher-name>Harbour Publishing</publisher-name><publisher-loc>Maideira Park</publisher-loc><size units="page">328</size></element-citation></ref><ref id="B6662971"><element-citation xmlns:xlink="http://www.w3.org/1999/xlink" publication-type="book" xlink:type="simple"><person-group person-group-type="author"><name name-style="western"><surname>Jensen</surname><given-names>G. C.</given-names></name><name name-style="western"><surname>Gotshall</surname><given-names>D. W.</given-names></name><name name-style="western"><surname>Miller</surname><given-names>R. E. F.</given-names></name></person-group><year>2018</year><source>Beneath Pacific tides: subtidal invertebrates of the West Coast</source><publisher-name>MolaMarine</publisher-name><publisher-loc>Bremerton</publisher-loc><size units="page">296</size></element-citation></ref><ref id="B6737808"><element-citation xmlns:xlink="http://www.w3.org/1999/xlink" publication-type="book" xlink:type="simple"><person-group person-group-type="author"><name name-style="western"><surname>Foster</surname><given-names>N. R.</given-names></name></person-group><year>1991</year><source>Intertidal bivalves: a guide to the common marine bivalves of Alaska</source><publisher-name>University of Alaska Press</publisher-name><publisher-loc>Fairbanks</publisher-loc><size units="page">152</size></element-citation></ref><ref id="B6737816"><element-citation xmlns:xlink="http://www.w3.org/1999/xlink" publication-type="book" xlink:type="simple"><person-group person-group-type="author"><name name-style="western"><surname>Coan</surname><given-names>E. V.</given-names></name><name name-style="western"><surname>Valentich-Scott</surname><given-names>P.</given-names></name><name name-style="western"><surname>Bernard</surname><given-names>F. R.</given-names></name></person-group><year>2000</year><source>Bivalve seashells of western North America: Marine bivalve mollusks from Arctic Alaska to Baja California</source><publisher-name>Santa Barbara Museum of Natural History</publisher-name><publisher-loc>Santa Barbara</publisher-loc><size units="page">764</size></element-citation></ref><ref id="B6737824"><element-citation xmlns:xlink="http://www.w3.org/1999/xlink" publication-type="book" xlink:type="simple"><person-group person-group-type="author"><name name-style="western"><surname>Huber</surname><given-names>M.</given-names></name></person-group><year>2010</year><source>Compendium of bivalves: A full-color guide to 3,300 of the world's marine bivalves</source><publisher-name>Conchbooks</publisher-name><publisher-loc>Hackenheim</publisher-loc><size units="page">904</size></element-citation></ref><ref id="B6737843"><element-citation xmlns:xlink="http://www.w3.org/1999/xlink" publication-type="book" xlink:type="simple"><person-group person-group-type="author"><name name-style="western"><surname>Cosgrove</surname><given-names>J. A.</given-names></name><name name-style="western"><surname>McDaniel</surname><given-names>N.</given-names></name></person-group><year>2009</year><source>Super suckers: the giant Pacific octopus and other cephalopods of the Pacific coast</source><publisher-name>Harbour Publishing</publisher-name><publisher-loc>Madeira Park</publisher-loc><size units="page">256</size></element-citation></ref><ref id="B6737851"><element-citation xmlns:xlink="http://www.w3.org/1999/xlink" publication-type="article" xlink:type="simple"><person-group person-group-type="author"><name name-style="western"><surname>Behrens</surname><given-names>D. W.</given-names></name></person-group><year>2004</year><article-title>Pacific coast nudibranchs, supplement II: new species to the Pacific Coast and new information on the oldies</article-title><source>Proceedings of the California Academy of Sciences</source><volume>55</volume><issue>2</issue><fpage>11</fpage><lpage>54</lpage></element-citation></ref><ref id="B6737860"><element-citation xmlns:xlink="http://www.w3.org/1999/xlink" publication-type="book" xlink:type="simple"><person-group person-group-type="author"><name name-style="western"><surname>Behrens</surname><given-names>D. W.</given-names></name><name name-style="western"><surname>Hermosillo</surname><given-names>A.</given-names></name></person-group><year>2005</year><source>Eastern Pacific nudibranchs</source><publisher-name>Sea Challengers</publisher-name><publisher-loc>Monterey</publisher-loc><size units="page">137</size></element-citation></ref></ref-list></tp:taxon-treatment>
