# Supplementary material for: Toward an atlas of Salish Sea biodiversity: the flora and fauna of Galiano Island, British Columbia, Canada. Part I. Marine zoology
Source: Biodivers Data J. 2022 Mar 10;10:e76050. doi: 10.3897/BDJ.10.e76050 (PMC8930920; doi:10.3897/BDJ.10.e76050)
Supplement: XML Treatment for Annelida [file BDJ.10.e76050-treatment8.xml]

<!DOCTYPE tp:taxon-treatment
  PUBLIC "-//TaxonX//DTD Taxonomic Treatment Publishing DTD v0 20100105//EN" "tax-treatment-NSO.dtd">
<tp:taxon-treatment xmlns:tp="http://www.plazi.org/taxpub"><tp:treatment-meta><mixed-citation publication-type="journal"><person-group><name><surname>Simon</surname><given-names>Andrew D. F.</given-names></name><name><surname>Adamczyk</surname><given-names>Emily M.</given-names></name><name><surname>Basman</surname><given-names>Antranig</given-names></name><name><surname>Chu</surname><given-names>Jackson W. F.</given-names></name><name><surname>Gartner</surname><given-names>Heidi N.</given-names></name><name><surname>Fletcher</surname><given-names>Karin</given-names></name><name><surname>Gibbs</surname><given-names>Charles J.</given-names></name><name><surname>Gibbs</surname><given-names>Donna M.</given-names></name><name><surname>Gilmore</surname><given-names>Scott R.</given-names></name><name><surname>Harbo</surname><given-names>Rick M.</given-names></name><name><surname>Harris</surname><given-names>Leslie H.</given-names></name><name><surname>Humphrey</surname><given-names>Elaine</given-names></name><name><surname>Lamb</surname><given-names>Andy</given-names></name><name><surname>Lambert</surname><given-names>Philip</given-names></name><name><surname>McDaniel</surname><given-names>Neil</given-names></name><name><surname>Scott</surname><given-names>Jessica</given-names></name><name><surname>Starzomski</surname><given-names>Brian M.</given-names></name></person-group><article-title>Toward an atlas of Salish Sea biodiversity: the flora and fauna of Galiano Island, British Columbia, Canada. Part I. Marine zoology</article-title><source>Biodivers Data J</source><day>10</day><month>03</month><year>2022</year><volume>10</volume><pub-id pub-id-type="doi">10.3897/BDJ.10.e76050</pub-id></mixed-citation></tp:treatment-meta><tp:nomenclature><tp:taxon-name>
              <object-id xmlns:xlink="http://www.w3.org/1999/xlink" content-type="arpha" xlink:type="simple">29F4CE4D-9AD9-5540-BA0B-E477A1EFA1E9</object-id>
              <tp:taxon-name-part taxon-name-part-type="phylum">Annelida</tp:taxon-name-part>
            </tp:taxon-name><tp:taxon-authority>Lamarck, 1802</tp:taxon-authority></tp:nomenclature><tp:treatment-sec sec-type="Notes"><title>Notes</title><p>[<bold>2 classes: 6 orders: 15 families: 39 genera: 46 species</bold>]</p><p>‘<tp:taxon-name><tp:taxon-name-part taxon-name-part-type="phylum">Annelida</tp:taxon-name-part></tp:taxon-name>’ was coined in Modern Latin by the French naturalist Jean-Baptiste Lamarck from the French 'annélide', deriving from 'annelés', meaning “ringed ones” (from the Latin 'anulus', for “little ring”).</p><p><tp:taxon-name><tp:taxon-name-part taxon-name-part-type="phylum">Annelida</tp:taxon-name-part></tp:taxon-name> are a large phylum of invertebrates, commonly referred to as ringed or segmented worms, comprising over 13,000 extant species (<xref ref-type="bibr" rid="B6696482">WoRMS Editorial Board 2021</xref>). The majority of known species are found in marine environments, though terrestrial and freshwater annelid diversity is likely underestimated—as is the number of marine species. The phylum is traditionally divided into two classes: <tp:taxon-name><tp:taxon-name-part taxon-name-part-type="class">Clitellata</tp:taxon-name-part></tp:taxon-name> (earth worms, leeches and brachiobdellids) and <tp:taxon-name><tp:taxon-name-part taxon-name-part-type="class">Polychaeta</tp:taxon-name-part></tp:taxon-name> (polychaetes) (<xref ref-type="bibr" rid="B6721470">Ruppert et al. 2004</xref>). Based on molecular evidence, <tp:taxon-name><tp:taxon-name-part taxon-name-part-type="phylum">Sipuncula</tp:taxon-name-part></tp:taxon-name> (peanut worms) and <tp:taxon-name><tp:taxon-name-part taxon-name-part-type="phylum">Echiura</tp:taxon-name-part></tp:taxon-name> (spoon worms) are also nested within this clade (<xref ref-type="bibr" rid="B6740533">Struck et al. 2007</xref>). As the taxonomy has not yet been reorganised, however, <tp:taxon-name><tp:taxon-name-part taxon-name-part-type="phylum">Sipuncula</tp:taxon-name-part></tp:taxon-name> reported for Galiano Island are here treated as a separate phylum.</p><p>Over 450 polychaete species are reported by <xref ref-type="bibr" rid="B6740553">Baldwin (2009c)</xref> for coastal British Columbia. However, many of these species have been identified based on European concepts now known to represent complexes of morphologically similar but genetically different organisms, including many newly-recognised outside of Europe (<xref ref-type="bibr" rid="B6740561">Carr et al. 2011</xref>). In the greater Salish Sea bioregion, no less than 860 annelid species are currently reported from intertidal areas through shelf depths (Leslie Harris, unpublished data). Once deep water and cryptic species are considered, however, the total number of annelids expected to occur in our waters will likely double. Of these, 46 species are reported to date from Galiano Island.</p><p>Annelid life history is exceedingly diverse, exhibiting virtually all feeding modes, including suspension feeding, deposit feeding, scavenging, herbivory, and carnivory. This diversity is mirrored in their pervasive distribution throughout most benthic and pelagic marine environments. Gaps in our knowledge of Galiano Island’s annelid diversity partly reflect the challenges that have historically limited our broader understanding of the region’s diversity. Taxonomists working in the region in the past largely relied on European references and only assigned new names for taxa with strikingly different features. However, the characters defining organisms within this challenging group are often very small and difficult to ascertain without resorting to dissection or microscopic examination. Furthermore, the vast majority of polychaetes lie hidden in bottom sediment or among sessile organisms and are rarely noticed by casual observers. Specialised equipment, such as benthic grabs, dredges, sediment air lifts, plankton tows and settlement plates, are needed to capture more than the few conspicuous species seen by beach-goers and divers.</p><p>The majority of taxa reported in this dataset are polychaetes, though a few clitellates are also represented. Many of the names reported reflect the ongoing challenges facing those studying this group. Uncertainty is indicated by older reports, such as <italic><tp:taxon-name><tp:taxon-name-part taxon-name-part-type="genus" reg="Chaetopterus">Chaetopterus</tp:taxon-name-part><tp:taxon-name-part taxon-name-part-type="species" reg="variopedatus">variopedatus</tp:taxon-name-part></tp:taxon-name></italic> (Renier, 1804) and <italic><tp:taxon-name><tp:taxon-name-part taxon-name-part-type="genus" reg="Nereis">Nereis</tp:taxon-name-part><tp:taxon-name-part taxon-name-part-type="species" reg="zonata">zonata</tp:taxon-name-part></tp:taxon-name></italic> Malmgren, 1867 (here reported as the <italic><tp:taxon-name><tp:taxon-name-part taxon-name-part-type="genus" reg="Chaetopterus">Chaetopterus</tp:taxon-name-part><tp:taxon-name-part taxon-name-part-type="species" reg="variopedatus">variopedatus</tp:taxon-name-part></tp:taxon-name></italic> complex and <tp:taxon-name><tp:taxon-name-part taxon-name-part-type="genus" reg="Nereis">Nereis</tp:taxon-name-part><tp:taxon-name-part taxon-name-part-type="uncertainty-rank">cf</tp:taxon-name-part><tp:taxon-name-part taxon-name-part-type="species" reg="zonata">zonata</tp:taxon-name-part></tp:taxon-name>), which refer to European concepts in which undescribed native species likely remain hidden. Even conspicuous species, such as tubeworms in the genus <italic><tp:taxon-name><tp:taxon-name-part taxon-name-part-type="genus" reg="Myxicola">Myxicola</tp:taxon-name-part></tp:taxon-name></italic> (Fig. <xref ref-type="fig" rid="F6770105">11</xref>), commonly reported as <italic><tp:taxon-name><tp:taxon-name-part taxon-name-part-type="genus" reg="Myxicola">M.</tp:taxon-name-part><tp:taxon-name-part taxon-name-part-type="species" reg="aesthetica">aesthetica</tp:taxon-name-part></tp:taxon-name></italic> or <italic><tp:taxon-name><tp:taxon-name-part taxon-name-part-type="genus" reg="Myxicola">M.</tp:taxon-name-part><tp:taxon-name-part taxon-name-part-type="species" reg="infundibulum">infundibulum</tp:taxon-name-part></tp:taxon-name></italic> (here listed as <tp:taxon-name><tp:taxon-name-part taxon-name-part-type="genus" reg="Myxicola">Myxicola</tp:taxon-name-part><tp:taxon-name-part taxon-name-part-type="uncertainty-rank">aff.</tp:taxon-name-part><tp:taxon-name-part taxon-name-part-type="species" reg="aesthetica">aesthetica</tp:taxon-name-part></tp:taxon-name> and <tp:taxon-name><tp:taxon-name-part taxon-name-part-type="genus" reg="Myxicola">Myxicola</tp:taxon-name-part><tp:taxon-name-part taxon-name-part-type="uncertainty-rank">aff.</tp:taxon-name-part><tp:taxon-name-part taxon-name-part-type="species" reg="infundibulum">infundibulum</tp:taxon-name-part></tp:taxon-name>), are currently under revision. Many other specimens catalogued in this dataset are not determined past genus as specimens were either unavailable or require further examination in light of recent taxonomic revisions.</p><p>Polychaete morphology is highly variable, yet their body plan generally consists of an elongated and segmented body. It is the differentiation of their body into segments and the appendages (gills, parapodia, chaetae, cirri, palps etc.) attached to these segments that enables the morphological classification of families, genera and species. Regional references treating annelids include <xref ref-type="bibr" rid="B6748105">Berkeley and Berkeley (1948)</xref>, <xref ref-type="bibr" rid="B6748113">Berkeley and Berkeley (1952)</xref>, <xref ref-type="bibr" rid="B6740616">Berkeley and Berkeley (1962)</xref>, <xref ref-type="bibr" rid="B6740580">Berkeley (1967)</xref>, <xref ref-type="bibr" rid="B6740589">Berkeley (1968)</xref>, <xref ref-type="bibr" rid="B6740571">Banse (1979)</xref>, <xref ref-type="bibr" rid="B6744776">Banse (1981)</xref>, <xref ref-type="bibr" rid="B6748145">Hobson and Banse 1981</xref>, <xref ref-type="bibr" rid="B6744820">Saphronova (1991)</xref>, <xref ref-type="bibr" rid="B6740625">Blake (1994)</xref>, <xref ref-type="bibr" rid="B6740633">Blake (1995)</xref>, <xref ref-type="bibr" rid="B6744639">Hilbig (1995a)</xref>, <xref ref-type="bibr" rid="B6744673">Hilbig (1995b)</xref>, <xref ref-type="bibr" rid="B6744807">Kudenov and Harris (1995)</xref>, <xref ref-type="bibr" rid="B6741905">Blake (1996a)</xref>, <xref ref-type="bibr" rid="B6740682">Blake (1996b)</xref>, <xref ref-type="bibr" rid="B6740646">Blake (1996c)</xref>, <xref ref-type="bibr" rid="B6741918">Blake (1996d)</xref>, <xref ref-type="bibr" rid="B6741931">Blake (1996e)</xref>, <xref ref-type="bibr" rid="B6662860">Kozloff (1996)</xref>, <xref ref-type="bibr" rid="B6744447">Blake (1997)</xref>, <xref ref-type="bibr" rid="B6744689">Hilbig (1997a)</xref>, <xref ref-type="bibr" rid="B6744702">Hilbig (1997b)</xref>, <xref ref-type="bibr" rid="B6744724">Hilbig (1997c)</xref>, <xref ref-type="bibr" rid="B6744475">Blake (2000a)</xref>, <xref ref-type="bibr" rid="B6744488">Blake (2000b)</xref>, <xref ref-type="bibr" rid="B6744527">Blake (2000c)</xref>, <xref ref-type="bibr" rid="B6744540">Blake (2000d)</xref>, <xref ref-type="bibr" rid="B6744566">Blake (2000e)</xref>, <xref ref-type="bibr" rid="B6744737">Hilbig (2000a)</xref>, <xref ref-type="bibr" rid="B6744750">Hilbig (2000b)</xref>, <xref ref-type="bibr" rid="B6744763">Hilbig (2000c)</xref>, <xref ref-type="bibr" rid="B6662869">Lamb and Hanby (2005)</xref>, <xref ref-type="bibr" rid="B6662886">Carlton (2007)</xref>, <xref ref-type="bibr" rid="B6740553">Baldwin (2009c)</xref>, <xref ref-type="bibr" rid="B6662898">Harbo (2011)</xref> and <xref ref-type="bibr" rid="B6662971">Jensen et al. (2018)</xref>. For annotated records of annelids reported for Galiano Island, see supplementary materials (Suppl. material <xref ref-type="supplementary-material" rid="S7651220">9</xref>).</p></tp:treatment-sec><tp:treatment-sec><!--Section generated to contain objects referenced in tp:taxon-treatment.--><fig id="F6770105" position="float" orientation="portrait"><object-id xmlns:xlink="http://www.w3.org/1999/xlink" content-type="arpha" xlink:type="simple">50DB9FBC-0D1B-542C-AFE9-DFC59E21CF7D</object-id><object-id xmlns:xlink="http://www.w3.org/1999/xlink" content-type="doi" xlink:type="simple">10.3897/BDJ.10.e76050.figure11</object-id><label>Figure 11.</label><caption><p><tp:taxon-name><tp:taxon-name-part taxon-name-part-type="genus" reg="Myxicola">Myxicola</tp:taxon-name-part><tp:taxon-name-part taxon-name-part-type="uncertainty-rank">aff.</tp:taxon-name-part><tp:taxon-name-part taxon-name-part-type="species" reg="aesthetica">aesthetica</tp:taxon-name-part></tp:taxon-name> (<italic><tp:taxon-name><tp:taxon-name-part taxon-name-part-type="genus" reg="Myxicola">Myxicola</tp:taxon-name-part></tp:taxon-name></italic> sp. A, sensu Leslie Harris, provisional name) – Photograph by Karolle Wall.</p></caption><graphic xmlns:xlink="http://www.w3.org/1999/xlink" xlink:href="bdj-10-e76050-g011.png" position="float" id="oo_512264.png" orientation="portrait" xlink:type="simple"><uri content-type="original_file" xlink:type="simple">https://binary.pensoft.net/fig/512264</uri></graphic></fig><supplementary-material xmlns:xlink="http://www.w3.org/1999/xlink" id="S7651220" orientation="portrait" position="float" xlink:type="simple"><object-id content-type="arpha" xlink:type="simple">58FED924-4613-5BA1-AFBA-04131BF22CB4</object-id><object-id content-type="doi" xlink:type="simple">10.3897/BDJ.10.e76050.suppl9</object-id><label>Supplementary material 9</label><caption><p><tp:taxon-name><tp:taxon-name-part taxon-name-part-type="phylum">Annelida</tp:taxon-name-part></tp:taxon-name> of Galiano Island, British Columbia, Canada</p></caption><statement content-type="dataType"><label>Data type</label><p>taxonomic summary and catalogue of occurrence records</p></statement><statement content-type="notes"><label>Brief description</label><p>Curated summary and catalogue of occurrence records documenting <tp:taxon-name><tp:taxon-name-part taxon-name-part-type="phylum">Annelida</tp:taxon-name-part></tp:taxon-name> reported for Galiano Island, British Columbia, Canada, in Darwin Core Standard format.</p></statement><p>File: oo_640880.xlsx</p><media xlink:href="bdj-10-e76050-s009.xlsx" mimetype="Microsoft Excel Document" mime-subtype="xlsx" position="float" orientation="portrait" xlink:type="simple"><uri content-type="original_file" xlink:type="simple">https://binary.pensoft.net/file/640880</uri></media><attrib specific-use="authors">Antranig Basman, Charlie Gibbs, Donna Gibbs, Scott Gilmore, Leslie Harris, Andy Lamb, Andrew Simon</attrib></supplementary-material></tp:treatment-sec><ref-list><ref id="B6696482"><element-citation xmlns:xlink="http://www.w3.org/1999/xlink" publication-type="website" xlink:type="simple"><person-group person-group-type="editor"><name name-style="western"><surname>Board</surname><given-names>WoRMS Editorial</given-names></name></person-group><article-title>World Register of Marine Species</article-title><uri xlink:type="simple">https://www.marinespecies.org</uri><date-in-citation content-type="access-date">2021-01-12T00:00:00+02:00</date-in-citation></element-citation></ref><ref id="B6721470"><element-citation xmlns:xlink="http://www.w3.org/1999/xlink" publication-type="book" xlink:type="simple"><person-group person-group-type="author"><name name-style="western"><surname>Ruppert</surname><given-names>E.</given-names></name><name name-style="western"><surname>Fox</surname><given-names>R.</given-names></name><name name-style="western"><surname>Barnes</surname><given-names>R.</given-names></name></person-group><year>2004</year><source>Invertebrate zoology: A functional evolutionary approach</source><edition>7th ed</edition><publisher-name>Thomson-Brooks/Cole</publisher-name><publisher-loc>Belmont</publisher-loc><size units="page">1008</size></element-citation></ref><ref id="B6740533"><element-citation xmlns:xlink="http://www.w3.org/1999/xlink" publication-type="article" xlink:type="simple"><person-group person-group-type="author"><name name-style="western"><surname>Struck</surname><given-names>T. H.</given-names></name><name name-style="western"><surname>Schult</surname><given-names>N.</given-names></name><name name-style="western"><surname>Kusen</surname><given-names>T.</given-names></name><name name-style="western"><surname>Hickman</surname><given-names>E.</given-names></name><name name-style="western"><surname>Bleidorn</surname><given-names>C.</given-names></name><name name-style="western"><surname>McHugh</surname><given-names>D.</given-names></name><name name-style="western"><surname>Halanych</surname><given-names>K. M.</given-names></name></person-group><year>2007</year><article-title>Annelid phylogeny and the status of <tp:taxon-name><tp:taxon-name-part taxon-name-part-type="phylum">Sipuncula</tp:taxon-name-part></tp:taxon-name> and <tp:taxon-name><tp:taxon-name-part taxon-name-part-type="phylum">Echiura</tp:taxon-name-part></tp:taxon-name></article-title><source>BMC Evolutionary Biology</source><volume>7</volume><issue>57</issue><fpage>1</fpage><lpage>11</lpage><pub-id pub-id-type="doi">10.1186/1471-2148-7-1</pub-id></element-citation></ref><ref id="B6740553"><element-citation xmlns:xlink="http://www.w3.org/1999/xlink" publication-type="website" xlink:type="simple"><person-group person-group-type="author"><name name-style="western"><surname>Baldwin</surname><given-names>A.</given-names></name></person-group><article-title>Polychaete worms of British Columbia</article-title><uri xlink:type="simple">https://ibis.geog.ubc.ca/biodiversity/efauna/documents/PolychaetesofBCBaldwin2009.pdf</uri><date-in-citation content-type="access-date">2021-02-09T00:00:00+02:00</date-in-citation></element-citation></ref><ref id="B6740561"><element-citation xmlns:xlink="http://www.w3.org/1999/xlink" publication-type="article" xlink:type="simple"><person-group person-group-type="author"><name name-style="western"><surname>Carr</surname><given-names>Christina M.</given-names></name><name name-style="western"><surname>Hardy</surname><given-names>Sarah M.</given-names></name><name name-style="western"><surname>Brown</surname><given-names>Tanya M.</given-names></name><name name-style="western"><surname>Macdonald</surname><given-names>Tara A.</given-names></name><name name-style="western"><surname>Hebert</surname><given-names>Paul D. N.</given-names></name></person-group><year>2011</year><article-title>A tri-oceanic perspective: DNA barcoding reveals geographic structure and cryptic diversity in Canadian polychaetes</article-title><source>PLOS One</source><volume>6</volume><issue>7</issue><pub-id pub-id-type="doi">10.1371/journal.pone.0022232</pub-id></element-citation></ref><ref id="B6748105"><element-citation xmlns:xlink="http://www.w3.org/1999/xlink" publication-type="book" xlink:type="simple"><person-group person-group-type="author"><name name-style="western"><surname>Berkeley</surname><given-names>E.</given-names></name><name name-style="western"><surname>Berkeley</surname><given-names>C.</given-names></name></person-group><year>1948</year><source><tp:taxon-name><tp:taxon-name-part taxon-name-part-type="phylum">Annelida</tp:taxon-name-part></tp:taxon-name>. <tp:taxon-name><tp:taxon-name-part taxon-name-part-type="class">Polychaeta</tp:taxon-name-part></tp:taxon-name> <tp:taxon-name><tp:taxon-name-part taxon-name-part-type="class">Errantia</tp:taxon-name-part></tp:taxon-name>. Canadian Pacific Fauna.</source><publisher-name>University of Toronto Press for the Fisheries Research Board of Canada</publisher-name><publisher-loc>Toronto</publisher-loc><size units="page">100</size></element-citation></ref><ref id="B6748113"><element-citation xmlns:xlink="http://www.w3.org/1999/xlink" publication-type="book" xlink:type="simple"><person-group person-group-type="author"><name name-style="western"><surname>Berkeley</surname><given-names>E.</given-names></name><name name-style="western"><surname>Berkeley</surname><given-names>C.</given-names></name></person-group><year>1952</year><source><tp:taxon-name><tp:taxon-name-part taxon-name-part-type="phylum">Annelida</tp:taxon-name-part></tp:taxon-name>. <tp:taxon-name><tp:taxon-name-part taxon-name-part-type="class">Polychaeta</tp:taxon-name-part></tp:taxon-name> <tp:taxon-name><tp:taxon-name-part taxon-name-part-type="class">Sedentaria</tp:taxon-name-part></tp:taxon-name>.</source><publisher-name>University of Toronto Press for the Fisheries Research Board of Canada</publisher-name><publisher-loc>Toronto</publisher-loc><size units="page">139</size></element-citation></ref><ref id="B6740616"><element-citation xmlns:xlink="http://www.w3.org/1999/xlink" publication-type="article" xlink:type="simple"><person-group person-group-type="author"><name name-style="western"><surname>Berkeley</surname><given-names>E.</given-names></name><name name-style="western"><surname>Berkeley</surname><given-names>C.</given-names></name></person-group><year>1962</year><article-title><tp:taxon-name><tp:taxon-name-part taxon-name-part-type="class">Polychaeta</tp:taxon-name-part></tp:taxon-name> from British Columbia; with a note on some western Canadian arctic forms.</article-title><source>Canadian Journal of Zoology</source><volume>40</volume><issue>4</issue><fpage>571</fpage><lpage>577</lpage><pub-id pub-id-type="doi">10.1139/z62-050</pub-id></element-citation></ref><ref id="B6740580"><element-citation xmlns:xlink="http://www.w3.org/1999/xlink" publication-type="article" xlink:type="simple"><person-group person-group-type="author"><name name-style="western"><surname>Berkeley</surname><given-names>C.</given-names></name></person-group><year>1967</year><article-title>A checklist of <tp:taxon-name><tp:taxon-name-part taxon-name-part-type="class">Polychaeta</tp:taxon-name-part></tp:taxon-name> recorded from British Columbia since 1923, with references to name changes, descriptions, and synonymies. I. <tp:taxon-name><tp:taxon-name-part taxon-name-part-type="class">Errantia</tp:taxon-name-part></tp:taxon-name></article-title><source>Canadian Journal of Zoology</source><volume>45</volume><issue>6</issue><fpage>1049</fpage><lpage>1059</lpage><pub-id pub-id-type="doi">10.1139/z67-114</pub-id></element-citation></ref><ref id="B6740589"><element-citation xmlns:xlink="http://www.w3.org/1999/xlink" publication-type="article" xlink:type="simple"><person-group person-group-type="author"><name name-style="western"><surname>Berkeley</surname><given-names>C.</given-names></name></person-group><year>1968</year><article-title>A checklist of <tp:taxon-name><tp:taxon-name-part taxon-name-part-type="class">Polychaeta</tp:taxon-name-part></tp:taxon-name> recorded from British Columbia since 1923, with references to name changes, descriptions, and synonymies. II. <tp:taxon-name><tp:taxon-name-part taxon-name-part-type="class">Sedentaria</tp:taxon-name-part></tp:taxon-name></article-title><source>Canadian Journal of Zoology</source><volume>46</volume><issue>3</issue><fpage>557</fpage><lpage>567</lpage><pub-id pub-id-type="doi">10.1139/z68-073</pub-id></element-citation></ref><ref id="B6740571"><element-citation xmlns:xlink="http://www.w3.org/1999/xlink" publication-type="article" xlink:type="simple"><person-group person-group-type="author"><name name-style="western"><surname>Banse</surname><given-names>K.</given-names></name></person-group><year>1979</year><article-title><tp:taxon-name><tp:taxon-name-part taxon-name-part-type="family">Sabellidae</tp:taxon-name-part></tp:taxon-name> (<tp:taxon-name><tp:taxon-name-part taxon-name-part-type="class">Polychaeta</tp:taxon-name-part></tp:taxon-name>) principally from the northeast Pacific Ocean.</article-title><source>Journal of the Fisheries Board of Canada</source><volume>36</volume><issue>8</issue><fpage>869</fpage><lpage>882</lpage><pub-id pub-id-type="doi">10.1139/f79-125</pub-id></element-citation></ref><ref id="B6744776"><element-citation xmlns:xlink="http://www.w3.org/1999/xlink" publication-type="article" xlink:type="simple"><person-group person-group-type="author"><name name-style="western"><surname>Banse</surname><given-names>Karl</given-names></name></person-group><year>1981</year><article-title>On some <tp:taxon-name><tp:taxon-name-part taxon-name-part-type="family">Cossuridae</tp:taxon-name-part></tp:taxon-name> and <tp:taxon-name><tp:taxon-name-part taxon-name-part-type="family">Maldanidae</tp:taxon-name-part></tp:taxon-name> (<tp:taxon-name><tp:taxon-name-part taxon-name-part-type="class">Polychaeta</tp:taxon-name-part></tp:taxon-name>) from Washington and British Columbia</article-title><source>Canadian Journal of Fisheries and Aquatic Sciences</source><volume>38</volume><issue>6</issue><fpage>633</fpage><lpage>637</lpage><pub-id pub-id-type="doi">10.1139/f81-084</pub-id></element-citation></ref><ref id="B6748145"><element-citation xmlns:xlink="http://www.w3.org/1999/xlink" publication-type="article" xlink:type="simple"><person-group person-group-type="author"><name name-style="western"><surname>Hobson</surname><given-names>K. D.</given-names></name><name name-style="western"><surname>Banse</surname><given-names>K.</given-names></name></person-group><year>1981</year><article-title>Sedentariate and archiannelid polychaetes of British Columbia and Washington</article-title><source>Canadian Bulletin of Fisheries and Aquatic Sciences</source><volume>209</volume><fpage>1</fpage><lpage>144</lpage></element-citation></ref><ref id="B6744820"><element-citation xmlns:xlink="http://www.w3.org/1999/xlink" publication-type="article" xlink:type="simple"><person-group person-group-type="author"><name name-style="western"><surname>Saphronova</surname><given-names>M. A.</given-names></name></person-group><year>1991</year><article-title>Redescription of some species of <italic><tp:taxon-name><tp:taxon-name-part taxon-name-part-type="genus" reg="Scionella">Scionella</tp:taxon-name-part></tp:taxon-name></italic> Moore, 1903, with a review of the genus and comments on some species of <italic><tp:taxon-name><tp:taxon-name-part taxon-name-part-type="genus" reg="Pista">Pista</tp:taxon-name-part></tp:taxon-name></italic> Malmgren, 1866 (<tp:taxon-name><tp:taxon-name-part taxon-name-part-type="class">Polychaeta</tp:taxon-name-part></tp:taxon-name>: <tp:taxon-name><tp:taxon-name-part taxon-name-part-type="family">Terebellidae</tp:taxon-name-part></tp:taxon-name>)</article-title><source>Ophelia Supplemental</source><volume>5</volume><fpage>239</fpage><lpage>247</lpage></element-citation></ref><ref id="B6740625"><element-citation xmlns:xlink="http://www.w3.org/1999/xlink" publication-type="other" xlink:type="simple"><person-group person-group-type="author"><name name-style="western"><surname>Blake</surname><given-names>J. A.</given-names></name></person-group><year>1994</year><article-title>Taxonomic atlas of the benthic fauna of the Santa Maria Basin and Western Santa Barbara Channel: the <tp:taxon-name><tp:taxon-name-part taxon-name-part-type="phylum">Annelida</tp:taxon-name-part></tp:taxon-name>. Part 1. <tp:taxon-name><tp:taxon-name-part taxon-name-part-type="subclass">Oligochaeta</tp:taxon-name-part></tp:taxon-name> and <tp:taxon-name><tp:taxon-name-part taxon-name-part-type="class">Polychaeta</tp:taxon-name-part></tp:taxon-name>: <tp:taxon-name><tp:taxon-name-part taxon-name-part-type="order">Phyllodocida</tp:taxon-name-part></tp:taxon-name> (<tp:taxon-name><tp:taxon-name-part taxon-name-part-type="family">Phyllodocidae</tp:taxon-name-part></tp:taxon-name> to <tp:taxon-name><tp:taxon-name-part taxon-name-part-type="family">Paralacydoniidae</tp:taxon-name-part></tp:taxon-name>)</article-title><publisher-name>US Department of the Interior, Minerals Management Service, Pacific OCS Region (No. 42)</publisher-name><comment>406 pp</comment></element-citation></ref><ref id="B6740633"><element-citation xmlns:xlink="http://www.w3.org/1999/xlink" publication-type="chapter" xlink:type="simple"><person-group person-group-type="author"><name name-style="western"><surname>Blake</surname><given-names>J. A.</given-names></name></person-group><year>1995</year><chapter-title>Family <tp:taxon-name><tp:taxon-name-part taxon-name-part-type="family">Pholadidae</tp:taxon-name-part></tp:taxon-name></chapter-title><person-group person-group-type="editor"><name name-style="western"><surname>Blake</surname><given-names>JA</given-names></name><name name-style="western"><surname>Hilbig</surname><given-names>B.</given-names></name><name name-style="western"><surname>Scott</surname><given-names>PV</given-names></name></person-group><source>Taxonomic atlas of the benthic fauna of the Santa Maria Basin and Western Santa Barbara Channel, vol. 5. The <tp:taxon-name><tp:taxon-name-part taxon-name-part-type="phylum">Annelida</tp:taxon-name-part></tp:taxon-name> Part 2. <tp:taxon-name><tp:taxon-name-part taxon-name-part-type="class">Polychaeta</tp:taxon-name-part></tp:taxon-name>: <tp:taxon-name><tp:taxon-name-part taxon-name-part-type="order">Phyllodocida</tp:taxon-name-part></tp:taxon-name> (<tp:taxon-name><tp:taxon-name-part taxon-name-part-type="family">Syllidae</tp:taxon-name-part></tp:taxon-name> and Scale-bearing Families), <tp:taxon-name><tp:taxon-name-part taxon-name-part-type="order">Amphinomida</tp:taxon-name-part></tp:taxon-name>, and <tp:taxon-name><tp:taxon-name-part taxon-name-part-type="order">Eunicida</tp:taxon-name-part></tp:taxon-name></source><publisher-name>Santa Barbara Museum of Natural History</publisher-name><publisher-loc>Santa Barbara</publisher-loc><size units="page">378</size></element-citation></ref><ref id="B6744639"><element-citation xmlns:xlink="http://www.w3.org/1999/xlink" publication-type="chapter" xlink:type="simple"><person-group person-group-type="author"><name name-style="western"><surname>Hilbig</surname><given-names>B.</given-names></name></person-group><year>1995</year><chapter-title>Family <tp:taxon-name><tp:taxon-name-part taxon-name-part-type="family">Onuphidae</tp:taxon-name-part></tp:taxon-name></chapter-title><person-group person-group-type="editor"><name name-style="western"><surname>Blake</surname><given-names>J. A.</given-names></name><name name-style="western"><surname>Hilbig</surname><given-names>B.</given-names></name><name name-style="western"><surname>Scott</surname><given-names>P. V.</given-names></name></person-group><source>Taxonomic atlas of the benthic fauna of the Santa Maria Basin and Western Santa Barbara Channel, vol. 4. The <tp:taxon-name><tp:taxon-name-part taxon-name-part-type="phylum">Annelida</tp:taxon-name-part></tp:taxon-name> Part 2. <tp:taxon-name><tp:taxon-name-part taxon-name-part-type="class">Polychaeta</tp:taxon-name-part></tp:taxon-name>: <tp:taxon-name><tp:taxon-name-part taxon-name-part-type="order">Phyllodocida</tp:taxon-name-part></tp:taxon-name> (<tp:taxon-name><tp:taxon-name-part taxon-name-part-type="family">Syllidae</tp:taxon-name-part></tp:taxon-name> and Scale-bearing Families), <tp:taxon-name><tp:taxon-name-part taxon-name-part-type="order">Amphinomida</tp:taxon-name-part></tp:taxon-name>, and <tp:taxon-name><tp:taxon-name-part taxon-name-part-type="order">Eunicida</tp:taxon-name-part></tp:taxon-name></source><publisher-name>Santa Barbara Museum of Natural History</publisher-name><publisher-loc>Santa Barbara</publisher-loc><size units="page">378</size></element-citation></ref><ref id="B6744673"><element-citation xmlns:xlink="http://www.w3.org/1999/xlink" publication-type="chapter" xlink:type="simple"><person-group person-group-type="author"><name name-style="western"><surname>Hilbig</surname><given-names>B.</given-names></name></person-group><year>1995</year><chapter-title>Family <tp:taxon-name><tp:taxon-name-part taxon-name-part-type="family">Lumbrineridae</tp:taxon-name-part></tp:taxon-name></chapter-title><person-group person-group-type="editor"><name name-style="western"><surname>Blake</surname><given-names>J. A.</given-names></name><name name-style="western"><surname>Hilbig</surname><given-names>B.</given-names></name><name name-style="western"><surname>Scott</surname><given-names>P. V.</given-names></name></person-group><source>Taxonomic atlas of the benthic fauna of the Santa Maria Basin and Western Santa Barbara Channel, vol. 4. The <tp:taxon-name><tp:taxon-name-part taxon-name-part-type="phylum">Annelida</tp:taxon-name-part></tp:taxon-name> Part 2. <tp:taxon-name><tp:taxon-name-part taxon-name-part-type="class">Polychaeta</tp:taxon-name-part></tp:taxon-name>: <tp:taxon-name><tp:taxon-name-part taxon-name-part-type="order">Phyllodocida</tp:taxon-name-part></tp:taxon-name> (<tp:taxon-name><tp:taxon-name-part taxon-name-part-type="family">Syllidae</tp:taxon-name-part></tp:taxon-name> and Scale-bearing Families), <tp:taxon-name><tp:taxon-name-part taxon-name-part-type="order">Amphinomida</tp:taxon-name-part></tp:taxon-name>, and <tp:taxon-name><tp:taxon-name-part taxon-name-part-type="order">Eunicida</tp:taxon-name-part></tp:taxon-name></source><publisher-name>Santa Barbara Museum of Natural History</publisher-name><publisher-loc>Santa Barbara</publisher-loc><size units="page">378</size></element-citation></ref><ref id="B6744807"><element-citation xmlns:xlink="http://www.w3.org/1999/xlink" publication-type="chapter" xlink:type="simple"><person-group person-group-type="author"><name name-style="western"><surname>Kudenov</surname><given-names>J. D.</given-names></name><name name-style="western"><surname>Harris</surname><given-names>L. H.</given-names></name></person-group><year>1995</year><chapter-title>Family <tp:taxon-name><tp:taxon-name-part taxon-name-part-type="family">Syllidae</tp:taxon-name-part></tp:taxon-name></chapter-title><person-group person-group-type="editor"><name name-style="western"><surname>Blake</surname><given-names>J. A.</given-names></name><name name-style="western"><surname>Hilbig</surname><given-names>B.</given-names></name><name name-style="western"><surname>Scott</surname><given-names>P. V.</given-names></name></person-group><source>Taxonomic atlas of the benthic fauna of the Santa Maria Basin and Western Santa Barbara Channel, vol. 4. The <tp:taxon-name><tp:taxon-name-part taxon-name-part-type="phylum">Annelida</tp:taxon-name-part></tp:taxon-name> Part 2. <tp:taxon-name><tp:taxon-name-part taxon-name-part-type="class">Polychaeta</tp:taxon-name-part></tp:taxon-name>: <tp:taxon-name><tp:taxon-name-part taxon-name-part-type="order">Phyllodocida</tp:taxon-name-part></tp:taxon-name> (<tp:taxon-name><tp:taxon-name-part taxon-name-part-type="family">Syllidae</tp:taxon-name-part></tp:taxon-name> and Scale-bearing Families), <tp:taxon-name><tp:taxon-name-part taxon-name-part-type="order">Amphinomida</tp:taxon-name-part></tp:taxon-name>, and <tp:taxon-name><tp:taxon-name-part taxon-name-part-type="order">Eunicida</tp:taxon-name-part></tp:taxon-name>.</source><publisher-name>Santa Barbara Museum of Natural History</publisher-name><publisher-loc>Santa Barbara</publisher-loc><size units="page">378</size></element-citation></ref><ref id="B6741905"><element-citation xmlns:xlink="http://www.w3.org/1999/xlink" publication-type="chapter" xlink:type="simple"><person-group person-group-type="author"><name name-style="western"><surname>Blake</surname><given-names>J. A.</given-names></name></person-group><year>1996</year><chapter-title>Family <tp:taxon-name><tp:taxon-name-part taxon-name-part-type="family">Orbiniidae</tp:taxon-name-part></tp:taxon-name></chapter-title><person-group person-group-type="editor"><name name-style="western"><surname>Blake</surname><given-names>J. A.</given-names></name><name name-style="western"><surname>Hilbig</surname><given-names>B.</given-names></name><name name-style="western"><surname>Scott</surname><given-names>P. V.</given-names></name></person-group><source>Taxonomic atlas of the benthic fauna of the Santa Maria Basin and Western Santa Barbara Channel, vol. 6. The <tp:taxon-name><tp:taxon-name-part taxon-name-part-type="phylum">Annelida</tp:taxon-name-part></tp:taxon-name> Part 3. <tp:taxon-name><tp:taxon-name-part taxon-name-part-type="class">Polychaeta</tp:taxon-name-part></tp:taxon-name>: <tp:taxon-name><tp:taxon-name-part taxon-name-part-type="family">Orbiniidae</tp:taxon-name-part></tp:taxon-name> to <tp:taxon-name><tp:taxon-name-part taxon-name-part-type="family">Cossuridae</tp:taxon-name-part></tp:taxon-name></source><publisher-name>Santa Barbara Museum of Natural History</publisher-name><publisher-loc>Santa Barbara</publisher-loc><size units="page">377</size></element-citation></ref><ref id="B6740682"><element-citation xmlns:xlink="http://www.w3.org/1999/xlink" publication-type="chapter" xlink:type="simple"><person-group person-group-type="author"><name name-style="western"><surname>Blake</surname><given-names>J. A.</given-names></name></person-group><year>1996</year><chapter-title>Family <tp:taxon-name><tp:taxon-name-part taxon-name-part-type="family">Magelonidae</tp:taxon-name-part></tp:taxon-name></chapter-title><person-group person-group-type="editor"><name name-style="western"><surname>Blake</surname><given-names>JA</given-names></name><name name-style="western"><surname>Hilbig</surname><given-names>B</given-names></name><name name-style="western"><surname>Scott</surname><given-names>PV</given-names></name></person-group><source>Taxonomic atlas of the benthic fauna of the Santa Maria Basin and Western Santa Barbara Channel, vol. 6. The <tp:taxon-name><tp:taxon-name-part taxon-name-part-type="phylum">Annelida</tp:taxon-name-part></tp:taxon-name> Part 3. <tp:taxon-name><tp:taxon-name-part taxon-name-part-type="class">Polychaeta</tp:taxon-name-part></tp:taxon-name>: <tp:taxon-name><tp:taxon-name-part taxon-name-part-type="family">Orbiniidae</tp:taxon-name-part></tp:taxon-name> to <tp:taxon-name><tp:taxon-name-part taxon-name-part-type="family">Cossuridae</tp:taxon-name-part></tp:taxon-name></source><publisher-name>Santa Barbara Museum of Natural History</publisher-name><publisher-loc>Santa Barbara</publisher-loc><size units="page">377</size></element-citation></ref><ref id="B6740646"><element-citation xmlns:xlink="http://www.w3.org/1999/xlink" publication-type="chapter" xlink:type="simple"><person-group person-group-type="author"><name name-style="western"><surname>Blake</surname><given-names>J. A.</given-names></name></person-group><year>1996</year><chapter-title>Family <tp:taxon-name><tp:taxon-name-part taxon-name-part-type="family">Cirratulidae</tp:taxon-name-part></tp:taxon-name></chapter-title><person-group person-group-type="editor"><name name-style="western"><surname>Blake</surname><given-names>JA</given-names></name><name name-style="western"><surname>Hilbig</surname><given-names>B</given-names></name><name name-style="western"><surname>Scott</surname><given-names>PV</given-names></name></person-group><source>Taxonomic atlas of the benthic fauna of the Santa Maria Basin and Western Santa Barbara Channel, vol. 6. The <tp:taxon-name><tp:taxon-name-part taxon-name-part-type="phylum">Annelida</tp:taxon-name-part></tp:taxon-name> Part 3. <tp:taxon-name><tp:taxon-name-part taxon-name-part-type="class">Polychaeta</tp:taxon-name-part></tp:taxon-name>: <tp:taxon-name><tp:taxon-name-part taxon-name-part-type="family">Orbiniidae</tp:taxon-name-part></tp:taxon-name> to <tp:taxon-name><tp:taxon-name-part taxon-name-part-type="family">Cossuridae</tp:taxon-name-part></tp:taxon-name></source><publisher-name>Santa Barbara Museum of Natural History</publisher-name><publisher-loc>Santa Barbara</publisher-loc><size units="page">377</size></element-citation></ref><ref id="B6741918"><element-citation xmlns:xlink="http://www.w3.org/1999/xlink" publication-type="chapter" xlink:type="simple"><person-group person-group-type="author"><name name-style="western"><surname>Blake</surname><given-names>J. A.</given-names></name></person-group><year>1996</year><chapter-title>Family <tp:taxon-name><tp:taxon-name-part taxon-name-part-type="family">Paraonidae</tp:taxon-name-part></tp:taxon-name></chapter-title><person-group person-group-type="editor"><name name-style="western"><surname>Blake</surname><given-names>J. A.</given-names></name><name name-style="western"><surname>Hilbig</surname><given-names>B.</given-names></name><name name-style="western"><surname>Scott</surname><given-names>P. V.</given-names></name></person-group><source>Taxonomic atlas of the benthic fauna of the Santa Maria Basin and Western Santa Barbara Channel, vol. 6. The <tp:taxon-name><tp:taxon-name-part taxon-name-part-type="phylum">Annelida</tp:taxon-name-part></tp:taxon-name> Part 3. <tp:taxon-name><tp:taxon-name-part taxon-name-part-type="class">Polychaeta</tp:taxon-name-part></tp:taxon-name>: <tp:taxon-name><tp:taxon-name-part taxon-name-part-type="family">Orbiniidae</tp:taxon-name-part></tp:taxon-name> to <tp:taxon-name><tp:taxon-name-part taxon-name-part-type="family">Cossuridae</tp:taxon-name-part></tp:taxon-name></source><publisher-name>Santa Barbara Museum of Natural History</publisher-name><publisher-loc>Santa Barbara</publisher-loc><size units="page">377</size></element-citation></ref><ref id="B6741931"><element-citation xmlns:xlink="http://www.w3.org/1999/xlink" publication-type="chapter" xlink:type="simple"><person-group person-group-type="author"><name name-style="western"><surname>Blake</surname><given-names>J. A.</given-names></name></person-group><year>1996</year><chapter-title>Family <tp:taxon-name><tp:taxon-name-part taxon-name-part-type="family">Spionidae</tp:taxon-name-part></tp:taxon-name></chapter-title><person-group person-group-type="editor"><name name-style="western"><surname>Blake</surname><given-names>J. A.</given-names></name><name name-style="western"><surname>Hilbig</surname><given-names>B.</given-names></name><name name-style="western"><surname>Scott</surname><given-names>P. V.</given-names></name></person-group><source>Taxonomic atlas of the benthic fauna of the Santa Maria Basin and Western Santa Barbara Channel, vol. 6. The <tp:taxon-name><tp:taxon-name-part taxon-name-part-type="phylum">Annelida</tp:taxon-name-part></tp:taxon-name> Part 3. <tp:taxon-name><tp:taxon-name-part taxon-name-part-type="class">Polychaeta</tp:taxon-name-part></tp:taxon-name>: <tp:taxon-name><tp:taxon-name-part taxon-name-part-type="family">Orbiniidae</tp:taxon-name-part></tp:taxon-name> to <tp:taxon-name><tp:taxon-name-part taxon-name-part-type="family">Cossuridae</tp:taxon-name-part></tp:taxon-name></source><publisher-name>Santa Barbara Museum of Natural History</publisher-name><publisher-loc>Santa Barbara</publisher-loc><size units="page">377</size></element-citation></ref><ref id="B6662860"><element-citation xmlns:xlink="http://www.w3.org/1999/xlink" publication-type="book" xlink:type="simple"><person-group person-group-type="author"><name name-style="western"><surname>Kozloff</surname><given-names>E. N.</given-names></name></person-group><year>1996</year><source>Marine invertebrates of the Pacific northwest</source><edition>2nd ed</edition><publisher-name>University of Washington Press</publisher-name><publisher-loc>Seattle</publisher-loc><size units="page">552</size></element-citation></ref><ref id="B6744447"><element-citation xmlns:xlink="http://www.w3.org/1999/xlink" publication-type="chapter" xlink:type="simple"><person-group person-group-type="author"><name name-style="western"><surname>Blake</surname><given-names>J. A.</given-names></name></person-group><year>1997</year><chapter-title>Family <tp:taxon-name><tp:taxon-name-part taxon-name-part-type="family">Phyllodocidae</tp:taxon-name-part></tp:taxon-name></chapter-title><person-group person-group-type="editor"><name name-style="western"><surname>Blake</surname><given-names>J. A.</given-names></name><name name-style="western"><surname>Hilbig</surname><given-names>B.</given-names></name><name name-style="western"><surname>Scott</surname><given-names>P. V.</given-names></name></person-group><source>Taxonomic atlas of the benthic fauna of the Santa Maria Basin and Western Santa Barbara Channel, vol. 4. The <tp:taxon-name><tp:taxon-name-part taxon-name-part-type="phylum">Annelida</tp:taxon-name-part></tp:taxon-name> Part 1. <tp:taxon-name><tp:taxon-name-part taxon-name-part-type="subclass">Oligochaeta</tp:taxon-name-part></tp:taxon-name> and <tp:taxon-name><tp:taxon-name-part taxon-name-part-type="class">Polychaeta</tp:taxon-name-part></tp:taxon-name>: <tp:taxon-name><tp:taxon-name-part taxon-name-part-type="order">Phyllodocida</tp:taxon-name-part></tp:taxon-name> (<tp:taxon-name><tp:taxon-name-part taxon-name-part-type="family">Phyllodocidae</tp:taxon-name-part></tp:taxon-name> to Paralacydoniiae)</source><publisher-name>Santa Barbara Museum of Natural History</publisher-name><publisher-loc>Santa Barbara</publisher-loc><size units="page">406</size></element-citation></ref><ref id="B6744689"><element-citation xmlns:xlink="http://www.w3.org/1999/xlink" publication-type="chapter" xlink:type="simple"><person-group person-group-type="author"><name name-style="western"><surname>Hilbig</surname><given-names>B.</given-names></name></person-group><year>1997</year><chapter-title>Family <tp:taxon-name><tp:taxon-name-part taxon-name-part-type="family">Glyceridae</tp:taxon-name-part></tp:taxon-name></chapter-title><person-group person-group-type="editor"><name name-style="western"><surname>Blake</surname><given-names>J. A.</given-names></name><name name-style="western"><surname>Hilbig</surname><given-names>B.</given-names></name><name name-style="western"><surname>Scott</surname><given-names>P. V.</given-names></name></person-group><source>Taxonomic atlas of the benthic fauna of the Santa Maria Basin and Western Santa Barbara Channel, vol. 4. The <tp:taxon-name><tp:taxon-name-part taxon-name-part-type="phylum">Annelida</tp:taxon-name-part></tp:taxon-name> Part 1. <tp:taxon-name><tp:taxon-name-part taxon-name-part-type="subclass">Oligochaeta</tp:taxon-name-part></tp:taxon-name> and <tp:taxon-name><tp:taxon-name-part taxon-name-part-type="class">Polychaeta</tp:taxon-name-part></tp:taxon-name>: <tp:taxon-name><tp:taxon-name-part taxon-name-part-type="order">Phyllodocida</tp:taxon-name-part></tp:taxon-name> (<tp:taxon-name><tp:taxon-name-part taxon-name-part-type="family">Phyllodocidae</tp:taxon-name-part></tp:taxon-name> to Paralacydoniiae)</source><publisher-name>Santa Barbara Museum of Natural History</publisher-name><publisher-loc>Santa Barbara</publisher-loc><size units="page">369</size></element-citation></ref><ref id="B6744702"><element-citation xmlns:xlink="http://www.w3.org/1999/xlink" publication-type="chapter" xlink:type="simple"><person-group person-group-type="author"><name name-style="western"><surname>Hilbig</surname><given-names>B.</given-names></name></person-group><year>1997</year><chapter-title>Family <tp:taxon-name><tp:taxon-name-part taxon-name-part-type="family">Goniadidae</tp:taxon-name-part></tp:taxon-name></chapter-title><person-group person-group-type="editor"><name name-style="western"><surname>Blake</surname><given-names>J. A.</given-names></name><name name-style="western"><surname>Hilbig</surname><given-names>B.</given-names></name><name name-style="western"><surname>Scott</surname><given-names>P. V.</given-names></name></person-group><source>Taxonomic atlas of the benthic fauna of the Santa Maria Basin and Western Santa Barbara Channel, vol. 4. The <tp:taxon-name><tp:taxon-name-part taxon-name-part-type="phylum">Annelida</tp:taxon-name-part></tp:taxon-name> Part 1. <tp:taxon-name><tp:taxon-name-part taxon-name-part-type="subclass">Oligochaeta</tp:taxon-name-part></tp:taxon-name> and <tp:taxon-name><tp:taxon-name-part taxon-name-part-type="class">Polychaeta</tp:taxon-name-part></tp:taxon-name>: <tp:taxon-name><tp:taxon-name-part taxon-name-part-type="order">Phyllodocida</tp:taxon-name-part></tp:taxon-name> (<tp:taxon-name><tp:taxon-name-part taxon-name-part-type="family">Phyllodocidae</tp:taxon-name-part></tp:taxon-name> to Paralacydoniiae)</source><publisher-name>Santa Barbara Museum of Natural History</publisher-name><publisher-loc>Santa Barbara</publisher-loc><size units="page">369</size></element-citation></ref><ref id="B6744724"><element-citation xmlns:xlink="http://www.w3.org/1999/xlink" publication-type="chapter" xlink:type="simple"><person-group person-group-type="author"><name name-style="western"><surname>Hilbig</surname><given-names>B.</given-names></name></person-group><year>1997</year><chapter-title>Family <tp:taxon-name><tp:taxon-name-part taxon-name-part-type="family">Nephtyidae</tp:taxon-name-part></tp:taxon-name></chapter-title><person-group person-group-type="editor"><name name-style="western"><surname>Blake</surname><given-names>J. A.</given-names></name><name name-style="western"><surname>Hilbig</surname><given-names>B.</given-names></name><name name-style="western"><surname>Scott</surname><given-names>P. V.</given-names></name></person-group><source>Taxonomic atlas of the benthic fauna of the Santa Maria Basin and Western Santa Barbara Channel, vol. 4. The <tp:taxon-name><tp:taxon-name-part taxon-name-part-type="phylum">Annelida</tp:taxon-name-part></tp:taxon-name> Part 1. <tp:taxon-name><tp:taxon-name-part taxon-name-part-type="subclass">Oligochaeta</tp:taxon-name-part></tp:taxon-name> and <tp:taxon-name><tp:taxon-name-part taxon-name-part-type="class">Polychaeta</tp:taxon-name-part></tp:taxon-name>: <tp:taxon-name><tp:taxon-name-part taxon-name-part-type="order">Phyllodocida</tp:taxon-name-part></tp:taxon-name> (<tp:taxon-name><tp:taxon-name-part taxon-name-part-type="family">Phyllodocidae</tp:taxon-name-part></tp:taxon-name> to Paralacydoniiae)</source><publisher-name>Santa Barbara Museum of Natural History</publisher-name><publisher-loc>Santa Barbara</publisher-loc><size units="page">369</size></element-citation></ref><ref id="B6744475"><element-citation xmlns:xlink="http://www.w3.org/1999/xlink" publication-type="chapter" xlink:type="simple"><person-group person-group-type="author"><name name-style="western"><surname>Blake</surname><given-names>J. A.</given-names></name></person-group><year>2000</year><chapter-title>Family <tp:taxon-name><tp:taxon-name-part taxon-name-part-type="family">Capitellidae</tp:taxon-name-part></tp:taxon-name></chapter-title><person-group person-group-type="editor"><name name-style="western"><surname>Blake</surname><given-names>J. A.</given-names></name><name name-style="western"><surname>Hilbig</surname><given-names>B.</given-names></name><name name-style="western"><surname>Scott</surname><given-names>P. V.</given-names></name></person-group><source>Taxonomic atlas of the benthic fauna of the Santa Maria Basin and Western Santa Barbara Channel, vol. 7. The <tp:taxon-name><tp:taxon-name-part taxon-name-part-type="phylum">Annelida</tp:taxon-name-part></tp:taxon-name> Part 4. <tp:taxon-name><tp:taxon-name-part taxon-name-part-type="class">Polychaeta</tp:taxon-name-part></tp:taxon-name>: <tp:taxon-name><tp:taxon-name-part taxon-name-part-type="family">Flabelligeridae</tp:taxon-name-part></tp:taxon-name> to <tp:taxon-name><tp:taxon-name-part taxon-name-part-type="family">Sternapsidae</tp:taxon-name-part></tp:taxon-name></source><publisher-name>Santa Barbara Museum of Natural History</publisher-name><publisher-loc>Santa Barbara</publisher-loc><size units="page">348</size></element-citation></ref><ref id="B6744488"><element-citation xmlns:xlink="http://www.w3.org/1999/xlink" publication-type="chapter" xlink:type="simple"><person-group person-group-type="author"><name name-style="western"><surname>Blake</surname><given-names>J. A.</given-names></name></person-group><year>2000</year><chapter-title>Family <tp:taxon-name><tp:taxon-name-part taxon-name-part-type="family">Flabelligeridae</tp:taxon-name-part></tp:taxon-name></chapter-title><person-group person-group-type="editor"><name name-style="western"><surname>Blake</surname><given-names>J. A.</given-names></name><name name-style="western"><surname>Hilbig</surname><given-names>B.</given-names></name><name name-style="western"><surname>Scott</surname><given-names>P. V.</given-names></name></person-group><source>Taxonomic atlas of the benthic fauna of the Santa Maria Basin and Western Santa Barbara Channel, vol. 7. The <tp:taxon-name><tp:taxon-name-part taxon-name-part-type="phylum">Annelida</tp:taxon-name-part></tp:taxon-name> Part 4. <tp:taxon-name><tp:taxon-name-part taxon-name-part-type="class">Polychaeta</tp:taxon-name-part></tp:taxon-name>: <tp:taxon-name><tp:taxon-name-part taxon-name-part-type="family">Flabelligeridae</tp:taxon-name-part></tp:taxon-name> to <tp:taxon-name><tp:taxon-name-part taxon-name-part-type="family">Sternapsidae</tp:taxon-name-part></tp:taxon-name></source><publisher-name>Santa Barbara Museum of Natural History</publisher-name><publisher-loc>Santa Barbara</publisher-loc><size units="page">348</size></element-citation></ref><ref id="B6744527"><element-citation xmlns:xlink="http://www.w3.org/1999/xlink" publication-type="chapter" xlink:type="simple"><person-group person-group-type="author"><name name-style="western"><surname>Blake</surname><given-names>J. A.</given-names></name></person-group><year>2000</year><chapter-title>Family <tp:taxon-name><tp:taxon-name-part taxon-name-part-type="family">Opheliidae</tp:taxon-name-part></tp:taxon-name></chapter-title><person-group person-group-type="editor"><name name-style="western"><surname>Blake</surname><given-names>J. A.</given-names></name><name name-style="western"><surname>Hilbig</surname><given-names>B.</given-names></name><name name-style="western"><surname>Scott</surname><given-names>P. V.</given-names></name></person-group><source>Taxonomic atlas of the benthic fauna of the Santa Maria Basin and Western Santa Barbara Channel, vol. 7. The <tp:taxon-name><tp:taxon-name-part taxon-name-part-type="phylum">Annelida</tp:taxon-name-part></tp:taxon-name> Part 4. <tp:taxon-name><tp:taxon-name-part taxon-name-part-type="class">Polychaeta</tp:taxon-name-part></tp:taxon-name>: <tp:taxon-name><tp:taxon-name-part taxon-name-part-type="family">Flabelligeridae</tp:taxon-name-part></tp:taxon-name> to <tp:taxon-name><tp:taxon-name-part taxon-name-part-type="family">Sternapsidae</tp:taxon-name-part></tp:taxon-name></source><publisher-name>Santa Barbara Museum of Natural History</publisher-name><publisher-loc>Santa Barbara</publisher-loc><size units="page">348</size></element-citation></ref><ref id="B6744540"><element-citation xmlns:xlink="http://www.w3.org/1999/xlink" publication-type="chapter" xlink:type="simple"><person-group person-group-type="author"><name name-style="western"><surname>Blake</surname><given-names>J. A.</given-names></name></person-group><year>2000</year><chapter-title>Family <tp:taxon-name><tp:taxon-name-part taxon-name-part-type="family">Oweniidae</tp:taxon-name-part></tp:taxon-name></chapter-title><person-group person-group-type="editor"><name name-style="western"><surname>Blake</surname><given-names>J. A.</given-names></name><name name-style="western"><surname>Hilbig</surname><given-names>B.</given-names></name><name name-style="western"><surname>Scott</surname><given-names>P. V.</given-names></name></person-group><source>Taxonomic atlas of the benthic fauna of the Santa Maria Basin and Western Santa Barbara Channel, vol. 7. The <tp:taxon-name><tp:taxon-name-part taxon-name-part-type="phylum">Annelida</tp:taxon-name-part></tp:taxon-name> Part 4. <tp:taxon-name><tp:taxon-name-part taxon-name-part-type="class">Polychaeta</tp:taxon-name-part></tp:taxon-name>: <tp:taxon-name><tp:taxon-name-part taxon-name-part-type="family">Flabelligeridae</tp:taxon-name-part></tp:taxon-name> to <tp:taxon-name><tp:taxon-name-part taxon-name-part-type="family">Sternapsidae</tp:taxon-name-part></tp:taxon-name></source><publisher-name>Santa Barbara Museum of Natural History</publisher-name><publisher-loc>Santa Barbara</publisher-loc><size units="page">348</size></element-citation></ref><ref id="B6744566"><element-citation xmlns:xlink="http://www.w3.org/1999/xlink" publication-type="chapter" xlink:type="simple"><person-group person-group-type="author"><name name-style="western"><surname>Blake</surname><given-names>J. A.</given-names></name></person-group><year>2000</year><chapter-title>Family <tp:taxon-name><tp:taxon-name-part taxon-name-part-type="family">Scalibregmatidae</tp:taxon-name-part></tp:taxon-name></chapter-title><person-group person-group-type="editor"><name name-style="western"><surname>Blake</surname><given-names>J. A.</given-names></name><name name-style="western"><surname>Hilbig</surname><given-names>B.</given-names></name><name name-style="western"><surname>Scott</surname><given-names>P. V.</given-names></name></person-group><source>Taxonomic atlas of the benthic fauna of the Santa Maria Basin and Western Santa Barbara Channel, vol. 7. The <tp:taxon-name><tp:taxon-name-part taxon-name-part-type="phylum">Annelida</tp:taxon-name-part></tp:taxon-name> Part 4. <tp:taxon-name><tp:taxon-name-part taxon-name-part-type="class">Polychaeta</tp:taxon-name-part></tp:taxon-name>: <tp:taxon-name><tp:taxon-name-part taxon-name-part-type="family">Flabelligeridae</tp:taxon-name-part></tp:taxon-name> to <tp:taxon-name><tp:taxon-name-part taxon-name-part-type="family">Sternapsidae</tp:taxon-name-part></tp:taxon-name></source><publisher-name>Santa Barbara Museum of Natural History</publisher-name><publisher-loc>Santa Barbara</publisher-loc><size units="page">348</size></element-citation></ref><ref id="B6744737"><element-citation xmlns:xlink="http://www.w3.org/1999/xlink" publication-type="chapter" xlink:type="simple"><person-group person-group-type="author"><name name-style="western"><surname>Hilbig</surname><given-names>B.</given-names></name></person-group><year>2000</year><chapter-title>Family <tp:taxon-name><tp:taxon-name-part taxon-name-part-type="family">Ampharetidae</tp:taxon-name-part></tp:taxon-name></chapter-title><person-group person-group-type="editor"><name name-style="western"><surname>Blake</surname><given-names>J. A.</given-names></name><name name-style="western"><surname>Hilbig</surname><given-names>B.</given-names></name><name name-style="western"><surname>Scott</surname><given-names>P. V.</given-names></name></person-group><source>Taxonomic atlas of the benthic fauna of the Santa Maria Basin and Western Santa Barbara Channel, vol. 7. The <tp:taxon-name><tp:taxon-name-part taxon-name-part-type="phylum">Annelida</tp:taxon-name-part></tp:taxon-name> Part 4. <tp:taxon-name><tp:taxon-name-part taxon-name-part-type="class">Polychaeta</tp:taxon-name-part></tp:taxon-name>: <tp:taxon-name><tp:taxon-name-part taxon-name-part-type="family">Flabelligeridae</tp:taxon-name-part></tp:taxon-name> to <tp:taxon-name><tp:taxon-name-part taxon-name-part-type="family">Sternapsidae</tp:taxon-name-part></tp:taxon-name></source><publisher-name>Santa Barbara Museum of Natural History</publisher-name><publisher-loc>Santa Barbara</publisher-loc><size units="page">406</size></element-citation></ref><ref id="B6744750"><element-citation xmlns:xlink="http://www.w3.org/1999/xlink" publication-type="chapter" xlink:type="simple"><person-group person-group-type="author"><name name-style="western"><surname>Hilbig</surname><given-names>B.</given-names></name></person-group><year>2000</year><chapter-title>Family <tp:taxon-name><tp:taxon-name-part taxon-name-part-type="family">Terebellidae</tp:taxon-name-part></tp:taxon-name></chapter-title><person-group person-group-type="editor"><name name-style="western"><surname>Blake</surname><given-names>J. A.</given-names></name><name name-style="western"><surname>Hilbig</surname><given-names>B.</given-names></name><name name-style="western"><surname>Scott</surname><given-names>P. V.</given-names></name></person-group><source>Taxonomic atlas of the benthic fauna of the Santa Maria Basin and Western Santa Barbara Channel, vol. 7. The <tp:taxon-name><tp:taxon-name-part taxon-name-part-type="phylum">Annelida</tp:taxon-name-part></tp:taxon-name> Part 4. <tp:taxon-name><tp:taxon-name-part taxon-name-part-type="class">Polychaeta</tp:taxon-name-part></tp:taxon-name>: <tp:taxon-name><tp:taxon-name-part taxon-name-part-type="family">Flabelligeridae</tp:taxon-name-part></tp:taxon-name> to <tp:taxon-name><tp:taxon-name-part taxon-name-part-type="family">Sternapsidae</tp:taxon-name-part></tp:taxon-name></source><publisher-name>Santa Barbara Museum of Natural History</publisher-name><publisher-loc>Santa Barbara</publisher-loc><size units="page">406</size></element-citation></ref><ref id="B6744763"><element-citation xmlns:xlink="http://www.w3.org/1999/xlink" publication-type="chapter" xlink:type="simple"><person-group person-group-type="author"><name name-style="western"><surname>Hilbig</surname><given-names>B.</given-names></name></person-group><year>2000</year><chapter-title>Family <tp:taxon-name><tp:taxon-name-part taxon-name-part-type="family">Trichobranchidae</tp:taxon-name-part></tp:taxon-name></chapter-title><person-group person-group-type="editor"><name name-style="western"><surname>Blake</surname><given-names>J. A.</given-names></name><name name-style="western"><surname>Hilbig</surname><given-names>B.</given-names></name><name name-style="western"><surname>Scott</surname><given-names>P. V.</given-names></name></person-group><source>Taxonomic atlas of the benthic fauna of the Santa Maria Basin and Western Santa Barbara Channel, vol. 7. The <tp:taxon-name><tp:taxon-name-part taxon-name-part-type="phylum">Annelida</tp:taxon-name-part></tp:taxon-name> Part 4. <tp:taxon-name><tp:taxon-name-part taxon-name-part-type="class">Polychaeta</tp:taxon-name-part></tp:taxon-name>: <tp:taxon-name><tp:taxon-name-part taxon-name-part-type="family">Flabelligeridae</tp:taxon-name-part></tp:taxon-name> to <tp:taxon-name><tp:taxon-name-part taxon-name-part-type="family">Sternapsidae</tp:taxon-name-part></tp:taxon-name></source><publisher-name>Santa Barbara Museum of Natural History</publisher-name><publisher-loc>Santa Barbara</publisher-loc><size units="page">406</size></element-citation></ref><ref id="B6662869"><element-citation xmlns:xlink="http://www.w3.org/1999/xlink" publication-type="book" xlink:type="simple"><person-group person-group-type="author"><name name-style="western"><surname>Lamb</surname><given-names>A.</given-names></name><name name-style="western"><surname>Hanby</surname><given-names>B. P.</given-names></name></person-group><year>2005</year><source>Marine life of the Pacific Northwest: a photographic encyclopedia of invertebrates, seaweeds and selected fishes</source><publisher-name>Harbour Publishing</publisher-name><publisher-loc>Maideira Park</publisher-loc><size units="page">398</size></element-citation></ref><ref id="B6662886"><element-citation xmlns:xlink="http://www.w3.org/1999/xlink" publication-type="book" xlink:type="simple"><person-group person-group-type="editor"><name name-style="western"><surname>Carlton</surname><given-names>JT</given-names></name></person-group><year>2007</year><source>The Light and Smith Manual, intertidal invertebrates from Central California to Oregon</source><edition>4th ed</edition><publisher-name>University of California Press</publisher-name><publisher-loc>Berkeley</publisher-loc><size units="page">1019</size><pub-id pub-id-type="doi">10.1525/9780520930438</pub-id></element-citation></ref><ref id="B6662898"><element-citation xmlns:xlink="http://www.w3.org/1999/xlink" publication-type="book" xlink:type="simple"><person-group person-group-type="author"><name name-style="western"><surname>Harbo</surname><given-names>R. M.</given-names></name></person-group><year>2011</year><source>Whelks to whales</source><edition>2nd ed</edition><publisher-name>Harbour Publishing</publisher-name><publisher-loc>Maideira Park</publisher-loc><size units="page">328</size></element-citation></ref><ref id="B6662971"><element-citation xmlns:xlink="http://www.w3.org/1999/xlink" publication-type="book" xlink:type="simple"><person-group person-group-type="author"><name name-style="western"><surname>Jensen</surname><given-names>G. C.</given-names></name><name name-style="western"><surname>Gotshall</surname><given-names>D. W.</given-names></name><name name-style="western"><surname>Miller</surname><given-names>R. E. F.</given-names></name></person-group><year>2018</year><source>Beneath Pacific tides: subtidal invertebrates of the West Coast</source><publisher-name>MolaMarine</publisher-name><publisher-loc>Bremerton</publisher-loc><size units="page">296</size></element-citation></ref></ref-list></tp:taxon-treatment>
