# Supplementary material for: Toward an atlas of Salish Sea biodiversity: the flora and fauna of Galiano Island, British Columbia, Canada. Part I. Marine zoology
Source: Biodivers Data J. 2022 Mar 10;10:e76050. doi: 10.3897/BDJ.10.e76050 (PMC8930920; doi:10.3897/BDJ.10.e76050)
Supplement: XML Treatment for Sipuncula [file BDJ.10.e76050-treatment9.xml]

<!DOCTYPE tp:taxon-treatment
  PUBLIC "-//TaxonX//DTD Taxonomic Treatment Publishing DTD v0 20100105//EN" "tax-treatment-NSO.dtd">
<tp:taxon-treatment xmlns:tp="http://www.plazi.org/taxpub"><tp:treatment-meta><mixed-citation publication-type="journal"><person-group><name><surname>Simon</surname><given-names>Andrew D. F.</given-names></name><name><surname>Adamczyk</surname><given-names>Emily M.</given-names></name><name><surname>Basman</surname><given-names>Antranig</given-names></name><name><surname>Chu</surname><given-names>Jackson W. F.</given-names></name><name><surname>Gartner</surname><given-names>Heidi N.</given-names></name><name><surname>Fletcher</surname><given-names>Karin</given-names></name><name><surname>Gibbs</surname><given-names>Charles J.</given-names></name><name><surname>Gibbs</surname><given-names>Donna M.</given-names></name><name><surname>Gilmore</surname><given-names>Scott R.</given-names></name><name><surname>Harbo</surname><given-names>Rick M.</given-names></name><name><surname>Harris</surname><given-names>Leslie H.</given-names></name><name><surname>Humphrey</surname><given-names>Elaine</given-names></name><name><surname>Lamb</surname><given-names>Andy</given-names></name><name><surname>Lambert</surname><given-names>Philip</given-names></name><name><surname>McDaniel</surname><given-names>Neil</given-names></name><name><surname>Scott</surname><given-names>Jessica</given-names></name><name><surname>Starzomski</surname><given-names>Brian M.</given-names></name></person-group><article-title>Toward an atlas of Salish Sea biodiversity: the flora and fauna of Galiano Island, British Columbia, Canada. Part I. Marine zoology</article-title><source>Biodivers Data J</source><day>10</day><month>03</month><year>2022</year><volume>10</volume><pub-id pub-id-type="doi">10.3897/BDJ.10.e76050</pub-id></mixed-citation></tp:treatment-meta><tp:nomenclature><tp:taxon-name>
              <object-id xmlns:xlink="http://www.w3.org/1999/xlink" content-type="arpha" xlink:type="simple">6D0CB784-6C96-51CE-A239-2C4C3FD7E187</object-id>
              <tp:taxon-name-part taxon-name-part-type="phylum">Sipuncula</tp:taxon-name-part>
            </tp:taxon-name><tp:taxon-authority>Stephen, 1964</tp:taxon-authority></tp:nomenclature><tp:treatment-sec sec-type="Notes"><title>Notes</title><p>[<bold>1 class: 1 order: 1 family: 1 genus: 1 species</bold>]</p><p>‘<tp:taxon-name><tp:taxon-name-part taxon-name-part-type="phylum">Sipuncula</tp:taxon-name-part></tp:taxon-name>’ is the Modern Latin plural form of the genus <italic><tp:taxon-name><tp:taxon-name-part taxon-name-part-type="genus" reg="Sipunculus">Sipunculus</tp:taxon-name-part></tp:taxon-name></italic>, based on the Latin 'siphunculus', meaning “small tube.”</p><p><tp:taxon-name><tp:taxon-name-part taxon-name-part-type="phylum">Sipuncula</tp:taxon-name-part></tp:taxon-name> (peanut worms) are a small phylum of bilaterally symmetrical, unsegmented marine worms, represented by 150 species worldwide (<xref ref-type="bibr" rid="B6696482">WoRMS Editorial Board 2021</xref>)—though a certain amount of cryptic diversity is understood to remain hidden in the phylum (<xref ref-type="bibr" rid="B6744829">Hsu et al. 2013</xref>). Based on molecular evidence, <tp:taxon-name><tp:taxon-name-part taxon-name-part-type="phylum">Sipuncula</tp:taxon-name-part></tp:taxon-name> are now considered to be nested within the phylum <tp:taxon-name><tp:taxon-name-part taxon-name-part-type="phylum">Annelida</tp:taxon-name-part></tp:taxon-name> along with <tp:taxon-name><tp:taxon-name-part taxon-name-part-type="phylum">Echiura</tp:taxon-name-part></tp:taxon-name> (spoon worms) (<xref ref-type="bibr" rid="B6744838">Boyle and Rice 2014</xref>), yet are here treated as a separate phylum. Eight species of <tp:taxon-name><tp:taxon-name-part taxon-name-part-type="phylum">Sipuncula</tp:taxon-name-part></tp:taxon-name> are known to the Northeast Pacific (<xref ref-type="bibr" rid="B6662886">Carlton 2007</xref>), of which one, <tp:taxon-name><tp:taxon-name-part taxon-name-part-type="genus" reg="Golfingia">Golfingia</tp:taxon-name-part> (<tp:taxon-name-part taxon-name-part-type="subgenus" reg="Golfingia">Golfingia</tp:taxon-name-part>) <tp:taxon-name-part taxon-name-part-type="species" reg="vulgaris">vulgaris</tp:taxon-name-part> <tp:taxon-name-part taxon-name-part-type="subspecies" reg="vulgaris">vulgaris</tp:taxon-name-part></tp:taxon-name> (de Blainville, 1827) (Fig. <xref ref-type="fig" rid="F6668467">12</xref>), is reported for Galiano Island.</p><p>Due to their burrowing habit, sipunculids are obscure organisms easily overlooked by divers and casual beachcombers. Some <tp:taxon-name><tp:taxon-name-part taxon-name-part-type="phylum">Sipuncula</tp:taxon-name-part></tp:taxon-name> inhabit rock crevices or similar protected areas, while others are found in sand or mud. With additional search effort, other taxa likely to be uncovered in the waters around Galiano Island include <tp:taxon-name><tp:taxon-name-part taxon-name-part-type="genus" reg="Phascolosoma">Phascolosoma</tp:taxon-name-part> (<tp:taxon-name-part taxon-name-part-type="subgenus" reg="Phascolosoma">Phascolosoma</tp:taxon-name-part>) <tp:taxon-name-part taxon-name-part-type="species" reg="agassizii">agassizii</tp:taxon-name-part></tp:taxon-name> Keferstein, 1866 and <tp:taxon-name><tp:taxon-name-part taxon-name-part-type="genus" reg="Themiste">Themiste</tp:taxon-name-part> (<tp:taxon-name-part taxon-name-part-type="subgenus" reg="Themiste">Themiste</tp:taxon-name-part>) <tp:taxon-name-part taxon-name-part-type="species" reg="pyroides">pyroides</tp:taxon-name-part></tp:taxon-name> (Chamberlin, 1919). Identification relies on features of the tentacles which tend to be drawn into the body when contracted, hence the common name “peanut worms.” Regional references to the sipunculids can be found in <xref ref-type="bibr" rid="B6662860">Kozloff (1996)</xref>, <xref ref-type="bibr" rid="B6662869">Lamb and Hanby (2005)</xref> and <xref ref-type="bibr" rid="B6662886">Carlton (2007)</xref>. For annotated records of sipunculids reported for Galiano Island, see supplementary materials (Suppl. material <xref ref-type="supplementary-material" rid="S7651238">10</xref>).</p></tp:treatment-sec><tp:treatment-sec><!--Section generated to contain objects referenced in tp:taxon-treatment.--><fig id="F6668467" position="float" orientation="portrait"><object-id xmlns:xlink="http://www.w3.org/1999/xlink" content-type="arpha" xlink:type="simple">E438E0B1-7167-5818-96F6-D2CDA0AE44BA</object-id><object-id xmlns:xlink="http://www.w3.org/1999/xlink" content-type="doi" xlink:type="simple">10.3897/BDJ.10.e76050.figure12</object-id><label>Figure 12.</label><caption><p><italic><tp:taxon-name><tp:taxon-name-part taxon-name-part-type="genus" reg="Golfingia">Golfingia</tp:taxon-name-part><tp:taxon-name-part taxon-name-part-type="species" reg="vulgaris">vulgaris</tp:taxon-name-part></tp:taxon-name></italic> (brown peanut worm) – Photograph by Bernard P. Hanby.</p></caption><graphic xmlns:xlink="http://www.w3.org/1999/xlink" xlink:href="bdj-10-e76050-g012.jpg" position="float" id="oo_503129.jpg" orientation="portrait" xlink:type="simple"><uri content-type="original_file" xlink:type="simple">https://binary.pensoft.net/fig/503129</uri></graphic></fig><supplementary-material xmlns:xlink="http://www.w3.org/1999/xlink" id="S7651238" orientation="portrait" position="float" xlink:type="simple"><object-id content-type="arpha" xlink:type="simple">548BA60A-1D26-5984-9BF1-A2059E54A47B</object-id><object-id content-type="doi" xlink:type="simple">10.3897/BDJ.10.e76050.suppl10</object-id><label>Supplementary material 10</label><caption><p><tp:taxon-name><tp:taxon-name-part taxon-name-part-type="phylum">Sipuncula</tp:taxon-name-part></tp:taxon-name> of Galiano Island, British Columbia, Canada</p></caption><statement content-type="dataType"><label>Data type</label><p>taxonomic summary and catalogue of occurrence records</p></statement><statement content-type="notes"><label>Brief description</label><p>Curated summary and catalogue of occurrence records documenting <tp:taxon-name><tp:taxon-name-part taxon-name-part-type="phylum">Sipuncula</tp:taxon-name-part></tp:taxon-name> reported for Galiano Island, British Columbia, Canada, in Darwin Core Standard format.</p></statement><p>File: oo_640893.xlsx</p><media xlink:href="bdj-10-e76050-s010.xlsx" mimetype="Microsoft Excel Document" mime-subtype="xlsx" position="float" orientation="portrait" xlink:type="simple"><uri content-type="original_file" xlink:type="simple">https://binary.pensoft.net/file/640893</uri></media><attrib specific-use="authors">Antranig Basman, Charlie Gibbs, Donna Gibbs, Scott Gilmore, Andy Lamb, Andrew Simon</attrib></supplementary-material></tp:treatment-sec><ref-list><ref id="B6696482"><element-citation xmlns:xlink="http://www.w3.org/1999/xlink" publication-type="website" xlink:type="simple"><person-group person-group-type="editor"><name name-style="western"><surname>Board</surname><given-names>WoRMS Editorial</given-names></name></person-group><article-title>World Register of Marine Species</article-title><uri xlink:type="simple">https://www.marinespecies.org</uri><date-in-citation content-type="access-date">2021-01-12T00:00:00+02:00</date-in-citation></element-citation></ref><ref id="B6744829"><element-citation xmlns:xlink="http://www.w3.org/1999/xlink" publication-type="article" xlink:type="simple"><person-group person-group-type="author"><name name-style="western"><surname>Hsu</surname><given-names>Te‐Hua</given-names></name><name name-style="western"><surname>Ning</surname><given-names>Yue</given-names></name><name name-style="western"><surname>Gwo</surname><given-names>Jin‐Chywan</given-names></name><name name-style="western"><surname>Zeng</surname><given-names>Zhi‐Nan</given-names></name></person-group><year>2013</year><article-title>DNA barcoding reveals cryptic diversity in the peanut worm <tp:taxon-name><tp:taxon-name-part taxon-name-part-type="genus" reg="Sipunculus">Sipunculus</tp:taxon-name-part></tp:taxon-name> nudus</article-title><source>Molecular Ecology Resources</source><volume>13</volume><issue>4</issue><fpage>596</fpage><lpage>606</lpage><pub-id pub-id-type="doi">10.1111/1755-0998.12097</pub-id></element-citation></ref><ref id="B6744838"><element-citation xmlns:xlink="http://www.w3.org/1999/xlink" publication-type="article" xlink:type="simple"><person-group person-group-type="author"><name name-style="western"><surname>Boyle</surname><given-names>Michael</given-names></name><name name-style="western"><surname>Rice</surname><given-names>Mary</given-names></name></person-group><year>2014</year><article-title><tp:taxon-name><tp:taxon-name-part taxon-name-part-type="phylum">Sipuncula</tp:taxon-name-part></tp:taxon-name>: an emerging model of spiralian development and evolution</article-title><source>The International Journal of Developmental Biology</source><volume>58</volume><fpage>485</fpage><lpage>499</lpage><pub-id pub-id-type="doi">10.1387/ijdb.140095mb</pub-id></element-citation></ref><ref id="B6662886"><element-citation xmlns:xlink="http://www.w3.org/1999/xlink" publication-type="book" xlink:type="simple"><person-group person-group-type="editor"><name name-style="western"><surname>Carlton</surname><given-names>JT</given-names></name></person-group><year>2007</year><source>The Light and Smith Manual, intertidal invertebrates from Central California to Oregon</source><edition>4th ed</edition><publisher-name>University of California Press</publisher-name><publisher-loc>Berkeley</publisher-loc><size units="page">1019</size><pub-id pub-id-type="doi">10.1525/9780520930438</pub-id></element-citation></ref><ref id="B6662860"><element-citation xmlns:xlink="http://www.w3.org/1999/xlink" publication-type="book" xlink:type="simple"><person-group person-group-type="author"><name name-style="western"><surname>Kozloff</surname><given-names>E. N.</given-names></name></person-group><year>1996</year><source>Marine invertebrates of the Pacific northwest</source><edition>2nd ed</edition><publisher-name>University of Washington Press</publisher-name><publisher-loc>Seattle</publisher-loc><size units="page">552</size></element-citation></ref><ref id="B6662869"><element-citation xmlns:xlink="http://www.w3.org/1999/xlink" publication-type="book" xlink:type="simple"><person-group person-group-type="author"><name name-style="western"><surname>Lamb</surname><given-names>A.</given-names></name><name name-style="western"><surname>Hanby</surname><given-names>B. P.</given-names></name></person-group><year>2005</year><source>Marine life of the Pacific Northwest: a photographic encyclopedia of invertebrates, seaweeds and selected fishes</source><publisher-name>Harbour Publishing</publisher-name><publisher-loc>Maideira Park</publisher-loc><size units="page">398</size></element-citation></ref></ref-list></tp:taxon-treatment>
