# Supplementary material for: Toward an atlas of Salish Sea biodiversity: the flora and fauna of Galiano Island, British Columbia, Canada. Part I. Marine zoology
Source: Biodivers Data J. 2022 Mar 10;10:e76050. doi: 10.3897/BDJ.10.e76050 (PMC8930920; doi:10.3897/BDJ.10.e76050)
Supplement: XML Treatment for Crustacea [file BDJ.10.e76050-treatment10.xml]

<!DOCTYPE tp:taxon-treatment
  PUBLIC "-//TaxonX//DTD Taxonomic Treatment Publishing DTD v0 20100105//EN" "tax-treatment-NSO.dtd">
<tp:taxon-treatment xmlns:tp="http://www.plazi.org/taxpub"><tp:treatment-meta><mixed-citation publication-type="journal"><person-group><name><surname>Simon</surname><given-names>Andrew D. F.</given-names></name><name><surname>Adamczyk</surname><given-names>Emily M.</given-names></name><name><surname>Basman</surname><given-names>Antranig</given-names></name><name><surname>Chu</surname><given-names>Jackson W. F.</given-names></name><name><surname>Gartner</surname><given-names>Heidi N.</given-names></name><name><surname>Fletcher</surname><given-names>Karin</given-names></name><name><surname>Gibbs</surname><given-names>Charles J.</given-names></name><name><surname>Gibbs</surname><given-names>Donna M.</given-names></name><name><surname>Gilmore</surname><given-names>Scott R.</given-names></name><name><surname>Harbo</surname><given-names>Rick M.</given-names></name><name><surname>Harris</surname><given-names>Leslie H.</given-names></name><name><surname>Humphrey</surname><given-names>Elaine</given-names></name><name><surname>Lamb</surname><given-names>Andy</given-names></name><name><surname>Lambert</surname><given-names>Philip</given-names></name><name><surname>McDaniel</surname><given-names>Neil</given-names></name><name><surname>Scott</surname><given-names>Jessica</given-names></name><name><surname>Starzomski</surname><given-names>Brian M.</given-names></name></person-group><article-title>Toward an atlas of Salish Sea biodiversity: the flora and fauna of Galiano Island, British Columbia, Canada. Part I. Marine zoology</article-title><source>Biodivers Data J</source><day>10</day><month>03</month><year>2022</year><volume>10</volume><pub-id pub-id-type="doi">10.3897/BDJ.10.e76050</pub-id></mixed-citation></tp:treatment-meta><tp:nomenclature><tp:taxon-name>
              <object-id xmlns:xlink="http://www.w3.org/1999/xlink" content-type="arpha" xlink:type="simple">35C84A81-37B6-5470-8179-1A00185E2BFE</object-id>
              <tp:taxon-name-part taxon-name-part-type="subphylum">Crustacea</tp:taxon-name-part>
            </tp:taxon-name><tp:taxon-authority>Brünnich, 1772</tp:taxon-authority></tp:nomenclature><tp:treatment-sec sec-type="Notes"><title>Notes</title><p>[<bold>3 classes: 7 orders: 32 families: 52 genera: 86 species</bold>]</p><p>The name ‘<tp:taxon-name><tp:taxon-name-part taxon-name-part-type="subphylum">Crustacea</tp:taxon-name-part></tp:taxon-name>’ is rooted in the Modern Latin 'crusta', meaning “shell.”</p><p><tp:taxon-name><tp:taxon-name-part taxon-name-part-type="subphylum">Crustacea</tp:taxon-name-part></tp:taxon-name> are a highly diverse subphylum of <tp:taxon-name><tp:taxon-name-part taxon-name-part-type="phylum">Arthropoda</tp:taxon-name-part></tp:taxon-name> that contains over 52,000 described terrestrial, marine and freshwater species (<xref ref-type="bibr" rid="B6746978">Martin and Davis 2001</xref>). This subphylum includes six classes (<xref ref-type="bibr" rid="B7630706">Martin and Davis 2001</xref>), five of which are represented locally: <tp:taxon-name><tp:taxon-name-part taxon-name-part-type="class">Branchiopoda</tp:taxon-name-part></tp:taxon-name> (fairy shrimp and water fleas); <tp:taxon-name><tp:taxon-name-part taxon-name-part-type="class">Hexanauplia</tp:taxon-name-part></tp:taxon-name> (barnacles, copepods and tantulocarids); Ichthyostraca (fish lice); <tp:taxon-name><tp:taxon-name-part taxon-name-part-type="class">Malacostraca</tp:taxon-name-part></tp:taxon-name> (amphipods, crabs, isopods, krill and shrimp); and <tp:taxon-name><tp:taxon-name-part taxon-name-part-type="class">Ostracoda</tp:taxon-name-part></tp:taxon-name> (seed shrimp). Over 900 marine crustacean species are known to occur in British Columbia (<xref ref-type="bibr" rid="B6747225">Hart 1931</xref>, <xref ref-type="bibr" rid="B6747173">Cornwall 1970</xref>, <xref ref-type="bibr" rid="B6748129">Gardner and Szabo 1982</xref>, <xref ref-type="bibr" rid="B6747181">Daly and Holmquist 1986</xref>, <xref ref-type="bibr" rid="B6747199">Funk and Hobson 1991</xref>, <xref ref-type="bibr" rid="B6746995">Martin et al. 1996</xref>, <xref ref-type="bibr" rid="B6747190">del Carmen Espinosa-Pérez and Hendrickx 2006</xref>, <xref ref-type="bibr" rid="B6662886">Carlton 2007</xref>, <xref ref-type="bibr" rid="B6747156">Baldwin 2009a</xref>, <xref ref-type="bibr" rid="B6747148">Baldwin 2011</xref>, <xref ref-type="bibr" rid="B6747165">Baldwin 2016</xref>, <xref ref-type="bibr" rid="B6747252">Sieg 2017</xref>, <xref ref-type="bibr" rid="B6747217">Green and Gardiner 2019</xref>), 86 of which are reported for Galiano Island.</p><p>Many crustaceans are difficult to identify without microscopy, contributing to biases in the local record. Locally, ichthyostracan crustaceans are vastly under-represented and cladocerans and ostracods remain unrepresented to date. As of yet, there are no records of hoplocarids (mantis shrimps), ascothoracids or tantulocarids occurring within British Columbia. The latter two groups will likely be discovered with further investigation; hoplocarids, however, have never been observed north of southern California and are unlikely to occur in the region. Leptostracans are not well described, though at least one species from the genus <italic><tp:taxon-name><tp:taxon-name-part taxon-name-part-type="genus" reg="Nebalia">Nebalia</tp:taxon-name-part></tp:taxon-name></italic> is known to the Northeast Pacific (<xref ref-type="bibr" rid="B6746995">Martin et al. 1996</xref>). Closer examination of subtidal and intertidal eelgrass, algae wrack and the rocky intertidal zone will uncover many unrecorded taxa.</p><p>Numerous non-native crustaceans are known to the region, though only one introduced species is currently represented in the Galiano Island record. The introduced <italic><tp:taxon-name><tp:taxon-name-part taxon-name-part-type="genus" reg="Caprella">Caprella</tp:taxon-name-part><tp:taxon-name-part taxon-name-part-type="species" reg="mutica">mutica</tp:taxon-name-part></tp:taxon-name></italic> Schurin, 1935 (Japanese skeleton shrimp) (Fig. <xref ref-type="fig" rid="F6756205">13</xref>), reported for Galiano Island, is now well established along the coast of British Columbia (<xref ref-type="bibr" rid="B6747266">Frey et al. 2009</xref>). The invasive <italic><tp:taxon-name><tp:taxon-name-part taxon-name-part-type="genus" reg="Carcinus">Carcinus</tp:taxon-name-part><tp:taxon-name-part taxon-name-part-type="species" reg="maenas">maenas</tp:taxon-name-part></tp:taxon-name></italic> (Linnaeus, 1758) (European green crab) and two tanaids, <italic><tp:taxon-name><tp:taxon-name-part taxon-name-part-type="genus" reg="Leptochelia">Leptochelia</tp:taxon-name-part><tp:taxon-name-part taxon-name-part-type="species" reg="dubia">dubia</tp:taxon-name-part></tp:taxon-name></italic> (Krøyer, 1842) and <italic><tp:taxon-name><tp:taxon-name-part taxon-name-part-type="genus" reg="Zuexo">Zuexo</tp:taxon-name-part><tp:taxon-name-part taxon-name-part-type="species" reg="normani">normani</tp:taxon-name-part></tp:taxon-name></italic> (Richardson, 1905), have been found off Vancouver Island, but are not yet known locally. Additionally, the non-native amphipods <italic><tp:taxon-name><tp:taxon-name-part taxon-name-part-type="genus" reg="Ampithoe">Ampithoe</tp:taxon-name-part><tp:taxon-name-part taxon-name-part-type="species" reg="valida">valida</tp:taxon-name-part></tp:taxon-name></italic> Smith, 1873, <italic><tp:taxon-name><tp:taxon-name-part taxon-name-part-type="genus" reg="Caprella">Caprella</tp:taxon-name-part><tp:taxon-name-part taxon-name-part-type="species" reg="drepanochir">drepanochir</tp:taxon-name-part></tp:taxon-name></italic> Mayer, 1890, <italic><tp:taxon-name><tp:taxon-name-part taxon-name-part-type="genus" reg="Incisocalliope">Incisocalliope</tp:taxon-name-part><tp:taxon-name-part taxon-name-part-type="species" reg="derzhavini">derzhavini</tp:taxon-name-part></tp:taxon-name></italic> (Gurjanova, 1938), <italic>Melita nitida</italic> S.I. Smith in Verrill, 1873, <italic><tp:taxon-name><tp:taxon-name-part taxon-name-part-type="genus" reg="Monocorophium">Monocorophium</tp:taxon-name-part><tp:taxon-name-part taxon-name-part-type="species" reg="acherusicum">acherusicum</tp:taxon-name-part></tp:taxon-name></italic> (Costa, 1853), <italic><tp:taxon-name><tp:taxon-name-part taxon-name-part-type="genus" reg="Monocorophium">Monocorophium</tp:taxon-name-part><tp:taxon-name-part taxon-name-part-type="species" reg="insidiosum">insidiosum</tp:taxon-name-part></tp:taxon-name></italic> (Crawford, 1937) and <italic><tp:taxon-name><tp:taxon-name-part taxon-name-part-type="genus" reg="Jassa">Jassa</tp:taxon-name-part><tp:taxon-name-part taxon-name-part-type="species" reg="slatteryi">slatteryi</tp:taxon-name-part></tp:taxon-name></italic> Conlan, 1990, along with the bay barnacle <italic><tp:taxon-name><tp:taxon-name-part taxon-name-part-type="genus" reg="Amphibalanus">Amphibalanus</tp:taxon-name-part><tp:taxon-name-part taxon-name-part-type="species" reg="improvisus">improvisus</tp:taxon-name-part></tp:taxon-name></italic> (Darwin, 1854), have all been reported in the Strait of Georgia (<xref ref-type="bibr" rid="B6747284">Lu et al. 2007</xref>, <xref ref-type="bibr" rid="B6747292">Gartner et al. 2016</xref>), but have not yet been reported for Galiano Island.</p><p>References for regionally-occurring marine crustaceans include: amphipods (<xref ref-type="bibr" rid="B6747156">Baldwin 2009a</xref>); barnacles (<xref ref-type="bibr" rid="B6747173">Cornwall 1970</xref>, <xref ref-type="bibr" rid="B6747165">Baldwin 2016</xref>); cladocerans (<xref ref-type="bibr" rid="B6747217">Green and Gardiner 2019</xref>); cumaceans (<xref ref-type="bibr" rid="B6747225">Hart 1931</xref>); decapods (<xref ref-type="bibr" rid="B6747148">Baldwin 2011</xref>, <xref ref-type="bibr" rid="B6747304">Jensen 2014</xref>); copepods (<xref ref-type="bibr" rid="B6748129">Gardner and Szabo 1982</xref>); isopods (<xref ref-type="bibr" rid="B6747190">del Carmen Espinosa-Pérez and Hendrickx 2006</xref>); mysids (<xref ref-type="bibr" rid="B6747181">Daly and Holmquist 1986</xref>); tanaids (<xref ref-type="bibr" rid="B6747252">Sieg 2017</xref>); and krill (<xref ref-type="bibr" rid="B6747199">Funk and Hobson 1991</xref>, <xref ref-type="bibr" rid="B6747312">Li et al. 2013</xref>). General references to marine crustaceans known to the region can also be found in <xref ref-type="bibr" rid="B6662860">Kozloff (1996)</xref>, <xref ref-type="bibr" rid="B6662869">Lamb and Hanby (2005)</xref>, <xref ref-type="bibr" rid="B6662886">Carlton (2007)</xref>, <xref ref-type="bibr" rid="B6662898">Harbo (2011)</xref> and <xref ref-type="bibr" rid="B6662971">Jensen et al. (2018)</xref>. For annotated records of crustaceans reported for Galiano Island, see supplementary materials (Suppl. material <xref ref-type="supplementary-material" rid="S7651239">11</xref>).</p></tp:treatment-sec><tp:treatment-sec><!--Section generated to contain objects referenced in tp:taxon-treatment.--><fig id="F6756205" position="float" orientation="portrait"><object-id xmlns:xlink="http://www.w3.org/1999/xlink" content-type="arpha" xlink:type="simple">D0FAE02B-16AC-5496-B3D7-9250489CD732</object-id><object-id xmlns:xlink="http://www.w3.org/1999/xlink" content-type="doi" xlink:type="simple">10.3897/BDJ.10.e76050.figure13</object-id><label>Figure 13.</label><caption><p><italic><tp:taxon-name><tp:taxon-name-part taxon-name-part-type="genus" reg="Caprella">Caprella</tp:taxon-name-part><tp:taxon-name-part taxon-name-part-type="species" reg="mutica">mutica</tp:taxon-name-part></tp:taxon-name></italic> (Japanese skeleton shrimp) – Photograph by Emily Adamczyk.</p></caption><graphic xmlns:xlink="http://www.w3.org/1999/xlink" xlink:href="bdj-10-e76050-g013.jpeg" position="float" id="oo_511441.jpeg" orientation="portrait" xlink:type="simple"><uri content-type="original_file" xlink:type="simple">https://binary.pensoft.net/fig/511441</uri></graphic></fig><supplementary-material xmlns:xlink="http://www.w3.org/1999/xlink" id="S7651239" orientation="portrait" position="float" xlink:type="simple"><object-id content-type="arpha" xlink:type="simple">FB6F1CD6-6AE8-5EEC-B367-E69CE930CDF3</object-id><object-id content-type="doi" xlink:type="simple">10.3897/BDJ.10.e76050.suppl11</object-id><label>Supplementary material 11</label><caption><p><tp:taxon-name><tp:taxon-name-part taxon-name-part-type="subphylum">Crustacea</tp:taxon-name-part></tp:taxon-name> of Galiano Island, British Columbia, Canada</p></caption><statement content-type="dataType"><label>Data type</label><p>taxonomic summary and catalogue of occurrence records</p></statement><statement content-type="notes"><label>Brief description</label><p>Curated taxonomic summary and catalogue of occurrence records documenting <tp:taxon-name><tp:taxon-name-part taxon-name-part-type="subphylum">Crustacea</tp:taxon-name-part></tp:taxon-name> reported for Galiano Island, British Columbia, Canada, in Darwin Core Standard format.</p></statement><p>File: oo_640882.xlsx</p><media xlink:href="bdj-10-e76050-s011.xlsx" mimetype="Microsoft Excel Document" mime-subtype="xlsx" position="float" orientation="portrait" xlink:type="simple"><uri content-type="original_file" xlink:type="simple">https://binary.pensoft.net/file/640882</uri></media><attrib specific-use="authors">Antranig Basman, Charlie Gibbs, Donna Gibbs, Emily Adamczyk, Andy Lamb, Andrew Simon</attrib></supplementary-material></tp:treatment-sec><ref-list><ref id="B6746978"><element-citation xmlns:xlink="http://www.w3.org/1999/xlink" publication-type="article" xlink:type="simple"><person-group person-group-type="author"><name name-style="western"><surname>Martin</surname><given-names>J. W.</given-names></name><name name-style="western"><surname>Davis</surname><given-names>G. E.</given-names></name></person-group><year>2001</year><article-title>An updated classification of the recent <tp:taxon-name><tp:taxon-name-part taxon-name-part-type="subphylum">Crustacea</tp:taxon-name-part></tp:taxon-name></article-title><source>Natural History Museum of Los Angeles County Contributions in Science</source><volume>39</volume><fpage>495-497</fpage></element-citation></ref><ref id="B7630706"><element-citation xmlns:xlink="http://www.w3.org/1999/xlink" publication-type="book" xlink:type="simple"><person-group person-group-type="author"><name name-style="western"><surname>Martin</surname><given-names>Joel W.</given-names></name><name name-style="western"><surname>Davis</surname><given-names>George E.</given-names></name></person-group><year>2001</year><source>An updated classification of the recent <tp:taxon-name><tp:taxon-name-part taxon-name-part-type="subphylum">Crustacea</tp:taxon-name-part></tp:taxon-name></source><volume>Science Series 39</volume><publisher-name>Natural History Museum of Los Angeles County</publisher-name><uri xlink:type="simple">http://zoobank.org/646d0814-31c7-446d-9282-6d872d6850da</uri></element-citation></ref><ref id="B6747225"><element-citation xmlns:xlink="http://www.w3.org/1999/xlink" publication-type="article" xlink:type="simple"><person-group person-group-type="author"><name name-style="western"><surname>Hart</surname><given-names>J. F.</given-names></name></person-group><year>1931</year><article-title>Some <tp:taxon-name><tp:taxon-name-part taxon-name-part-type="order">Cumacea</tp:taxon-name-part></tp:taxon-name> of the Vancouver Island region</article-title><source>Contributions to Canadian Biology and Fisheries</source><volume>6</volume><issue>1</issue><fpage>23</fpage><lpage>40</lpage><pub-id pub-id-type="doi">10.1139/f31-003</pub-id></element-citation></ref><ref id="B6747173"><element-citation xmlns:xlink="http://www.w3.org/1999/xlink" publication-type="other" xlink:type="simple"><person-group person-group-type="author"><name name-style="western"><surname>Cornwall</surname><given-names>I. E.</given-names></name></person-group><year>1970</year><article-title>The barnacles of British Columbia. British Columbia Provincial Handbook No. 7. Royal British Columbia Museum, Victoria 71pp</article-title></element-citation></ref><ref id="B6748129"><element-citation xmlns:xlink="http://www.w3.org/1999/xlink" publication-type="book" xlink:type="simple"><person-group person-group-type="author"><name name-style="western"><surname>Gardner</surname><given-names>G. A.</given-names></name><name name-style="western"><surname>Szabo</surname><given-names>I.</given-names></name></person-group><year>1982</year><source>British Columbia pelagic marine <tp:taxon-name><tp:taxon-name-part taxon-name-part-type="subclass">Copepoda</tp:taxon-name-part></tp:taxon-name>: an identification manual and annotated bibliography. Canadian Special Publication of Fisheries and Aquatic Sciences</source><edition>62</edition><publisher-name>Department of Fisheries and Oceans, 1979</publisher-name><publisher-loc>Ottawa</publisher-loc><size units="page">53</size></element-citation></ref><ref id="B6747181"><element-citation xmlns:xlink="http://www.w3.org/1999/xlink" publication-type="article" xlink:type="simple"><person-group person-group-type="author"><name name-style="western"><surname>Daly</surname><given-names>K. L.</given-names></name><name name-style="western"><surname>Holmquist</surname><given-names>C.</given-names></name></person-group><year>1986</year><article-title>A key to the <tp:taxon-name><tp:taxon-name-part taxon-name-part-type="order">Mysidacea</tp:taxon-name-part></tp:taxon-name> of the Pacific Northwest</article-title><source>Canadian Journal of Zoology</source><volume>64</volume><issue>6</issue><fpage>1201</fpage><lpage>1210</lpage><pub-id pub-id-type="doi">10.1139/z86-179</pub-id></element-citation></ref><ref id="B6747199"><element-citation xmlns:xlink="http://www.w3.org/1999/xlink" publication-type="article" xlink:type="simple"><person-group person-group-type="author"><name name-style="western"><surname>Funk</surname><given-names>V. A.</given-names></name><name name-style="western"><surname>Hobson</surname><given-names>L. A.</given-names></name></person-group><year>1991</year><article-title>Temporal variations in the carotenoid composition and content of <italic><tp:taxon-name><tp:taxon-name-part taxon-name-part-type="genus" reg="Euphausia">Euphausia</tp:taxon-name-part><tp:taxon-name-part taxon-name-part-type="species" reg="pacifica">pacifica</tp:taxon-name-part></tp:taxon-name></italic> Hansen in Saanich Inlet, British Columbia</article-title><source>Journal of Experimental Marine Biology and Ecology</source><volume>148</volume><issue>1</issue><fpage>93</fpage><lpage>104</lpage><pub-id pub-id-type="doi">10.1016/0022-0981(91)90149-Q</pub-id></element-citation></ref><ref id="B6746995"><element-citation xmlns:xlink="http://www.w3.org/1999/xlink" publication-type="article" xlink:type="simple"><person-group person-group-type="author"><name name-style="western"><surname>Martin</surname><given-names>J. W.</given-names></name><name name-style="western"><surname>Vetter</surname><given-names>E. W.</given-names></name><name name-style="western"><surname>Cash-Clark</surname><given-names>C. E.</given-names></name></person-group><year>1996</year><article-title>Description, external morphology, and natural history observations of <italic><tp:taxon-name><tp:taxon-name-part taxon-name-part-type="genus" reg="Nebalia">Nebalia</tp:taxon-name-part><tp:taxon-name-part taxon-name-part-type="species" reg="hessleri">hessleri</tp:taxon-name-part></tp:taxon-name></italic>, new species (<tp:taxon-name><tp:taxon-name-part taxon-name-part-type="subclass">Phyllocarida</tp:taxon-name-part></tp:taxon-name>: <tp:taxon-name><tp:taxon-name-part taxon-name-part-type="order">Leptostraca</tp:taxon-name-part></tp:taxon-name>), from southern California, with a key to the extant families and genera of the <tp:taxon-name><tp:taxon-name-part taxon-name-part-type="order">Leptostraca</tp:taxon-name-part></tp:taxon-name></article-title><source>Journal of Crustacean Biology</source><volume>16</volume><issue>2</issue><fpage>347</fpage><lpage>372</lpage><pub-id pub-id-type="doi">10.1163/193724096X00153</pub-id></element-citation></ref><ref id="B6747190"><element-citation xmlns:xlink="http://www.w3.org/1999/xlink" publication-type="article" xlink:type="simple"><person-group person-group-type="author"><name name-style="western"><surname>del Carmen Espinosa-Pérez</surname><given-names>M.</given-names></name><name name-style="western"><surname>Hendrickx</surname><given-names>M. E.</given-names></name></person-group><year>2006</year><article-title>A comparative analysis of biodiversity and distribution of shallow-water marine isopods (<tp:taxon-name><tp:taxon-name-part taxon-name-part-type="subphylum">Crustacea</tp:taxon-name-part></tp:taxon-name>: <tp:taxon-name><tp:taxon-name-part taxon-name-part-type="order">Isopoda</tp:taxon-name-part></tp:taxon-name>) from polar and temperate waters in the East Pacific</article-title><source>Belgian Journal of Zoology</source><volume>136</volume><issue>2</issue><fpage>219</fpage></element-citation></ref><ref id="B6662886"><element-citation xmlns:xlink="http://www.w3.org/1999/xlink" publication-type="book" xlink:type="simple"><person-group person-group-type="editor"><name name-style="western"><surname>Carlton</surname><given-names>JT</given-names></name></person-group><year>2007</year><source>The Light and Smith Manual, intertidal invertebrates from Central California to Oregon</source><edition>4th ed</edition><publisher-name>University of California Press</publisher-name><publisher-loc>Berkeley</publisher-loc><size units="page">1019</size><pub-id pub-id-type="doi">10.1525/9780520930438</pub-id></element-citation></ref><ref id="B6747156"><element-citation xmlns:xlink="http://www.w3.org/1999/xlink" publication-type="website" xlink:type="simple"><person-group person-group-type="author"><name name-style="western"><surname>Baldwin</surname><given-names>A.</given-names></name></person-group><article-title>Systematic list of amphipods found in British Columbia</article-title><uri xlink:type="simple">https://ibis.geog.ubc.ca/biodiversity/efauna/documents/AmphibodsofBCBaldwin09.pdf</uri><date-in-citation content-type="access-date">2021-02-13T00:00:00+02:00</date-in-citation></element-citation></ref><ref id="B6747148"><element-citation xmlns:xlink="http://www.w3.org/1999/xlink" publication-type="website" xlink:type="simple"><person-group person-group-type="author"><name name-style="western"><surname>Baldwin</surname><given-names>A.</given-names></name></person-group><article-title>Checklist of the shrimps, crabs, lobsters and crayfish of British Columbia 2011 (Order <tp:taxon-name><tp:taxon-name-part taxon-name-part-type="order">Decapoda</tp:taxon-name-part></tp:taxon-name>)</article-title><uri xlink:type="simple">https://ibis.geog.ubc.ca/biodiversity/efauna/documents/DecapodsofBCBaldwin2011.pdf</uri><date-in-citation content-type="access-date">2021-02-13T00:00:00+02:00</date-in-citation></element-citation></ref><ref id="B6747165"><element-citation xmlns:xlink="http://www.w3.org/1999/xlink" publication-type="website" xlink:type="simple"><person-group person-group-type="author"><name name-style="western"><surname>Baldwin</surname><given-names>A.</given-names></name></person-group><article-title>Checklist of the barnacles of British Columbia</article-title><uri xlink:type="simple">https://ibis.geog.ubc.ca/biodiversity/efauna/documents/BarnaclesofBCBaldwin2016.pdf</uri><date-in-citation content-type="access-date">2021-02-13T00:00:00+02:00</date-in-citation></element-citation></ref><ref id="B6747252"><element-citation xmlns:xlink="http://www.w3.org/1999/xlink" publication-type="chapter" xlink:type="simple"><person-group person-group-type="author"><name name-style="western"><surname>Sieg</surname><given-names>J.</given-names></name></person-group><year>2017</year><chapter-title>Distribution of the <tp:taxon-name><tp:taxon-name-part taxon-name-part-type="order">Tanaidacea</tp:taxon-name-part></tp:taxon-name>: synopsis of the known data and suggestions on possible distribution patterns.</chapter-title><person-group person-group-type="editor"><name name-style="western"><surname>Gore</surname><given-names>R. H.</given-names></name></person-group><source>Crustacean biogeography</source><publisher-name>Routledge</publisher-name><publisher-loc>Milton Park</publisher-loc><size units="page">316</size><pub-id pub-id-type="doi">10.1201/9781315140674-8</pub-id></element-citation></ref><ref id="B6747217"><element-citation xmlns:xlink="http://www.w3.org/1999/xlink" publication-type="website" xlink:type="simple"><person-group person-group-type="author"><name name-style="western"><surname>Green</surname><given-names>G.</given-names></name><name name-style="western"><surname>Gardiner</surname><given-names>I.</given-names></name></person-group><article-title><tp:taxon-name><tp:taxon-name-part taxon-name-part-type="infraorder">Cladocera</tp:taxon-name-part></tp:taxon-name> of British Columbia</article-title><uri xlink:type="simple">https://ibis.geog.ubc.ca/biodiversity/efauna/documents/CladoceraChecklistEFaunaBCGardiner20190103.pdf</uri><date-in-citation content-type="access-date">2021-02-13T00:00:00+02:00</date-in-citation></element-citation></ref><ref id="B6747266"><element-citation xmlns:xlink="http://www.w3.org/1999/xlink" publication-type="article" xlink:type="simple"><person-group person-group-type="author"><name name-style="western"><surname>Frey</surname><given-names>M. A.</given-names></name><name name-style="western"><surname>Gartner</surname><given-names>H. N.</given-names></name><name name-style="western"><surname>Murray</surname><given-names>C. C.</given-names></name><name name-style="western"><surname>Therriault</surname><given-names>T. W.</given-names></name></person-group><year>2009</year><article-title>First confirmed records of the non-native amphipod <italic><tp:taxon-name><tp:taxon-name-part taxon-name-part-type="genus" reg="Caprella">Caprella</tp:taxon-name-part><tp:taxon-name-part taxon-name-part-type="species" reg="mutica">mutica</tp:taxon-name-part></tp:taxon-name></italic> (Schurin 1935) along the coast of British Columbia, Canada, and the potential for secondary spread via hull fouling.</article-title><source>Aquatic Invasions</source><volume>4</volume><issue>3</issue><fpage>495</fpage><lpage>499</lpage><pub-id pub-id-type="doi">10.3391/ai.2009.4.3.10</pub-id></element-citation></ref><ref id="B6747284"><element-citation xmlns:xlink="http://www.w3.org/1999/xlink" publication-type="book" xlink:type="simple"><person-group person-group-type="author"><name name-style="western"><surname>Lu</surname><given-names>L.</given-names></name><name name-style="western"><surname>Levings</surname><given-names>C. D.</given-names></name><name name-style="western"><surname>Piercy</surname><given-names>G. E.</given-names></name></person-group><year>2007</year><source>Preliminary investigation on aquatic invasive species of marine and estuarine macrobenthic invertebrates on floating structures in five British Columbia harbours.</source><publisher-name>Fisheries and Oceans Canada, Science Branch-Pacific Region, DFO-UBC Centre for Aquaculture and Environmental Research</publisher-name><publisher-loc>Vancouver</publisher-loc><size units="page">30</size></element-citation></ref><ref id="B6747292"><element-citation xmlns:xlink="http://www.w3.org/1999/xlink" publication-type="article" xlink:type="simple"><person-group person-group-type="author"><name name-style="western"><surname>Gartner</surname><given-names>H. N.</given-names></name><name name-style="western"><surname>Clarke Murray</surname><given-names>C.</given-names></name><name name-style="western"><surname>Frey</surname><given-names>M. A.</given-names></name><name name-style="western"><surname>Nelson</surname><given-names>J. C.</given-names></name><name name-style="western"><surname>Larson</surname><given-names>K. J.</given-names></name><name name-style="western"><surname>Ruiz</surname><given-names>G. M.</given-names></name><name name-style="western"><surname>Therriault</surname><given-names>T. W.</given-names></name></person-group><year>2016</year><article-title>Non-indigenous invertebrate species in the marine fouling communities of British Columbia, Canada.</article-title><source>BioInvasions Records</source><volume>5</volume><issue>4</issue><fpage>205</fpage><lpage>212</lpage><pub-id pub-id-type="doi">10.3391/bir.2016.5.4.03</pub-id></element-citation></ref><ref id="B6747304"><element-citation xmlns:xlink="http://www.w3.org/1999/xlink" publication-type="book" xlink:type="simple"><person-group person-group-type="author"><name name-style="western"><surname>Jensen</surname><given-names>G. C.</given-names></name></person-group><year>2014</year><source>Crabs and shrimps of the Pacific coast, a guide to shallow-water decapods from Southeastern Alaska to the Mexican border</source><publisher-name>MolaMarine</publisher-name><publisher-loc>Bremerton</publisher-loc><size units="page">240</size></element-citation></ref><ref id="B6747312"><element-citation xmlns:xlink="http://www.w3.org/1999/xlink" publication-type="article" xlink:type="simple"><person-group person-group-type="author"><name name-style="western"><surname>Li</surname><given-names>Lingbo</given-names></name><name name-style="western"><surname>Mackas</surname><given-names>Dave</given-names></name><name name-style="western"><surname>Hunt</surname><given-names>Brian</given-names></name><name name-style="western"><surname>Schweigert</surname><given-names>Jake</given-names></name><name name-style="western"><surname>Pakhomov</surname><given-names>Evgeny</given-names></name><name name-style="western"><surname>Perry</surname><given-names>R. Ian</given-names></name><name name-style="western"><surname>Galbraith</surname><given-names>Moira</given-names></name><name name-style="western"><surname>Pitcher</surname><given-names>Tony J.</given-names></name></person-group><year>2013</year><article-title>Zooplankton communities in the Strait of Georgia, British Columbia, track large-scale climate forcing over the Pacific Ocean</article-title><source>Progress in Oceanography</source><volume>115</volume><fpage>90</fpage><lpage>102</lpage><pub-id pub-id-type="doi">10.1016/j.pocean.2013.05.025</pub-id></element-citation></ref><ref id="B6662860"><element-citation xmlns:xlink="http://www.w3.org/1999/xlink" publication-type="book" xlink:type="simple"><person-group person-group-type="author"><name name-style="western"><surname>Kozloff</surname><given-names>E. N.</given-names></name></person-group><year>1996</year><source>Marine invertebrates of the Pacific northwest</source><edition>2nd ed</edition><publisher-name>University of Washington Press</publisher-name><publisher-loc>Seattle</publisher-loc><size units="page">552</size></element-citation></ref><ref id="B6662869"><element-citation xmlns:xlink="http://www.w3.org/1999/xlink" publication-type="book" xlink:type="simple"><person-group person-group-type="author"><name name-style="western"><surname>Lamb</surname><given-names>A.</given-names></name><name name-style="western"><surname>Hanby</surname><given-names>B. P.</given-names></name></person-group><year>2005</year><source>Marine life of the Pacific Northwest: a photographic encyclopedia of invertebrates, seaweeds and selected fishes</source><publisher-name>Harbour Publishing</publisher-name><publisher-loc>Maideira Park</publisher-loc><size units="page">398</size></element-citation></ref><ref id="B6662898"><element-citation xmlns:xlink="http://www.w3.org/1999/xlink" publication-type="book" xlink:type="simple"><person-group person-group-type="author"><name name-style="western"><surname>Harbo</surname><given-names>R. M.</given-names></name></person-group><year>2011</year><source>Whelks to whales</source><edition>2nd ed</edition><publisher-name>Harbour Publishing</publisher-name><publisher-loc>Maideira Park</publisher-loc><size units="page">328</size></element-citation></ref><ref id="B6662971"><element-citation xmlns:xlink="http://www.w3.org/1999/xlink" publication-type="book" xlink:type="simple"><person-group person-group-type="author"><name name-style="western"><surname>Jensen</surname><given-names>G. C.</given-names></name><name name-style="western"><surname>Gotshall</surname><given-names>D. W.</given-names></name><name name-style="western"><surname>Miller</surname><given-names>R. E. F.</given-names></name></person-group><year>2018</year><source>Beneath Pacific tides: subtidal invertebrates of the West Coast</source><publisher-name>MolaMarine</publisher-name><publisher-loc>Bremerton</publisher-loc><size units="page">296</size></element-citation></ref></ref-list></tp:taxon-treatment>
