# Supplementary material for: Toward an atlas of Salish Sea biodiversity: the flora and fauna of Galiano Island, British Columbia, Canada. Part I. Marine zoology
Source: Biodivers Data J. 2022 Mar 10;10:e76050. doi: 10.3897/BDJ.10.e76050 (PMC8930920; doi:10.3897/BDJ.10.e76050)
Supplement: XML Treatment for Entoprocta [file BDJ.10.e76050-treatment11.xml]

<!DOCTYPE tp:taxon-treatment
  PUBLIC "-//TaxonX//DTD Taxonomic Treatment Publishing DTD v0 20100105//EN" "tax-treatment-NSO.dtd">
<tp:taxon-treatment xmlns:tp="http://www.plazi.org/taxpub"><tp:treatment-meta><mixed-citation publication-type="journal"><person-group><name><surname>Simon</surname><given-names>Andrew D. F.</given-names></name><name><surname>Adamczyk</surname><given-names>Emily M.</given-names></name><name><surname>Basman</surname><given-names>Antranig</given-names></name><name><surname>Chu</surname><given-names>Jackson W. F.</given-names></name><name><surname>Gartner</surname><given-names>Heidi N.</given-names></name><name><surname>Fletcher</surname><given-names>Karin</given-names></name><name><surname>Gibbs</surname><given-names>Charles J.</given-names></name><name><surname>Gibbs</surname><given-names>Donna M.</given-names></name><name><surname>Gilmore</surname><given-names>Scott R.</given-names></name><name><surname>Harbo</surname><given-names>Rick M.</given-names></name><name><surname>Harris</surname><given-names>Leslie H.</given-names></name><name><surname>Humphrey</surname><given-names>Elaine</given-names></name><name><surname>Lamb</surname><given-names>Andy</given-names></name><name><surname>Lambert</surname><given-names>Philip</given-names></name><name><surname>McDaniel</surname><given-names>Neil</given-names></name><name><surname>Scott</surname><given-names>Jessica</given-names></name><name><surname>Starzomski</surname><given-names>Brian M.</given-names></name></person-group><article-title>Toward an atlas of Salish Sea biodiversity: the flora and fauna of Galiano Island, British Columbia, Canada. Part I. Marine zoology</article-title><source>Biodivers Data J</source><day>10</day><month>03</month><year>2022</year><volume>10</volume><pub-id pub-id-type="doi">10.3897/BDJ.10.e76050</pub-id></mixed-citation></tp:treatment-meta><tp:nomenclature><tp:taxon-name>
              <object-id xmlns:xlink="http://www.w3.org/1999/xlink" content-type="arpha" xlink:type="simple">886C1CF8-A729-52E7-A8B1-5DC23FEC676A</object-id>
              <tp:taxon-name-part taxon-name-part-type="phylum">Entoprocta</tp:taxon-name-part>
            </tp:taxon-name><tp:taxon-authority>Nitsche, 1869</tp:taxon-authority></tp:nomenclature><tp:treatment-sec sec-type="Notes"><title>Notes</title><p>[<bold>1 class: 1 order: 1 family: 1 genus: 1 species</bold>]</p><p>‘<tp:taxon-name><tp:taxon-name-part taxon-name-part-type="phylum">Entoprocta</tp:taxon-name-part></tp:taxon-name>’ derives from the Greek ἐντός (entos), meaning “inside”, and πρωκτός (prōktos), meaning “anus.”</p><p><tp:taxon-name><tp:taxon-name-part taxon-name-part-type="phylum">Entoprocta</tp:taxon-name-part></tp:taxon-name> (nodding-heads) are a small phylum of mainly sessile marine invertebrates that comprises 253 described species worldwide (<xref ref-type="bibr" rid="B6696482">WoRMS Editorial Board 2021</xref>). The phylum was traditionally divided into two orders: the <tp:taxon-name><tp:taxon-name-part taxon-name-part-type="order">Solitaria</tp:taxon-name-part></tp:taxon-name> and <tp:taxon-name><tp:taxon-name-part taxon-name-part-type="order">Coloniales</tp:taxon-name-part></tp:taxon-name>. <tp:taxon-name><tp:taxon-name-part taxon-name-part-type="order">Solitaria</tp:taxon-name-part></tp:taxon-name> included solitary species that usually attach to larger organisms which produce feeding currents, such as sponges, bryozoans, polychaetes, sipunculans and ascidians, and are typically associated with just one or a few host species. <tp:taxon-name><tp:taxon-name-part taxon-name-part-type="order">Coloniales</tp:taxon-name-part></tp:taxon-name>, by contrast, included colonial species that form crusts on various surfaces. However, the traditional system is no longer followed; instead four families are now recognised (<xref ref-type="bibr" rid="B6696482">WoRMS Editorial Board 2021</xref>). Of the 11 species known to British Columbia (<xref ref-type="bibr" rid="B6747365">Baldwin 2009e</xref>), one species is reported for Galiano Island: <italic><tp:taxon-name><tp:taxon-name-part taxon-name-part-type="genus" reg="Barentsia">Barentsia</tp:taxon-name-part></tp:taxon-name></italic> sp. (Hincks, 1880) (Fig. <xref ref-type="fig" rid="F6668463">14</xref>).</p><p>Entoprocts are filter feeders, trapping small particles in the mucus secreted by their tentacles. An understudied group, they are easily overlooked because of their diminutive size (&lt; 1 mm) and the superficial similarities they share with the <tp:taxon-name><tp:taxon-name-part taxon-name-part-type="phylum">Cnidaria</tp:taxon-name-part></tp:taxon-name> and <tp:taxon-name><tp:taxon-name-part taxon-name-part-type="phylum">Bryozoa</tp:taxon-name-part></tp:taxon-name> (<xref ref-type="bibr" rid="B6721470">Ruppert et al. 2004</xref>). With further search effort, others are likely to be detected locally.</p><p>The body plan of entoprocts consists of a cup-like <tp:taxon-name><tp:taxon-name-part taxon-name-part-type="genus" reg="Heterochone"/><tp:taxon-name-part taxon-name-part-type="species" reg="calyx">calyx</tp:taxon-name-part></tp:taxon-name> that bears a ring of ciliated tentacles called ­the lophophore, which is attached on its dorsal surface to the substrate by a long, thin stalk or pedicel. <tp:taxon-name><tp:taxon-name-part taxon-name-part-type="phylum">Entoprocta</tp:taxon-name-part></tp:taxon-name> have their anus inside their ring of tentacles, while bryozoans (formally known as the <tp:taxon-name><tp:taxon-name-part taxon-name-part-type="phylum">Ectoprocta</tp:taxon-name-part></tp:taxon-name>), have their anus outside of their ring of tentacles. Regionally occurring <tp:taxon-name><tp:taxon-name-part taxon-name-part-type="phylum">Entoprocta</tp:taxon-name-part></tp:taxon-name> are treated by <xref ref-type="bibr" rid="B6662860">Kozloff (1996)</xref>, <xref ref-type="bibr" rid="B6662869">Lamb and Hanby (2005)</xref>, <xref ref-type="bibr" rid="B6662886">Carlton (2007)</xref> and <xref ref-type="bibr" rid="B6747365">Baldwin (2009e)</xref>. For annotated records of entroprocts reported for Galiano Island, see supplementary materials (Suppl. material <xref ref-type="supplementary-material" rid="S7651240">12</xref>).</p></tp:treatment-sec><tp:treatment-sec><!--Section generated to contain objects referenced in tp:taxon-treatment.--><fig id="F6668463" position="float" orientation="portrait"><object-id xmlns:xlink="http://www.w3.org/1999/xlink" content-type="arpha" xlink:type="simple">D4AEF1A0-EE7D-5D56-913D-6E17D34F2E5C</object-id><object-id xmlns:xlink="http://www.w3.org/1999/xlink" content-type="doi" xlink:type="simple">10.3897/BDJ.10.e76050.figure14</object-id><label>Figure 14.</label><caption><p><italic><tp:taxon-name><tp:taxon-name-part taxon-name-part-type="genus" reg="Barentsia">Barentsia</tp:taxon-name-part></tp:taxon-name></italic> sp. (nodding heads) – Photograph by Bernard P. Hanby.</p></caption><graphic xmlns:xlink="http://www.w3.org/1999/xlink" xlink:href="bdj-10-e76050-g014.jpg" position="float" id="oo_503128.jpg" orientation="portrait" xlink:type="simple"><uri content-type="original_file" xlink:type="simple">https://binary.pensoft.net/fig/503128</uri></graphic></fig><supplementary-material xmlns:xlink="http://www.w3.org/1999/xlink" id="S7651240" orientation="portrait" position="float" xlink:type="simple"><object-id content-type="arpha" xlink:type="simple">9E94EA81-3D8F-54F2-9F2B-6D99D04F9650</object-id><object-id content-type="doi" xlink:type="simple">10.3897/BDJ.10.e76050.suppl12</object-id><label>Supplementary material 12</label><caption><p><tp:taxon-name><tp:taxon-name-part taxon-name-part-type="phylum">Entoprocta</tp:taxon-name-part></tp:taxon-name> of Galiano Island, British Columbia, Canada</p></caption><statement content-type="dataType"><label>Data type</label><p>taxonomic summary and catalogue of occurrence records</p></statement><statement content-type="notes"><label>Brief description</label><p>Curated taxonomic summary and catalogue of occurrence records documenting <tp:taxon-name><tp:taxon-name-part taxon-name-part-type="phylum">Entoprocta</tp:taxon-name-part></tp:taxon-name> reported for Galiano Island, British Columbia, Canada, in Darwin Core Standard format.</p></statement><p>File: oo_640888.xlsx</p><media xlink:href="bdj-10-e76050-s012.xlsx" mimetype="Microsoft Excel Document" mime-subtype="xlsx" position="float" orientation="portrait" xlink:type="simple"><uri content-type="original_file" xlink:type="simple">https://binary.pensoft.net/file/640888</uri></media><attrib specific-use="authors">Antranig Basman, Charlie Gibbs, Donna Gibbs, Elaine Humphrey, Andy Lamb, Andrew Simon</attrib></supplementary-material></tp:treatment-sec><ref-list><ref id="B6696482"><element-citation xmlns:xlink="http://www.w3.org/1999/xlink" publication-type="website" xlink:type="simple"><person-group person-group-type="editor"><name name-style="western"><surname>Board</surname><given-names>WoRMS Editorial</given-names></name></person-group><article-title>World Register of Marine Species</article-title><uri xlink:type="simple">https://www.marinespecies.org</uri><date-in-citation content-type="access-date">2021-01-12T00:00:00+02:00</date-in-citation></element-citation></ref><ref id="B6747365"><element-citation xmlns:xlink="http://www.w3.org/1999/xlink" publication-type="website" xlink:type="simple"><person-group person-group-type="author"><name name-style="western"><surname>Baldwin</surname><given-names>A.</given-names></name></person-group><article-title>The lophophorate phyla of British Columbia: entoprocts, bryozoans, phoronids, and brachiopods</article-title><uri xlink:type="simple">https://ibis.geog.ubc.ca/biodiversity/efauna/documents/Lophophorates%20of%20BCBaldwin2009.pdf</uri><date-in-citation content-type="access-date">2021-02-13T00:00:00+02:00</date-in-citation></element-citation></ref><ref id="B6721470"><element-citation xmlns:xlink="http://www.w3.org/1999/xlink" publication-type="book" xlink:type="simple"><person-group person-group-type="author"><name name-style="western"><surname>Ruppert</surname><given-names>E.</given-names></name><name name-style="western"><surname>Fox</surname><given-names>R.</given-names></name><name name-style="western"><surname>Barnes</surname><given-names>R.</given-names></name></person-group><year>2004</year><source>Invertebrate zoology: A functional evolutionary approach</source><edition>7th ed</edition><publisher-name>Thomson-Brooks/Cole</publisher-name><publisher-loc>Belmont</publisher-loc><size units="page">1008</size></element-citation></ref><ref id="B6662860"><element-citation xmlns:xlink="http://www.w3.org/1999/xlink" publication-type="book" xlink:type="simple"><person-group person-group-type="author"><name name-style="western"><surname>Kozloff</surname><given-names>E. N.</given-names></name></person-group><year>1996</year><source>Marine invertebrates of the Pacific northwest</source><edition>2nd ed</edition><publisher-name>University of Washington Press</publisher-name><publisher-loc>Seattle</publisher-loc><size units="page">552</size></element-citation></ref><ref id="B6662869"><element-citation xmlns:xlink="http://www.w3.org/1999/xlink" publication-type="book" xlink:type="simple"><person-group person-group-type="author"><name name-style="western"><surname>Lamb</surname><given-names>A.</given-names></name><name name-style="western"><surname>Hanby</surname><given-names>B. P.</given-names></name></person-group><year>2005</year><source>Marine life of the Pacific Northwest: a photographic encyclopedia of invertebrates, seaweeds and selected fishes</source><publisher-name>Harbour Publishing</publisher-name><publisher-loc>Maideira Park</publisher-loc><size units="page">398</size></element-citation></ref><ref id="B6662886"><element-citation xmlns:xlink="http://www.w3.org/1999/xlink" publication-type="book" xlink:type="simple"><person-group person-group-type="editor"><name name-style="western"><surname>Carlton</surname><given-names>JT</given-names></name></person-group><year>2007</year><source>The Light and Smith Manual, intertidal invertebrates from Central California to Oregon</source><edition>4th ed</edition><publisher-name>University of California Press</publisher-name><publisher-loc>Berkeley</publisher-loc><size units="page">1019</size><pub-id pub-id-type="doi">10.1525/9780520930438</pub-id></element-citation></ref></ref-list></tp:taxon-treatment>
