# Supplementary material for: Toward an atlas of Salish Sea biodiversity: the flora and fauna of Galiano Island, British Columbia, Canada. Part I. Marine zoology
Source: Biodivers Data J. 2022 Mar 10;10:e76050. doi: 10.3897/BDJ.10.e76050 (PMC8930920; doi:10.3897/BDJ.10.e76050)
Supplement: XML Treatment for Brachiopoda [file BDJ.10.e76050-treatment12.xml]

<!DOCTYPE tp:taxon-treatment
  PUBLIC "-//TaxonX//DTD Taxonomic Treatment Publishing DTD v0 20100105//EN" "tax-treatment-NSO.dtd">
<tp:taxon-treatment xmlns:tp="http://www.plazi.org/taxpub"><tp:treatment-meta><mixed-citation publication-type="journal"><person-group><name><surname>Simon</surname><given-names>Andrew D. F.</given-names></name><name><surname>Adamczyk</surname><given-names>Emily M.</given-names></name><name><surname>Basman</surname><given-names>Antranig</given-names></name><name><surname>Chu</surname><given-names>Jackson W. F.</given-names></name><name><surname>Gartner</surname><given-names>Heidi N.</given-names></name><name><surname>Fletcher</surname><given-names>Karin</given-names></name><name><surname>Gibbs</surname><given-names>Charles J.</given-names></name><name><surname>Gibbs</surname><given-names>Donna M.</given-names></name><name><surname>Gilmore</surname><given-names>Scott R.</given-names></name><name><surname>Harbo</surname><given-names>Rick M.</given-names></name><name><surname>Harris</surname><given-names>Leslie H.</given-names></name><name><surname>Humphrey</surname><given-names>Elaine</given-names></name><name><surname>Lamb</surname><given-names>Andy</given-names></name><name><surname>Lambert</surname><given-names>Philip</given-names></name><name><surname>McDaniel</surname><given-names>Neil</given-names></name><name><surname>Scott</surname><given-names>Jessica</given-names></name><name><surname>Starzomski</surname><given-names>Brian M.</given-names></name></person-group><article-title>Toward an atlas of Salish Sea biodiversity: the flora and fauna of Galiano Island, British Columbia, Canada. Part I. Marine zoology</article-title><source>Biodivers Data J</source><day>10</day><month>03</month><year>2022</year><volume>10</volume><pub-id pub-id-type="doi">10.3897/BDJ.10.e76050</pub-id></mixed-citation></tp:treatment-meta><tp:nomenclature><tp:taxon-name>
              <object-id xmlns:xlink="http://www.w3.org/1999/xlink" content-type="arpha" xlink:type="simple">8F9A36E3-DAC6-5609-B045-5ED138645797</object-id>
              <tp:taxon-name-part taxon-name-part-type="phylum">Brachiopoda</tp:taxon-name-part>
            </tp:taxon-name><tp:taxon-authority>Duméril, 1805</tp:taxon-authority></tp:nomenclature><tp:treatment-sec sec-type="Notes"><title>Notes</title><p>[<bold>1 class: 1 order: 1 family: 1 genus: 1 species</bold>]</p><p>‘<tp:taxon-name><tp:taxon-name-part taxon-name-part-type="phylum">Brachiopoda</tp:taxon-name-part></tp:taxon-name>” is formed of the Ancient Greek βραχίων (brakhíōn), meaning “arm”, and πούς (poús), for “foot”.</p><p>Brachiopods (lampshells) are a phylum of shelled marine animals found in intertidal and subtidal waters, represented by over 400 species worldwide (<xref ref-type="bibr" rid="B6696482">WoRMS Editorial Board 2021</xref>). The phylum may be divided into three extant subphyla, including the <tp:taxon-name><tp:taxon-name-part taxon-name-part-type="subphylum">Craniiformea</tp:taxon-name-part></tp:taxon-name>, <tp:taxon-name><tp:taxon-name-part taxon-name-part-type="subphylum">Linguliformea</tp:taxon-name-part></tp:taxon-name> and <tp:taxon-name><tp:taxon-name-part taxon-name-part-type="subphylum">Rhynchonelliformea</tp:taxon-name-part></tp:taxon-name> (<xref ref-type="bibr" rid="B6696482">WoRMS Editorial Board 2021</xref>). Of the seven lampshell species known to British Columbia, only three are expected to occur within the Salish Sea: <italic><tp:taxon-name><tp:taxon-name-part taxon-name-part-type="genus" reg="Laqueus">Laqueus</tp:taxon-name-part><tp:taxon-name-part taxon-name-part-type="species" reg="californicus">californicus</tp:taxon-name-part></tp:taxon-name></italic> (Koch, 1848), <italic><tp:taxon-name><tp:taxon-name-part taxon-name-part-type="genus" reg="Terebratalia">Terebratalia</tp:taxon-name-part><tp:taxon-name-part taxon-name-part-type="species" reg="transversa">transversa</tp:taxon-name-part></tp:taxon-name></italic> (Sowerby, 1846) and <italic><tp:taxon-name><tp:taxon-name-part taxon-name-part-type="genus" reg="Terebratulina">Terebratulina</tp:taxon-name-part><tp:taxon-name-part taxon-name-part-type="species" reg="unguicula">unguicula</tp:taxon-name-part></tp:taxon-name></italic> (Carpenter, 1864). One species, <italic><tp:taxon-name><tp:taxon-name-part taxon-name-part-type="genus" reg="Terebratalia">T.</tp:taxon-name-part><tp:taxon-name-part taxon-name-part-type="species" reg="transversa">transversa</tp:taxon-name-part></tp:taxon-name></italic> (Fig. <xref ref-type="fig" rid="F6668459">15</xref>), is known to Galiano Island.</p><p>Most lampshells live at great depths and are thus seldom encountered. <italic><tp:taxon-name><tp:taxon-name-part taxon-name-part-type="genus" reg="Laqueus">Laqueus</tp:taxon-name-part><tp:taxon-name-part taxon-name-part-type="species" reg="californicus">californicus</tp:taxon-name-part></tp:taxon-name></italic> is known to occur in mass aggregations (945 m<sup>-2</sup>) at depths as deep as 700 m, which is likely why this species has eluded search efforts to date (<xref ref-type="bibr" rid="B6747325">Tunnicliffe and Wilson 1988</xref>). <italic><tp:taxon-name><tp:taxon-name-part taxon-name-part-type="genus" reg="Terebratulina">Terebratulina</tp:taxon-name-part><tp:taxon-name-part taxon-name-part-type="species" reg="unguicula">unguicula</tp:taxon-name-part></tp:taxon-name></italic> occurs within the subtidal range sampled; however, this species is notable for inhabiting the extremely low-oxygen waters occurring in some fjords within British Columbia and, thus, may not be expected to occur locally (<xref ref-type="bibr" rid="B6747325">Tunnicliffe and Wilson 1988</xref>).</p><p>Traditionally, brachiopods were classified into two major groups, based on whether their valve hinge structures are articulate or inarticulate. Shells are orientated in a dorsal-ventral manner, closely resembling bivalve molluscs, the shells of which are lateral in orientation. Yet, whereas bivalves are symmetrical between valves (valves mirror each other), the plane of symmetry in brachiopods cuts through the middle of their valves (valves do not mirror each other). In contrast to bivalves, brachiopods are also typically attached to the substrate by a stalk. They share their feeding organ, the lophophore, in common with the <tp:taxon-name><tp:taxon-name-part taxon-name-part-type="phylum">Bryozoa</tp:taxon-name-part></tp:taxon-name>, <tp:taxon-name><tp:taxon-name-part taxon-name-part-type="phylum">Entoprocta</tp:taxon-name-part></tp:taxon-name> and <tp:taxon-name><tp:taxon-name-part taxon-name-part-type="phylum">Phoronida</tp:taxon-name-part></tp:taxon-name>. Regional accounts of <tp:taxon-name><tp:taxon-name-part taxon-name-part-type="phylum">Brachiopoda</tp:taxon-name-part></tp:taxon-name> include <xref ref-type="bibr" rid="B6747334">Bernard (1972)</xref>, <xref ref-type="bibr" rid="B6747352">Hochberg (1996)</xref>, <xref ref-type="bibr" rid="B6662860">Kozloff (1996)</xref>, <xref ref-type="bibr" rid="B6662869">Lamb and Hanby (2005)</xref>, <xref ref-type="bibr" rid="B6662886">Carlton (2007)</xref>, <xref ref-type="bibr" rid="B6747365">Baldwin (2009e)</xref>, <xref ref-type="bibr" rid="B6662898">Harbo (2011)</xref> and <xref ref-type="bibr" rid="B6662971">Jensen et al. (2018)</xref>. For annotated records of lampshells reported for Galiano Island, see supplementary materials (Suppl. material <xref ref-type="supplementary-material" rid="S7651241">13</xref>).</p></tp:treatment-sec><tp:treatment-sec><!--Section generated to contain objects referenced in tp:taxon-treatment.--><fig id="F6668459" position="float" orientation="portrait"><object-id xmlns:xlink="http://www.w3.org/1999/xlink" content-type="arpha" xlink:type="simple">D92DC73E-FB77-5CDB-ACF0-538C1DA322EC</object-id><object-id xmlns:xlink="http://www.w3.org/1999/xlink" content-type="doi" xlink:type="simple">10.3897/BDJ.10.e76050.figure15</object-id><label>Figure 15.</label><caption><p><italic><tp:taxon-name><tp:taxon-name-part taxon-name-part-type="genus" reg="Terebratalia">Terebratalia</tp:taxon-name-part><tp:taxon-name-part taxon-name-part-type="species" reg="transversa">transversa</tp:taxon-name-part></tp:taxon-name></italic> (transverse lamp shell) – Photograph by Bernard P. Hanby</p></caption><graphic xmlns:xlink="http://www.w3.org/1999/xlink" xlink:href="bdj-10-e76050-g015.jpg" position="float" id="oo_503127.jpg" orientation="portrait" xlink:type="simple"><uri content-type="original_file" xlink:type="simple">https://binary.pensoft.net/fig/503127</uri></graphic></fig><supplementary-material xmlns:xlink="http://www.w3.org/1999/xlink" id="S7651241" orientation="portrait" position="float" xlink:type="simple"><object-id content-type="arpha" xlink:type="simple">E164482E-6CC3-5933-943E-A839A05C1DFE</object-id><object-id content-type="doi" xlink:type="simple">10.3897/BDJ.10.e76050.suppl13</object-id><label>Supplementary material 13</label><caption><p><tp:taxon-name><tp:taxon-name-part taxon-name-part-type="phylum">Brachiopoda</tp:taxon-name-part></tp:taxon-name> of Galiano Island, British Columbia, Canada</p></caption><statement content-type="dataType"><label>Data type</label><p>taxonomic summary and catalogue of occurrence records</p></statement><statement content-type="notes"><label>Brief description</label><p>Curated taxonomic summary and catalogue of occurrence records documenting <tp:taxon-name><tp:taxon-name-part taxon-name-part-type="phylum">Brachiopoda</tp:taxon-name-part></tp:taxon-name> reported for Galiano Island, British Columbia, Canada, in Darwin Core Standard format.</p></statement><p>File: oo_640883.xlsx</p><media xlink:href="bdj-10-e76050-s013.xlsx" mimetype="Microsoft Excel Document" mime-subtype="xlsx" position="float" orientation="portrait" xlink:type="simple"><uri content-type="original_file" xlink:type="simple">https://binary.pensoft.net/file/640883</uri></media><attrib specific-use="authors">Antranig Basman, Jackson Chu, Charlie Gibbs, Donna Gibbs, Andy Lamb, Andrew Simon</attrib></supplementary-material></tp:treatment-sec><ref-list><ref id="B6696482"><element-citation xmlns:xlink="http://www.w3.org/1999/xlink" publication-type="website" xlink:type="simple"><person-group person-group-type="editor"><name name-style="western"><surname>Board</surname><given-names>WoRMS Editorial</given-names></name></person-group><article-title>World Register of Marine Species</article-title><uri xlink:type="simple">https://www.marinespecies.org</uri><date-in-citation content-type="access-date">2021-01-12T00:00:00+02:00</date-in-citation></element-citation></ref><ref id="B6747325"><element-citation xmlns:xlink="http://www.w3.org/1999/xlink" publication-type="article" xlink:type="simple"><person-group person-group-type="author"><name name-style="western"><surname>Tunnicliffe</surname><given-names>V.</given-names></name><name name-style="western"><surname>Wilson</surname><given-names>K.</given-names></name></person-group><year>1988</year><article-title>Brachiopod populations: distribution in fjords of British Columbia (Canada) and tolerance of low.</article-title><source>Marine Ecology-Progress Series</source><volume>47</volume><fpage>117</fpage><lpage>128</lpage><pub-id pub-id-type="doi">10.3354/meps047117</pub-id></element-citation></ref><ref id="B6747334"><element-citation xmlns:xlink="http://www.w3.org/1999/xlink" publication-type="article" xlink:type="simple"><person-group person-group-type="author"><name name-style="western"><surname>Bernard</surname><given-names>F. R.</given-names></name></person-group><year>1972</year><article-title>The living <tp:taxon-name><tp:taxon-name-part taxon-name-part-type="phylum">Brachiopoda</tp:taxon-name-part></tp:taxon-name> of British Columbia</article-title><source>Syesis</source><volume>5</volume><fpage>73</fpage><lpage>82</lpage></element-citation></ref><ref id="B6747352"><element-citation xmlns:xlink="http://www.w3.org/1999/xlink" publication-type="chapter" xlink:type="simple"><person-group person-group-type="author"><name name-style="western"><surname>Hochberg</surname><given-names>F. G.</given-names></name></person-group><year>1996</year><chapter-title>
            <tp:taxon-name><tp:taxon-name-part taxon-name-part-type="phylum">Brachiopoda</tp:taxon-name-part></tp:taxon-name>
          </chapter-title><person-group person-group-type="editor"><name name-style="western"><surname>Blake</surname><given-names>J. A.</given-names></name><name name-style="western"><surname>Hilbig</surname><given-names>B.</given-names></name><name name-style="western"><surname>Scott</surname><given-names>P. H.</given-names></name></person-group><source>Taxonomic atlas of the benthic fauna of the Santa Maria Basin and Western Santa Barbara Channel. Santa Barbara Museum of Natural History, vol. 4</source><publisher-name>Santa Barbara Museum of Natural History</publisher-name><publisher-loc>Santa Barbara</publisher-loc><size units="page">305</size></element-citation></ref><ref id="B6662860"><element-citation xmlns:xlink="http://www.w3.org/1999/xlink" publication-type="book" xlink:type="simple"><person-group person-group-type="author"><name name-style="western"><surname>Kozloff</surname><given-names>E. N.</given-names></name></person-group><year>1996</year><source>Marine invertebrates of the Pacific northwest</source><edition>2nd ed</edition><publisher-name>University of Washington Press</publisher-name><publisher-loc>Seattle</publisher-loc><size units="page">552</size></element-citation></ref><ref id="B6662869"><element-citation xmlns:xlink="http://www.w3.org/1999/xlink" publication-type="book" xlink:type="simple"><person-group person-group-type="author"><name name-style="western"><surname>Lamb</surname><given-names>A.</given-names></name><name name-style="western"><surname>Hanby</surname><given-names>B. P.</given-names></name></person-group><year>2005</year><source>Marine life of the Pacific Northwest: a photographic encyclopedia of invertebrates, seaweeds and selected fishes</source><publisher-name>Harbour Publishing</publisher-name><publisher-loc>Maideira Park</publisher-loc><size units="page">398</size></element-citation></ref><ref id="B6662886"><element-citation xmlns:xlink="http://www.w3.org/1999/xlink" publication-type="book" xlink:type="simple"><person-group person-group-type="editor"><name name-style="western"><surname>Carlton</surname><given-names>JT</given-names></name></person-group><year>2007</year><source>The Light and Smith Manual, intertidal invertebrates from Central California to Oregon</source><edition>4th ed</edition><publisher-name>University of California Press</publisher-name><publisher-loc>Berkeley</publisher-loc><size units="page">1019</size><pub-id pub-id-type="doi">10.1525/9780520930438</pub-id></element-citation></ref><ref id="B6747365"><element-citation xmlns:xlink="http://www.w3.org/1999/xlink" publication-type="website" xlink:type="simple"><person-group person-group-type="author"><name name-style="western"><surname>Baldwin</surname><given-names>A.</given-names></name></person-group><article-title>The lophophorate phyla of British Columbia: entoprocts, bryozoans, phoronids, and brachiopods</article-title><uri xlink:type="simple">https://ibis.geog.ubc.ca/biodiversity/efauna/documents/Lophophorates%20of%20BCBaldwin2009.pdf</uri><date-in-citation content-type="access-date">2021-02-13T00:00:00+02:00</date-in-citation></element-citation></ref><ref id="B6662898"><element-citation xmlns:xlink="http://www.w3.org/1999/xlink" publication-type="book" xlink:type="simple"><person-group person-group-type="author"><name name-style="western"><surname>Harbo</surname><given-names>R. M.</given-names></name></person-group><year>2011</year><source>Whelks to whales</source><edition>2nd ed</edition><publisher-name>Harbour Publishing</publisher-name><publisher-loc>Maideira Park</publisher-loc><size units="page">328</size></element-citation></ref><ref id="B6662971"><element-citation xmlns:xlink="http://www.w3.org/1999/xlink" publication-type="book" xlink:type="simple"><person-group person-group-type="author"><name name-style="western"><surname>Jensen</surname><given-names>G. C.</given-names></name><name name-style="western"><surname>Gotshall</surname><given-names>D. W.</given-names></name><name name-style="western"><surname>Miller</surname><given-names>R. E. F.</given-names></name></person-group><year>2018</year><source>Beneath Pacific tides: subtidal invertebrates of the West Coast</source><publisher-name>MolaMarine</publisher-name><publisher-loc>Bremerton</publisher-loc><size units="page">296</size></element-citation></ref></ref-list></tp:taxon-treatment>
