# Supplementary material for: Toward an atlas of Salish Sea biodiversity: the flora and fauna of Galiano Island, British Columbia, Canada. Part I. Marine zoology
Source: Biodivers Data J. 2022 Mar 10;10:e76050. doi: 10.3897/BDJ.10.e76050 (PMC8930920; doi:10.3897/BDJ.10.e76050)
Supplement: XML Treatment for Bryozoa [file BDJ.10.e76050-treatment13.xml]

<!DOCTYPE tp:taxon-treatment
  PUBLIC "-//TaxonX//DTD Taxonomic Treatment Publishing DTD v0 20100105//EN" "tax-treatment-NSO.dtd">
<tp:taxon-treatment xmlns:tp="http://www.plazi.org/taxpub"><tp:treatment-meta><mixed-citation publication-type="journal"><person-group><name><surname>Simon</surname><given-names>Andrew D. F.</given-names></name><name><surname>Adamczyk</surname><given-names>Emily M.</given-names></name><name><surname>Basman</surname><given-names>Antranig</given-names></name><name><surname>Chu</surname><given-names>Jackson W. F.</given-names></name><name><surname>Gartner</surname><given-names>Heidi N.</given-names></name><name><surname>Fletcher</surname><given-names>Karin</given-names></name><name><surname>Gibbs</surname><given-names>Charles J.</given-names></name><name><surname>Gibbs</surname><given-names>Donna M.</given-names></name><name><surname>Gilmore</surname><given-names>Scott R.</given-names></name><name><surname>Harbo</surname><given-names>Rick M.</given-names></name><name><surname>Harris</surname><given-names>Leslie H.</given-names></name><name><surname>Humphrey</surname><given-names>Elaine</given-names></name><name><surname>Lamb</surname><given-names>Andy</given-names></name><name><surname>Lambert</surname><given-names>Philip</given-names></name><name><surname>McDaniel</surname><given-names>Neil</given-names></name><name><surname>Scott</surname><given-names>Jessica</given-names></name><name><surname>Starzomski</surname><given-names>Brian M.</given-names></name></person-group><article-title>Toward an atlas of Salish Sea biodiversity: the flora and fauna of Galiano Island, British Columbia, Canada. Part I. Marine zoology</article-title><source>Biodivers Data J</source><day>10</day><month>03</month><year>2022</year><volume>10</volume><pub-id pub-id-type="doi">10.3897/BDJ.10.e76050</pub-id></mixed-citation></tp:treatment-meta><tp:nomenclature><tp:taxon-name>
              <object-id xmlns:xlink="http://www.w3.org/1999/xlink" content-type="arpha" xlink:type="simple">93658150-4D6C-584E-943D-42642A64447D</object-id>
              <tp:taxon-name-part taxon-name-part-type="phylum">Bryozoa</tp:taxon-name-part>
            </tp:taxon-name><tp:taxon-authority>Ehrenberg, 1831</tp:taxon-authority></tp:nomenclature><tp:treatment-sec sec-type="Notes"><title>Notes</title><p>[<bold>2 classes: 3 orders: 13 families: 15 genera: 17 species</bold>]</p><p>‘<tp:taxon-name><tp:taxon-name-part taxon-name-part-type="phylum">Bryozoa</tp:taxon-name-part></tp:taxon-name>’ derives from the Ancient Greek βρύον (brúon), “moss”, and ζῷα (zôia), which means “animals.”</p><p>Bryozoans, or ‘moss animals’, are colonial animals that are composed of many connected individuals, globally represented by over 6,000 species (<xref ref-type="bibr" rid="B6747373">Bock and Gordon 2013</xref>, <xref ref-type="bibr" rid="B6696482">WoRMS Editorial Board 2021</xref>). While no recently published lists are available to summarise the regional diversity of this phylum, conservative estimates of British Columbia’s bryozoan diversity falls between 210 and 260 species (<xref ref-type="bibr" rid="B6747365">Baldwin 2009e</xref>, Paige Borrett and Graham Gillespie, pers. comm. 2020). A total of 17 bryozoan species are reported for Galiano Island.</p><p>Bryozoans are suspension feeders that grow on substrates such as shells, rocks, algae and seagrasses and are prey to micro-predators, such as worms and small crustaceans and gastropods. As bio-constructors, they are known to increase the available habitat and overall diversity of marine ecosystems, making them an important component of many benthic communities. Nevertheless, bryozoans remain a relatively understudied phylum as they have no direct economic value and are generally small, cryptic and difficult to identify without the use of a microscope. Given their obscurity relative to more prominently studied taxa, the diversity of bryozoans around Galiano Island, as throughout the region, is likely under-reported.</p><p>Of the 17 bryozoan species reported for Galiano Island, one is introduced to British Columbia: <italic><tp:taxon-name><tp:taxon-name-part taxon-name-part-type="genus" reg="Schizoporella">Schizoporella</tp:taxon-name-part><tp:taxon-name-part taxon-name-part-type="species" reg="japonica">japonica</tp:taxon-name-part></tp:taxon-name></italic> Ortmann, 1890 (orange ripple bryozoan) (Fig. <xref ref-type="fig" rid="F6748176">16</xref>). Native to Japan, <italic><tp:taxon-name><tp:taxon-name-part taxon-name-part-type="genus" reg="Schizoporella">S.</tp:taxon-name-part><tp:taxon-name-part taxon-name-part-type="species" reg="japonica">japonica</tp:taxon-name-part></tp:taxon-name></italic> was described by <xref ref-type="bibr" rid="B6747382">Powell (1970)</xref> as an abundant intertidal organism in the Strait of Georgia, where the species is suspected to have been introduced in the early to mid-1930s along with <italic><tp:taxon-name><tp:taxon-name-part taxon-name-part-type="genus" reg="Magallana">Magallana</tp:taxon-name-part><tp:taxon-name-part taxon-name-part-type="species" reg="gigas">gigas</tp:taxon-name-part></tp:taxon-name></italic>. The species has since been found in fouling communities from Morro Bay, California to Prince William Sound, Alaska (<xref ref-type="bibr" rid="B6747391">Ryland et al. 2014</xref>, <xref ref-type="bibr" rid="B6747292">Gartner et al. 2016</xref>).</p><p>As aquatic suspension feeders, bryozoans pluck food particles from the surrounding water with a specialised structure called a lophophore. Each individual or zooid is typically protected within a covering of calcium carbonate or chitinous material. The protective features and structure of this covering are polymorphic and used to distinguish species. Bryozoan species and their geographic ranges are often listed in invertebrate identification keys (e.g. <xref ref-type="bibr" rid="B6662860">Kozloff 1996</xref>, <xref ref-type="bibr" rid="B6662869">Lamb and Hanby 2005</xref>, <xref ref-type="bibr" rid="B6662886">Carlton 2007</xref>, <xref ref-type="bibr" rid="B6662898">Harbo 2011</xref>, <xref ref-type="bibr" rid="B6662971">Jensen et al. 2018</xref>). Additional resources are available specific to Vancouver Island (<xref ref-type="bibr" rid="B6747400">O’Donoghue and O’Donoghue 1923</xref>, <xref ref-type="bibr" rid="B6747409">O’Donoghue and O’Donoghue 1926</xref>), certain habitats (e.g. <xref ref-type="bibr" rid="B6747292">Gartner et al. 2016</xref>) and for research cruises spanning the Pacific North American coast (<xref ref-type="bibr" rid="B6747418">Osburn 1950</xref>, <xref ref-type="bibr" rid="B6747427">Osburn 1952</xref>, <xref ref-type="bibr" rid="B6747436">Osburn 1953</xref>). For annotated records of bryozoans reported for Galiano Island, see supplementary materials (Suppl. material <xref ref-type="supplementary-material" rid="S7651242">14</xref>).</p></tp:treatment-sec><tp:treatment-sec><!--Section generated to contain objects referenced in tp:taxon-treatment.--><fig id="F6748176" position="float" orientation="portrait"><object-id xmlns:xlink="http://www.w3.org/1999/xlink" content-type="arpha" xlink:type="simple">D1AA1EBA-1749-515F-9F9C-554644256BCE</object-id><object-id xmlns:xlink="http://www.w3.org/1999/xlink" content-type="doi" xlink:type="simple">10.3897/BDJ.10.e76050.figure16</object-id><label>Figure 16.</label><caption><p><italic><tp:taxon-name><tp:taxon-name-part taxon-name-part-type="genus" reg="Schizoporella">Schizoporella</tp:taxon-name-part><tp:taxon-name-part taxon-name-part-type="species" reg="japonica">japonica</tp:taxon-name-part></tp:taxon-name></italic> (orange ripple bryozoan) – Photograph by Scott Gilmore.</p></caption><graphic xmlns:xlink="http://www.w3.org/1999/xlink" xlink:href="bdj-10-e76050-g016.jpg" position="float" id="oo_509697.jpg" orientation="portrait" xlink:type="simple"><uri content-type="original_file" xlink:type="simple">https://binary.pensoft.net/fig/509697</uri></graphic></fig><supplementary-material xmlns:xlink="http://www.w3.org/1999/xlink" id="S7651242" orientation="portrait" position="float" xlink:type="simple"><object-id content-type="arpha" xlink:type="simple">2FFB63AB-9FB4-5A4C-949E-FE1433593139</object-id><object-id content-type="doi" xlink:type="simple">10.3897/BDJ.10.e76050.suppl14</object-id><label>Supplementary material 14</label><caption><p><tp:taxon-name><tp:taxon-name-part taxon-name-part-type="phylum">Bryozoa</tp:taxon-name-part></tp:taxon-name> of Galiano Island, British Columbia, Canada</p></caption><statement content-type="dataType"><label>Data type</label><p>taxonomic summary and catalogue of occurrence records</p></statement><statement content-type="notes"><label>Brief description</label><p>Curated taxonomic summary and catalogue of occurrence records documenting <tp:taxon-name><tp:taxon-name-part taxon-name-part-type="phylum">Bryozoa</tp:taxon-name-part></tp:taxon-name> reported for Galiano Island, British Columbia, Canada, in Darwin Core Standard format.</p></statement><p>File: oo_640508.xlsx</p><media xlink:href="bdj-10-e76050-s014.xlsx" mimetype="Microsoft Excel Document" mime-subtype="xlsx" position="float" orientation="portrait" xlink:type="simple"><uri content-type="original_file" xlink:type="simple">https://binary.pensoft.net/file/640508</uri></media><attrib specific-use="authors">Antranig Basman, Heidi Gartner, Charlie Gibbs, Donna Gibbs, Andy Lamb, Andrew Simon</attrib></supplementary-material></tp:treatment-sec><ref-list><ref id="B6747373"><element-citation xmlns:xlink="http://www.w3.org/1999/xlink" publication-type="article" xlink:type="simple"><person-group person-group-type="author"><name name-style="western"><surname>Bock</surname><given-names>P. E.</given-names></name><name name-style="western"><surname>Gordon</surname><given-names>D. P.</given-names></name></person-group><year>2013</year><article-title>Phylum <tp:taxon-name><tp:taxon-name-part taxon-name-part-type="phylum">Bryozoa</tp:taxon-name-part></tp:taxon-name> Ehrenberg, 1831.</article-title><source>Zootaxa</source><volume>3703</volume><fpage>67</fpage><lpage>74</lpage><pub-id pub-id-type="doi">10.11646/zootaxa.3703.1.14</pub-id></element-citation></ref><ref id="B6696482"><element-citation xmlns:xlink="http://www.w3.org/1999/xlink" publication-type="website" xlink:type="simple"><person-group person-group-type="editor"><name name-style="western"><surname>Board</surname><given-names>WoRMS Editorial</given-names></name></person-group><article-title>World Register of Marine Species</article-title><uri xlink:type="simple">https://www.marinespecies.org</uri><date-in-citation content-type="access-date">2021-01-12T00:00:00+02:00</date-in-citation></element-citation></ref><ref id="B6747365"><element-citation xmlns:xlink="http://www.w3.org/1999/xlink" publication-type="website" xlink:type="simple"><person-group person-group-type="author"><name name-style="western"><surname>Baldwin</surname><given-names>A.</given-names></name></person-group><article-title>The lophophorate phyla of British Columbia: entoprocts, bryozoans, phoronids, and brachiopods</article-title><uri xlink:type="simple">https://ibis.geog.ubc.ca/biodiversity/efauna/documents/Lophophorates%20of%20BCBaldwin2009.pdf</uri><date-in-citation content-type="access-date">2021-02-13T00:00:00+02:00</date-in-citation></element-citation></ref><ref id="B6747382"><element-citation xmlns:xlink="http://www.w3.org/1999/xlink" publication-type="article" xlink:type="simple"><person-group person-group-type="author"><name name-style="western"><surname>Powell</surname><given-names>N.</given-names></name></person-group><year>1970</year><article-title><italic><tp:taxon-name><tp:taxon-name-part taxon-name-part-type="genus" reg="Schizoporella">Schizoporella</tp:taxon-name-part><tp:taxon-name-part taxon-name-part-type="species" reg="unicornis">unicornis</tp:taxon-name-part></tp:taxon-name></italic> — an alien bryozoan introduced into the Strait of Georgia.</article-title><source>Journal of the Fisheries Research Board of Canada</source><volume>27</volume><fpage>1847</fpage><lpage>1853</lpage><pub-id pub-id-type="doi">10.1139/f70-201</pub-id></element-citation></ref><ref id="B6747391"><element-citation xmlns:xlink="http://www.w3.org/1999/xlink" publication-type="article" xlink:type="simple"><person-group person-group-type="author"><name name-style="western"><surname>Ryland</surname><given-names>J. S.</given-names></name><name name-style="western"><surname>Holt</surname><given-names>R.</given-names></name><name name-style="western"><surname>Loxton</surname><given-names>J.</given-names></name></person-group><year>2014</year><article-title>First occurrence of the non-native bryozoan <italic><tp:taxon-name><tp:taxon-name-part taxon-name-part-type="genus" reg="Schizoporella">Schizoporella</tp:taxon-name-part><tp:taxon-name-part taxon-name-part-type="species" reg="japonica">japonica</tp:taxon-name-part></tp:taxon-name></italic> Ortmann (1890) in Western Europe.</article-title><source>Zootaxa</source><volume>3780</volume><issue>3</issue><fpage>481</fpage><lpage>502</lpage><pub-id pub-id-type="doi">10.11646/zootaxa.3780.3.3</pub-id></element-citation></ref><ref id="B6747292"><element-citation xmlns:xlink="http://www.w3.org/1999/xlink" publication-type="article" xlink:type="simple"><person-group person-group-type="author"><name name-style="western"><surname>Gartner</surname><given-names>H. N.</given-names></name><name name-style="western"><surname>Clarke Murray</surname><given-names>C.</given-names></name><name name-style="western"><surname>Frey</surname><given-names>M. A.</given-names></name><name name-style="western"><surname>Nelson</surname><given-names>J. C.</given-names></name><name name-style="western"><surname>Larson</surname><given-names>K. J.</given-names></name><name name-style="western"><surname>Ruiz</surname><given-names>G. M.</given-names></name><name name-style="western"><surname>Therriault</surname><given-names>T. W.</given-names></name></person-group><year>2016</year><article-title>Non-indigenous invertebrate species in the marine fouling communities of British Columbia, Canada.</article-title><source>BioInvasions Records</source><volume>5</volume><issue>4</issue><fpage>205</fpage><lpage>212</lpage><pub-id pub-id-type="doi">10.3391/bir.2016.5.4.03</pub-id></element-citation></ref><ref id="B6662860"><element-citation xmlns:xlink="http://www.w3.org/1999/xlink" publication-type="book" xlink:type="simple"><person-group person-group-type="author"><name name-style="western"><surname>Kozloff</surname><given-names>E. N.</given-names></name></person-group><year>1996</year><source>Marine invertebrates of the Pacific northwest</source><edition>2nd ed</edition><publisher-name>University of Washington Press</publisher-name><publisher-loc>Seattle</publisher-loc><size units="page">552</size></element-citation></ref><ref id="B6662869"><element-citation xmlns:xlink="http://www.w3.org/1999/xlink" publication-type="book" xlink:type="simple"><person-group person-group-type="author"><name name-style="western"><surname>Lamb</surname><given-names>A.</given-names></name><name name-style="western"><surname>Hanby</surname><given-names>B. P.</given-names></name></person-group><year>2005</year><source>Marine life of the Pacific Northwest: a photographic encyclopedia of invertebrates, seaweeds and selected fishes</source><publisher-name>Harbour Publishing</publisher-name><publisher-loc>Maideira Park</publisher-loc><size units="page">398</size></element-citation></ref><ref id="B6662886"><element-citation xmlns:xlink="http://www.w3.org/1999/xlink" publication-type="book" xlink:type="simple"><person-group person-group-type="editor"><name name-style="western"><surname>Carlton</surname><given-names>JT</given-names></name></person-group><year>2007</year><source>The Light and Smith Manual, intertidal invertebrates from Central California to Oregon</source><edition>4th ed</edition><publisher-name>University of California Press</publisher-name><publisher-loc>Berkeley</publisher-loc><size units="page">1019</size><pub-id pub-id-type="doi">10.1525/9780520930438</pub-id></element-citation></ref><ref id="B6662898"><element-citation xmlns:xlink="http://www.w3.org/1999/xlink" publication-type="book" xlink:type="simple"><person-group person-group-type="author"><name name-style="western"><surname>Harbo</surname><given-names>R. M.</given-names></name></person-group><year>2011</year><source>Whelks to whales</source><edition>2nd ed</edition><publisher-name>Harbour Publishing</publisher-name><publisher-loc>Maideira Park</publisher-loc><size units="page">328</size></element-citation></ref><ref id="B6662971"><element-citation xmlns:xlink="http://www.w3.org/1999/xlink" publication-type="book" xlink:type="simple"><person-group person-group-type="author"><name name-style="western"><surname>Jensen</surname><given-names>G. C.</given-names></name><name name-style="western"><surname>Gotshall</surname><given-names>D. W.</given-names></name><name name-style="western"><surname>Miller</surname><given-names>R. E. F.</given-names></name></person-group><year>2018</year><source>Beneath Pacific tides: subtidal invertebrates of the West Coast</source><publisher-name>MolaMarine</publisher-name><publisher-loc>Bremerton</publisher-loc><size units="page">296</size></element-citation></ref><ref id="B6747400"><element-citation xmlns:xlink="http://www.w3.org/1999/xlink" publication-type="article" xlink:type="simple"><person-group person-group-type="author"><name name-style="western"><surname>O’Donoghue</surname><given-names>E.</given-names></name><name name-style="western"><surname>O’Donoghue</surname><given-names>C. H.</given-names></name></person-group><year>1923</year><article-title>A preliminary list of <tp:taxon-name><tp:taxon-name-part taxon-name-part-type="phylum">Bryozoa</tp:taxon-name-part></tp:taxon-name> (<tp:taxon-name><tp:taxon-name-part taxon-name-part-type="phylum">Polyzoa</tp:taxon-name-part></tp:taxon-name>) from the Vancouver Island Region.</article-title><source>Contributions to Canadian Biology and Fisheries</source><volume>1</volume><fpage>143</fpage><lpage>201</lpage><pub-id pub-id-type="doi">10.1139/f22-010</pub-id></element-citation></ref><ref id="B6747409"><element-citation xmlns:xlink="http://www.w3.org/1999/xlink" publication-type="article" xlink:type="simple"><person-group person-group-type="author"><name name-style="western"><surname>O’Donoghue</surname><given-names>C. H.</given-names></name><name name-style="western"><surname>O’Donoghue</surname><given-names>E.</given-names></name></person-group><year>1926</year><article-title>A second list of <tp:taxon-name><tp:taxon-name-part taxon-name-part-type="phylum">Bryozoa</tp:taxon-name-part></tp:taxon-name> (<tp:taxon-name><tp:taxon-name-part taxon-name-part-type="phylum">Polyzoa</tp:taxon-name-part></tp:taxon-name>) from the Vancouver Island Region</article-title><source>Contributions to Canadian Biology and Fisheries</source><volume>3</volume><fpage>47</fpage><lpage>131</lpage><pub-id pub-id-type="doi">10.1139/f26-003</pub-id></element-citation></ref><ref id="B6747418"><element-citation xmlns:xlink="http://www.w3.org/1999/xlink" publication-type="article" xlink:type="simple"><person-group person-group-type="author"><name name-style="western"><surname>Osburn</surname><given-names>R. C.</given-names></name></person-group><year>1950</year><article-title><tp:taxon-name><tp:taxon-name-part taxon-name-part-type="phylum">Bryozoa</tp:taxon-name-part></tp:taxon-name> of the Pacific coast of America. Part 1, <tp:taxon-name><tp:taxon-name-part taxon-name-part-type="order">Cheilostomata</tp:taxon-name-part></tp:taxon-name> – <tp:taxon-name><tp:taxon-name-part taxon-name-part-type="suborder">Anasca</tp:taxon-name-part></tp:taxon-name>.</article-title><source>Allan Hancock Pacific Expedition</source><volume>14</volume><issue>1</issue><fpage>1</fpage><lpage>269</lpage></element-citation></ref><ref id="B6747427"><element-citation xmlns:xlink="http://www.w3.org/1999/xlink" publication-type="article" xlink:type="simple"><person-group person-group-type="author"><name name-style="western"><surname>Osburn</surname><given-names>R. C.</given-names></name></person-group><year>1952</year><article-title><tp:taxon-name><tp:taxon-name-part taxon-name-part-type="phylum">Bryozoa</tp:taxon-name-part></tp:taxon-name> of the Pacific coast of America. Part 2, <tp:taxon-name><tp:taxon-name-part taxon-name-part-type="order">Cheilostomata</tp:taxon-name-part></tp:taxon-name> – <tp:taxon-name><tp:taxon-name-part taxon-name-part-type="suborder">Ascophora</tp:taxon-name-part></tp:taxon-name></article-title><source>Allan Hancock Pacific Expedition</source><volume>14</volume><issue>2</issue><fpage>271</fpage><lpage>611</lpage></element-citation></ref><ref id="B6747436"><element-citation xmlns:xlink="http://www.w3.org/1999/xlink" publication-type="article" xlink:type="simple"><person-group person-group-type="author"><name name-style="western"><surname>Osburn</surname><given-names>R. C.</given-names></name></person-group><year>1953</year><article-title><tp:taxon-name><tp:taxon-name-part taxon-name-part-type="phylum">Bryozoa</tp:taxon-name-part></tp:taxon-name> of the Pacific coast of America. Part 3, <tp:taxon-name><tp:taxon-name-part taxon-name-part-type="order">Cyclostomata</tp:taxon-name-part></tp:taxon-name>, <tp:taxon-name><tp:taxon-name-part taxon-name-part-type="order">Ctenostomata</tp:taxon-name-part></tp:taxon-name>, <tp:taxon-name><tp:taxon-name-part taxon-name-part-type="phylum">Entoprocta</tp:taxon-name-part></tp:taxon-name>, and addenda.</article-title><source>Allan Hancock Pacific Expedition</source><volume>14</volume><issue>3</issue><fpage>613</fpage><lpage>841</lpage></element-citation></ref></ref-list></tp:taxon-treatment>
