# Supplementary material for: Toward an atlas of Salish Sea biodiversity: the flora and fauna of Galiano Island, British Columbia, Canada. Part I. Marine zoology
Source: Biodivers Data J. 2022 Mar 10;10:e76050. doi: 10.3897/BDJ.10.e76050 (PMC8930920; doi:10.3897/BDJ.10.e76050)
Supplement: XML Treatment for Phoronida [file BDJ.10.e76050-treatment14.xml]

<!DOCTYPE tp:taxon-treatment
  PUBLIC "-//TaxonX//DTD Taxonomic Treatment Publishing DTD v0 20100105//EN" "tax-treatment-NSO.dtd">
<tp:taxon-treatment xmlns:tp="http://www.plazi.org/taxpub"><tp:treatment-meta><mixed-citation publication-type="journal"><person-group><name><surname>Simon</surname><given-names>Andrew D. F.</given-names></name><name><surname>Adamczyk</surname><given-names>Emily M.</given-names></name><name><surname>Basman</surname><given-names>Antranig</given-names></name><name><surname>Chu</surname><given-names>Jackson W. F.</given-names></name><name><surname>Gartner</surname><given-names>Heidi N.</given-names></name><name><surname>Fletcher</surname><given-names>Karin</given-names></name><name><surname>Gibbs</surname><given-names>Charles J.</given-names></name><name><surname>Gibbs</surname><given-names>Donna M.</given-names></name><name><surname>Gilmore</surname><given-names>Scott R.</given-names></name><name><surname>Harbo</surname><given-names>Rick M.</given-names></name><name><surname>Harris</surname><given-names>Leslie H.</given-names></name><name><surname>Humphrey</surname><given-names>Elaine</given-names></name><name><surname>Lamb</surname><given-names>Andy</given-names></name><name><surname>Lambert</surname><given-names>Philip</given-names></name><name><surname>McDaniel</surname><given-names>Neil</given-names></name><name><surname>Scott</surname><given-names>Jessica</given-names></name><name><surname>Starzomski</surname><given-names>Brian M.</given-names></name></person-group><article-title>Toward an atlas of Salish Sea biodiversity: the flora and fauna of Galiano Island, British Columbia, Canada. Part I. Marine zoology</article-title><source>Biodivers Data J</source><day>10</day><month>03</month><year>2022</year><volume>10</volume><pub-id pub-id-type="doi">10.3897/BDJ.10.e76050</pub-id></mixed-citation></tp:treatment-meta><tp:nomenclature><tp:taxon-name>
              <object-id xmlns:xlink="http://www.w3.org/1999/xlink" content-type="arpha" xlink:type="simple">E8B6AD31-03F3-51C9-9ECC-735EE6BD9149</object-id>
              <tp:taxon-name-part taxon-name-part-type="phylum">Phoronida</tp:taxon-name-part>
            </tp:taxon-name><tp:taxon-authority>Hatschek, 1888</tp:taxon-authority></tp:nomenclature><tp:treatment-sec sec-type="Notes"><title>Notes</title><p>[<bold>1 class: 1 order: 1 family: 1 genus: 1 species</bold>]</p><p>‘<tp:taxon-name><tp:taxon-name-part taxon-name-part-type="phylum">Phoronida</tp:taxon-name-part></tp:taxon-name>’ is the plural form of the phylum’s type genus <italic><tp:taxon-name><tp:taxon-name-part taxon-name-part-type="genus" reg="Phoronis">Phoronis</tp:taxon-name-part></tp:taxon-name></italic>, likely derived from the Latin '<tp:taxon-name><tp:taxon-name-part taxon-name-part-type="genus" reg="Phoronis">Phoronis</tp:taxon-name-part></tp:taxon-name>' (the last name of the mythical Io, priestess of Argos).</p><p><tp:taxon-name><tp:taxon-name-part taxon-name-part-type="phylum">Phoronida</tp:taxon-name-part></tp:taxon-name> (horseshoe worms) are a small phylum of soft-bodied filter-feeding marine animals that form upright tubes of chiton to support their bodies. Worldwide the phylum includes two genera, comprising 13 recognised species (<xref ref-type="bibr" rid="B6696482">WoRMS Editorial Board 2021</xref>). Six species are reported for the Northeast Pacific (<xref ref-type="bibr" rid="B6662886">Carlton 2007</xref>), of which one species is known locally: <italic><tp:taxon-name><tp:taxon-name-part taxon-name-part-type="genus" reg="Phoronis">Phoronis</tp:taxon-name-part><tp:taxon-name-part taxon-name-part-type="species" reg="ijimai">ijimai</tp:taxon-name-part></tp:taxon-name></italic> (Oka, 1897) (Fig. <xref ref-type="fig" rid="F6668455">17</xref>).</p><p>Phoronids are benthic organisms that occur at depths ranging from the intertidal zone to about 400 m of depth in all oceans and seas throughout the world, except the Antarctic seas (<xref ref-type="bibr" rid="B6747701">Temereva et al. 2000</xref>, <xref ref-type="bibr" rid="B6747710">Emig 2003</xref>). Their larvae are pelagic and feed on plankton, sometimes comprising a large proportion of zooplanktonic biomass (<xref ref-type="bibr" rid="B6747723">Temereva 2010</xref>). Of the six species reported for the region, it is uncertain which may be expected to occur around Galiano Island, though <italic><tp:taxon-name><tp:taxon-name-part taxon-name-part-type="genus" reg="Phoronopsis">Phoronopsis</tp:taxon-name-part><tp:taxon-name-part taxon-name-part-type="species" reg="harmeri">harmeri</tp:taxon-name-part></tp:taxon-name></italic> (Pixell, 1912) has been reported nearby from the Saanich Inlet (RBCM 976-01136-010). Collections are sparse for this understudied phylum and much doubt surrounds the taxonomy and distributional ecology of the regional fauna. Keys are based on fully developed larval stages, so investigations into this phylum generally entail raising larvae to advanced stages so that they can be reliably compared to illustrations for identification (<xref ref-type="bibr" rid="B6747732">Johnson and Zimmer 2002</xref>). Even then, their determination is usually based on internal anatomy, which often can only be gleaned by examining microscopically thin sections (<xref ref-type="bibr" rid="B6662886">Carlton 2007</xref>). Given the challenges associated with this group, most collections at the Royal British Columbia Museum remain unidentified.</p><p>Phoronids are called “horseshoe worms” because the top of their worm-like body contains rows of ciliated tentacles forming a horseshoe shape. This is the lophophore—the feeding organ they share in common with the <tp:taxon-name><tp:taxon-name-part taxon-name-part-type="phylum">Brachiopoda</tp:taxon-name-part></tp:taxon-name>, <tp:taxon-name><tp:taxon-name-part taxon-name-part-type="phylum">Bryozoa</tp:taxon-name-part></tp:taxon-name> and <tp:taxon-name><tp:taxon-name-part taxon-name-part-type="phylum">Entoprocta</tp:taxon-name-part></tp:taxon-name>. References to the phoronids reported for the region may be found in <xref ref-type="bibr" rid="B6662860">Kozloff (1996)</xref>, <xref ref-type="bibr" rid="B6662869">Lamb and Hanby (2005)</xref>, <xref ref-type="bibr" rid="B6662886">Carlton (2007)</xref>, <xref ref-type="bibr" rid="B6747365">Baldwin (2009e)</xref> and <xref ref-type="bibr" rid="B6662971">Jensen et al. (2018)</xref>. For annotated records of phoronids reported for Galiano Island, see supplementary materials (Suppl. material <xref ref-type="supplementary-material" rid="S7651243">15</xref>).</p></tp:treatment-sec><tp:treatment-sec><!--Section generated to contain objects referenced in tp:taxon-treatment.--><fig id="F6668455" position="float" orientation="portrait"><object-id xmlns:xlink="http://www.w3.org/1999/xlink" content-type="arpha" xlink:type="simple">43864393-AC87-5BAF-90AA-B7CBF9CDB9EA</object-id><object-id xmlns:xlink="http://www.w3.org/1999/xlink" content-type="doi" xlink:type="simple">10.3897/BDJ.10.e76050.figure17</object-id><label>Figure 17.</label><caption><p><italic><tp:taxon-name><tp:taxon-name-part taxon-name-part-type="genus" reg="Phoronis">Phoronis</tp:taxon-name-part><tp:taxon-name-part taxon-name-part-type="species" reg="ijimai">ijimai</tp:taxon-name-part></tp:taxon-name></italic> (white colonial Phoronid) – Photograph by Karolle Wall.</p></caption><graphic xmlns:xlink="http://www.w3.org/1999/xlink" xlink:href="bdj-10-e76050-g017.jpg" position="float" id="oo_503126.jpg" orientation="portrait" xlink:type="simple"><uri content-type="original_file" xlink:type="simple">https://binary.pensoft.net/fig/503126</uri></graphic></fig><supplementary-material xmlns:xlink="http://www.w3.org/1999/xlink" id="S7651243" orientation="portrait" position="float" xlink:type="simple"><object-id content-type="arpha" xlink:type="simple">9EB39B55-CA0B-524D-8B52-0E91444D521F</object-id><object-id content-type="doi" xlink:type="simple">10.3897/BDJ.10.e76050.suppl15</object-id><label>Supplementary material 15</label><caption><p><tp:taxon-name><tp:taxon-name-part taxon-name-part-type="phylum">Phoronida</tp:taxon-name-part></tp:taxon-name> of Galiano Island, British Columbia, Canada</p></caption><statement content-type="dataType"><label>Data type</label><p>taxonomic summary and catalogue of occurrence records</p></statement><statement content-type="notes"><label>Brief description</label><p>Curated taxonomic summary and catalogue of occurrence records documenting <tp:taxon-name><tp:taxon-name-part taxon-name-part-type="phylum">Phoronida</tp:taxon-name-part></tp:taxon-name> reported for Galiano Island, British Columbia, Canada, in Darwin Core Standard format.</p></statement><p>File: oo_640891.xlsx</p><media xlink:href="bdj-10-e76050-s015.xlsx" mimetype="Microsoft Excel Document" mime-subtype="xlsx" position="float" orientation="portrait" xlink:type="simple"><uri content-type="original_file" xlink:type="simple">https://binary.pensoft.net/file/640891</uri></media><attrib specific-use="authors">Antranig Basman, Charlie Gibbs, Donna Gibbs, Elaine Humphrey, Andy Lamb, Andrew Simon</attrib></supplementary-material></tp:treatment-sec><ref-list><ref id="B6696482"><element-citation xmlns:xlink="http://www.w3.org/1999/xlink" publication-type="website" xlink:type="simple"><person-group person-group-type="editor"><name name-style="western"><surname>Board</surname><given-names>WoRMS Editorial</given-names></name></person-group><article-title>World Register of Marine Species</article-title><uri xlink:type="simple">https://www.marinespecies.org</uri><date-in-citation content-type="access-date">2021-01-12T00:00:00+02:00</date-in-citation></element-citation></ref><ref id="B6662886"><element-citation xmlns:xlink="http://www.w3.org/1999/xlink" publication-type="book" xlink:type="simple"><person-group person-group-type="editor"><name name-style="western"><surname>Carlton</surname><given-names>JT</given-names></name></person-group><year>2007</year><source>The Light and Smith Manual, intertidal invertebrates from Central California to Oregon</source><edition>4th ed</edition><publisher-name>University of California Press</publisher-name><publisher-loc>Berkeley</publisher-loc><size units="page">1019</size><pub-id pub-id-type="doi">10.1525/9780520930438</pub-id></element-citation></ref><ref id="B6747701"><element-citation xmlns:xlink="http://www.w3.org/1999/xlink" publication-type="article" xlink:type="simple"><person-group person-group-type="author"><name name-style="western"><surname>Temereva</surname><given-names>E. N.</given-names></name><name name-style="western"><surname>Malakhov</surname><given-names>V. V.</given-names></name><name name-style="western"><surname>Yakovis</surname><given-names>E. L.</given-names></name><name name-style="western"><surname>Fokin</surname><given-names>M. V.</given-names></name></person-group><year>2000</year><article-title><italic><tp:taxon-name><tp:taxon-name-part taxon-name-part-type="genus" reg="Phoronis">Phoronis</tp:taxon-name-part><tp:taxon-name-part taxon-name-part-type="species" reg="ovalis">ovalis</tp:taxon-name-part></tp:taxon-name></italic> (<tp:taxon-name><tp:taxon-name-part taxon-name-part-type="phylum">Phoronida</tp:taxon-name-part></tp:taxon-name>, Lophophorata) in the White Sea: the first discovery of phoronids in the Arctic Basin</article-title><source>Doklady Biological Sciences</source><volume>374</volume><fpage>523</fpage><lpage>525</lpage></element-citation></ref><ref id="B6747710"><element-citation xmlns:xlink="http://www.w3.org/1999/xlink" publication-type="chapter" xlink:type="simple"><person-group person-group-type="author"><name name-style="western"><surname>Emig</surname><given-names>C. C.</given-names></name></person-group><year>2003</year><chapter-title>Phylum: <tp:taxon-name><tp:taxon-name-part taxon-name-part-type="phylum">Phoronida</tp:taxon-name-part></tp:taxon-name></chapter-title><person-group person-group-type="editor"><name name-style="western"><surname>Grzimek</surname><given-names>B.</given-names></name><name name-style="western"><surname>Kleiman</surname><given-names>D. G.</given-names></name><name name-style="western"><surname>Hutchins</surname><given-names>M.</given-names></name></person-group><source>Grzimek's Animal Life Encyclopedia. 2: Protostomes</source><edition>2nd ed</edition><publisher-name>Thompson Gale</publisher-name><size units="page">9000</size></element-citation></ref><ref id="B6747723"><element-citation xmlns:xlink="http://www.w3.org/1999/xlink" publication-type="article" xlink:type="simple"><person-group person-group-type="author"><name name-style="western"><surname>Temereva</surname><given-names>E. N.</given-names></name></person-group><year>2010</year><article-title>New data on distribution, morphology and taxonomy of phoronid larvae (Lophophorata: <tp:taxon-name><tp:taxon-name-part taxon-name-part-type="phylum">Phoronida</tp:taxon-name-part></tp:taxon-name>)</article-title><source>Invertebrate Zoology</source><volume>6</volume><issue>1</issue><fpage>47</fpage><lpage>64</lpage><pub-id pub-id-type="doi">10.15298/invertzool.06.1.05</pub-id></element-citation></ref><ref id="B6747732"><element-citation xmlns:xlink="http://www.w3.org/1999/xlink" publication-type="chapter" xlink:type="simple"><person-group person-group-type="author"><name name-style="western"><surname>Johnson</surname><given-names>K. B.</given-names></name><name name-style="western"><surname>Zimmer</surname><given-names>R. L.</given-names></name></person-group><year>2002</year><chapter-title>Phylum <tp:taxon-name><tp:taxon-name-part taxon-name-part-type="phylum">Phoronida</tp:taxon-name-part></tp:taxon-name></chapter-title><person-group person-group-type="editor"><name name-style="western"><surname>Young</surname><given-names>C.</given-names></name><name name-style="western"><surname>Rice</surname><given-names>M.</given-names></name><name name-style="western"><surname>Sewell</surname><given-names>M.</given-names></name></person-group><source>Atlas of marine invertebrate larvae</source><publisher-name>Academic Press</publisher-name><publisher-loc>Amsterdam, Netherlands</publisher-loc><size units="page">630</size></element-citation></ref><ref id="B6662860"><element-citation xmlns:xlink="http://www.w3.org/1999/xlink" publication-type="book" xlink:type="simple"><person-group person-group-type="author"><name name-style="western"><surname>Kozloff</surname><given-names>E. N.</given-names></name></person-group><year>1996</year><source>Marine invertebrates of the Pacific northwest</source><edition>2nd ed</edition><publisher-name>University of Washington Press</publisher-name><publisher-loc>Seattle</publisher-loc><size units="page">552</size></element-citation></ref><ref id="B6662869"><element-citation xmlns:xlink="http://www.w3.org/1999/xlink" publication-type="book" xlink:type="simple"><person-group person-group-type="author"><name name-style="western"><surname>Lamb</surname><given-names>A.</given-names></name><name name-style="western"><surname>Hanby</surname><given-names>B. P.</given-names></name></person-group><year>2005</year><source>Marine life of the Pacific Northwest: a photographic encyclopedia of invertebrates, seaweeds and selected fishes</source><publisher-name>Harbour Publishing</publisher-name><publisher-loc>Maideira Park</publisher-loc><size units="page">398</size></element-citation></ref><ref id="B6747365"><element-citation xmlns:xlink="http://www.w3.org/1999/xlink" publication-type="website" xlink:type="simple"><person-group person-group-type="author"><name name-style="western"><surname>Baldwin</surname><given-names>A.</given-names></name></person-group><article-title>The lophophorate phyla of British Columbia: entoprocts, bryozoans, phoronids, and brachiopods</article-title><uri xlink:type="simple">https://ibis.geog.ubc.ca/biodiversity/efauna/documents/Lophophorates%20of%20BCBaldwin2009.pdf</uri><date-in-citation content-type="access-date">2021-02-13T00:00:00+02:00</date-in-citation></element-citation></ref><ref id="B6662971"><element-citation xmlns:xlink="http://www.w3.org/1999/xlink" publication-type="book" xlink:type="simple"><person-group person-group-type="author"><name name-style="western"><surname>Jensen</surname><given-names>G. C.</given-names></name><name name-style="western"><surname>Gotshall</surname><given-names>D. W.</given-names></name><name name-style="western"><surname>Miller</surname><given-names>R. E. F.</given-names></name></person-group><year>2018</year><source>Beneath Pacific tides: subtidal invertebrates of the West Coast</source><publisher-name>MolaMarine</publisher-name><publisher-loc>Bremerton</publisher-loc><size units="page">296</size></element-citation></ref></ref-list></tp:taxon-treatment>
