# Supplementary material for: Toward an atlas of Salish Sea biodiversity: the flora and fauna of Galiano Island, British Columbia, Canada. Part I. Marine zoology
Source: Biodivers Data J. 2022 Mar 10;10:e76050. doi: 10.3897/BDJ.10.e76050 (PMC8930920; doi:10.3897/BDJ.10.e76050)
Supplement: XML Treatment for Echinodermata [file BDJ.10.e76050-treatment15.xml]

<!DOCTYPE tp:taxon-treatment
  PUBLIC "-//TaxonX//DTD Taxonomic Treatment Publishing DTD v0 20100105//EN" "tax-treatment-NSO.dtd">
<tp:taxon-treatment xmlns:tp="http://www.plazi.org/taxpub"><tp:treatment-meta><mixed-citation publication-type="journal"><person-group><name><surname>Simon</surname><given-names>Andrew D. F.</given-names></name><name><surname>Adamczyk</surname><given-names>Emily M.</given-names></name><name><surname>Basman</surname><given-names>Antranig</given-names></name><name><surname>Chu</surname><given-names>Jackson W. F.</given-names></name><name><surname>Gartner</surname><given-names>Heidi N.</given-names></name><name><surname>Fletcher</surname><given-names>Karin</given-names></name><name><surname>Gibbs</surname><given-names>Charles J.</given-names></name><name><surname>Gibbs</surname><given-names>Donna M.</given-names></name><name><surname>Gilmore</surname><given-names>Scott R.</given-names></name><name><surname>Harbo</surname><given-names>Rick M.</given-names></name><name><surname>Harris</surname><given-names>Leslie H.</given-names></name><name><surname>Humphrey</surname><given-names>Elaine</given-names></name><name><surname>Lamb</surname><given-names>Andy</given-names></name><name><surname>Lambert</surname><given-names>Philip</given-names></name><name><surname>McDaniel</surname><given-names>Neil</given-names></name><name><surname>Scott</surname><given-names>Jessica</given-names></name><name><surname>Starzomski</surname><given-names>Brian M.</given-names></name></person-group><article-title>Toward an atlas of Salish Sea biodiversity: the flora and fauna of Galiano Island, British Columbia, Canada. Part I. Marine zoology</article-title><source>Biodivers Data J</source><day>10</day><month>03</month><year>2022</year><volume>10</volume><pub-id pub-id-type="doi">10.3897/BDJ.10.e76050</pub-id></mixed-citation></tp:treatment-meta><tp:nomenclature><tp:taxon-name>
              <object-id xmlns:xlink="http://www.w3.org/1999/xlink" content-type="arpha" xlink:type="simple">91E126BC-7FAA-5EC5-9A6B-7F3C5069CAAF</object-id>
              <tp:taxon-name-part taxon-name-part-type="phylum">Echinodermata</tp:taxon-name-part>
            </tp:taxon-name><tp:taxon-authority>Bruguière, 1791 [ex Klein, 1734]</tp:taxon-authority></tp:nomenclature><tp:treatment-sec sec-type="Notes"><title>Notes</title><p>[<bold>5 classes: 14 orders: 20 families: 30 genera: 41 species</bold>]</p><p>‘<tp:taxon-name><tp:taxon-name-part taxon-name-part-type="phylum">Echinodermata</tp:taxon-name-part></tp:taxon-name>’ is rooted in the Ancient Greek ἐχῖνος (echīnos), meaning “hedgehog”, and δέρμα (derma), “skin”.</p><p>Echinoderms are a phylum of marine invertebrates characterised by tough, spiny skin and radial symmetry, containing over 7,000 recognised species worldwide (<xref ref-type="bibr" rid="B6696482">WoRMS Editorial Board 2021</xref>). The phylum comprises five extant classes (<xref ref-type="bibr" rid="B6696482">WoRMS Editorial Board 2021</xref>), all of which are represented locally. These include <tp:taxon-name><tp:taxon-name-part taxon-name-part-type="class">Asteroidea</tp:taxon-name-part></tp:taxon-name> (sea stars), <tp:taxon-name><tp:taxon-name-part taxon-name-part-type="class">Crinoidea</tp:taxon-name-part></tp:taxon-name> (crinoids), <tp:taxon-name><tp:taxon-name-part taxon-name-part-type="class">Echinoidea</tp:taxon-name-part></tp:taxon-name> (sea urchins and sand dollars), <tp:taxon-name><tp:taxon-name-part taxon-name-part-type="class">Holothuroidea</tp:taxon-name-part></tp:taxon-name> (sea cucumbers) and <tp:taxon-name><tp:taxon-name-part taxon-name-part-type="class">Ophiuroidea</tp:taxon-name-part></tp:taxon-name> (brittle stars). Of the 111 echinoderm species known to British Columbia (<xref ref-type="bibr" rid="B6747593">Lambert 1997</xref>, <xref ref-type="bibr" rid="B6747601">Lambert 2000</xref>, <xref ref-type="bibr" rid="B6747609">Lambert and Austin 2007</xref>), 41 species are reported for Galiano Island.</p><p>Echinoderms, especially sea stars, are an ecologically important component of the marine fauna of the Northeast Pacific. The term “keystone species” was first coined by <xref ref-type="bibr" rid="B6747617">Paine (1966)</xref> to describe the dominant influence of the predatory <italic><tp:taxon-name><tp:taxon-name-part taxon-name-part-type="genus" reg="Pisaster">Pisaster</tp:taxon-name-part><tp:taxon-name-part taxon-name-part-type="species" reg="ochraceus">ochraceus</tp:taxon-name-part></tp:taxon-name></italic> (Brandt, 1835) (ochre sea star) over the structure and composition of intertidal communities. Since 2013, sea stars, such as <italic><tp:taxon-name><tp:taxon-name-part taxon-name-part-type="genus" reg="Pisaster">Pisaster</tp:taxon-name-part><tp:taxon-name-part taxon-name-part-type="species" reg="ochraceus">ochraceus</tp:taxon-name-part></tp:taxon-name></italic> and <italic><tp:taxon-name><tp:taxon-name-part taxon-name-part-type="genus" reg="Pycnopodia">Pycnopodia</tp:taxon-name-part><tp:taxon-name-part taxon-name-part-type="species" reg="helianthoides">helianthoides</tp:taxon-name-part></tp:taxon-name></italic> (Brandt, 1835) (sunflower sea star) (Fig. <xref ref-type="fig" rid="F6668447">18</xref>), have undergone severe declines in the region due to sea star wasting syndrome and their populations have not yet recovered (<xref ref-type="bibr" rid="B6747635">Miner et al. 2018</xref>). A recent study by <xref ref-type="bibr" rid="B6748154">Aquino et al. (2021)</xref> presents evidence indicating that sea star wasting syndrome may be the consequence of elevated microbial activities induced by high organic matter concentrations, which causes depleted oxygen conditions at the animal-water interface, such that sea stars cannot meet the respiratory oxygen demand of tissues. This phenomenon is likely exacerbated under warmer ocean conditions and anthropogenic nutrient pollution (<xref ref-type="bibr" rid="B6748154">Aquino et al. 2021</xref>).</p><p>Under-represented echinoderms in the Galiano Island record include the holothuroids and ophiuroids. This gap is likely due to sampling bias, as many of these taxa are found at deeper depths than have been sampled locally or otherwise tend to be buried beneath rock and sediment. Gaps otherwise relate to limits in taxonomic knowledge. For example, the genus <italic><tp:taxon-name><tp:taxon-name-part taxon-name-part-type="genus" reg="Henricia">Henricia</tp:taxon-name-part></tp:taxon-name></italic> Gray, 1840 is highly variable and in need of clarification. Genetic studies are underway to sort out many suspected new species of <italic><tp:taxon-name><tp:taxon-name-part taxon-name-part-type="genus" reg="Henricia">Henricia</tp:taxon-name-part></tp:taxon-name></italic> between Alaska and California, led by the efforts of Roger Clark, Doug Eernisse, ‪Megumi Strathmann and Christopher Mah. <italic><tp:taxon-name><tp:taxon-name-part taxon-name-part-type="genus" reg="Leptasterias">Leptasterias</tp:taxon-name-part><tp:taxon-name-part taxon-name-part-type="species" reg="hexactis">hexactis</tp:taxon-name-part></tp:taxon-name></italic> (Stimpson, 1862) also belongs to a species complex (<italic><tp:taxon-name><tp:taxon-name-part taxon-name-part-type="genus" reg="Leptasterias">Leptasterias</tp:taxon-name-part><tp:taxon-name-part taxon-name-part-type="species" reg="aequalis">aequalis</tp:taxon-name-part></tp:taxon-name></italic> species complex) requiring further study. Regional accounts of echinoderms include <xref ref-type="bibr" rid="B6747655">Kyte (1969)</xref>, <xref ref-type="bibr" rid="B6662860">Kozloff (1996)</xref>, <xref ref-type="bibr" rid="B6747593">Lambert (1997)</xref>, <xref ref-type="bibr" rid="B6747601">Lambert (2000)</xref>, <xref ref-type="bibr" rid="B6662869">Lamb and Hanby (2005)</xref>, <xref ref-type="bibr" rid="B6662886">Carlton (2007)</xref>, <xref ref-type="bibr" rid="B6747609">Lambert and Austin (2007)</xref>, <xref ref-type="bibr" rid="B6662898">Harbo (2011)</xref>, <xref ref-type="bibr" rid="B6747664">Lambert and Boutillier (2011)</xref> and <xref ref-type="bibr" rid="B6662971">Jensen et al. (2018)</xref>. For annotated records of echinoderms reported for Galiano Island, see supplementary materials (Suppl. material <xref ref-type="supplementary-material" rid="S7651244">16</xref>).</p></tp:treatment-sec><tp:treatment-sec><!--Section generated to contain objects referenced in tp:taxon-treatment.--><fig id="F6668447" position="float" orientation="portrait"><object-id xmlns:xlink="http://www.w3.org/1999/xlink" content-type="arpha" xlink:type="simple">6AB12E2A-0E1E-5F42-AC05-8575491FA77C</object-id><object-id xmlns:xlink="http://www.w3.org/1999/xlink" content-type="doi" xlink:type="simple">10.3897/BDJ.10.e76050.figure18</object-id><label>Figure 18.</label><caption><p><italic><tp:taxon-name><tp:taxon-name-part taxon-name-part-type="genus" reg="Pycnopodia">Pycnopodia</tp:taxon-name-part><tp:taxon-name-part taxon-name-part-type="species" reg="helianthoides">helianthoides</tp:taxon-name-part></tp:taxon-name></italic> (sunflower star) – Photograph by Karolle Wall.</p></caption><graphic xmlns:xlink="http://www.w3.org/1999/xlink" xlink:href="bdj-10-e76050-g018.jpg" position="float" id="oo_503125.jpg" orientation="portrait" xlink:type="simple"><uri content-type="original_file" xlink:type="simple">https://binary.pensoft.net/fig/503125</uri></graphic></fig><supplementary-material xmlns:xlink="http://www.w3.org/1999/xlink" id="S7651244" orientation="portrait" position="float" xlink:type="simple"><object-id content-type="arpha" xlink:type="simple">7B52B283-15F6-53F9-BE16-5FD7C0036579</object-id><object-id content-type="doi" xlink:type="simple">10.3897/BDJ.10.e76050.suppl16</object-id><label>Supplementary material 16</label><caption><p><tp:taxon-name><tp:taxon-name-part taxon-name-part-type="phylum">Echinodermata</tp:taxon-name-part></tp:taxon-name> of Galiano Island, British Columbia, Canada</p></caption><statement content-type="dataType"><label>Data type</label><p>taxonomic summary and catalogue of occurrence records</p></statement><statement content-type="notes"><label>Brief description</label><p>Curated taxonomic summary and catalogue of occurrence records documenting <tp:taxon-name><tp:taxon-name-part taxon-name-part-type="phylum">Echinodermata</tp:taxon-name-part></tp:taxon-name> reported for Galiano Island, British Columbia, Canada, in Darwin Core Standard format.</p></statement><p>File: oo_640887.xlsx</p><media xlink:href="bdj-10-e76050-s016.xlsx" mimetype="Microsoft Excel Document" mime-subtype="xlsx" position="float" orientation="portrait" xlink:type="simple"><uri content-type="original_file" xlink:type="simple">https://binary.pensoft.net/file/640887</uri></media><attrib specific-use="authors">Antranig Basman, Charlie Gibbs, Donna Gibbs, Andy Lamb, Philip Lambert, Andrew Simon</attrib></supplementary-material></tp:treatment-sec><ref-list><ref id="B6696482"><element-citation xmlns:xlink="http://www.w3.org/1999/xlink" publication-type="website" xlink:type="simple"><person-group person-group-type="editor"><name name-style="western"><surname>Board</surname><given-names>WoRMS Editorial</given-names></name></person-group><article-title>World Register of Marine Species</article-title><uri xlink:type="simple">https://www.marinespecies.org</uri><date-in-citation content-type="access-date">2021-01-12T00:00:00+02:00</date-in-citation></element-citation></ref><ref id="B6747593"><element-citation xmlns:xlink="http://www.w3.org/1999/xlink" publication-type="book" xlink:type="simple"><person-group person-group-type="author"><name name-style="western"><surname>Lambert</surname><given-names>P.</given-names></name></person-group><year>1997</year><source>Sea cucumbers of British Columbia, Puget Sound and Southeast Alaska</source><publisher-name>Royal BC Museum and University of BC Press</publisher-name><publisher-loc>Vancouver</publisher-loc><size units="page">176</size></element-citation></ref><ref id="B6747601"><element-citation xmlns:xlink="http://www.w3.org/1999/xlink" publication-type="book" xlink:type="simple"><person-group person-group-type="author"><name name-style="western"><surname>Lambert</surname><given-names>P.</given-names></name></person-group><year>2000</year><source>Sea stars of British Columbia, Southeast Alaska and Puget Sound</source><publisher-name>UBC Press</publisher-name><publisher-loc>Vancouver</publisher-loc><size units="page">186</size></element-citation></ref><ref id="B6747609"><element-citation xmlns:xlink="http://www.w3.org/1999/xlink" publication-type="book" xlink:type="simple"><person-group person-group-type="author"><name name-style="western"><surname>Lambert</surname><given-names>P.</given-names></name><name name-style="western"><surname>Austin</surname><given-names>W. C.</given-names></name></person-group><year>2007</year><source>Brittle stars, sea urchins and feather stars of British Columbia, southeast Alaska and Puget Sound. RBCM Handbook</source><publisher-name>Royal British Columbia Museum</publisher-name><publisher-loc>Victoria</publisher-loc><size units="page">176</size></element-citation></ref><ref id="B6747617"><element-citation xmlns:xlink="http://www.w3.org/1999/xlink" publication-type="article" xlink:type="simple"><person-group person-group-type="author"><name name-style="western"><surname>Paine</surname><given-names>R. T.</given-names></name></person-group><year>1966</year><article-title>Food web complexity and species diversity</article-title><source>American Naturalist</source><volume>100</volume><issue>910</issue><fpage>65</fpage><lpage>75</lpage><pub-id pub-id-type="doi">10.1086/282400</pub-id></element-citation></ref><ref id="B6747635"><element-citation xmlns:xlink="http://www.w3.org/1999/xlink" publication-type="article" xlink:type="simple"><person-group person-group-type="author"><name name-style="western"><surname>Miner</surname><given-names>C. M.</given-names></name><name name-style="western"><surname>Burnaford</surname><given-names>J. L.</given-names></name><name name-style="western"><surname>Ambrose</surname><given-names>R. F.</given-names></name><name name-style="western"><surname>Antrim</surname><given-names>L.</given-names></name><name name-style="western"><surname>Bohlmann</surname><given-names>H.</given-names></name><name name-style="western"><surname>Blanchette</surname><given-names>C. A.</given-names></name><name name-style="western"><surname>Engle</surname><given-names>J. M.</given-names></name><name name-style="western"><surname>Fradkin</surname><given-names>S. C.</given-names></name><name name-style="western"><surname>Gaddam</surname><given-names>R.</given-names></name><name name-style="western"><surname>Harley</surname><given-names>C. D. G.</given-names></name><name name-style="western"><surname>Miner</surname><given-names>B. G.</given-names></name><name name-style="western"><surname>Murray</surname><given-names>S. N.</given-names></name><name name-style="western"><surname>Smith</surname><given-names>J. R.</given-names></name><name name-style="western"><surname>Whitaker</surname><given-names>S. G.</given-names></name><name name-style="western"><surname>Raimondi</surname><given-names>P. T.</given-names></name></person-group><year>2018</year><article-title>Large-scale impacts of sea star wasting disease (SSWD) on intertidal sea stars and implications for recovery.</article-title><source>PLOS One</source><volume>13</volume><issue>3</issue><fpage>e0192870</fpage><pub-id pub-id-type="doi">10.1371/journal.pone.0192870</pub-id></element-citation></ref><ref id="B6748154"><element-citation xmlns:xlink="http://www.w3.org/1999/xlink" publication-type="article" xlink:type="simple"><person-group person-group-type="author"><name name-style="western"><surname>Aquino</surname><given-names>C. A.</given-names></name><name name-style="western"><surname>Besemer</surname><given-names>R. M.</given-names></name><name name-style="western"><surname>DeRito</surname><given-names>C. M.</given-names></name><name name-style="western"><surname>Kocian</surname><given-names>J.</given-names></name><name name-style="western"><surname>Porter</surname><given-names>I. R.</given-names></name><name name-style="western"><surname>Raimondi</surname><given-names>P. T.</given-names></name><name name-style="western"><surname>Rede</surname><given-names>J. E.</given-names></name><name name-style="western"><surname>Schiebelhut</surname><given-names>L. M.</given-names></name><name name-style="western"><surname>Sparks</surname><given-names>J. P.</given-names></name><name name-style="western"><surname>Wares</surname><given-names>J. P.</given-names></name><name name-style="western"><surname>Hewson</surname><given-names>I.</given-names></name></person-group><year>2021</year><article-title>Evidence that microorganisms at the animal-water interface drive sea star wasting disease</article-title><source>Frontiers in Microbiology</source><volume>11</volume><fpage>3278</fpage></element-citation></ref><ref id="B6747655"><element-citation xmlns:xlink="http://www.w3.org/1999/xlink" publication-type="article" xlink:type="simple"><person-group person-group-type="author"><name name-style="western"><surname>Kyte</surname><given-names>M. A.</given-names></name></person-group><year>1969</year><article-title>A synopsis and key to the recent <tp:taxon-name><tp:taxon-name-part taxon-name-part-type="class">Ophiuroidea</tp:taxon-name-part></tp:taxon-name> of Washington State and southern British Columbia</article-title><source>Journal of the Fisheries Research Board of Canada</source><volume>26</volume><fpage>1727</fpage><lpage>1741</lpage><pub-id pub-id-type="doi">10.1139/f69-160</pub-id></element-citation></ref><ref id="B6662860"><element-citation xmlns:xlink="http://www.w3.org/1999/xlink" publication-type="book" xlink:type="simple"><person-group person-group-type="author"><name name-style="western"><surname>Kozloff</surname><given-names>E. N.</given-names></name></person-group><year>1996</year><source>Marine invertebrates of the Pacific northwest</source><edition>2nd ed</edition><publisher-name>University of Washington Press</publisher-name><publisher-loc>Seattle</publisher-loc><size units="page">552</size></element-citation></ref><ref id="B6662869"><element-citation xmlns:xlink="http://www.w3.org/1999/xlink" publication-type="book" xlink:type="simple"><person-group person-group-type="author"><name name-style="western"><surname>Lamb</surname><given-names>A.</given-names></name><name name-style="western"><surname>Hanby</surname><given-names>B. P.</given-names></name></person-group><year>2005</year><source>Marine life of the Pacific Northwest: a photographic encyclopedia of invertebrates, seaweeds and selected fishes</source><publisher-name>Harbour Publishing</publisher-name><publisher-loc>Maideira Park</publisher-loc><size units="page">398</size></element-citation></ref><ref id="B6662886"><element-citation xmlns:xlink="http://www.w3.org/1999/xlink" publication-type="book" xlink:type="simple"><person-group person-group-type="editor"><name name-style="western"><surname>Carlton</surname><given-names>JT</given-names></name></person-group><year>2007</year><source>The Light and Smith Manual, intertidal invertebrates from Central California to Oregon</source><edition>4th ed</edition><publisher-name>University of California Press</publisher-name><publisher-loc>Berkeley</publisher-loc><size units="page">1019</size><pub-id pub-id-type="doi">10.1525/9780520930438</pub-id></element-citation></ref><ref id="B6662898"><element-citation xmlns:xlink="http://www.w3.org/1999/xlink" publication-type="book" xlink:type="simple"><person-group person-group-type="author"><name name-style="western"><surname>Harbo</surname><given-names>R. M.</given-names></name></person-group><year>2011</year><source>Whelks to whales</source><edition>2nd ed</edition><publisher-name>Harbour Publishing</publisher-name><publisher-loc>Maideira Park</publisher-loc><size units="page">328</size></element-citation></ref><ref id="B6747664"><element-citation xmlns:xlink="http://www.w3.org/1999/xlink" publication-type="article" xlink:type="simple"><person-group person-group-type="author"><name name-style="western"><surname>Lambert</surname><given-names>P.</given-names></name><name name-style="western"><surname>Boutillier</surname><given-names>J.</given-names></name></person-group><year>2011</year><article-title>Deep-sea <tp:taxon-name><tp:taxon-name-part taxon-name-part-type="phylum">Echinodermata</tp:taxon-name-part></tp:taxon-name> of British Columbia, Canada</article-title><source>Canadian Technical Report of Fisheries and Aquatic Sciences</source><volume>2929</volume><fpage>1</fpage><lpage>143</lpage></element-citation></ref><ref id="B6662971"><element-citation xmlns:xlink="http://www.w3.org/1999/xlink" publication-type="book" xlink:type="simple"><person-group person-group-type="author"><name name-style="western"><surname>Jensen</surname><given-names>G. C.</given-names></name><name name-style="western"><surname>Gotshall</surname><given-names>D. W.</given-names></name><name name-style="western"><surname>Miller</surname><given-names>R. E. F.</given-names></name></person-group><year>2018</year><source>Beneath Pacific tides: subtidal invertebrates of the West Coast</source><publisher-name>MolaMarine</publisher-name><publisher-loc>Bremerton</publisher-loc><size units="page">296</size></element-citation></ref></ref-list></tp:taxon-treatment>
