# Supplementary material for: Toward an atlas of Salish Sea biodiversity: the flora and fauna of Galiano Island, British Columbia, Canada. Part I. Marine zoology
Source: Biodivers Data J. 2022 Mar 10;10:e76050. doi: 10.3897/BDJ.10.e76050 (PMC8930920; doi:10.3897/BDJ.10.e76050)
Supplement: XML Treatment for Tunicata [file BDJ.10.e76050-treatment16.xml]

<!DOCTYPE tp:taxon-treatment
  PUBLIC "-//TaxonX//DTD Taxonomic Treatment Publishing DTD v0 20100105//EN" "tax-treatment-NSO.dtd">
<tp:taxon-treatment xmlns:tp="http://www.plazi.org/taxpub"><tp:treatment-meta><mixed-citation publication-type="journal"><person-group><name><surname>Simon</surname><given-names>Andrew D. F.</given-names></name><name><surname>Adamczyk</surname><given-names>Emily M.</given-names></name><name><surname>Basman</surname><given-names>Antranig</given-names></name><name><surname>Chu</surname><given-names>Jackson W. F.</given-names></name><name><surname>Gartner</surname><given-names>Heidi N.</given-names></name><name><surname>Fletcher</surname><given-names>Karin</given-names></name><name><surname>Gibbs</surname><given-names>Charles J.</given-names></name><name><surname>Gibbs</surname><given-names>Donna M.</given-names></name><name><surname>Gilmore</surname><given-names>Scott R.</given-names></name><name><surname>Harbo</surname><given-names>Rick M.</given-names></name><name><surname>Harris</surname><given-names>Leslie H.</given-names></name><name><surname>Humphrey</surname><given-names>Elaine</given-names></name><name><surname>Lamb</surname><given-names>Andy</given-names></name><name><surname>Lambert</surname><given-names>Philip</given-names></name><name><surname>McDaniel</surname><given-names>Neil</given-names></name><name><surname>Scott</surname><given-names>Jessica</given-names></name><name><surname>Starzomski</surname><given-names>Brian M.</given-names></name></person-group><article-title>Toward an atlas of Salish Sea biodiversity: the flora and fauna of Galiano Island, British Columbia, Canada. Part I. Marine zoology</article-title><source>Biodivers Data J</source><day>10</day><month>03</month><year>2022</year><volume>10</volume><pub-id pub-id-type="doi">10.3897/BDJ.10.e76050</pub-id></mixed-citation></tp:treatment-meta><tp:nomenclature><tp:taxon-name>
              <object-id xmlns:xlink="http://www.w3.org/1999/xlink" content-type="arpha" xlink:type="simple">BE50B721-CF24-532B-9950-A8D7A7E75883</object-id>
              <tp:taxon-name-part taxon-name-part-type="subphylum">Tunicata</tp:taxon-name-part>
            </tp:taxon-name><tp:taxon-authority>Lamarck, 1816</tp:taxon-authority></tp:nomenclature><tp:treatment-sec sec-type="Notes"><title>Notes</title><p>[<bold>1 class: 3 orders: 12 families: 24 genera: 33 species</bold>]</p><p>The name ‘<tp:taxon-name><tp:taxon-name-part taxon-name-part-type="subphylum">Tunicata</tp:taxon-name-part></tp:taxon-name>’ comes from the Latin <italic>tunicatus</italic>, past particle of the verb <italic>tunicare</italic>, “to clothe with a tunic.”</p><p>Tunicates are filter-feeding marine animals that derive their name from their protective exoskeleton, called the tunic, which is formed of proteins and carbohydrates. A subphylum of <tp:taxon-name><tp:taxon-name-part taxon-name-part-type="phylum">Chordata</tp:taxon-name-part></tp:taxon-name>, <tp:taxon-name><tp:taxon-name-part taxon-name-part-type="subphylum">Tunicata</tp:taxon-name-part></tp:taxon-name> are traditionally divided into three classes—<tp:taxon-name><tp:taxon-name-part taxon-name-part-type="class">Ascidiacea</tp:taxon-name-part></tp:taxon-name>, <tp:taxon-name><tp:taxon-name-part taxon-name-part-type="class">Thaliacea</tp:taxon-name-part></tp:taxon-name> and <tp:taxon-name><tp:taxon-name-part taxon-name-part-type="class">Appendicularia</tp:taxon-name-part></tp:taxon-name>—though recent evidence suggests this group is paraphyletic (<xref ref-type="bibr" rid="B7630714">Delsuc et al. 2018</xref>). <tp:taxon-name><tp:taxon-name-part taxon-name-part-type="class">Ascidiacea</tp:taxon-name-part></tp:taxon-name>, or ascidians, are the most diverse and common class of tunicates and are, indeed, the most well represented class in this dataset. There are around 2,815 described ascidian species worldwide (<xref ref-type="bibr" rid="B6747745">Shenkar and Swalla 2011</xref>). Four of the 71 taxa reported from the coast of British Columbia (<xref ref-type="bibr" rid="B6747754">Royal British Columbia Museum 2021</xref>) are extremely deep-water species, while five are restricted to northern BC and are, thus, not expected for Galiano Island. Of the 62 species that might be expected to occur locally, 33 species have been documented to date.</p><p>Ascidians are sessile organisms found at all ocean depths worldwide, attaching to natural surfaces such as rocky outcrops and invertebrate shells, as well as artificial structures such as pilings, docks and boat hulls. Notable reports for Galiano Island include several non-native species that have a long history of invasion, often resulting in measurable impacts in other parts of Canada and around the world (e.g. <italic><xref ref-type="bibr" rid="B6747762">Lambert 2007</xref></italic>, <xref ref-type="bibr" rid="B6747771">Arsenault et al. 2009</xref>, <xref ref-type="bibr" rid="B6638874">Arens et al. 2011</xref>, <xref ref-type="bibr" rid="B6747791">Zhan et al. 2015</xref>). Native to Japan, <italic><tp:taxon-name><tp:taxon-name-part taxon-name-part-type="genus" reg="Botrylloides">Botrylloides</tp:taxon-name-part><tp:taxon-name-part taxon-name-part-type="species" reg="violaceus">violaceus</tp:taxon-name-part></tp:taxon-name></italic> Oka, 1927 (lined compound ascidian) (Fig. <xref ref-type="fig" rid="F6748184">19</xref>) was first introduced to the Pacific coast in California in 1973 and spread northwards along the coast to Canada (<xref ref-type="bibr" rid="B6747845">Lambert 2003</xref>). <italic><tp:taxon-name><tp:taxon-name-part taxon-name-part-type="genus" reg="Didemnum">Didemnum</tp:taxon-name-part><tp:taxon-name-part taxon-name-part-type="species" reg="vexillum">vexillum</tp:taxon-name-part></tp:taxon-name></italic> Kott, 2002 (carpet sea squirt) is also thought to be native to Japan and was first reported for British Columbian waters in 2003 (<xref ref-type="bibr" rid="B6747801">Lambert 2009</xref>). Other reported taxa, such as <italic><tp:taxon-name><tp:taxon-name-part taxon-name-part-type="genus" reg="Ciona">Ciona</tp:taxon-name-part><tp:taxon-name-part taxon-name-part-type="species" reg="savignyi">savignyi</tp:taxon-name-part></tp:taxon-name></italic> Herdman, 1882 (sea vase) and <italic><tp:taxon-name><tp:taxon-name-part taxon-name-part-type="genus" reg="Diplosoma">Diplosoma</tp:taxon-name-part><tp:taxon-name-part taxon-name-part-type="species" reg="listerianum">listerianum</tp:taxon-name-part></tp:taxon-name></italic> (Milne Edwards, 1841) (grey encrusting compound tunicate), have unknown provenance and may, thus, be described as cryptogenic.</p><p>Tunicates are generally under-represented in this study as they are easily overlooked; new species are still being discovered in British Columbia (<xref ref-type="bibr" rid="B6747810">Lambert 2019</xref>). The <tp:taxon-name><tp:taxon-name-part taxon-name-part-type="class">Thaliacea</tp:taxon-name-part></tp:taxon-name> and <tp:taxon-name><tp:taxon-name-part taxon-name-part-type="class">Appendicularia</tp:taxon-name-part></tp:taxon-name>, in particular, are poorly represented—the former limited to a singular dive observation that has not been identified beyond the level of class and the latter not represented at all. Unlike ascidians, these groups include exclusively pelagic species that are more abundant in warmer waters, with low probability of being detected in surveys around Galiano Island.</p><p>Identification of tunicates is often based on gross morphological features, though dissection is occasionally required. Ascidians may be categorised as solitary, social or colonial according to variations on a basic body plan. The individuals, called zooids, are very small (measuring a few mm), but the colonies can be up to several metres large. Though tunicates are generally easily overlooked, often confused with other groups and challenging to identify to species, there are excellent resources available to support their identification, including: popular field guides (<xref ref-type="bibr" rid="B6747819">Gotshall and Laurent 1980</xref>, <xref ref-type="bibr" rid="B6662869">Lamb and Hanby 2005</xref>, <xref ref-type="bibr" rid="B6662898">Harbo 2011</xref>, <xref ref-type="bibr" rid="B6662971">Jensen et al. 2018</xref>); taxonomic keys (<xref ref-type="bibr" rid="B6662860">Kozloff 1996</xref>, <xref ref-type="bibr" rid="B6662886">Carlton 2007</xref>); published journal articles (e.g. <xref ref-type="bibr" rid="B6747827">Name and Willard 1945</xref>, <xref ref-type="bibr" rid="B6747836">Lambert and Sanamyan 2001</xref>, <xref ref-type="bibr" rid="B6747845">Lambert 2003</xref>, <xref ref-type="bibr" rid="B6747810">Lambert 2019</xref>); and online summaries (e.g. <xref ref-type="bibr" rid="B6747862">Baldwin 2009f</xref>, <xref ref-type="bibr" rid="B6747854">Gartner 2014</xref>). For annotated records of tunicates reported for Galiano Island, see supplementary materials (Suppl. material <xref ref-type="supplementary-material" rid="S7651245">17</xref>).</p></tp:treatment-sec><tp:treatment-sec><!--Section generated to contain objects referenced in tp:taxon-treatment.--><fig id="F6748184" position="float" orientation="portrait"><object-id xmlns:xlink="http://www.w3.org/1999/xlink" content-type="arpha" xlink:type="simple">64060C88-4EEE-5A11-921F-812AB3B66EE0</object-id><object-id xmlns:xlink="http://www.w3.org/1999/xlink" content-type="doi" xlink:type="simple">10.3897/BDJ.10.e76050.figure19</object-id><label>Figure 19.</label><caption><p><italic><tp:taxon-name><tp:taxon-name-part taxon-name-part-type="genus" reg="Botrylloides">Botrylloides</tp:taxon-name-part><tp:taxon-name-part taxon-name-part-type="species" reg="violaceus">violaceus</tp:taxon-name-part></tp:taxon-name></italic> (lined compound ascidian) – Photograph by Jennifer Grant.</p></caption><graphic xmlns:xlink="http://www.w3.org/1999/xlink" xlink:href="bdj-10-e76050-g019.jpg" position="float" id="oo_509706.jpg" orientation="portrait" xlink:type="simple"><uri content-type="original_file" xlink:type="simple">https://binary.pensoft.net/fig/509706</uri></graphic></fig><supplementary-material xmlns:xlink="http://www.w3.org/1999/xlink" id="S7651245" orientation="portrait" position="float" xlink:type="simple"><object-id content-type="arpha" xlink:type="simple">C0B0E314-2368-53AB-8D93-3E1DE8802976</object-id><object-id content-type="doi" xlink:type="simple">10.3897/BDJ.10.e76050.suppl17</object-id><label>Supplementary material 17</label><caption><p><tp:taxon-name><tp:taxon-name-part taxon-name-part-type="subphylum">Tunicata</tp:taxon-name-part></tp:taxon-name> of Galiano Island, British Columbia, Canada</p></caption><statement content-type="dataType"><label>Data type</label><p>taxonomic summary and catalogue of occurrence records</p></statement><statement content-type="notes"><label>Brief description</label><p>Curated taxonomic summary and catalogue of occurrence records documenting <tp:taxon-name><tp:taxon-name-part taxon-name-part-type="subphylum">Tunicata</tp:taxon-name-part></tp:taxon-name> reported for Galiano Island, British Columbia, Canada, in Darwin Core Standard format.</p></statement><p>File: oo_640894.xlsx</p><media xlink:href="bdj-10-e76050-s017.xlsx" mimetype="Microsoft Excel Document" mime-subtype="xlsx" position="float" orientation="portrait" xlink:type="simple"><uri content-type="original_file" xlink:type="simple">https://binary.pensoft.net/file/640894</uri></media><attrib specific-use="authors">Antranig Basman, Heidi Gartner, Charlie Gibbs, Donna Gibbs, Andy Lamb, Andrew Simon</attrib></supplementary-material></tp:treatment-sec><ref-list><ref id="B7630714"><element-citation xmlns:xlink="http://www.w3.org/1999/xlink" publication-type="article" xlink:type="simple"><person-group person-group-type="author"><name name-style="western"><surname>Delsuc</surname><given-names>Frédéric</given-names></name><name name-style="western"><surname>Philippe</surname><given-names>Hervé</given-names></name><name name-style="western"><surname>Tsagkogeorga</surname><given-names>Georgia</given-names></name><name name-style="western"><surname>Simion</surname><given-names>Paul</given-names></name><name name-style="western"><surname>Tilak</surname><given-names>Marie-Ka</given-names></name><name name-style="western"><surname>Turon</surname><given-names>Xavier</given-names></name><name name-style="western"><surname>López-Legentil</surname><given-names>Susanna</given-names></name><name name-style="western"><surname>Piette</surname><given-names>Jacques</given-names></name><name name-style="western"><surname>Lemaire</surname><given-names>Patrick</given-names></name><name name-style="western"><surname>Douzery</surname><given-names>Emmanuel</given-names></name></person-group><year>2018</year><article-title>A phylogenomic framework and timescale for comparative studies of tunicates</article-title><source>BMC Biology</source><volume>16</volume><issue>1</issue><fpage>39</fpage><pub-id pub-id-type="doi">10.1186/s12915-018-0499-2</pub-id></element-citation></ref><ref id="B6747745"><element-citation xmlns:xlink="http://www.w3.org/1999/xlink" publication-type="article" xlink:type="simple"><person-group person-group-type="author"><name name-style="western"><surname>Shenkar</surname><given-names>Noa</given-names></name><name name-style="western"><surname>Swalla</surname><given-names>Billie J.</given-names></name></person-group><year>2011</year><article-title>Global diversity of <tp:taxon-name><tp:taxon-name-part taxon-name-part-type="class">Ascidiacea</tp:taxon-name-part></tp:taxon-name></article-title><source>PLOS One</source><volume>6</volume><issue>6</issue><fpage>e20657</fpage><pub-id pub-id-type="doi">10.1371/journal.pone.0020657</pub-id></element-citation></ref><ref id="B6747754"><element-citation xmlns:xlink="http://www.w3.org/1999/xlink" publication-type="website" xlink:type="simple"><person-group person-group-type="author"><name name-style="western"><surname>Museum</surname><given-names>Royal British Columbia</given-names></name></person-group><article-title>Natural history collection</article-title><uri xlink:type="simple">http://search-collections.royalbcmuseum.bc.ca/</uri><date-in-citation content-type="access-date">2021-02-13T00:00:00+02:00</date-in-citation></element-citation></ref><ref id="B6747762"><element-citation xmlns:xlink="http://www.w3.org/1999/xlink" publication-type="article" xlink:type="simple"><person-group person-group-type="author"><name name-style="western"><surname>Lambert</surname><given-names>G.</given-names></name></person-group><year>2007</year><article-title>Invasive sea squirts: a growing global problem</article-title><source>Journal of Experimental Marine Biology and Ecology</source><volume>342</volume><issue>1</issue><fpage>3</fpage><lpage>4</lpage><pub-id pub-id-type="doi">10.1016/j.jembe.2006.10.009</pub-id></element-citation></ref><ref id="B6747771"><element-citation xmlns:xlink="http://www.w3.org/1999/xlink" publication-type="article" xlink:type="simple"><person-group person-group-type="author"><name name-style="western"><surname>Arsenault</surname><given-names>G.</given-names></name><name name-style="western"><surname>Davidson</surname><given-names>J.</given-names></name><name name-style="western"><surname>Ramsay</surname><given-names>A.</given-names></name></person-group><year>2009</year><article-title>Temporal and spatial development of an infestation of <italic><tp:taxon-name><tp:taxon-name-part taxon-name-part-type="genus" reg="Styela">Styela</tp:taxon-name-part><tp:taxon-name-part taxon-name-part-type="species" reg="clava">clava</tp:taxon-name-part></tp:taxon-name></italic> on mussel farms in Malpeque Bay, Prince Edward Island, Canada</article-title><source>Aquatic Invasions</source><volume>4</volume><issue>1</issue><fpage>189</fpage><lpage>194</lpage><pub-id pub-id-type="doi">10.3391/ai.2009.4.1.19</pub-id></element-citation></ref><ref id="B6638874"><element-citation xmlns:xlink="http://www.w3.org/1999/xlink" publication-type="article" xlink:type="simple"><person-group person-group-type="author"><name name-style="western"><surname>Arens</surname><given-names>Collin</given-names></name><name name-style="western"><surname>Paetzold</surname><given-names>Christine</given-names></name><name name-style="western"><surname>Ramsay</surname><given-names>Aaron</given-names></name><name name-style="western"><surname>Davidson</surname><given-names>Jeff</given-names></name></person-group><year>2011</year><article-title>Pressurized seawater as an antifouling treatment against the colonial tunicates <italic><tp:taxon-name><tp:taxon-name-part taxon-name-part-type="genus" reg="Botrylloides">Botrylloides</tp:taxon-name-part><tp:taxon-name-part taxon-name-part-type="species" reg="violaceus">violaceus</tp:taxon-name-part></tp:taxon-name></italic> and <italic><tp:taxon-name><tp:taxon-name-part taxon-name-part-type="genus" reg="Botryllus">Botryllus</tp:taxon-name-part><tp:taxon-name-part taxon-name-part-type="species" reg="schlosseri">schlosseri</tp:taxon-name-part></tp:taxon-name></italic> in mussel aquaculture</article-title><source>Aquatic Invasions</source><volume>6</volume><issue>4</issue><fpage>465</fpage><lpage>476</lpage><pub-id pub-id-type="doi">10.3391/ai.2011.6.4.12</pub-id></element-citation></ref><ref id="B6747791"><element-citation xmlns:xlink="http://www.w3.org/1999/xlink" publication-type="article" xlink:type="simple"><person-group person-group-type="author"><name name-style="western"><surname>Zhan</surname><given-names>Aibin</given-names></name><name name-style="western"><surname>Briski</surname><given-names>Elizabeta</given-names></name><name name-style="western"><surname>Bock</surname><given-names>Dan G.</given-names></name><name name-style="western"><surname>Ghabooli</surname><given-names>Sara</given-names></name><name name-style="western"><surname>MacIsaac</surname><given-names>Hugh J.</given-names></name></person-group><year>2015</year><article-title>Ascidians as models for studying invasion success</article-title><source>Marine Biology</source><volume>162</volume><issue>12</issue><fpage>2449</fpage><lpage>2470</lpage><pub-id pub-id-type="doi">10.1007/s00227-015-2734-5</pub-id></element-citation></ref><ref id="B6747845"><element-citation xmlns:xlink="http://www.w3.org/1999/xlink" publication-type="article" xlink:type="simple"><person-group person-group-type="author"><name name-style="western"><surname>Lambert</surname><given-names>G.</given-names></name></person-group><year>2003</year><article-title>New records of ascidians from the NE Pacific: a new species of <italic><tp:taxon-name><tp:taxon-name-part taxon-name-part-type="genus" reg="Trididemnum">Trididemnum</tp:taxon-name-part></tp:taxon-name></italic>, range extension and redescription of <italic><tp:taxon-name><tp:taxon-name-part taxon-name-part-type="genus" reg="Aplidiopsis">Aplidiopsis</tp:taxon-name-part><tp:taxon-name-part taxon-name-part-type="species" reg="pannosum">pannosum</tp:taxon-name-part></tp:taxon-name></italic> (Ritter, 1899) including its larva, and several non-indigenous species.</article-title><source>Zoosystema</source><volume>25</volume><issue>4</issue><fpage>665</fpage><lpage>679</lpage></element-citation></ref><ref id="B6747801"><element-citation xmlns:xlink="http://www.w3.org/1999/xlink" publication-type="article" xlink:type="simple"><person-group person-group-type="author"><name name-style="western"><surname>Lambert</surname><given-names>Gretchen</given-names></name></person-group><year>2009</year><article-title>Adventures of a sea squirt sleuth: unraveling the identity of <italic><tp:taxon-name><tp:taxon-name-part taxon-name-part-type="genus" reg="Didemnum">Didemnum</tp:taxon-name-part><tp:taxon-name-part taxon-name-part-type="species" reg="vexillum">vexillum</tp:taxon-name-part></tp:taxon-name></italic>, a global ascidian invader</article-title><source>Aquatic Invasions</source><volume>4</volume><issue>1</issue><fpage>5</fpage><lpage>28</lpage><pub-id pub-id-type="doi">10.3391/ai.2009.4.1.2</pub-id></element-citation></ref><ref id="B6747810"><element-citation xmlns:xlink="http://www.w3.org/1999/xlink" publication-type="article" xlink:type="simple"><person-group person-group-type="author"><name name-style="western"><surname>Lambert</surname><given-names>G.</given-names></name></person-group><year>2019</year><article-title>The <tp:taxon-name><tp:taxon-name-part taxon-name-part-type="class">Ascidiacea</tp:taxon-name-part></tp:taxon-name> collected during the 2017 British Columbia Hakai MarineGEO BioBlitz</article-title><source>Zootaxa</source><volume>4657</volume><issue>3</issue><fpage>401</fpage><lpage>436</lpage><pub-id pub-id-type="doi">10.11646/zootaxa.4657.3.1</pub-id></element-citation></ref><ref id="B6747819"><element-citation xmlns:xlink="http://www.w3.org/1999/xlink" publication-type="book" xlink:type="simple"><person-group person-group-type="author"><name name-style="western"><surname>Gotshall</surname><given-names>D. W.</given-names></name><name name-style="western"><surname>Laurent</surname><given-names>L. L.</given-names></name></person-group><year>1980</year><source>Pacific coast subtidal marine invertebrates</source><publisher-name>Sea Challengers</publisher-name><publisher-loc>Monterey</publisher-loc><size units="page">107</size></element-citation></ref><ref id="B6662869"><element-citation xmlns:xlink="http://www.w3.org/1999/xlink" publication-type="book" xlink:type="simple"><person-group person-group-type="author"><name name-style="western"><surname>Lamb</surname><given-names>A.</given-names></name><name name-style="western"><surname>Hanby</surname><given-names>B. P.</given-names></name></person-group><year>2005</year><source>Marine life of the Pacific Northwest: a photographic encyclopedia of invertebrates, seaweeds and selected fishes</source><publisher-name>Harbour Publishing</publisher-name><publisher-loc>Maideira Park</publisher-loc><size units="page">398</size></element-citation></ref><ref id="B6662898"><element-citation xmlns:xlink="http://www.w3.org/1999/xlink" publication-type="book" xlink:type="simple"><person-group person-group-type="author"><name name-style="western"><surname>Harbo</surname><given-names>R. M.</given-names></name></person-group><year>2011</year><source>Whelks to whales</source><edition>2nd ed</edition><publisher-name>Harbour Publishing</publisher-name><publisher-loc>Maideira Park</publisher-loc><size units="page">328</size></element-citation></ref><ref id="B6662971"><element-citation xmlns:xlink="http://www.w3.org/1999/xlink" publication-type="book" xlink:type="simple"><person-group person-group-type="author"><name name-style="western"><surname>Jensen</surname><given-names>G. C.</given-names></name><name name-style="western"><surname>Gotshall</surname><given-names>D. W.</given-names></name><name name-style="western"><surname>Miller</surname><given-names>R. E. F.</given-names></name></person-group><year>2018</year><source>Beneath Pacific tides: subtidal invertebrates of the West Coast</source><publisher-name>MolaMarine</publisher-name><publisher-loc>Bremerton</publisher-loc><size units="page">296</size></element-citation></ref><ref id="B6662860"><element-citation xmlns:xlink="http://www.w3.org/1999/xlink" publication-type="book" xlink:type="simple"><person-group person-group-type="author"><name name-style="western"><surname>Kozloff</surname><given-names>E. N.</given-names></name></person-group><year>1996</year><source>Marine invertebrates of the Pacific northwest</source><edition>2nd ed</edition><publisher-name>University of Washington Press</publisher-name><publisher-loc>Seattle</publisher-loc><size units="page">552</size></element-citation></ref><ref id="B6662886"><element-citation xmlns:xlink="http://www.w3.org/1999/xlink" publication-type="book" xlink:type="simple"><person-group person-group-type="editor"><name name-style="western"><surname>Carlton</surname><given-names>JT</given-names></name></person-group><year>2007</year><source>The Light and Smith Manual, intertidal invertebrates from Central California to Oregon</source><edition>4th ed</edition><publisher-name>University of California Press</publisher-name><publisher-loc>Berkeley</publisher-loc><size units="page">1019</size><pub-id pub-id-type="doi">10.1525/9780520930438</pub-id></element-citation></ref><ref id="B6747827"><element-citation xmlns:xlink="http://www.w3.org/1999/xlink" publication-type="article" xlink:type="simple"><person-group person-group-type="author"><name name-style="western"><surname>Name</surname><given-names>V.</given-names></name><name name-style="western"><surname>Willard</surname><given-names>G.</given-names></name></person-group><year>1945</year><article-title>The North and South American ascidians</article-title><source>Bulletin of the American Museum of Natural History</source><volume>84</volume><fpage>1</fpage><lpage>476</lpage></element-citation></ref><ref id="B6747836"><element-citation xmlns:xlink="http://www.w3.org/1999/xlink" publication-type="article" xlink:type="simple"><person-group person-group-type="author"><name name-style="western"><surname>Lambert</surname><given-names>G.</given-names></name><name name-style="western"><surname>Sanamyan</surname><given-names>K.</given-names></name></person-group><year>2001</year><article-title><italic><tp:taxon-name><tp:taxon-name-part taxon-name-part-type="genus" reg="Distaplia">Distaplia</tp:taxon-name-part><tp:taxon-name-part taxon-name-part-type="species" reg="alaskensis">alaskensis</tp:taxon-name-part></tp:taxon-name></italic> sp. nov. (<tp:taxon-name><tp:taxon-name-part taxon-name-part-type="class">Ascidiacea</tp:taxon-name-part></tp:taxon-name>, <tp:taxon-name><tp:taxon-name-part taxon-name-part-type="suborder">Aplousobranchia</tp:taxon-name-part></tp:taxon-name>) and other new ascidian records from south-central Alaska, with a redescription of <italic><tp:taxon-name><tp:taxon-name-part taxon-name-part-type="genus" reg="Ascidia">Ascidia</tp:taxon-name-part><tp:taxon-name-part taxon-name-part-type="species" reg="columbiana">columbiana</tp:taxon-name-part></tp:taxon-name></italic> (Huntsman, 1912)</article-title><source>Canadian Journal of Zoology</source><volume>79</volume><fpage>1766</fpage><lpage>1781</lpage><pub-id pub-id-type="doi">10.1139/z01-141</pub-id></element-citation></ref><ref id="B6747862"><element-citation xmlns:xlink="http://www.w3.org/1999/xlink" publication-type="website" xlink:type="simple"><person-group person-group-type="author"><name name-style="western"><surname>Baldwin</surname><given-names>A.</given-names></name></person-group><article-title>Checklist of the invertebrate <tp:taxon-name><tp:taxon-name-part taxon-name-part-type="phylum">chordata</tp:taxon-name-part></tp:taxon-name> and the <tp:taxon-name><tp:taxon-name-part taxon-name-part-type="phylum">hemichordata</tp:taxon-name-part></tp:taxon-name> of British Columbia (tunicates and acorn worms)</article-title><uri xlink:type="simple">https://ibis.geog.ubc.ca/biodiversity/efauna/documents/TunicatesInvertebrateChordatesofBCBaldwin2009.pdf</uri><date-in-citation content-type="access-date">2021-02-13T00:00:00+02:00</date-in-citation></element-citation></ref><ref id="B6747854"><element-citation xmlns:xlink="http://www.w3.org/1999/xlink" publication-type="website" xlink:type="simple"><person-group person-group-type="author"><name name-style="western"><surname>Gartner</surname><given-names>H. N.</given-names></name></person-group><article-title>BC tunicates</article-title><uri xlink:type="simple">http://taxonomy.royalbcmuseum.bc.ca/Taxonomy/viewer/BC_Tunicates.aspx</uri><date-in-citation content-type="access-date">2021-02-13T00:00:00+02:00</date-in-citation></element-citation></ref></ref-list></tp:taxon-treatment>
