# Supplementary material for: Toward an atlas of Salish Sea biodiversity: the flora and fauna of Galiano Island, British Columbia, Canada. Part I. Marine zoology
Source: Biodivers Data J. 2022 Mar 10;10:e76050. doi: 10.3897/BDJ.10.e76050 (PMC8930920; doi:10.3897/BDJ.10.e76050)
Supplement: XML Treatment for Actinopterygii [file BDJ.10.e76050-treatment17.xml]

<!DOCTYPE tp:taxon-treatment
  PUBLIC "-//TaxonX//DTD Taxonomic Treatment Publishing DTD v0 20100105//EN" "tax-treatment-NSO.dtd">
<tp:taxon-treatment xmlns:tp="http://www.plazi.org/taxpub"><tp:treatment-meta><mixed-citation publication-type="journal"><person-group><name><surname>Simon</surname><given-names>Andrew D. F.</given-names></name><name><surname>Adamczyk</surname><given-names>Emily M.</given-names></name><name><surname>Basman</surname><given-names>Antranig</given-names></name><name><surname>Chu</surname><given-names>Jackson W. F.</given-names></name><name><surname>Gartner</surname><given-names>Heidi N.</given-names></name><name><surname>Fletcher</surname><given-names>Karin</given-names></name><name><surname>Gibbs</surname><given-names>Charles J.</given-names></name><name><surname>Gibbs</surname><given-names>Donna M.</given-names></name><name><surname>Gilmore</surname><given-names>Scott R.</given-names></name><name><surname>Harbo</surname><given-names>Rick M.</given-names></name><name><surname>Harris</surname><given-names>Leslie H.</given-names></name><name><surname>Humphrey</surname><given-names>Elaine</given-names></name><name><surname>Lamb</surname><given-names>Andy</given-names></name><name><surname>Lambert</surname><given-names>Philip</given-names></name><name><surname>McDaniel</surname><given-names>Neil</given-names></name><name><surname>Scott</surname><given-names>Jessica</given-names></name><name><surname>Starzomski</surname><given-names>Brian M.</given-names></name></person-group><article-title>Toward an atlas of Salish Sea biodiversity: the flora and fauna of Galiano Island, British Columbia, Canada. Part I. Marine zoology</article-title><source>Biodivers Data J</source><day>10</day><month>03</month><year>2022</year><volume>10</volume><pub-id pub-id-type="doi">10.3897/BDJ.10.e76050</pub-id></mixed-citation></tp:treatment-meta><tp:nomenclature><tp:taxon-name>
              <object-id xmlns:xlink="http://www.w3.org/1999/xlink" content-type="arpha" xlink:type="simple">7A8185FA-5E62-5F7C-969A-B6059AC761E9</object-id>
              <tp:taxon-name-part taxon-name-part-type="class">Actinopterygii</tp:taxon-name-part>
            </tp:taxon-name><tp:taxon-authority>Klein, 1885</tp:taxon-authority></tp:nomenclature><tp:treatment-sec sec-type="Notes"><title>Notes</title><p>[<bold>11 orders: 29 families: 58 genera: 78 species</bold>]</p><p>Both <tp:taxon-name><tp:taxon-name-part taxon-name-part-type="class">Actinopterygii</tp:taxon-name-part></tp:taxon-name> (ray-finned fish) and <tp:taxon-name><tp:taxon-name-part taxon-name-part-type="class">Chondrichthyes</tp:taxon-name-part></tp:taxon-name> (cartilaginous fish) are treated below.</p><p>‘<tp:taxon-name><tp:taxon-name-part taxon-name-part-type="class">Actinopterygii</tp:taxon-name-part></tp:taxon-name>’ is formed from the Latin 'actino-', “having rays”, and the Ancient Greek πτέρυξ (ptérux), meaning “wings” or “fins.” ‘<tp:taxon-name><tp:taxon-name-part taxon-name-part-type="class">Chondrichthyes</tp:taxon-name-part></tp:taxon-name>’ comes from the Greek χόνδρος (khóndros), meaning "cartilage", and ἰχθύς (ikhthū́s), meaning "fish".</p><p><tp:taxon-name><tp:taxon-name-part taxon-name-part-type="class">Actinopterygii</tp:taxon-name-part></tp:taxon-name> contain over 33,000 described taxa and <tp:taxon-name><tp:taxon-name-part taxon-name-part-type="class">Chondrichthyes</tp:taxon-name-part></tp:taxon-name> (cartilaginous fish) over 1,100 taxa, including both freshwater and marine species (<xref ref-type="bibr" rid="B6747870">Guinot and Cavin 2016</xref>, <xref ref-type="bibr" rid="B6747879">Weigmann 2016</xref>). Over 1,500 marine species are estimated to occur between the Beaufort Sea, Alaska, to the tip of Baja California, Mexico (Milton Love, pers. comm. 2020) and over 400 species reported for Canadian waters in the Northeast Pacific (<xref ref-type="bibr" rid="B6747888">Peden 2002</xref>). To date, 78 species of ray-finned fish and four species of cartilaginous fish have been reported for Galiano Island.</p><p>Marine fishes dwell in various habitats, from deep sea (pelagic) to near-shore and intertidal environments. Taxa under-represented in this dataset include <tp:taxon-name><tp:taxon-name-part taxon-name-part-type="class">chondrichthyes</tp:taxon-name-part></tp:taxon-name> (cartilaginous fish), myxinids (hagfish) and osmerids (smelts). These gaps reflect search efforts mostly biased toward rocky reefs and exposed beach locales, to waters &lt; 30 m in depth. Agonids (poachers), pleuronectids (right-eyed flounders) and zoarcids (eelpouts) are also under-represented. These are primarily subtidal, soft substrate inhabitants, indicating that sampling has been limited in these habitats.</p><p>Rockfish, <italic><tp:taxon-name><tp:taxon-name-part taxon-name-part-type="genus" reg="Sebastes">Sebastes</tp:taxon-name-part></tp:taxon-name></italic> G. Cuvier, 1829, are a long-lived and diverse genus of fish in the Northeast Pacific, 11 of which are represented in the Galiano Island record. Species present include the threatened <italic><tp:taxon-name><tp:taxon-name-part taxon-name-part-type="genus" reg="Sebastes">Sebastes</tp:taxon-name-part><tp:taxon-name-part taxon-name-part-type="species" reg="maliger">maliger</tp:taxon-name-part></tp:taxon-name></italic> (Jordan &amp; Gilbert, 1880) (quillback rockfish) and <italic><tp:taxon-name><tp:taxon-name-part taxon-name-part-type="genus" reg="Sebastes">S.</tp:taxon-name-part><tp:taxon-name-part taxon-name-part-type="species" reg="ruberrimus">ruberrimus</tp:taxon-name-part></tp:taxon-name></italic> (Cramer, 1895) (yellow-eye rockfish) (Fig. <xref ref-type="fig" rid="F6756345">20</xref>), the latter of which is ranked as a species of special concern in Canada (<xref ref-type="bibr" rid="B6756264">Fisheries and Oceans Canada 2018b</xref>). This species may attain large sizes (~ 1 m, 12.6 kg). However, as with other species in the genus, it is slow to mature and reproduce and is, therefore, vulnerable to overfishing and fatality due to barotrauma from catch and release (<xref ref-type="bibr" rid="B6756254">Rankin et al. 2017</xref>). As a consequence, many species of <italic><tp:taxon-name><tp:taxon-name-part taxon-name-part-type="genus" reg="Sebastes">Sebastes</tp:taxon-name-part></tp:taxon-name></italic> are at low levels of abundance in the region (<xref ref-type="bibr" rid="B6756272">Fisheries and Oceans Canada 2021</xref>). Spatially-managed rockfish conservation areas that remain permanently closed to all fishing and extraction activities are vital to ensure their recovery (<xref ref-type="bibr" rid="B6756254">Rankin et al. 2017</xref>).</p><p><italic><tp:taxon-name><tp:taxon-name-part taxon-name-part-type="genus" reg="Squalus">Squalus</tp:taxon-name-part><tp:taxon-name-part taxon-name-part-type="species" reg="suckleyi">suckleyi</tp:taxon-name-part></tp:taxon-name></italic> Girard, 1854 (North Pacific spiny dogfish), reported for Galiano Island, is a species of special concern in Canada (<xref ref-type="bibr" rid="B7630577">COSEWIC 2011</xref>). The near-threatened <italic><tp:taxon-name><tp:taxon-name-part taxon-name-part-type="genus" reg="Hexanchus">Hexanchus</tp:taxon-name-part><tp:taxon-name-part taxon-name-part-type="species" reg="griseus">griseus</tp:taxon-name-part></tp:taxon-name></italic> (Bonnaterre, 1788) (bluntnose sixgill shark), is also known from adjacent waters around Mayne Island, BC. This species likely occurs around Galiano Island, though it is not reported in this dataset. One unusual report for Galiano Island is <italic><tp:taxon-name><tp:taxon-name-part taxon-name-part-type="genus" reg="Trachipterus">Trachipterus</tp:taxon-name-part><tp:taxon-name-part taxon-name-part-type="species" reg="altivelis">altivelis</tp:taxon-name-part></tp:taxon-name></italic> Kner, 1859 (king-of-the-salmon), an outer coastal species likely represented by a specimen carried in from offshore waters. Introduced fishes, such as <italic><tp:taxon-name><tp:taxon-name-part taxon-name-part-type="genus" reg="Alosa">Alosa</tp:taxon-name-part><tp:taxon-name-part taxon-name-part-type="species" reg="sapidissima">sapidissima</tp:taxon-name-part></tp:taxon-name></italic> (A. Wilson, 1811) (American shad), <italic><tp:taxon-name><tp:taxon-name-part taxon-name-part-type="genus" reg="Salmo">Salmo</tp:taxon-name-part><tp:taxon-name-part taxon-name-part-type="species" reg="salar">salar</tp:taxon-name-part></tp:taxon-name></italic> Linnaeus, 1758 (Atlantic salmon) and <italic><tp:taxon-name><tp:taxon-name-part taxon-name-part-type="genus" reg="Salmo">Salmo</tp:taxon-name-part><tp:taxon-name-part taxon-name-part-type="species" reg="trutta">trutta</tp:taxon-name-part></tp:taxon-name></italic> Linnaeus, 1758 (brown trout), are documented from waters not far from Galiano Island, though they have not yet been reported locally. References for the fishes of the Pacific coast of North America include <xref ref-type="bibr" rid="B6748121">Clemens and Wilby (1961)</xref>, <xref ref-type="bibr" rid="B6748137">Hart (1973)</xref>, <xref ref-type="bibr" rid="B6747888">Peden (2002)</xref>, <xref ref-type="bibr" rid="B6662869">Lamb and Hanby (2005)</xref>, <xref ref-type="bibr" rid="B6747939">Love et al. (2005)</xref>, <xref ref-type="bibr" rid="B6747947">De Maddalena et al. (2007)</xref>, <xref ref-type="bibr" rid="B6747955">Lamb and Edgell (2010)</xref>, <xref ref-type="bibr" rid="B6662898">Harbo (2011)</xref>, <xref ref-type="bibr" rid="B6747963">Love (2011)</xref> and <xref ref-type="bibr" rid="B6747971">Butler et al. (2012)</xref>. For annotated records of ray-finned fishes reported for Galiano Island, see supplementary materials (Suppl. material <xref ref-type="supplementary-material" rid="S7651246">18</xref>).</p></tp:treatment-sec><tp:treatment-sec><!--Section generated to contain objects referenced in tp:taxon-treatment.--><fig id="F6756345" position="float" orientation="portrait"><object-id xmlns:xlink="http://www.w3.org/1999/xlink" content-type="arpha" xlink:type="simple">E365A8F6-6B9C-56C8-9FEA-76F825FE1CE1</object-id><object-id xmlns:xlink="http://www.w3.org/1999/xlink" content-type="doi" xlink:type="simple">10.3897/BDJ.10.e76050.figure20</object-id><label>Figure 20.</label><caption><p><italic><tp:taxon-name><tp:taxon-name-part taxon-name-part-type="genus" reg="Sebastes">Sebastes</tp:taxon-name-part><tp:taxon-name-part taxon-name-part-type="species" reg="ruberrimus">ruberrimus</tp:taxon-name-part></tp:taxon-name></italic> (yelloweye rockfish) – Photograph by Don Gordon.</p></caption><graphic xmlns:xlink="http://www.w3.org/1999/xlink" xlink:href="bdj-10-e76050-g020.jpg" position="float" id="oo_564491.jpg" orientation="portrait" xlink:type="simple"><uri content-type="original_file" xlink:type="simple">https://binary.pensoft.net/fig/564491</uri></graphic></fig><supplementary-material xmlns:xlink="http://www.w3.org/1999/xlink" id="S7651246" orientation="portrait" position="float" xlink:type="simple"><object-id content-type="arpha" xlink:type="simple">9428DB10-893D-5D69-AAE0-B5171784EDD2</object-id><object-id content-type="doi" xlink:type="simple">10.3897/BDJ.10.e76050.suppl18</object-id><label>Supplementary material 18</label><caption><p><tp:taxon-name><tp:taxon-name-part taxon-name-part-type="class">Actinopterygii</tp:taxon-name-part></tp:taxon-name> of Galiano Island, British Columbia, Canada</p></caption><statement content-type="dataType"><label>Data type</label><p>taxonomic summary and catalogue of occurrence records</p></statement><statement content-type="notes"><label>Brief description</label><p>Curated taxonomic summary and catalogue of occurrence records documenting <tp:taxon-name><tp:taxon-name-part taxon-name-part-type="class">Actinopterygii</tp:taxon-name-part></tp:taxon-name> reported for Galiano Island, British Columbia, Canada, in Darwin Core Standard format.</p></statement><p>File: oo_640879.xlsx</p><media xlink:href="bdj-10-e76050-s018.xlsx" mimetype="Microsoft Excel Document" mime-subtype="xlsx" position="float" orientation="portrait" xlink:type="simple"><uri content-type="original_file" xlink:type="simple">https://binary.pensoft.net/file/640879</uri></media><attrib specific-use="authors">Antranig Basman, Charlie Gibbs, Donna Gibbs, Andy Lamb, Andrew Simon</attrib></supplementary-material></tp:treatment-sec><ref-list><ref id="B6747870"><element-citation xmlns:xlink="http://www.w3.org/1999/xlink" publication-type="article" xlink:type="simple"><person-group person-group-type="author"><name name-style="western"><surname>Guinot</surname><given-names>G.</given-names></name><name name-style="western"><surname>Cavin</surname><given-names>L.</given-names></name></person-group><year>2016</year><article-title>‘Fish’ (<tp:taxon-name><tp:taxon-name-part taxon-name-part-type="class">Actinopterygii</tp:taxon-name-part></tp:taxon-name> and <tp:taxon-name><tp:taxon-name-part taxon-name-part-type="subclass">Elasmobranchii</tp:taxon-name-part></tp:taxon-name>) diversification patterns through deep time</article-title><source>Biological Reviews</source><volume>91</volume><issue>4</issue><fpage>950</fpage><lpage>981</lpage><pub-id pub-id-type="doi">10.1111/brv.12203</pub-id></element-citation></ref><ref id="B6747879"><element-citation xmlns:xlink="http://www.w3.org/1999/xlink" publication-type="article" xlink:type="simple"><person-group person-group-type="author"><name name-style="western"><surname>Weigmann</surname><given-names>S.</given-names></name></person-group><year>2016</year><article-title>Annotated checklist of the living sharks, batoids and chimaeras (<tp:taxon-name><tp:taxon-name-part taxon-name-part-type="class">Chondrichthyes</tp:taxon-name-part></tp:taxon-name>) of the world, with a focus on biogeographical diversity</article-title><source>Journal of Fish Biology</source><volume>88</volume><issue>3</issue><fpage>837</fpage><lpage>1037</lpage><pub-id pub-id-type="doi">10.1111/jfb.12874</pub-id></element-citation></ref><ref id="B6747888"><element-citation xmlns:xlink="http://www.w3.org/1999/xlink" publication-type="website" xlink:type="simple"><person-group person-group-type="author"><name name-style="western"><surname>Peden</surname><given-names>A. E.</given-names></name></person-group><article-title>Marine fishes of British Columbia (2002)</article-title><uri xlink:type="simple">https://ibis.geog.ubc.ca/biodiversity/efauna/documents/MarineFishofBC.pdf</uri><date-in-citation content-type="access-date">2021-02-13T00:00:00+02:00</date-in-citation></element-citation></ref><ref id="B6756264"><element-citation xmlns:xlink="http://www.w3.org/1999/xlink" publication-type="other" xlink:type="simple"><person-group person-group-type="author"><name name-style="western"><surname>Canada</surname><given-names>Fisheries and Oceans</given-names></name></person-group><year>2018</year><article-title>Management Plan for the Yelloweye Rockfish (<italic><tp:taxon-name><tp:taxon-name-part taxon-name-part-type="genus" reg="Sebastes">Sebastes</tp:taxon-name-part><tp:taxon-name-part taxon-name-part-type="species" reg="ruberrimus">ruberrimus</tp:taxon-name-part></tp:taxon-name></italic>) in Canada [Proposed]. Species at Risk Act Management Plan Series. Fisheries and Oceans Canada, Ottawa. iv + 32 pp.</article-title></element-citation></ref><ref id="B6756254"><element-citation xmlns:xlink="http://www.w3.org/1999/xlink" publication-type="article" xlink:type="simple"><person-group person-group-type="author"><name name-style="western"><surname>Rankin</surname><given-names>P. S.</given-names></name><name name-style="western"><surname>Hannah</surname><given-names>R. W.</given-names></name><name name-style="western"><surname>Blume</surname><given-names>M. T.</given-names></name><name name-style="western"><surname>Miller-Morgan</surname><given-names>T. J.</given-names></name><name name-style="western"><surname>Heidel</surname><given-names>J. R.</given-names></name></person-group><year>2017</year><article-title>Delayed effects of capture-induced barotrauma on physical condition and behavioral competency of recompressed yelloweye rockfish, <italic><tp:taxon-name><tp:taxon-name-part taxon-name-part-type="genus" reg="Sebastes">Sebastes</tp:taxon-name-part><tp:taxon-name-part taxon-name-part-type="species" reg="ruberrimus">ruberrimus</tp:taxon-name-part></tp:taxon-name></italic></article-title><source>Fisheries Research</source><volume>186</volume><fpage>258</fpage><lpage>268</lpage><pub-id pub-id-type="doi">10.1016/j.fishres.2016.09.004</pub-id></element-citation></ref><ref id="B6756272"><element-citation xmlns:xlink="http://www.w3.org/1999/xlink" publication-type="website" xlink:type="simple"><person-group person-group-type="author"><name name-style="western"><surname>Canada</surname><given-names>Fisheries and Oceans</given-names></name></person-group><article-title>Rockfish conservation areas</article-title><uri xlink:type="simple">https://www.pac.dfo-mpo.gc.ca/fm-gp/maps-cartes/rca-acs/index-eng.html</uri><date-in-citation content-type="access-date">2021-02-18T00:00:00+02:00</date-in-citation></element-citation></ref><ref id="B7630577"><element-citation xmlns:xlink="http://www.w3.org/1999/xlink" publication-type="other" xlink:type="simple"><person-group person-group-type="author"><name name-style="western"><surname>COSEWIC</surname></name></person-group><year>2011</year><article-title>COSEWIC assessment and status report on the North Pacific Spiny Dogfish <tp:taxon-name><tp:taxon-name-part taxon-name-part-type="genus" reg="Squalus">Squalus</tp:taxon-name-part><tp:taxon-name-part taxon-name-part-type="species" reg="suckleyi">suckleyi</tp:taxon-name-part></tp:taxon-name> in Canada</article-title><publisher-name>Committee on the Status of Endangered Wildlife in Canada</publisher-name><uri xlink:type="simple">https://publications.gc.ca/collections/collection_2012/ec/CW69-14-644-2012-eng.pdf</uri></element-citation></ref><ref id="B6748121"><element-citation xmlns:xlink="http://www.w3.org/1999/xlink" publication-type="book" xlink:type="simple"><person-group person-group-type="author"><name name-style="western"><surname>Clemens</surname><given-names>W. A.</given-names></name><name name-style="western"><surname>Wilby</surname><given-names>G. V.</given-names></name></person-group><year>1961</year><source>Fishes of the Pacific coast of Canada. Bulletin No. 68</source><edition>2nd ed</edition><publisher-name>Fisheries Research Board of Canada</publisher-name><publisher-loc>Ottawa</publisher-loc><size units="page">443</size></element-citation></ref><ref id="B6748137"><element-citation xmlns:xlink="http://www.w3.org/1999/xlink" publication-type="book" xlink:type="simple"><person-group person-group-type="author"><name name-style="western"><surname>Hart</surname><given-names>J. L.</given-names></name></person-group><year>1973</year><source>Pacific fishes of Canada</source><edition>180</edition><publisher-name>Bulletin of the Fisheries Research Board of Canada</publisher-name><publisher-loc>Ottawa</publisher-loc><size units="page">740</size></element-citation></ref><ref id="B6662869"><element-citation xmlns:xlink="http://www.w3.org/1999/xlink" publication-type="book" xlink:type="simple"><person-group person-group-type="author"><name name-style="western"><surname>Lamb</surname><given-names>A.</given-names></name><name name-style="western"><surname>Hanby</surname><given-names>B. P.</given-names></name></person-group><year>2005</year><source>Marine life of the Pacific Northwest: a photographic encyclopedia of invertebrates, seaweeds and selected fishes</source><publisher-name>Harbour Publishing</publisher-name><publisher-loc>Maideira Park</publisher-loc><size units="page">398</size></element-citation></ref><ref id="B6747939"><element-citation xmlns:xlink="http://www.w3.org/1999/xlink" publication-type="other" xlink:type="simple"><person-group person-group-type="author"><name name-style="western"><surname>Love</surname><given-names>M. S.</given-names></name><name name-style="western"><surname>Mecklenburg</surname><given-names>C. W.</given-names></name><name name-style="western"><surname>Mecklenburg</surname><given-names>T. A.</given-names></name><name name-style="western"><surname>Thorsteinson</surname><given-names>L. K.</given-names></name></person-group><year>2005</year><article-title>Resource inventory of marine and estuarine fishes of the west coast and Alaska: a checklist of North American Pacific and Arctic Ocean species from Baja California to the Alaska-Yukon border.</article-title><publisher-name>Seattle, Washington: U.S. Department of the Interior, U.S. Geological Survey, Biological Resources Division</publisher-name><comment>OCS Study MMS 2005-030 and USGS/NBII 2005-001</comment></element-citation></ref><ref id="B6747947"><element-citation xmlns:xlink="http://www.w3.org/1999/xlink" publication-type="book" xlink:type="simple"><person-group person-group-type="author"><name name-style="western"><surname>De Maddalena</surname><given-names>A.</given-names></name><name name-style="western"><surname>Preti</surname><given-names>A.</given-names></name><name name-style="western"><surname>Polansky</surname><given-names>T.</given-names></name></person-group><year>2007</year><source>Sharks of the Pacific Northwest, including Oregon, Washington, British Columbia &amp; Alaska</source><publisher-name>Harbour Publishing</publisher-name><publisher-loc>Madeira Park</publisher-loc><size units="page">144</size></element-citation></ref><ref id="B6747955"><element-citation xmlns:xlink="http://www.w3.org/1999/xlink" publication-type="book" xlink:type="simple"><person-group person-group-type="author"><name name-style="western"><surname>Lamb</surname><given-names>A.</given-names></name><name name-style="western"><surname>Edgell</surname><given-names>P.</given-names></name></person-group><year>2010</year><source>Coastal fishes of the Pacific northwest. Revised and expanded second edition.</source><publisher-name>Harbour Publishing</publisher-name><publisher-loc>Madeira Park</publisher-loc><size units="page">335</size></element-citation></ref><ref id="B6662898"><element-citation xmlns:xlink="http://www.w3.org/1999/xlink" publication-type="book" xlink:type="simple"><person-group person-group-type="author"><name name-style="western"><surname>Harbo</surname><given-names>R. M.</given-names></name></person-group><year>2011</year><source>Whelks to whales</source><edition>2nd ed</edition><publisher-name>Harbour Publishing</publisher-name><publisher-loc>Maideira Park</publisher-loc><size units="page">328</size></element-citation></ref><ref id="B6747963"><element-citation xmlns:xlink="http://www.w3.org/1999/xlink" publication-type="book" xlink:type="simple"><person-group person-group-type="author"><name name-style="western"><surname>Love</surname><given-names>M. S.</given-names></name></person-group><year>2011</year><source>Certainly more than you want to know about the fishes of the Pacific Coast</source><publisher-name>Really Big Press</publisher-name><publisher-loc>Santa Barbara</publisher-loc><size units="page">650</size></element-citation></ref><ref id="B6747971"><element-citation xmlns:xlink="http://www.w3.org/1999/xlink" publication-type="book" xlink:type="simple"><person-group person-group-type="author"><name name-style="western"><surname>Butler</surname><given-names>J. L.</given-names></name><name name-style="western"><surname>Love</surname><given-names>M. S.</given-names></name><name name-style="western"><surname>Laidig</surname><given-names>T. E.</given-names></name></person-group><year>2012</year><source>A guide to rockfishes, thornyheads and scorpionfishes of the Northeast Pacific</source><publisher-name>University of California Press</publisher-name><publisher-loc>Berkeley</publisher-loc><size units="page">185</size></element-citation></ref></ref-list></tp:taxon-treatment>
