# Supplementary material for: Toward an atlas of Salish Sea biodiversity: the flora and fauna of Galiano Island, British Columbia, Canada. Part I. Marine zoology
Source: Biodivers Data J. 2022 Mar 10;10:e76050. doi: 10.3897/BDJ.10.e76050 (PMC8930920; doi:10.3897/BDJ.10.e76050)
Supplement: XML Treatment for Mammalia [file BDJ.10.e76050-treatment19.xml]

<!DOCTYPE tp:taxon-treatment
  PUBLIC "-//TaxonX//DTD Taxonomic Treatment Publishing DTD v0 20100105//EN" "tax-treatment-NSO.dtd">
<tp:taxon-treatment xmlns:tp="http://www.plazi.org/taxpub"><tp:treatment-meta><mixed-citation publication-type="journal"><person-group><name><surname>Simon</surname><given-names>Andrew D. F.</given-names></name><name><surname>Adamczyk</surname><given-names>Emily M.</given-names></name><name><surname>Basman</surname><given-names>Antranig</given-names></name><name><surname>Chu</surname><given-names>Jackson W. F.</given-names></name><name><surname>Gartner</surname><given-names>Heidi N.</given-names></name><name><surname>Fletcher</surname><given-names>Karin</given-names></name><name><surname>Gibbs</surname><given-names>Charles J.</given-names></name><name><surname>Gibbs</surname><given-names>Donna M.</given-names></name><name><surname>Gilmore</surname><given-names>Scott R.</given-names></name><name><surname>Harbo</surname><given-names>Rick M.</given-names></name><name><surname>Harris</surname><given-names>Leslie H.</given-names></name><name><surname>Humphrey</surname><given-names>Elaine</given-names></name><name><surname>Lamb</surname><given-names>Andy</given-names></name><name><surname>Lambert</surname><given-names>Philip</given-names></name><name><surname>McDaniel</surname><given-names>Neil</given-names></name><name><surname>Scott</surname><given-names>Jessica</given-names></name><name><surname>Starzomski</surname><given-names>Brian M.</given-names></name></person-group><article-title>Toward an atlas of Salish Sea biodiversity: the flora and fauna of Galiano Island, British Columbia, Canada. Part I. Marine zoology</article-title><source>Biodivers Data J</source><day>10</day><month>03</month><year>2022</year><volume>10</volume><pub-id pub-id-type="doi">10.3897/BDJ.10.e76050</pub-id></mixed-citation></tp:treatment-meta><tp:nomenclature><tp:taxon-name>
              <object-id xmlns:xlink="http://www.w3.org/1999/xlink" content-type="arpha" xlink:type="simple">9A4F437C-3374-5FDD-8609-687311C56C14</object-id>
              <tp:taxon-name-part taxon-name-part-type="class">Mammalia</tp:taxon-name-part>
            </tp:taxon-name><tp:taxon-authority>Linnaeus, 1758</tp:taxon-authority></tp:nomenclature><tp:treatment-sec sec-type="Notes"><title>Notes</title><p>[<bold>2 orders: 7 families: 12 genera: 13 species</bold>]</p><p>The name ‘<tp:taxon-name><tp:taxon-name-part taxon-name-part-type="class">Mammalia</tp:taxon-name-part></tp:taxon-name>’ was coined in 1758 by Linnaeus, from Late Latin (neuter plural) 'mammalis', meaning “of the breast.”</p><p><tp:taxon-name><tp:taxon-name-part taxon-name-part-type="class">Mammalia</tp:taxon-name-part></tp:taxon-name> are a class of vertebrates containing 6,400 species worldwide (<xref ref-type="bibr" rid="B6747979">Burgin et al. 2018</xref>). Within British Columbia, 31 marine mammal species are represented among two orders, including <tp:taxon-name><tp:taxon-name-part taxon-name-part-type="order">Carnivora</tp:taxon-name-part></tp:taxon-name> (carnivores) and <tp:taxon-name><tp:taxon-name-part taxon-name-part-type="order">Cetacea</tp:taxon-name-part></tp:taxon-name> (cetaceans) (<xref ref-type="bibr" rid="B6747988">Ford 2014</xref>). Twenty-two marine mammals have been documented within the Salish Sea, including fifteen cetaceans, five species of pinniped and two mustelids (<xref ref-type="bibr" rid="B6747988">Ford 2014</xref>). Of these taxa, only 12 are known to commonly occur in the region. Thirteen species of marine mammal have been reported in waters around Galiano Island to date.</p><p>Among locally occurring cetaceans are: baleen whales, distinguished by their enlarged head containing baleen plates suspended from the upper jaw, their double blowhole and their thick blubber; and toothed whales, distinguished by their teeth and single external blowhole. Certain cetaceans, such as <italic><tp:taxon-name><tp:taxon-name-part taxon-name-part-type="genus" reg="Balaenoptera">Balaenoptera</tp:taxon-name-part><tp:taxon-name-part taxon-name-part-type="species" reg="physalus">physalus</tp:taxon-name-part></tp:taxon-name></italic> (Linnaeus, 1758) (fin whale) and <italic><tp:taxon-name><tp:taxon-name-part taxon-name-part-type="genus" reg="Balaenoptera">Balaenoptera</tp:taxon-name-part><tp:taxon-name-part taxon-name-part-type="species" reg="acutorostrata">acutorostrata</tp:taxon-name-part></tp:taxon-name></italic> Lacépède, 1804 (common minke whale) have been recorded infrequently in local waters, whereas others, such as <italic><tp:taxon-name><tp:taxon-name-part taxon-name-part-type="genus" reg="Megaptera">Megaptera</tp:taxon-name-part><tp:taxon-name-part taxon-name-part-type="species" reg="novaeangliae">novaeangliae</tp:taxon-name-part></tp:taxon-name></italic> Borowski, 1781 (humpback whale) and <italic><tp:taxon-name><tp:taxon-name-part taxon-name-part-type="genus" reg="Phocoena">Phocoena</tp:taxon-name-part><tp:taxon-name-part taxon-name-part-type="species" reg="phocoeana">phocoeana</tp:taxon-name-part></tp:taxon-name></italic> (Linnaeus, 1758) (harbour porpoise), are commonly seen. Among carnivores, both aquatic pinnipeds, such as <italic><tp:taxon-name><tp:taxon-name-part taxon-name-part-type="genus" reg="Phoca">Phoca</tp:taxon-name-part><tp:taxon-name-part taxon-name-part-type="species" reg="vitulina">vitulina</tp:taxon-name-part><tp:taxon-name-part taxon-name-part-type="subspecies" reg="richardii">richardii</tp:taxon-name-part></tp:taxon-name></italic> Gray, 1864 (harbour seal) and semi-aquatic fissipeds, such as <italic><tp:taxon-name><tp:taxon-name-part taxon-name-part-type="genus" reg="Lontra">Lontra</tp:taxon-name-part><tp:taxon-name-part taxon-name-part-type="species" reg="canadensis">canadensis</tp:taxon-name-part></tp:taxon-name></italic> (Schreber, 1777) (river otter), are represented. Presently, there are no known haulouts of <italic><tp:taxon-name><tp:taxon-name-part taxon-name-part-type="genus" reg="Mirounga">Mirounga</tp:taxon-name-part><tp:taxon-name-part taxon-name-part-type="species" reg="angustirostris">angustirostris</tp:taxon-name-part></tp:taxon-name></italic> (Gill, 1866) (northern elephant seal) around Galiano Island, though they are known not far away on Salt Spring Island.</p><p>Populations of <italic><tp:taxon-name><tp:taxon-name-part taxon-name-part-type="genus" reg="Eschrichtius">Eschrichtius</tp:taxon-name-part><tp:taxon-name-part taxon-name-part-type="species" reg="robustus">robustus</tp:taxon-name-part></tp:taxon-name></italic> (Lilljeborg, 1861) (grey whale), <italic><tp:taxon-name><tp:taxon-name-part taxon-name-part-type="genus" reg="Megaptera">M.</tp:taxon-name-part><tp:taxon-name-part taxon-name-part-type="species" reg="novaeangliae">novaeangliae</tp:taxon-name-part></tp:taxon-name></italic>, <italic><tp:taxon-name><tp:taxon-name-part taxon-name-part-type="genus" reg="Phocoena">P.</tp:taxon-name-part><tp:taxon-name-part taxon-name-part-type="species" reg="phocoena">phocoena</tp:taxon-name-part></tp:taxon-name></italic> and the southern resident population of <italic><tp:taxon-name><tp:taxon-name-part taxon-name-part-type="genus" reg="Orcinus">Orcinus</tp:taxon-name-part><tp:taxon-name-part taxon-name-part-type="species" reg="orca">orca</tp:taxon-name-part></tp:taxon-name></italic> (Linnaeus, 1758) (<tp:taxon-name><tp:taxon-name-part taxon-name-part-type="genus" reg="Orcinus"/><tp:taxon-name-part taxon-name-part-type="species" reg="orca">orca</tp:taxon-name-part></tp:taxon-name>) (Fig. <xref ref-type="fig" rid="F6748180">21</xref>) are currently ranked as species of conservation concern in the region (<xref ref-type="bibr" rid="B6748004">Fisheries and Oceans Canada 2009a</xref>, <xref ref-type="bibr" rid="B6748020">Fisheries and Oceans Canada 2010</xref>, <xref ref-type="bibr" rid="B6748028">Fisheries and Oceans Canada 2013</xref>, <xref ref-type="bibr" rid="B6748036">Fisheries and Oceans Canada 2018a</xref>). Northern resident, transient and offshore orcas are also known to traverse local waters and are listed as threatened within Canada (<xref ref-type="bibr" rid="B6747996">Fisheries and Oceans Canada 2007</xref>, <xref ref-type="bibr" rid="B6748012">Fisheries and Oceans Canada 2009b</xref>, <xref ref-type="bibr" rid="B6748036">Fisheries and Oceans Canada 2018a</xref>). Regional accounts of marine mammals include <xref ref-type="bibr" rid="B6748044">Williams and Thomas (2007)</xref>, <xref ref-type="bibr" rid="B6747988">Ford (2014)</xref>, <xref ref-type="bibr" rid="B6748053">Nagorsen (2014)</xref> and <xref ref-type="bibr" rid="B6748073">Harvey et al. (2017)</xref>. For annotated records of mammals reported for Galiano Island, see supplementary materials (Suppl. material <xref ref-type="supplementary-material" rid="S7651248">20</xref>).</p></tp:treatment-sec><tp:treatment-sec><!--Section generated to contain objects referenced in tp:taxon-treatment.--><fig id="F6748180" position="float" orientation="portrait"><object-id xmlns:xlink="http://www.w3.org/1999/xlink" content-type="arpha" xlink:type="simple">362DB77E-6CD2-5A31-ADE8-2307235719D5</object-id><object-id xmlns:xlink="http://www.w3.org/1999/xlink" content-type="doi" xlink:type="simple">10.3897/BDJ.10.e76050.figure21</object-id><label>Figure 21.</label><caption><p>Mother (J41) with baby (J51) of the Southern Resident Killer Whale J Pod – Photograph by Karoline Cullen.</p></caption><graphic xmlns:xlink="http://www.w3.org/1999/xlink" xlink:href="bdj-10-e76050-g021.jpeg" position="float" id="oo_630809.jpeg" orientation="portrait" xlink:type="simple"><uri content-type="original_file" xlink:type="simple">https://binary.pensoft.net/fig/630809</uri></graphic></fig><supplementary-material xmlns:xlink="http://www.w3.org/1999/xlink" id="S7651248" orientation="portrait" position="float" xlink:type="simple"><object-id content-type="arpha" xlink:type="simple">8DCDC540-C15A-57A8-858C-A356D62E9DF3</object-id><object-id content-type="doi" xlink:type="simple">10.3897/BDJ.10.e76050.suppl20</object-id><label>Supplementary material 20</label><caption><p><tp:taxon-name><tp:taxon-name-part taxon-name-part-type="class">Mammalia</tp:taxon-name-part></tp:taxon-name> of Galiano Island, British Columbia, Canada</p></caption><statement content-type="dataType"><label>Data type</label><p>taxonomic summary and catalogue of occurrence records</p></statement><statement content-type="notes"><label>Brief description</label><p>Curated taxonomic summary and catalogue of occurrence records documenting <tp:taxon-name><tp:taxon-name-part taxon-name-part-type="class">Mammalia</tp:taxon-name-part></tp:taxon-name> reported for Galiano Island, British Columbia, Canada, in Darwin Core Standard format.</p></statement><p>File: oo_640889.xlsx</p><media xlink:href="bdj-10-e76050-s020.xlsx" mimetype="Microsoft Excel Document" mime-subtype="xlsx" position="float" orientation="portrait" xlink:type="simple"><uri content-type="original_file" xlink:type="simple">https://binary.pensoft.net/file/640889</uri></media><attrib specific-use="authors">Antranig Basman, Charlie Gibbs, Donna Gibbs, Andy Lamb, Jessica Scott, Andrew Simon</attrib></supplementary-material></tp:treatment-sec><ref-list><ref id="B6747979"><element-citation xmlns:xlink="http://www.w3.org/1999/xlink" publication-type="article" xlink:type="simple"><person-group person-group-type="author"><name name-style="western"><surname>Burgin</surname><given-names>C. J.</given-names></name><name name-style="western"><surname>Colella</surname><given-names>J. P.</given-names></name><name name-style="western"><surname>Kahn</surname><given-names>P. L.</given-names></name><name name-style="western"><surname>Upham</surname><given-names>N. S.</given-names></name></person-group><year>2018</year><article-title>How many species of mammals are there?</article-title><source>Journal of Mammalogy</source><volume>99</volume><issue>1</issue><fpage>1</fpage><lpage>14</lpage><pub-id pub-id-type="doi">10.1093/jmammal/gyx147</pub-id></element-citation></ref><ref id="B6747988"><element-citation xmlns:xlink="http://www.w3.org/1999/xlink" publication-type="book" xlink:type="simple"><person-group person-group-type="author"><name name-style="western"><surname>Ford</surname><given-names>J. K.</given-names></name></person-group><year>2014</year><source>Marine mammals of British Columbia</source><publisher-name>Royal British Columbia Museum</publisher-name><publisher-loc>Victoria (BC, Canada)</publisher-loc><size units="page">464</size></element-citation></ref><ref id="B6748004"><element-citation xmlns:xlink="http://www.w3.org/1999/xlink" publication-type="other" xlink:type="simple"><person-group person-group-type="author"><name name-style="western"><surname>Canada</surname><given-names>Fisheries and Oceans</given-names></name></person-group><year>2009</year><article-title>Management plan for the Pacific harbour porpoise (<italic><tp:taxon-name><tp:taxon-name-part taxon-name-part-type="genus" reg="Phocoena">Phocoena</tp:taxon-name-part><tp:taxon-name-part taxon-name-part-type="species" reg="phocoena">phocoena</tp:taxon-name-part></tp:taxon-name></italic>) in Canada. Species at Risk Act management plan series</article-title><publisher-name>Fisheries and Oceans Canada</publisher-name></element-citation></ref><ref id="B6748020"><element-citation xmlns:xlink="http://www.w3.org/1999/xlink" publication-type="other" xlink:type="simple"><person-group person-group-type="author"><name name-style="western"><surname>Canada</surname><given-names>Fisheries and Oceans</given-names></name></person-group><year>2010</year><article-title>Management plan for the Eastern Pacific grey whale (<italic><tp:taxon-name><tp:taxon-name-part taxon-name-part-type="genus" reg="Eschrichtius">Eschrichtius</tp:taxon-name-part><tp:taxon-name-part taxon-name-part-type="species" reg="robustus">robustus</tp:taxon-name-part></tp:taxon-name></italic>) in Canada. Species at Risk Act management plan series</article-title><publisher-name>Fisheries and Oceans Canada</publisher-name></element-citation></ref><ref id="B6748028"><element-citation xmlns:xlink="http://www.w3.org/1999/xlink" publication-type="other" xlink:type="simple"><person-group person-group-type="author"><name name-style="western"><surname>Canada</surname><given-names>Fisheries and Oceans</given-names></name></person-group><year>2013</year><article-title>Recovery strategy for the North Pacific humpback whale (<italic><tp:taxon-name><tp:taxon-name-part taxon-name-part-type="genus" reg="Megaptera">Megaptera</tp:taxon-name-part><tp:taxon-name-part taxon-name-part-type="species" reg="novaeangliae">novaeangliae</tp:taxon-name-part></tp:taxon-name></italic>) in Canada. Species at Risk Act recovery strategy series</article-title><publisher-name>Fisheries and Oceans Canada</publisher-name></element-citation></ref><ref id="B6748036"><element-citation xmlns:xlink="http://www.w3.org/1999/xlink" publication-type="other" xlink:type="simple"><person-group person-group-type="author"><name name-style="western"><surname>Canada</surname><given-names>Fisheries and Oceans</given-names></name></person-group><year>2018</year><article-title>Recovery strategy for the northern and southern resident killer whales (<italic><tp:taxon-name><tp:taxon-name-part taxon-name-part-type="genus" reg="Orcinus">Orcinus</tp:taxon-name-part><tp:taxon-name-part taxon-name-part-type="species" reg="orca">orca</tp:taxon-name-part></tp:taxon-name></italic>) in Canada. Species at Risk Act recovery strategy series</article-title><publisher-name>Fisheries &amp; Oceans Canada</publisher-name></element-citation></ref><ref id="B6747996"><element-citation xmlns:xlink="http://www.w3.org/1999/xlink" publication-type="other" xlink:type="simple"><person-group person-group-type="author"><name name-style="western"><surname>Canada</surname><given-names>Fisheries and Oceans</given-names></name></person-group><year>2007</year><article-title>Recovery strategy for the transient killer whale (<italic><tp:taxon-name><tp:taxon-name-part taxon-name-part-type="genus" reg="Orcinus">Orcinus</tp:taxon-name-part><tp:taxon-name-part taxon-name-part-type="species" reg="orca">orca</tp:taxon-name-part></tp:taxon-name></italic>) in Canada. Species at Risk Act recovery strategy series</article-title><publisher-name>Fisheries and Oceans Canada</publisher-name></element-citation></ref><ref id="B6748012"><element-citation xmlns:xlink="http://www.w3.org/1999/xlink" publication-type="other" xlink:type="simple"><person-group person-group-type="author"><name name-style="western"><surname>Canada</surname><given-names>Fisheries and Oceans</given-names></name></person-group><year>2009</year><article-title>Management plan for the offshore killer whale (<italic><tp:taxon-name><tp:taxon-name-part taxon-name-part-type="genus" reg="Orcinus">Orcinus</tp:taxon-name-part><tp:taxon-name-part taxon-name-part-type="species" reg="orca">orca</tp:taxon-name-part></tp:taxon-name></italic>) in Canada. Species at Risk Act management plan series</article-title><publisher-name>Fisheries and Oceans Canada</publisher-name></element-citation></ref><ref id="B6748044"><element-citation xmlns:xlink="http://www.w3.org/1999/xlink" publication-type="article" xlink:type="simple"><person-group person-group-type="author"><name name-style="western"><surname>Williams</surname><given-names>R.</given-names></name><name name-style="western"><surname>Thomas</surname><given-names>L.</given-names></name></person-group><year>2007</year><article-title>Distribution and abundance of marine mammals in the coastal waters of British Columbia, Canada</article-title><source>Journal of Cetacean Research and Management</source><volume>9</volume><fpage>15</fpage><lpage>28</lpage></element-citation></ref><ref id="B6748053"><element-citation xmlns:xlink="http://www.w3.org/1999/xlink" publication-type="website" xlink:type="simple"><person-group person-group-type="author"><name name-style="western"><surname>Nagorsen</surname><given-names>D.</given-names></name></person-group><article-title>Mammals of British Columbia (2014)</article-title><uri xlink:type="simple">https://ibis.geog.ubc.ca/biodiversity/efauna/documents/MammalsofBCChecklist.pdf</uri><date-in-citation content-type="access-date">2021-02-13T00:00:00+02:00</date-in-citation></element-citation></ref><ref id="B6748073"><element-citation xmlns:xlink="http://www.w3.org/1999/xlink" publication-type="article" xlink:type="simple"><person-group person-group-type="author"><name name-style="western"><surname>Harvey</surname><given-names>G. K.</given-names></name><name name-style="western"><surname>Nelson</surname><given-names>T. A.</given-names></name><name name-style="western"><surname>Fox</surname><given-names>C. H.</given-names></name><name name-style="western"><surname>Paquet</surname><given-names>P. C.</given-names></name></person-group><year>2017</year><article-title>Quantifying marine mammal hotspots in British Columbia, Canada</article-title><source>Ecosphere</source><volume>8</volume><issue>7</issue><fpage>e01884</fpage><pub-id pub-id-type="doi">10.1002/ecs2.1884</pub-id></element-citation></ref></ref-list></tp:taxon-treatment>
