# Supplementary material for: Toward an atlas of Salish Sea biodiversity: the flora and fauna of Galiano Island, British Columbia, Canada. Part I. Marine zoology
Source: Biodivers Data J. 2022 Mar 10;10:e76050. doi: 10.3897/BDJ.10.e76050 (PMC8930920; doi:10.3897/BDJ.10.e76050)
Supplement: Supplementary material 3 — Cnidaria of Galiano Island, British Columbia, Canada [file bdj-10-e76050-s003.xlsx]

## Sheet: Taxa
Taxon_Local_ID	Kingdom	Subkingdom	Phylum	Subphylum	Superclass	Class	Subclass	Superorder	Order	Suborder	Infraorder	Superfamily	Family	Subfamily	Tribe	Subtribe	Genus	Subgenus	Species	Subspecies	Variety	Form	Authorship	Nomenclature	Feeds on	symbioticWith	parasiteOf	Host of	Native Status	Conservation Status	Distribution	Horizon	Notes
47702	Animalia		Cnidaria			Anthozoa	Ceriantharia		Spirularia				Cerianthidae				Pachycerianthus		fimbriatus				McMurrich, 1910
51658	Animalia		Cnidaria			Anthozoa	Hexacorallia		Actiniaria	Enthemonae		Actinioidea	Actiniidae				Anthopleura		artemisia				(Pickering in Dana, 1846)
52564	Animalia		Cnidaria			Anthozoa	Hexacorallia		Actiniaria	Enthemonae		Actinioidea	Actiniidae				Anthopleura		elegantissima				(Brandt, 1835)
465158	Animalia		Cnidaria			Anthozoa	Hexacorallia		Actiniaria	Enthemonae		Actinioidea	Actiniidae				Cribrinopsis		fernaldi				Siebert & Spaulding, 1976
936577	Animalia		Cnidaria			Anthozoa	Hexacorallia		Actiniaria	Enthemonae		Actinioidea	Actiniidae				Cribrinopsis		rubens				Sanamyan, Sanamyan, McDaniel, Martynov, Korshunova & Bocharova, 2019
429853	Animalia		Cnidaria			Anthozoa	Hexacorallia		Actiniaria	Enthemonae		Actinioidea	Actiniidae				Epiactis		lisbethae				Fautin & Chia, 1986
49060	Animalia		Cnidaria			Anthozoa	Hexacorallia		Actiniaria	Enthemonae		Actinioidea	Actiniidae				Epiactis		prolifera				Verrill, 1869
898651	Animalia		Cnidaria			Anthozoa	Hexacorallia		Actiniaria	Enthemonae		Actinioidea	Actiniidae				Urticina		clandestina				Sanamyan N., Sanamyan K. & McDaniel, 2013
492672	Animalia		Cnidaria			Anthozoa	Hexacorallia		Actiniaria	Enthemonae		Actinioidea	Actiniidae				Urticina		grebelnyi				Sanamyan & Sanamyan, 2006										Reported as Urticina crassicornis in collections at the RBCM (986-00197-009). This European species concept is commonly misapplied to U. grebelnyi. See Sanamyan and Sanamyan 2006.
47814	Animalia		Cnidaria			Anthozoa	Hexacorallia		Actiniaria	Enthemonae		Actinioidea	Haloclavidae				Peachia		quinquecapitata				McMurrich, 1913
459981	Animalia		Cnidaria			Anthozoa	Hexacorallia		Actiniaria	Enthemonae		Actinostoloidea	Actinostolidae				Stomphia		coccinea				(Müller, 1776)
501276	Animalia		Cnidaria			Anthozoa	Hexacorallia		Actiniaria	Enthemonae		Actinostoloidea	Actinostolidae				Stomphia		didemon				Siebert, 1973
81783	Animalia		Cnidaria			Anthozoa	Hexacorallia		Actiniaria	Enthemonae		Metridioidea	Diadumenidae				Diadumene		lineata				(Verrill, 1869)
124510	Animalia		Cnidaria			Anthozoa	Hexacorallia		Actiniaria	Enthemonae		Metridioidea	Halcampidae				Halcampa		decemtentaculata				Hand, 1955
51812	Animalia		Cnidaria			Anthozoa	Hexacorallia		Actiniaria	Enthemonae		Metridioidea	Metridiidae				Metridium		farcimen				(Brandt, 1835)
49071	Animalia		Cnidaria			Anthozoa	Hexacorallia		Actiniaria	Enthemonae		Metridioidea	Metridiidae				Metridium		senile				(Linnaeus, 1761)
459907	Animalia		Cnidaria			Anthozoa	Hexacorallia		Scleractinia				Caryophylliidae				Caryophyllia	Caryophyllia	alaskensis				Vaughan, 1941
293284	Animalia		Cnidaria			Anthozoa	Hexacorallia		Scleractinia				Caryophylliidae				Paracyathus		stearnsii				Verrill, 1869
51799	Animalia		Cnidaria			Anthozoa	Hexacorallia		Scleractinia				Dendrophylliidae				Balanophyllia	Balanophyllia	elegans				Verrill, 1864
429859	Animalia		Cnidaria			Anthozoa	Hexacorallia		Zoantharia	Macrocnemina			Epizoanthidae				Epizoanthus		scotinus				Wood, 1957
338004	Animalia		Cnidaria			Anthozoa	Octocorallia		Alcyonacea	Alcyoniina			Alcyoniidae				Alcyonium		sp.														The genus Alcyonium has been documented from both the southern Gulf Islands and from Race Rocks / Browning Passage / Weynton Passage. These populations are genetically different though they have not yet been circumscribed as species.
460061	Animalia		Cnidaria			Anthozoa	Octocorallia		Alcyonacea	Alcyoniina			Alcyoniidae				Discophyton		rudyi				(Verseveldt & van Ofwegen, 1992)
424307	Animalia		Cnidaria			Anthozoa	Octocorallia		Alcyonacea	Alcyoniina			Alcyoniidae				Thrombophyton		trachydermum				McFadden & Hochberg, 2003
1283181	Animalia		Cnidaria			Anthozoa	Octocorallia		Pennatulacea	Subselliflorae			Balticinidae				Balticina		willemoesi				(Kölliker, 1880)										Reported as Halipteris willemoesi (Kölliker, 1880)
448320	Animalia		Cnidaria			Anthozoa	Octocorallia		Pennatulacea	Subselliflorae			Pennatulidae				Ptilosarcus		gurneyi				(Gray, 1860)
61459	Animalia		Cnidaria			Anthozoa	Octocorallia		Pennatulacea	Subselliflorae			Virgulariidae				Stylatula		elongata				(Gabb, 1862)
195571	Animalia		Cnidaria			Anthozoa	Octocorallia		Pennatulacea	Subselliflorae			Virgulariidae				Virgularia		sp.
247163	Animalia		Cnidaria			Hydrozoa	Hydroidolina		Anthoathecata	Aplanulata			Corymorphidae				Euphysa		spp.														Multiple Euphysa species are likely present in the region. "Differences are apparently in the young specimens, but generally we only ever see the adults. Euphysa japonica has four tentacles, all alike, including the youngest stages. Euphysa flammea has four tentacles as an adult, but it is released with only one tentacle and the rest develop successively. Euphysa tentaculata (which may well be an…
324497	Animalia		Cnidaria			Hydrozoa	Hydroidolina		Anthoathecata	Aplanulata			Tubulariidae				Ectopleura		crocea				(Agassiz, 1862)
492142	Animalia		Cnidaria			Hydrozoa	Hydroidolina		Anthoathecata	Aplanulata			Tubulariidae				Ectopleura		marina				(Torrey, 1902)
461660	Animalia		Cnidaria			Hydrozoa	Hydroidolina		Anthoathecata	Aplanulata			Tubulariidae				Tubularia		indivisa				Linnaeus, 1758
51640	Animalia		Cnidaria			Hydrozoa	Hydroidolina		Anthoathecata	Capitata			Corynidae				Polyorchis		penicillatus				(Eschscholtz, 1829)
51653	Animalia		Cnidaria			Hydrozoa	Hydroidolina		Anthoathecata	Capitata			Corynidae				Sarsia		spp.
448319	Animalia		Cnidaria			Hydrozoa	Hydroidolina		Anthoathecata	Capitata			Corynidae				Sarsia		tubulosa				(M. Sars, 1835)
247135	Animalia		Cnidaria			Hydrozoa	Hydroidolina		Anthoathecata	Filifera			Bougainvilliidae				Bougainvillia		sp.
63662	Animalia		Cnidaria			Hydrozoa	Hydroidolina		Anthoathecata	Filifera			Bougainvilliidae				Garveia		annulata				Nutting, 1901
203798	Animalia		Cnidaria			Hydrozoa	Hydroidolina		Anthoathecata	Filifera			Hydractiniidae				Hydractinia		sp.
1118982	Animalia		Cnidaria			Hydrozoa	Hydroidolina		Anthoathecata	Filifera			Hydractiniidae				Schuchertinia		allmanii				(Bonnevie, 1898)
854771	Animalia		Cnidaria			Hydrozoa	Hydroidolina		Anthoathecata	Filifera			Hydractiniidae				Schuchertinia		milleri				(Torrey, 1902)
888777	Animalia		Cnidaria			Hydrozoa	Hydroidolina		Anthoathecata	Filifera			Pandeidae				Catablema		vesicarium	nodulosum			Bigelow, 1913
776381	Animalia		Cnidaria			Hydrozoa	Hydroidolina		Anthoathecata	Filifera			Pandeidae				Leuckartiara		longicalcar				Schuchert, 2018
491131	Animalia		Cnidaria			Hydrozoa	Hydroidolina		Anthoathecata	Filifera			Pandeidae				Neoturris		breviconis				(Murbach & Shearer, 1902)
255140	Animalia		Cnidaria			Hydrozoa	Hydroidolina		Anthoathecata	Filifera			Pandeidae				Stomotoca		atra				L. Agassiz, 1862
873890	Animalia		Cnidaria			Hydrozoa	Hydroidolina		Anthoathecata	Filifera			Similiclavidae				Similiclava		nivea				Calder, Choong & McDaniel, 2015
131205	Animalia		Cnidaria			Hydrozoa	Hydroidolina		Anthoathecata	Filifera			Stylasteridae				Stylantheca		papillosa				(Dall, 1884)
459985	Animalia		Cnidaria			Hydrozoa	Hydroidolina		Anthoathecata	Filifera			Stylasteridae				Stylaster		verrillii				(Dall, 1884)
325995	Animalia		Cnidaria			Hydrozoa	Hydroidolina		Leptothecata				Aequoreidae				Aequorea		victoria s.lat.														"Aequorea victoria is our native species, named nearby, whereas A. forskalea is native to Europe or the East Coast. Sarah Abboud's recent molecular analysis of Pacific coast Aequorea showed they belonged to a 'victoria' clade, including many potential species or subspecies." (Wyatt Patry pers. comm. 2020).
195428	Animalia		Cnidaria			Hydrozoa	Hydroidolina		Leptothecata				Campanulariidae				Clytia		gregaria				(Agassiz, 1862)										Reported as Phialidium gregarium in CMN collections, an unaccepted synonym (WoRMS Editorial Board 2021).
49536	Animalia		Cnidaria			Hydrozoa	Hydroidolina		Leptothecata				Campanulariidae				Obelia		spp.														At least two species are present in the genus—O. dichotoma and O. longissima—but they cannot be determined in the field.
500952	Animalia		Cnidaria			Hydrozoa	Hydroidolina		Leptothecata				Campanulariidae				Orthopyxis		sp.
127158	Animalia		Cnidaria			Hydrozoa	Hydroidolina		Leptothecata				Campanulariidae				Rhizocaulus		verticillatus				(Linnaeus, 1758)
348053	Animalia		Cnidaria			Hydrozoa	Hydroidolina		Leptothecata				Eirenidae				Eutonina		indicans				(Romanes, 1876)
668120	Animalia		Cnidaria			Hydrozoa	Hydroidolina		Leptothecata				Haleciidae				Halecium		beanii				(Johnston, 1838)
874028	Animalia		Cnidaria			Hydrozoa	Hydroidolina		Leptothecata				Haleciidae				Halecium		densum				Calkins, 1899
874029	Animalia		Cnidaria			Hydrozoa	Hydroidolina		Leptothecata				Lafoeidae				Grammaria		spp.
423721	Animalia		Cnidaria			Hydrozoa	Hydroidolina		Leptothecata				Lafoeidae				Lafoea		dumosa				(Fleming, 1820)
550154	Animalia		Cnidaria			Hydrozoa	Hydroidolina		Leptothecata				Melicertidae				Melicertum		octocostatum				(M. Sars, 1835)
493918	Animalia		Cnidaria			Hydrozoa	Hydroidolina		Leptothecata				Mitrocomidae				Mitrocoma		cellularia				(Agassiz, 1862)										Reported as Halistaura cellularia in CMN collections, an unaccepted synonym (WoRMS Editorial Board 2021).
51218	Animalia		Cnidaria			Hydrozoa	Hydroidolina		Leptothecata			Plumularioidea	Aglaopheniidae				Aglaophenia		spp.														At least two other taxa—A. struthionides and A. latirostris—are expected in the region. The former may be more likely to be observed, though it is impossible to be certain without close examination.
209141	Animalia		Cnidaria			Hydrozoa	Hydroidolina		Leptothecata			Plumularioidea	Plumulariidae				Plumularia		setacea				(Linnaeus, 1758)
60609	Animalia		Cnidaria			Hydrozoa	Hydroidolina		Leptothecata			Plumularioidea	Plumulariidae				Plumularia		sp.
60656	Animalia		Cnidaria			Hydrozoa	Hydroidolina		Leptothecata			Sertularioidea	Sertularellidae				Sertularella		sp.
55322	Animalia		Cnidaria			Hydrozoa	Hydroidolina		Leptothecata			Sertularioidea	Sertulariidae				Abietinaria		spp.														Sturdy hydroids with alternating zoantheca structures. According to Fraser 1937, numerous species in this genus are known to the region.
1353331	Animalia		Cnidaria			Hydrozoa	Hydroidolina		Leptothecata			Sertularioidea	Sertulariidae				Amphisbetia		greenei				(Murray, 1860)										Reported as Abietinaria greenei, an unaccepted synonym (WoRMS Editorial Board 2021).
873899	Animalia		Cnidaria			Hydrozoa	Hydroidolina		Leptothecata			Sertularioidea	Sertulariidae				Hydrallmania		franciscana				(Trask, 1857)
468278	Animalia		Cnidaria			Hydrozoa	Hydroidolina		Leptothecata			Sertularioidea	Sertulariidae				Thuiaria		sp.1														Reported as Selaginopsis sp., an unaccepted synonym (WoRMS Editorial Board 2022).
514521	Animalia		Cnidaria			Hydrozoa	Hydroidolina		Leptothecata			Sertularioidea	Sertulariidae				Thuiaria		spp.
873882	Animalia		Cnidaria			Hydrozoa	Hydroidolina		Leptothecata			Sertularioidea	Sertulariidae				Thuiaria		thuja				(Linnaeus, 1758)
201710	Animalia		Cnidaria			Hydrozoa	Hydroidolina		Siphonophorae	Calycophorae			Diphyidae	Diphyinae			Muggiaea		sp.
506580	Animalia		Cnidaria			Hydrozoa	Hydroidolina		Siphonophorae	Physonectae			Agalmatidae				Nanomia		bijuga				(Delle Chiaje, 1844)
501046	Animalia		Cnidaria			Hydrozoa	Trachylinae		Limnomedusae				Olindiidae				Gonionemus		vertens				A. Agassiz, 1862
247208	Animalia		Cnidaria			Hydrozoa	Trachylinae		Narcomedusae				Cuninidae				Solmissus		spp.
1156476	Animalia		Cnidaria			Hydrozoa	Trachylinae		Narcomedusae				Solmundaeginidae				Solmundaegina		nematophora				Lindsay, 2017										This cryptic species was recently separated from Aegina citrea. "Everything from surface waters in the Salish Sea is Solmundaegina nematophora" (Claudia Mills pers. comm. 2021)
256085	Animalia		Cnidaria			Hydrozoa	Trachylinae		Trachymedusae				Rhopalonematidae				Aglantha		digitale				(O. F. Müller, 1776)
786996	Animalia		Cnidaria			Scyphozoa	Discomedusae		Semaeostomeae				Cyaneidae				Cyanea		ferruginea				Eschscholtz, 1829
52966	Animalia		Cnidaria			Scyphozoa	Discomedusae		Semaeostomeae				Phacellophoridae				Phacellophora		camtschatica				Brandt, 1835
130235	Animalia		Cnidaria			Scyphozoa	Discomedusae		Semaeostomeae				Ulmaridae	Aureliinae			Aurelia		labiata				Chamisso & Eysenhardt, 1821

## Sheet: Materials
typeStatus	occurrenceID	catalogNumber	occurrenceDetails	occurrenceRemarks	recordNumber	recordedBy	individualID	individualCount	sex	lifeStage	reproductiveCondition	behavior	establishmentMeans	occurrenceStatus	preparations	disposition	otherCatalogNumbers	previousIdentifications	associatedMedia	associatedReferences	associatedOccurrences	associatedSequences	taxonID	scientificNameID	acceptedNameUsageID	parentNameUsageID	originalNameUsageID	nameAccordingToID	namePublishedInID	taxonConceptID	scientificName	acceptedNameUsage	parentNameUsage	originalNameUsage	nameAccordingTo	namePublishedIn	higherClassification	kingdom	phylum	class	order	family	genus	specificEpithet	infraspecificEpithet	taxonRank	verbatimTaxonRank	scientificNameAuthorship	vernacularName
	imerss.org:PMLS:1					Andy Lamb								PRESENT				Metridium senile					iNaturalist:49071								Metridium senile							Animalia	Cnidaria	Anthozoa	Actiniaria	Metridiidae	Metridium	senile		species		(Linnaeus, 1761)
	imerss.org:PMLS:2					Andy Lamb								PRESENT				Obelia spp.					iNaturalist:49536								Obelia							Animalia	Cnidaria	Hydrozoa	Leptothecata	Campanulariidae	Obelia			genus
	imerss.org:PMLS:13					Andy Lamb								PRESENT				Metridium senile					iNaturalist:49071								Metridium senile							Animalia	Cnidaria	Anthozoa	Actiniaria	Metridiidae	Metridium	senile		species		(Linnaeus, 1761)
	imerss.org:PMLS:14					Andy Lamb								PRESENT				Balanophyllia elegans					iNaturalist:51799								Balanophyllia (Balanophyllia) elegans							Animalia	Cnidaria	Anthozoa	Scleractinia	Dendrophylliidae	Balanophyllia	elegans		species		Verrill, 1864
	imerss.org:PMLS:15					Andy Lamb								PRESENT				Ptilosarcus gurneyi					iNaturalist:448320								Ptilosarcus gurneyi							Animalia	Cnidaria	Anthozoa	Pennatulacea	Pennatulidae	Ptilosarcus	gurneyi		species		(Gray, 1860)
	imerss.org:PMLS:57					Andy Lamb								PRESENT				Metridium senile					iNaturalist:49071								Metridium senile							Animalia	Cnidaria	Anthozoa	Actiniaria	Metridiidae	Metridium	senile		species		(Linnaeus, 1761)
	imerss.org:PMLS:58					Andy Lamb								PRESENT				Urticina grebelnyi					iNaturalist:492672								Urticina grebelnyi							Animalia	Cnidaria	Anthozoa	Actiniaria	Actiniidae	Urticina	grebelnyi		species		Sanamyan & Sanamyan, 2006
	imerss.org:PMLS:59					Andy Lamb								PRESENT				Urticina clandestina					iNaturalist:898651								Urticina clandestina							Animalia	Cnidaria	Anthozoa	Actiniaria	Actiniidae	Urticina	clandestina		species		Sanamyan N., Sanamyan K. & McDaniel, 2013
	imerss.org:PMLS:99					Andy Lamb								PRESENT				Abietinaria greenei					iNaturalist:1353331								Amphisbetia greenei							Animalia	Cnidaria	Hydrozoa	Leptothecata	Sertulariidae	Amphisbetia	greenei		species		(Murray, 1860)
	imerss.org:PMLS:100					Andy Lamb								PRESENT				Aglaophenia spp.					iNaturalist:51218								Aglaophenia							Animalia	Cnidaria	Hydrozoa	Leptothecata	Aglaopheniidae	Aglaophenia			genus
	imerss.org:PMLS:101					Andy Lamb								PRESENT				Ptilosarcus gurneyi					iNaturalist:448320								Ptilosarcus gurneyi							Animalia	Cnidaria	Anthozoa	Pennatulacea	Pennatulidae	Ptilosarcus	gurneyi		species		(Gray, 1860)
	imerss.org:PMLS:102					Andy Lamb								PRESENT				Balanophyllia elegans					iNaturalist:51799								Balanophyllia (Balanophyllia) elegans							Animalia	Cnidaria	Anthozoa	Scleractinia	Dendrophylliidae	Balanophyllia	elegans		species		Verrill, 1864
	imerss.org:PMLS:103					Andy Lamb								PRESENT				Cribrinopsis fernaldi					iNaturalist:465158								Cribrinopsis fernaldi							Animalia	Cnidaria	Anthozoa	Actiniaria	Actiniidae	Cribrinopsis	fernaldi		species		Siebert & Spaulding, 1976
	imerss.org:PMLS:104					Andy Lamb								PRESENT				Stomphia didemon					iNaturalist:501276								Stomphia didemon							Animalia	Cnidaria	Anthozoa	Actiniaria	Actinostolidae	Stomphia	didemon		species		Siebert, 1973
	imerss.org:PMLS:105					Andy Lamb								PRESENT				Metridium senile					iNaturalist:49071								Metridium senile							Animalia	Cnidaria	Anthozoa	Actiniaria	Metridiidae	Metridium	senile		species		(Linnaeus, 1761)
	imerss.org:PMLS:140					Andy Lamb								PRESENT				Metridium senile					iNaturalist:49071								Metridium senile							Animalia	Cnidaria	Anthozoa	Actiniaria	Metridiidae	Metridium	senile		species		(Linnaeus, 1761)
	imerss.org:PMLS:141					Andy Lamb								PRESENT				Urticina grebelnyi					iNaturalist:492672								Urticina grebelnyi							Animalia	Cnidaria	Anthozoa	Actiniaria	Actiniidae	Urticina	grebelnyi		species		Sanamyan & Sanamyan, 2006
	imerss.org:PMLS:142					Andy Lamb								PRESENT				Epiactis prolifera					iNaturalist:49060								Epiactis prolifera							Animalia	Cnidaria	Anthozoa	Actiniaria	Actiniidae	Epiactis	prolifera		species		Verrill, 1869
	imerss.org:PMLS:143					Andy Lamb								PRESENT				Pachycerianthus fimbriatus					iNaturalist:47702								Pachycerianthus fimbriatus							Animalia	Cnidaria	Anthozoa	Spirularia	Cerianthidae	Pachycerianthus	fimbriatus		species		McMurrich, 1910
	imerss.org:PMLS:144					Andy Lamb								PRESENT				Balanophyllia elegans					iNaturalist:51799								Balanophyllia (Balanophyllia) elegans							Animalia	Cnidaria	Anthozoa	Scleractinia	Dendrophylliidae	Balanophyllia	elegans		species		Verrill, 1864
	imerss.org:PMLS:145					Andy Lamb								PRESENT				Ptilosarcus gurneyi					iNaturalist:448320								Ptilosarcus gurneyi							Animalia	Cnidaria	Anthozoa	Pennatulacea	Pennatulidae	Ptilosarcus	gurneyi		species		(Gray, 1860)
	imerss.org:PMLS:193					Andy Lamb								PRESENT				Metridium farcimen					iNaturalist:51812								Metridium farcimen							Animalia	Cnidaria	Anthozoa	Actiniaria	Metridiidae	Metridium	farcimen		species		(Brandt, 1835)
	imerss.org:PMLS:194					Andy Lamb								PRESENT				Pachycerianthus fimbriatus					iNaturalist:47702								Pachycerianthus fimbriatus							Animalia	Cnidaria	Anthozoa	Spirularia	Cerianthidae	Pachycerianthus	fimbriatus		species		McMurrich, 1910
	imerss.org:PMLS:195					Andy Lamb								PRESENT				Balanophyllia elegans					iNaturalist:51799								Balanophyllia (Balanophyllia) elegans							Animalia	Cnidaria	Anthozoa	Scleractinia	Dendrophylliidae	Balanophyllia	elegans		species		Verrill, 1864
	imerss.org:PMLS:196					Andy Lamb								PRESENT				Ptilosarcus gurneyi					iNaturalist:448320								Ptilosarcus gurneyi							Animalia	Cnidaria	Anthozoa	Pennatulacea	Pennatulidae	Ptilosarcus	gurneyi		species		(Gray, 1860)
	imerss.org:PMLS:232			Count: many		Andy Lamb								PRESENT				Metridium senile					iNaturalist:49071								Metridium senile							Animalia	Cnidaria	Anthozoa	Actiniaria	Metridiidae	Metridium	senile		species		(Linnaeus, 1761)
	imerss.org:PMLS:233					Andy Lamb								PRESENT				Urticina grebelnyi					iNaturalist:492672								Urticina grebelnyi							Animalia	Cnidaria	Anthozoa	Actiniaria	Actiniidae	Urticina	grebelnyi		species		Sanamyan & Sanamyan, 2006
	imerss.org:PMLS:234					Andy Lamb								PRESENT				Epizoanthus scotinus					iNaturalist:429859								Epizoanthus scotinus							Animalia	Cnidaria	Anthozoa	Zoantharia	Epizoanthidae	Epizoanthus	scotinus		species		Wood, 1957
	imerss.org:PMLS:235					Andy Lamb								PRESENT				Balanophyllia elegans					iNaturalist:51799								Balanophyllia (Balanophyllia) elegans							Animalia	Cnidaria	Anthozoa	Scleractinia	Dendrophylliidae	Balanophyllia	elegans		species		Verrill, 1864
	imerss.org:PMLS:236					Andy Lamb								PRESENT				Abietinaria spp.					iNaturalist:55322								Abietinaria							Animalia	Cnidaria	Hydrozoa	Leptothecata	Sertulariidae	Abietinaria			genus
	imerss.org:PMLS:237					Andy Lamb								PRESENT				Plumularia setacea					iNaturalist:209141								Plumularia setacea							Animalia	Cnidaria	Hydrozoa	Leptothecata	Plumulariidae	Plumularia	setacea		species		(Linnaeus, 1758)
	imerss.org:PMLS:238					Andy Lamb								PRESENT				Ectopleura marina					iNaturalist:492142								Ectopleura marina							Animalia	Cnidaria	Hydrozoa	Anthoathecata	Tubulariidae	Ectopleura	marina		species		(Torrey, 1902)
	imerss.org:PMLS:239					Andy Lamb								PRESENT				Clytia gregaria					iNaturalist:195428								Clytia gregaria							Animalia	Cnidaria	Hydrozoa	Leptothecata	Campanulariidae	Clytia	gregaria		species		(Agassiz, 1862)
	imerss.org:PMLS:287					Andy Lamb								PRESENT				Metridium senile					iNaturalist:49071								Metridium senile							Animalia	Cnidaria	Anthozoa	Actiniaria	Metridiidae	Metridium	senile		species		(Linnaeus, 1761)
	imerss.org:PMLS:288			Count: very abundant		Andy Lamb								PRESENT				Urticina grebelnyi					iNaturalist:492672								Urticina grebelnyi							Animalia	Cnidaria	Anthozoa	Actiniaria	Actiniidae	Urticina	grebelnyi		species		Sanamyan & Sanamyan, 2006
	imerss.org:PMLS:289					Andy Lamb								PRESENT				Aglaophenia spp.					iNaturalist:51218								Aglaophenia							Animalia	Cnidaria	Hydrozoa	Leptothecata	Aglaopheniidae	Aglaophenia			genus
	imerss.org:PMLS:290					Andy Lamb								PRESENT				Abietinaria spp.					iNaturalist:55322								Abietinaria							Animalia	Cnidaria	Hydrozoa	Leptothecata	Sertulariidae	Abietinaria			genus
	imerss.org:PMLS:291					Andy Lamb								PRESENT				Plumularia setacea					iNaturalist:209141								Plumularia setacea							Animalia	Cnidaria	Hydrozoa	Leptothecata	Plumulariidae	Plumularia	setacea		species		(Linnaeus, 1758)
	imerss.org:PMLS:292					Andy Lamb								PRESENT				Mitrocoma cellularia					iNaturalist:493918								Mitrocoma cellularia							Animalia	Cnidaria	Hydrozoa	Leptothecata	Mitrocomidae	Mitrocoma	cellularia		species		(Agassiz, 1862)
	imerss.org:PMLS:293					Andy Lamb								PRESENT				Aequorea spp.					iNaturalist:191502								Aequorea							Animalia	Cnidaria	Hydrozoa	Leptothecata	Aequoreidae	Aequorea			genus
	imerss.org:PMLS:373			Count: some		Andy Lamb								PRESENT				Metridium farcimen					iNaturalist:51812								Metridium farcimen							Animalia	Cnidaria	Anthozoa	Actiniaria	Metridiidae	Metridium	farcimen		species		(Brandt, 1835)
	imerss.org:PMLS:374			Count: very abundant		Andy Lamb								PRESENT				Balanophyllia elegans					iNaturalist:51799								Balanophyllia (Balanophyllia) elegans							Animalia	Cnidaria	Anthozoa	Scleractinia	Dendrophylliidae	Balanophyllia	elegans		species		Verrill, 1864
	imerss.org:PMLS:375					Andy Lamb		1						PRESENT				Ptilosarcus gurneyi					iNaturalist:448320								Ptilosarcus gurneyi							Animalia	Cnidaria	Anthozoa	Pennatulacea	Pennatulidae	Ptilosarcus	gurneyi		species		(Gray, 1860)
	imerss.org:PMLS:376					Andy Lamb								PRESENT				Stylantheca papillosa					iNaturalist:131205								Stylantheca papillosa							Animalia	Cnidaria	Hydrozoa	Anthoathecata	Stylasteridae	Stylantheca	papillosa		species		(Dall, 1884)
	imerss.org:PMLS:377			Count: very abundant		Andy Lamb								PRESENT				Aglaophenia spp.					iNaturalist:51218								Aglaophenia							Animalia	Cnidaria	Hydrozoa	Leptothecata	Aglaopheniidae	Aglaophenia			genus
	imerss.org:PMLS:378			Count: abundant		Andy Lamb								PRESENT				Abietinaria spp.					iNaturalist:55322								Abietinaria							Animalia	Cnidaria	Hydrozoa	Leptothecata	Sertulariidae	Abietinaria			genus
	imerss.org:PMLS:379			Count: abundant		Andy Lamb								PRESENT				Sertularella spp. / Sertularia spp.					iNaturalist:60656								Sertularella							Animalia	Cnidaria	Hydrozoa	Leptothecata	Sertularellidae	Sertularella			genus
	imerss.org:PMLS:380			Count: some		Andy Lamb								PRESENT				Selaginopsis sp.					iNaturalist:468278								Thuiaria sp.1							Animalia	Cnidaria	Hydrozoa	Leptothecata	Sertulariidae	Thuiaria	sp.1		species
	imerss.org:PMLS:381					Andy Lamb								PRESENT				Plumularia setacea					iNaturalist:209141								Plumularia setacea							Animalia	Cnidaria	Hydrozoa	Leptothecata	Plumulariidae	Plumularia	setacea		species		(Linnaeus, 1758)
	imerss.org:PMLS:382			Count: abundant		Andy Lamb								PRESENT				Plumularia sp.					iNaturalist:60609								Plumularia							Animalia	Cnidaria	Hydrozoa	Leptothecata	Plumulariidae	Plumularia			genus
	imerss.org:PMLS:383			Count: abundant		Andy Lamb								PRESENT				Abietinaria greenei					iNaturalist:1353331								Amphisbetia greenei							Animalia	Cnidaria	Hydrozoa	Leptothecata	Sertulariidae	Amphisbetia	greenei		species		(Murray, 1860)
	imerss.org:PMLS:384			Count: some		Andy Lamb								PRESENT				Garveia annulata					iNaturalist:63662								Garveia annulata							Animalia	Cnidaria	Hydrozoa	Anthoathecata	Bougainvilliidae	Garveia	annulata		species		Nutting, 1901
	imerss.org:PMLS:385			Count: some		Andy Lamb								PRESENT				Schuchertinia allmanii					iNaturalist:1118982								Schuchertinia allmanii							Animalia	Cnidaria	Hydrozoa	Anthoathecata	Hydractiniidae	Schuchertinia	allmanii		species		(Bonnevie, 1898)
	imerss.org:PMLS:386			Count: abundant		Andy Lamb								PRESENT				Similiclava nivea					iNaturalist:873890								Similiclava nivea							Animalia	Cnidaria	Hydrozoa	Anthoathecata	Similiclavidae	Similiclava	nivea		species		Calder, Choong & McDaniel, 2015
	imerss.org:PMLS:387					Andy Lamb								PRESENT				Thuiaria thuja					iNaturalist:873882								Thuiaria thuja							Animalia	Cnidaria	Hydrozoa	Leptothecata	Sertulariidae	Thuiaria	thuja		species		(Linnaeus, 1758)
	imerss.org:PMLS:388					Andy Lamb								PRESENT				Lafoea dumosa					iNaturalist:423721								Lafoea dumosa							Animalia	Cnidaria	Hydrozoa	Leptothecata	Lafoeidae	Lafoea	dumosa		species		(Fleming, 1820)
	imerss.org:PMLS:390					Andy Lamb								PRESENT				Clytia gregaria					iNaturalist:195428								Clytia gregaria							Animalia	Cnidaria	Hydrozoa	Leptothecata	Campanulariidae	Clytia	gregaria		species		(Agassiz, 1862)
	imerss.org:PMLS:471					Andy Lamb								PRESENT				Metridium farcimen					iNaturalist:51812								Metridium farcimen							Animalia	Cnidaria	Anthozoa	Actiniaria	Metridiidae	Metridium	farcimen		species		(Brandt, 1835)
	imerss.org:PMLS:472			Count: abundant		Andy Lamb								PRESENT				Anthopleura elegantissima					iNaturalist:52564								Anthopleura elegantissima							Animalia	Cnidaria	Anthozoa	Actiniaria	Actiniidae	Anthopleura	elegantissima		species		(Brandt, 1835)
	imerss.org:PMLS:473			Count: abundant		Andy Lamb								PRESENT				Balanophyllia elegans					iNaturalist:51799								Balanophyllia (Balanophyllia) elegans							Animalia	Cnidaria	Anthozoa	Scleractinia	Dendrophylliidae	Balanophyllia	elegans		species		Verrill, 1864
	imerss.org:PMLS:474					Andy Lamb								PRESENT				Alcyonium sp.?					iNaturalist:338004								Alcyonium							Animalia	Cnidaria	Anthozoa	Alcyonacea	Alcyoniidae	Alcyonium			genus
	imerss.org:PMLS:475					Andy Lamb								PRESENT				Ptilosarcus gurneyi					iNaturalist:448320								Ptilosarcus gurneyi							Animalia	Cnidaria	Anthozoa	Pennatulacea	Pennatulidae	Ptilosarcus	gurneyi		species		(Gray, 1860)
	imerss.org:PMLS:476					Andy Lamb								PRESENT				Aglaophenia spp.					iNaturalist:51218								Aglaophenia							Animalia	Cnidaria	Hydrozoa	Leptothecata	Aglaopheniidae	Aglaophenia			genus
	imerss.org:PMLS:477					Andy Lamb								PRESENT				Selaginopsis sp.					iNaturalist:468278								Thuiaria sp.1							Animalia	Cnidaria	Hydrozoa	Leptothecata	Sertulariidae	Thuiaria	sp.1		species
	imerss.org:PMLS:478					Andy Lamb								PRESENT				Plumularia setacea					iNaturalist:209141								Plumularia setacea							Animalia	Cnidaria	Hydrozoa	Leptothecata	Plumulariidae	Plumularia	setacea		species		(Linnaeus, 1758)
	imerss.org:PMLS:479					Andy Lamb								PRESENT				Obelia spp.					iNaturalist:49536								Obelia							Animalia	Cnidaria	Hydrozoa	Leptothecata	Campanulariidae	Obelia			genus
	imerss.org:PMLS:480			Count: abundant		Andy Lamb								PRESENT				Schuchertinia milleri					iNaturalist:854771								Schuchertinia milleri							Animalia	Cnidaria	Hydrozoa	Anthoathecata	Hydractiniidae	Schuchertinia	milleri		species		(Torrey, 1902)
	imerss.org:PMLS:481			Count: abundant		Andy Lamb								PRESENT				Similiclava nivea					iNaturalist:873890								Similiclava nivea							Animalia	Cnidaria	Hydrozoa	Anthoathecata	Similiclavidae	Similiclava	nivea		species		Calder, Choong & McDaniel, 2015
	imerss.org:PMLS:558					Andy Lamb								PRESENT				Metridium farcimen					iNaturalist:51812								Metridium farcimen							Animalia	Cnidaria	Anthozoa	Actiniaria	Metridiidae	Metridium	farcimen		species		(Brandt, 1835)
	imerss.org:PMLS:559					Andy Lamb		1						PRESENT				Urticina clandestina					iNaturalist:898651								Urticina clandestina							Animalia	Cnidaria	Anthozoa	Actiniaria	Actiniidae	Urticina	clandestina		species		Sanamyan N., Sanamyan K. & McDaniel, 2013
	imerss.org:PMLS:560					Andy Lamb								PRESENT				Pachycerianthus fimbriatus					iNaturalist:47702								Pachycerianthus fimbriatus							Animalia	Cnidaria	Anthozoa	Spirularia	Cerianthidae	Pachycerianthus	fimbriatus		species		McMurrich, 1910
	imerss.org:PMLS:561					Andy Lamb								PRESENT				Balanophyllia elegans					iNaturalist:51799								Balanophyllia (Balanophyllia) elegans							Animalia	Cnidaria	Anthozoa	Scleractinia	Dendrophylliidae	Balanophyllia	elegans		species		Verrill, 1864
	imerss.org:PMLS:562					Andy Lamb								PRESENT				Similiclava nivea					iNaturalist:873890								Similiclava nivea							Animalia	Cnidaria	Hydrozoa	Anthoathecata	Similiclavidae	Similiclava	nivea		species		Calder, Choong & McDaniel, 2015
	imerss.org:PMLS:618					Charlie Gibbs								PRESENT				Metridium senile					iNaturalist:49071								Metridium senile							Animalia	Cnidaria	Anthozoa	Actiniaria	Metridiidae	Metridium	senile		species		(Linnaeus, 1761)
	imerss.org:PMLS:619					Charlie Gibbs								PRESENT				Urticina clandestina					iNaturalist:898651								Urticina clandestina							Animalia	Cnidaria	Anthozoa	Actiniaria	Actiniidae	Urticina	clandestina		species		Sanamyan N., Sanamyan K. & McDaniel, 2013
	imerss.org:PMLS:620					Charlie Gibbs								PRESENT				Pachycerianthus fimbriatus					iNaturalist:47702								Pachycerianthus fimbriatus							Animalia	Cnidaria	Anthozoa	Spirularia	Cerianthidae	Pachycerianthus	fimbriatus		species		McMurrich, 1910
	imerss.org:PMLS:621					Charlie Gibbs								PRESENT				Balanophyllia elegans					iNaturalist:51799								Balanophyllia (Balanophyllia) elegans							Animalia	Cnidaria	Anthozoa	Scleractinia	Dendrophylliidae	Balanophyllia	elegans		species		Verrill, 1864
	imerss.org:PMLS:622					Charlie Gibbs								PRESENT				Ptilosarcus gurneyi					iNaturalist:448320								Ptilosarcus gurneyi							Animalia	Cnidaria	Anthozoa	Pennatulacea	Pennatulidae	Ptilosarcus	gurneyi		species		(Gray, 1860)
	imerss.org:PMLS:623					Charlie Gibbs								PRESENT				Aglaophenia spp.					iNaturalist:51218								Aglaophenia							Animalia	Cnidaria	Hydrozoa	Leptothecata	Aglaopheniidae	Aglaophenia			genus
	imerss.org:PMLS:624					Charlie Gibbs								PRESENT				Abietinaria spp.					iNaturalist:55322								Abietinaria							Animalia	Cnidaria	Hydrozoa	Leptothecata	Sertulariidae	Abietinaria			genus
	imerss.org:PMLS:625					Charlie Gibbs								PRESENT				Ectopleura marina					iNaturalist:492142								Ectopleura marina							Animalia	Cnidaria	Hydrozoa	Anthoathecata	Tubulariidae	Ectopleura	marina		species		(Torrey, 1902)
	imerss.org:PMLS:626					Charlie Gibbs								PRESENT				Aequorea spp.					iNaturalist:191502								Aequorea							Animalia	Cnidaria	Hydrozoa	Leptothecata	Aequoreidae	Aequorea			genus
	imerss.org:PMLS:627					Charlie Gibbs								PRESENT				Clytia gregaria					iNaturalist:195428								Clytia gregaria							Animalia	Cnidaria	Hydrozoa	Leptothecata	Campanulariidae	Clytia	gregaria		species		(Agassiz, 1862)
	imerss.org:PMLS:628					Charlie Gibbs								PRESENT				Euphysa flammea					iNaturalist:247163								Euphysa							Animalia	Cnidaria	Hydrozoa	Anthoathecata	Corymorphidae	Euphysa			genus
	imerss.org:PMLS:629			Count: many		Charlie Gibbs								PRESENT				Nanomia bijuga					iNaturalist:506580								Nanomia bijuga							Animalia	Cnidaria	Hydrozoa	Siphonophorae	Agalmatidae	Nanomia	bijuga		species		(Delle Chiaje, 1844)
	imerss.org:PMLS:701			Count: few		Andy Lamb								PRESENT				Ectopleura crocea					iNaturalist:324497								Ectopleura crocea							Animalia	Cnidaria	Hydrozoa	Anthoathecata	Tubulariidae	Ectopleura	crocea		species		(Agassiz, 1862)
	imerss.org:PMLS:702			Count: few		Andy Lamb								PRESENT				Aglaophenia spp.					iNaturalist:51218								Aglaophenia							Animalia	Cnidaria	Hydrozoa	Leptothecata	Aglaopheniidae	Aglaophenia			genus
	imerss.org:PMLS:703			Count: some		Andy Lamb								PRESENT				Selaginopsis sp.					iNaturalist:468278								Thuiaria sp.1							Animalia	Cnidaria	Hydrozoa	Leptothecata	Sertulariidae	Thuiaria	sp.1		species
	imerss.org:PMLS:704			Count: some		Andy Lamb								PRESENT				Stylantheca papillosa					iNaturalist:131205								Stylantheca papillosa							Animalia	Cnidaria	Hydrozoa	Anthoathecata	Stylasteridae	Stylantheca	papillosa		species		(Dall, 1884)
	imerss.org:PMLS:705					Andy Lamb		1						PRESENT				Nanomia bijuga					iNaturalist:506580								Nanomia bijuga							Animalia	Cnidaria	Hydrozoa	Siphonophorae	Agalmatidae	Nanomia	bijuga		species		(Delle Chiaje, 1844)
	imerss.org:PMLS:706			Count: some		Andy Lamb								PRESENT				Balanophyllia elegans					iNaturalist:51799								Balanophyllia (Balanophyllia) elegans							Animalia	Cnidaria	Anthozoa	Scleractinia	Dendrophylliidae	Balanophyllia	elegans		species		Verrill, 1864
	imerss.org:PMLS:707			Count: few		Andy Lamb								PRESENT				Cribrinopsis fernaldi					iNaturalist:465158								Cribrinopsis fernaldi							Animalia	Cnidaria	Anthozoa	Actiniaria	Actiniidae	Cribrinopsis	fernaldi		species		Siebert & Spaulding, 1976
	imerss.org:PMLS:708			Count: few		Andy Lamb								PRESENT				Urticina grebelnyi					iNaturalist:492672								Urticina grebelnyi							Animalia	Cnidaria	Anthozoa	Actiniaria	Actiniidae	Urticina	grebelnyi		species		Sanamyan & Sanamyan, 2006
	imerss.org:PMLS:709			Count: very abundant		Andy Lamb								PRESENT				Metridium senile					iNaturalist:49071								Metridium senile							Animalia	Cnidaria	Anthozoa	Actiniaria	Metridiidae	Metridium	senile		species		(Linnaeus, 1761)
	imerss.org:PMLS:780					Charlie Gibbs								PRESENT				Abietinaria spp.					iNaturalist:55322								Abietinaria							Animalia	Cnidaria	Hydrozoa	Leptothecata	Sertulariidae	Abietinaria			genus
	imerss.org:PMLS:781					Charlie Gibbs								PRESENT				Aglaophenia spp.					iNaturalist:51218								Aglaophenia							Animalia	Cnidaria	Hydrozoa	Leptothecata	Aglaopheniidae	Aglaophenia			genus
	imerss.org:PMLS:782					Charlie Gibbs								PRESENT				Similiclava nivea					iNaturalist:873890								Similiclava nivea							Animalia	Cnidaria	Hydrozoa	Anthoathecata	Similiclavidae	Similiclava	nivea		species		Calder, Choong & McDaniel, 2015
	imerss.org:PMLS:783					Charlie Gibbs								PRESENT				Nanomia bijuga					iNaturalist:506580								Nanomia bijuga							Animalia	Cnidaria	Hydrozoa	Siphonophorae	Agalmatidae	Nanomia	bijuga		species		(Delle Chiaje, 1844)
	imerss.org:PMLS:784					Charlie Gibbs								PRESENT				Alcyonium sp.?					iNaturalist:338004								Alcyonium							Animalia	Cnidaria	Anthozoa	Alcyonacea	Alcyoniidae	Alcyonium			genus
	imerss.org:PMLS:785					Charlie Gibbs								PRESENT				Ptilosarcus gurneyi					iNaturalist:448320								Ptilosarcus gurneyi							Animalia	Cnidaria	Anthozoa	Pennatulacea	Pennatulidae	Ptilosarcus	gurneyi		species		(Gray, 1860)
	imerss.org:PMLS:786					Charlie Gibbs								PRESENT				Pachycerianthus fimbriatus					iNaturalist:47702								Pachycerianthus fimbriatus							Animalia	Cnidaria	Anthozoa	Spirularia	Cerianthidae	Pachycerianthus	fimbriatus		species		McMurrich, 1910
	imerss.org:PMLS:787					Charlie Gibbs								PRESENT				Balanophyllia elegans					iNaturalist:51799								Balanophyllia (Balanophyllia) elegans							Animalia	Cnidaria	Anthozoa	Scleractinia	Dendrophylliidae	Balanophyllia	elegans		species		Verrill, 1864
	imerss.org:PMLS:788					Charlie Gibbs								PRESENT				Urticina clandestina					iNaturalist:898651								Urticina clandestina							Animalia	Cnidaria	Anthozoa	Actiniaria	Actiniidae	Urticina	clandestina		species		Sanamyan N., Sanamyan K. & McDaniel, 2013
	imerss.org:PMLS:789					Charlie Gibbs								PRESENT				Metridium farcimen					iNaturalist:51812								Metridium farcimen							Animalia	Cnidaria	Anthozoa	Actiniaria	Metridiidae	Metridium	farcimen		species		(Brandt, 1835)
	imerss.org:PMLS:790					Charlie Gibbs								PRESENT				Epizoanthus scotinus					iNaturalist:429859								Epizoanthus scotinus							Animalia	Cnidaria	Anthozoa	Zoantharia	Epizoanthidae	Epizoanthus	scotinus		species		Wood, 1957
	imerss.org:PMLS:850					Charlie Gibbs								PRESENT				Metridium farcimen					iNaturalist:51812								Metridium farcimen							Animalia	Cnidaria	Anthozoa	Actiniaria	Metridiidae	Metridium	farcimen		species		(Brandt, 1835)
	imerss.org:PMLS:851					Charlie Gibbs								PRESENT				Urticina grebelnyi					iNaturalist:492672								Urticina grebelnyi							Animalia	Cnidaria	Anthozoa	Actiniaria	Actiniidae	Urticina	grebelnyi		species		Sanamyan & Sanamyan, 2006
	imerss.org:PMLS:852					Charlie Gibbs								PRESENT				Urticina clandestina					iNaturalist:898651								Urticina clandestina							Animalia	Cnidaria	Anthozoa	Actiniaria	Actiniidae	Urticina	clandestina		species		Sanamyan N., Sanamyan K. & McDaniel, 2013
	imerss.org:PMLS:853					Charlie Gibbs								PRESENT				Pachycerianthus fimbriatus					iNaturalist:47702								Pachycerianthus fimbriatus							Animalia	Cnidaria	Anthozoa	Spirularia	Cerianthidae	Pachycerianthus	fimbriatus		species		McMurrich, 1910
	imerss.org:PMLS:854					Charlie Gibbs								PRESENT				Balanophyllia elegans					iNaturalist:51799								Balanophyllia (Balanophyllia) elegans							Animalia	Cnidaria	Anthozoa	Scleractinia	Dendrophylliidae	Balanophyllia	elegans		species		Verrill, 1864
	imerss.org:PMLS:855					Charlie Gibbs								PRESENT				Alcyonium sp.?					iNaturalist:338004								Alcyonium							Animalia	Cnidaria	Anthozoa	Alcyonacea	Alcyoniidae	Alcyonium			genus
	imerss.org:PMLS:856					Charlie Gibbs								PRESENT				Ptilosarcus gurneyi					iNaturalist:448320								Ptilosarcus gurneyi							Animalia	Cnidaria	Anthozoa	Pennatulacea	Pennatulidae	Ptilosarcus	gurneyi		species		(Gray, 1860)
	imerss.org:PMLS:857					Charlie Gibbs								PRESENT				Aglaophenia spp.					iNaturalist:51218								Aglaophenia							Animalia	Cnidaria	Hydrozoa	Leptothecata	Aglaopheniidae	Aglaophenia			genus
	imerss.org:PMLS:858					Charlie Gibbs								PRESENT				Abietinaria spp.					iNaturalist:55322								Abietinaria							Animalia	Cnidaria	Hydrozoa	Leptothecata	Sertulariidae	Abietinaria			genus
	imerss.org:PMLS:859					Charlie Gibbs								PRESENT				Ectopleura marina					iNaturalist:492142								Ectopleura marina							Animalia	Cnidaria	Hydrozoa	Anthoathecata	Tubulariidae	Ectopleura	marina		species		(Torrey, 1902)
	imerss.org:PMLS:860					Charlie Gibbs								PRESENT				Similiclava nivea					iNaturalist:873890								Similiclava nivea							Animalia	Cnidaria	Hydrozoa	Anthoathecata	Similiclavidae	Similiclava	nivea		species		Calder, Choong & McDaniel, 2015
	imerss.org:PMLS:924					Charlie Gibbs								PRESENT				Metridium farcimen					iNaturalist:51812								Metridium farcimen							Animalia	Cnidaria	Anthozoa	Actiniaria	Metridiidae	Metridium	farcimen		species		(Brandt, 1835)
	imerss.org:PMLS:925					Charlie Gibbs								PRESENT				Urticina grebelnyi					iNaturalist:492672								Urticina grebelnyi							Animalia	Cnidaria	Anthozoa	Actiniaria	Actiniidae	Urticina	grebelnyi		species		Sanamyan & Sanamyan, 2006
	imerss.org:PMLS:926					Charlie Gibbs								PRESENT				Urticina clandestina					iNaturalist:898651								Urticina clandestina							Animalia	Cnidaria	Anthozoa	Actiniaria	Actiniidae	Urticina	clandestina		species		Sanamyan N., Sanamyan K. & McDaniel, 2013
	imerss.org:PMLS:927					Charlie Gibbs								PRESENT				Pachycerianthus fimbriatus					iNaturalist:47702								Pachycerianthus fimbriatus							Animalia	Cnidaria	Anthozoa	Spirularia	Cerianthidae	Pachycerianthus	fimbriatus		species		McMurrich, 1910
	imerss.org:PMLS:928					Charlie Gibbs								PRESENT				Epizoanthus scotinus					iNaturalist:429859								Epizoanthus scotinus							Animalia	Cnidaria	Anthozoa	Zoantharia	Epizoanthidae	Epizoanthus	scotinus		species		Wood, 1957
	imerss.org:PMLS:929					Charlie Gibbs								PRESENT				Balanophyllia elegans					iNaturalist:51799								Balanophyllia (Balanophyllia) elegans							Animalia	Cnidaria	Anthozoa	Scleractinia	Dendrophylliidae	Balanophyllia	elegans		species		Verrill, 1864
	imerss.org:PMLS:930					Charlie Gibbs								PRESENT				Ptilosarcus gurneyi					iNaturalist:448320								Ptilosarcus gurneyi							Animalia	Cnidaria	Anthozoa	Pennatulacea	Pennatulidae	Ptilosarcus	gurneyi		species		(Gray, 1860)
	imerss.org:PMLS:931					Charlie Gibbs								PRESENT				Aequorea spp.					iNaturalist:191502								Aequorea							Animalia	Cnidaria	Hydrozoa	Leptothecata	Aequoreidae	Aequorea			genus
	imerss.org:PMLS:932					Charlie Gibbs								PRESENT				Nanomia bijuga					iNaturalist:506580								Nanomia bijuga							Animalia	Cnidaria	Hydrozoa	Siphonophorae	Agalmatidae	Nanomia	bijuga		species		(Delle Chiaje, 1844)
	imerss.org:PMLS:1006			Count: some		Andy Lamb								PRESENT				Metridium farcimen					iNaturalist:51812								Metridium farcimen							Animalia	Cnidaria	Anthozoa	Actiniaria	Metridiidae	Metridium	farcimen		species		(Brandt, 1835)
	imerss.org:PMLS:1007					Andy Lamb		2						PRESENT				Cribrinopsis fernaldi					iNaturalist:465158								Cribrinopsis fernaldi							Animalia	Cnidaria	Anthozoa	Actiniaria	Actiniidae	Cribrinopsis	fernaldi		species		Siebert & Spaulding, 1976
	imerss.org:PMLS:1008					Andy Lamb		2						PRESENT				Urticina grebelnyi					iNaturalist:492672								Urticina grebelnyi							Animalia	Cnidaria	Anthozoa	Actiniaria	Actiniidae	Urticina	grebelnyi		species		Sanamyan & Sanamyan, 2006
	imerss.org:PMLS:1009			Count: few		Andy Lamb								PRESENT				Anthopleura elegantissima					iNaturalist:52564								Anthopleura elegantissima							Animalia	Cnidaria	Anthozoa	Actiniaria	Actiniidae	Anthopleura	elegantissima		species		(Brandt, 1835)
	imerss.org:PMLS:1010					Andy Lamb		3						PRESENT				Epiactis prolifera					iNaturalist:49060								Epiactis prolifera							Animalia	Cnidaria	Anthozoa	Actiniaria	Actiniidae	Epiactis	prolifera		species		Verrill, 1869
	imerss.org:PMLS:1011			Count: very many		Andy Lamb								PRESENT				Balanophyllia elegans					iNaturalist:51799								Balanophyllia (Balanophyllia) elegans							Animalia	Cnidaria	Anthozoa	Scleractinia	Dendrophylliidae	Balanophyllia	elegans		species		Verrill, 1864
	imerss.org:PMLS:1012					Andy Lamb								PRESENT				Stylantheca papillosa					iNaturalist:131205								Stylantheca papillosa							Animalia	Cnidaria	Hydrozoa	Anthoathecata	Stylasteridae	Stylantheca	papillosa		species		(Dall, 1884)
	imerss.org:PMLS:1013					Andy Lamb								PRESENT				Abietinaria spp.					iNaturalist:55322								Abietinaria							Animalia	Cnidaria	Hydrozoa	Leptothecata	Sertulariidae	Abietinaria			genus
	imerss.org:PMLS:1014			Count: very many		Andy Lamb								PRESENT				Plumularia sp.					iNaturalist:60609								Plumularia							Animalia	Cnidaria	Hydrozoa	Leptothecata	Plumulariidae	Plumularia			genus
	imerss.org:PMLS:1015			Count: very many		Andy Lamb								PRESENT				Ectopleura marina					iNaturalist:492142								Ectopleura marina							Animalia	Cnidaria	Hydrozoa	Anthoathecata	Tubulariidae	Ectopleura	marina		species		(Torrey, 1902)
	imerss.org:PMLS:1016			Count: many		Andy Lamb								PRESENT				Orthopyxis sp.					iNaturalist:500952								Orthopyxis							Animalia	Cnidaria	Hydrozoa	Leptothecata	Campanulariidae	Orthopyxis			genus
	imerss.org:PMLS:1017					Andy Lamb		1						PRESENT				Phacellophora camtschatica					iNaturalist:52966								Phacellophora camtschatica							Animalia	Cnidaria	Scyphozoa	Semaeostomeae	Phacellophoridae	Phacellophora	camtschatica		species		Brandt, 1835
	imerss.org:PMLS:1018					Andy Lamb								PRESENT				Mitrocoma cellularia					iNaturalist:493918								Mitrocoma cellularia							Animalia	Cnidaria	Hydrozoa	Leptothecata	Mitrocomidae	Mitrocoma	cellularia		species		(Agassiz, 1862)
	imerss.org:PMLS:1019					Andy Lamb		2						PRESENT				Aequorea spp.					iNaturalist:191502								Aequorea							Animalia	Cnidaria	Hydrozoa	Leptothecata	Aequoreidae	Aequorea			genus
	imerss.org:PMLS:1103			Count: few		Andy Lamb								PRESENT				Metridium farcimen					iNaturalist:51812								Metridium farcimen							Animalia	Cnidaria	Anthozoa	Actiniaria	Metridiidae	Metridium	farcimen		species		(Brandt, 1835)
	imerss.org:PMLS:1104					Andy Lamb		1						PRESENT				Cribrinopsis fernaldi					iNaturalist:465158								Cribrinopsis fernaldi							Animalia	Cnidaria	Anthozoa	Actiniaria	Actiniidae	Cribrinopsis	fernaldi		species		Siebert & Spaulding, 1976
	imerss.org:PMLS:1105					Andy Lamb								PRESENT				Urticina grebelnyi					iNaturalist:492672								Urticina grebelnyi							Animalia	Cnidaria	Anthozoa	Actiniaria	Actiniidae	Urticina	grebelnyi		species		Sanamyan & Sanamyan, 2006
	imerss.org:PMLS:1106			Count: many		Andy Lamb								PRESENT				Stomphia didemon					iNaturalist:501276								Stomphia didemon							Animalia	Cnidaria	Anthozoa	Actiniaria	Actinostolidae	Stomphia	didemon		species		Siebert, 1973
	imerss.org:PMLS:1107			Count: many		Andy Lamb								PRESENT				Pachycerianthus fimbriatus					iNaturalist:47702								Pachycerianthus fimbriatus							Animalia	Cnidaria	Anthozoa	Spirularia	Cerianthidae	Pachycerianthus	fimbriatus		species		McMurrich, 1910
	imerss.org:PMLS:1108			Count: few		Andy Lamb								PRESENT				Epizoanthus scotinus					iNaturalist:429859								Epizoanthus scotinus							Animalia	Cnidaria	Anthozoa	Zoantharia	Epizoanthidae	Epizoanthus	scotinus		species		Wood, 1957
	imerss.org:PMLS:1109			Count: very many		Andy Lamb								PRESENT				Balanophyllia elegans					iNaturalist:51799								Balanophyllia (Balanophyllia) elegans							Animalia	Cnidaria	Anthozoa	Scleractinia	Dendrophylliidae	Balanophyllia	elegans		species		Verrill, 1864
	imerss.org:PMLS:1110			Count: many		Andy Lamb								PRESENT				Ptilosarcus gurneyi					iNaturalist:448320								Ptilosarcus gurneyi							Animalia	Cnidaria	Anthozoa	Pennatulacea	Pennatulidae	Ptilosarcus	gurneyi		species		(Gray, 1860)
	imerss.org:PMLS:1111					Andy Lamb								PRESENT				Stylantheca papillosa					iNaturalist:131205								Stylantheca papillosa							Animalia	Cnidaria	Hydrozoa	Anthoathecata	Stylasteridae	Stylantheca	papillosa		species		(Dall, 1884)
	imerss.org:PMLS:1112					Andy Lamb								PRESENT				Obelia spp.					iNaturalist:49536								Obelia							Animalia	Cnidaria	Hydrozoa	Leptothecata	Campanulariidae	Obelia			genus
	imerss.org:PMLS:1113			Count: few		Andy Lamb								PRESENT				Ectopleura crocea					iNaturalist:324497								Ectopleura crocea							Animalia	Cnidaria	Hydrozoa	Anthoathecata	Tubulariidae	Ectopleura	crocea		species		(Agassiz, 1862)
	imerss.org:PMLS:1114			Count: few		Andy Lamb								PRESENT				Aequorea spp.					iNaturalist:191502								Aequorea							Animalia	Cnidaria	Hydrozoa	Leptothecata	Aequoreidae	Aequorea			genus
	imerss.org:PMLS:1194			Count: few		Andy Lamb								PRESENT				Pachycerianthus fimbriatus					iNaturalist:47702								Pachycerianthus fimbriatus							Animalia	Cnidaria	Anthozoa	Spirularia	Cerianthidae	Pachycerianthus	fimbriatus		species		McMurrich, 1910
	imerss.org:PMLS:1195					Andy Lamb								PRESENT				Balanophyllia elegans					iNaturalist:51799								Balanophyllia (Balanophyllia) elegans							Animalia	Cnidaria	Anthozoa	Scleractinia	Dendrophylliidae	Balanophyllia	elegans		species		Verrill, 1864
	imerss.org:PMLS:1196					Andy Lamb								PRESENT				Epiactis prolifera					iNaturalist:49060								Epiactis prolifera							Animalia	Cnidaria	Anthozoa	Actiniaria	Actiniidae	Epiactis	prolifera		species		Verrill, 1869
	imerss.org:PMLS:1197			Count: few		Andy Lamb								PRESENT				Urticina grebelnyi					iNaturalist:492672								Urticina grebelnyi							Animalia	Cnidaria	Anthozoa	Actiniaria	Actiniidae	Urticina	grebelnyi		species		Sanamyan & Sanamyan, 2006
	imerss.org:PMLS:1198			Count: some		Andy Lamb								PRESENT				Metridium farcimen					iNaturalist:51812								Metridium farcimen							Animalia	Cnidaria	Anthozoa	Actiniaria	Metridiidae	Metridium	farcimen		species		(Brandt, 1835)
	imerss.org:PMLS:1199					Andy Lamb								PRESENT				Epizoanthus scotinus					iNaturalist:429859								Epizoanthus scotinus							Animalia	Cnidaria	Anthozoa	Zoantharia	Epizoanthidae	Epizoanthus	scotinus		species		Wood, 1957
	imerss.org:PMLS:1216			Count: many		Andy Lamb								PRESENT				Ectopleura marina					iNaturalist:492142								Ectopleura marina							Animalia	Cnidaria	Hydrozoa	Anthoathecata	Tubulariidae	Ectopleura	marina		species		(Torrey, 1902)
	imerss.org:PMLS:1217					Andy Lamb								PRESENT				Garveia annulata					iNaturalist:63662								Garveia annulata							Animalia	Cnidaria	Hydrozoa	Anthoathecata	Bougainvilliidae	Garveia	annulata		species		Nutting, 1901
	imerss.org:PMLS:1218			Count: some		Andy Lamb								PRESENT				Mitrocoma cellularia					iNaturalist:493918								Mitrocoma cellularia							Animalia	Cnidaria	Hydrozoa	Leptothecata	Mitrocomidae	Mitrocoma	cellularia		species		(Agassiz, 1862)
	imerss.org:PMLS:1219			Count: some		Andy Lamb								PRESENT				Abietinaria spp.					iNaturalist:55322								Abietinaria							Animalia	Cnidaria	Hydrozoa	Leptothecata	Sertulariidae	Abietinaria			genus
	imerss.org:PMLS:1220					Andy Lamb								PRESENT				Aglaophenia spp.					iNaturalist:51218								Aglaophenia							Animalia	Cnidaria	Hydrozoa	Leptothecata	Aglaopheniidae	Aglaophenia			genus
	imerss.org:PMLS:1221			Count: abundant		Andy Lamb								PRESENT				Aequorea spp.					iNaturalist:191502								Aequorea							Animalia	Cnidaria	Hydrozoa	Leptothecata	Aequoreidae	Aequorea			genus
	imerss.org:PMLS:1222					Andy Lamb								PRESENT				Similiclava nivea					iNaturalist:873890								Similiclava nivea							Animalia	Cnidaria	Hydrozoa	Anthoathecata	Similiclavidae	Similiclava	nivea		species		Calder, Choong & McDaniel, 2015
	imerss.org:PMLS:1223					Andy Lamb								PRESENT				Stylantheca papillosa					iNaturalist:131205								Stylantheca papillosa							Animalia	Cnidaria	Hydrozoa	Anthoathecata	Stylasteridae	Stylantheca	papillosa		species		(Dall, 1884)
	imerss.org:PMLS:1224			Count: few		Andy Lamb								PRESENT				Alcyonium sp.?					iNaturalist:338004								Alcyonium							Animalia	Cnidaria	Anthozoa	Alcyonacea	Alcyoniidae	Alcyonium			genus
	imerss.org:PMLS:1225			Count: many		Andy Lamb								PRESENT				Ptilosarcus gurneyi					iNaturalist:448320								Ptilosarcus gurneyi							Animalia	Cnidaria	Anthozoa	Pennatulacea	Pennatulidae	Ptilosarcus	gurneyi		species		(Gray, 1860)
	imerss.org:PMLS:1226					Andy Lamb								PRESENT				Pachycerianthus fimbriatus					iNaturalist:47702								Pachycerianthus fimbriatus							Animalia	Cnidaria	Anthozoa	Spirularia	Cerianthidae	Pachycerianthus	fimbriatus		species		McMurrich, 1910
	imerss.org:PMLS:1227			Count: abundant		Andy Lamb								PRESENT				Balanophyllia elegans					iNaturalist:51799								Balanophyllia (Balanophyllia) elegans							Animalia	Cnidaria	Anthozoa	Scleractinia	Dendrophylliidae	Balanophyllia	elegans		species		Verrill, 1864
	imerss.org:PMLS:1228					Andy Lamb		2						PRESENT				Urticina clandestina					iNaturalist:898651								Urticina clandestina							Animalia	Cnidaria	Anthozoa	Actiniaria	Actiniidae	Urticina	clandestina		species		Sanamyan N., Sanamyan K. & McDaniel, 2013
	imerss.org:PMLS:1229			Count: many		Andy Lamb								PRESENT				Urticina grebelnyi					iNaturalist:492672								Urticina grebelnyi							Animalia	Cnidaria	Anthozoa	Actiniaria	Actiniidae	Urticina	grebelnyi		species		Sanamyan & Sanamyan, 2006
	imerss.org:PMLS:1230			Count: very abundant		Andy Lamb								PRESENT				Metridium farcimen					iNaturalist:51812								Metridium farcimen							Animalia	Cnidaria	Anthozoa	Actiniaria	Metridiidae	Metridium	farcimen		species		(Brandt, 1835)
	imerss.org:PMLS:1322					Charlie Gibbs								PRESENT				Urticina clandestina					iNaturalist:898651								Urticina clandestina							Animalia	Cnidaria	Anthozoa	Actiniaria	Actiniidae	Urticina	clandestina		species		Sanamyan N., Sanamyan K. & McDaniel, 2013
	imerss.org:PMLS:1323					Charlie Gibbs								PRESENT				Pachycerianthus fimbriatus					iNaturalist:47702								Pachycerianthus fimbriatus							Animalia	Cnidaria	Anthozoa	Spirularia	Cerianthidae	Pachycerianthus	fimbriatus		species		McMurrich, 1910
	imerss.org:PMLS:1324					Charlie Gibbs								PRESENT				Ptilosarcus gurneyi					iNaturalist:448320								Ptilosarcus gurneyi							Animalia	Cnidaria	Anthozoa	Pennatulacea	Pennatulidae	Ptilosarcus	gurneyi		species		(Gray, 1860)
	imerss.org:PMLS:1325					Charlie Gibbs								PRESENT				Obelia spp.					iNaturalist:49536								Obelia							Animalia	Cnidaria	Hydrozoa	Leptothecata	Campanulariidae	Obelia			genus
	imerss.org:PMLS:1376					Charlie Gibbs								PRESENT				Metridium farcimen					iNaturalist:51812								Metridium farcimen							Animalia	Cnidaria	Anthozoa	Actiniaria	Metridiidae	Metridium	farcimen		species		(Brandt, 1835)
	imerss.org:PMLS:1377					Charlie Gibbs								PRESENT				Pachycerianthus fimbriatus					iNaturalist:47702								Pachycerianthus fimbriatus							Animalia	Cnidaria	Anthozoa	Spirularia	Cerianthidae	Pachycerianthus	fimbriatus		species		McMurrich, 1910
	imerss.org:PMLS:1378					Charlie Gibbs								PRESENT				Epizoanthus scotinus					iNaturalist:429859								Epizoanthus scotinus							Animalia	Cnidaria	Anthozoa	Zoantharia	Epizoanthidae	Epizoanthus	scotinus		species		Wood, 1957
	imerss.org:PMLS:1379					Charlie Gibbs								PRESENT				Balanophyllia elegans					iNaturalist:51799								Balanophyllia (Balanophyllia) elegans							Animalia	Cnidaria	Anthozoa	Scleractinia	Dendrophylliidae	Balanophyllia	elegans		species		Verrill, 1864
	imerss.org:PMLS:1380					Charlie Gibbs								PRESENT				Alcyonium sp.?					iNaturalist:338004								Alcyonium							Animalia	Cnidaria	Anthozoa	Alcyonacea	Alcyoniidae	Alcyonium			genus
	imerss.org:PMLS:1381					Charlie Gibbs								PRESENT				Ptilosarcus gurneyi					iNaturalist:448320								Ptilosarcus gurneyi							Animalia	Cnidaria	Anthozoa	Pennatulacea	Pennatulidae	Ptilosarcus	gurneyi		species		(Gray, 1860)
	imerss.org:PMLS:1382					Charlie Gibbs								PRESENT				Aglaophenia spp.					iNaturalist:51218								Aglaophenia							Animalia	Cnidaria	Hydrozoa	Leptothecata	Aglaopheniidae	Aglaophenia			genus
	imerss.org:PMLS:1383					Charlie Gibbs								PRESENT				Abietinaria spp.					iNaturalist:55322								Abietinaria							Animalia	Cnidaria	Hydrozoa	Leptothecata	Sertulariidae	Abietinaria			genus
	imerss.org:PMLS:1384					Charlie Gibbs								PRESENT				Selaginopsis sp.					iNaturalist:468278								Thuiaria sp.1							Animalia	Cnidaria	Hydrozoa	Leptothecata	Sertulariidae	Thuiaria	sp.1		species
	imerss.org:PMLS:1385					Charlie Gibbs								PRESENT				Schuchertinia milleri					iNaturalist:854771								Schuchertinia milleri							Animalia	Cnidaria	Hydrozoa	Anthoathecata	Hydractiniidae	Schuchertinia	milleri		species		(Torrey, 1902)
	imerss.org:PMLS:1386					Charlie Gibbs								PRESENT				Ectopleura marina					iNaturalist:492142								Ectopleura marina							Animalia	Cnidaria	Hydrozoa	Anthoathecata	Tubulariidae	Ectopleura	marina		species		(Torrey, 1902)
	imerss.org:PMLS:1387					Charlie Gibbs								PRESENT				Similiclava nivea					iNaturalist:873890								Similiclava nivea							Animalia	Cnidaria	Hydrozoa	Anthoathecata	Similiclavidae	Similiclava	nivea		species		Calder, Choong & McDaniel, 2015
	imerss.org:PMLS:1466					Charlie Gibbs								PRESENT				Metridium farcimen					iNaturalist:51812								Metridium farcimen							Animalia	Cnidaria	Anthozoa	Actiniaria	Metridiidae	Metridium	farcimen		species		(Brandt, 1835)
	imerss.org:PMLS:1467					Charlie Gibbs								PRESENT				Urticina clandestina					iNaturalist:898651								Urticina clandestina							Animalia	Cnidaria	Anthozoa	Actiniaria	Actiniidae	Urticina	clandestina		species		Sanamyan N., Sanamyan K. & McDaniel, 2013
	imerss.org:PMLS:1468					Charlie Gibbs								PRESENT				Stomphia didemon					iNaturalist:501276								Stomphia didemon							Animalia	Cnidaria	Anthozoa	Actiniaria	Actinostolidae	Stomphia	didemon		species		Siebert, 1973
	imerss.org:PMLS:1469					Charlie Gibbs								PRESENT				Pachycerianthus fimbriatus					iNaturalist:47702								Pachycerianthus fimbriatus							Animalia	Cnidaria	Anthozoa	Spirularia	Cerianthidae	Pachycerianthus	fimbriatus		species		McMurrich, 1910
	imerss.org:PMLS:1470					Charlie Gibbs								PRESENT				Epizoanthus scotinus					iNaturalist:429859								Epizoanthus scotinus							Animalia	Cnidaria	Anthozoa	Zoantharia	Epizoanthidae	Epizoanthus	scotinus		species		Wood, 1957
	imerss.org:PMLS:1471					Charlie Gibbs								PRESENT				Balanophyllia elegans					iNaturalist:51799								Balanophyllia (Balanophyllia) elegans							Animalia	Cnidaria	Anthozoa	Scleractinia	Dendrophylliidae	Balanophyllia	elegans		species		Verrill, 1864
	imerss.org:PMLS:1472					Charlie Gibbs								PRESENT				Discophyton rudyi					iNaturalist:460061								Discophyton rudyi							Animalia	Cnidaria	Anthozoa	Alcyonacea	Alcyoniidae	Discophyton	rudyi		species		(Verseveldt & van Ofwegen, 1992)
	imerss.org:PMLS:1473					Charlie Gibbs								PRESENT				Abietinaria spp.					iNaturalist:55322								Abietinaria							Animalia	Cnidaria	Hydrozoa	Leptothecata	Sertulariidae	Abietinaria			genus
	imerss.org:PMLS:1474					Charlie Gibbs								PRESENT				Schuchertinia milleri					iNaturalist:854771								Schuchertinia milleri							Animalia	Cnidaria	Hydrozoa	Anthoathecata	Hydractiniidae	Schuchertinia	milleri		species		(Torrey, 1902)
	imerss.org:PMLS:1475					Charlie Gibbs								PRESENT				Ectopleura marina					iNaturalist:492142								Ectopleura marina							Animalia	Cnidaria	Hydrozoa	Anthoathecata	Tubulariidae	Ectopleura	marina		species		(Torrey, 1902)
	imerss.org:PMLS:1563					Charlie Gibbs								PRESENT				Metridium farcimen					iNaturalist:51812								Metridium farcimen							Animalia	Cnidaria	Anthozoa	Actiniaria	Metridiidae	Metridium	farcimen		species		(Brandt, 1835)
	imerss.org:PMLS:1564					Charlie Gibbs								PRESENT				Urticina grebelnyi					iNaturalist:492672								Urticina grebelnyi							Animalia	Cnidaria	Anthozoa	Actiniaria	Actiniidae	Urticina	grebelnyi		species		Sanamyan & Sanamyan, 2006
	imerss.org:PMLS:1565					Charlie Gibbs								PRESENT				Urticina clandestina					iNaturalist:898651								Urticina clandestina							Animalia	Cnidaria	Anthozoa	Actiniaria	Actiniidae	Urticina	clandestina		species		Sanamyan N., Sanamyan K. & McDaniel, 2013
	imerss.org:PMLS:1566					Charlie Gibbs								PRESENT				Stomphia didemon					iNaturalist:501276								Stomphia didemon							Animalia	Cnidaria	Anthozoa	Actiniaria	Actinostolidae	Stomphia	didemon		species		Siebert, 1973
	imerss.org:PMLS:1567					Charlie Gibbs								PRESENT				Pachycerianthus fimbriatus					iNaturalist:47702								Pachycerianthus fimbriatus							Animalia	Cnidaria	Anthozoa	Spirularia	Cerianthidae	Pachycerianthus	fimbriatus		species		McMurrich, 1910
	imerss.org:PMLS:1568					Charlie Gibbs								PRESENT				Epizoanthus scotinus					iNaturalist:429859								Epizoanthus scotinus							Animalia	Cnidaria	Anthozoa	Zoantharia	Epizoanthidae	Epizoanthus	scotinus		species		Wood, 1957
	imerss.org:PMLS:1569					Charlie Gibbs								PRESENT				Balanophyllia elegans					iNaturalist:51799								Balanophyllia (Balanophyllia) elegans							Animalia	Cnidaria	Anthozoa	Scleractinia	Dendrophylliidae	Balanophyllia	elegans		species		Verrill, 1864
	imerss.org:PMLS:1570					Charlie Gibbs								PRESENT				Alcyonium sp.?					iNaturalist:338004								Alcyonium							Animalia	Cnidaria	Anthozoa	Alcyonacea	Alcyoniidae	Alcyonium			genus
	imerss.org:PMLS:1571					Charlie Gibbs								PRESENT				Virgularia sp.					iNaturalist:195571								Virgularia							Animalia	Cnidaria	Anthozoa	Pennatulacea	Virgulariidae	Virgularia			genus
	imerss.org:PMLS:1572					Charlie Gibbs								PRESENT				Abietinaria spp.					iNaturalist:55322								Abietinaria							Animalia	Cnidaria	Hydrozoa	Leptothecata	Sertulariidae	Abietinaria			genus
	imerss.org:PMLS:1573					Charlie Gibbs								PRESENT				Nanomia bijuga					iNaturalist:506580								Nanomia bijuga							Animalia	Cnidaria	Hydrozoa	Siphonophorae	Agalmatidae	Nanomia	bijuga		species		(Delle Chiaje, 1844)
	imerss.org:PMLS:1663					Charlie Gibbs								PRESENT				Metridium farcimen					iNaturalist:51812								Metridium farcimen							Animalia	Cnidaria	Anthozoa	Actiniaria	Metridiidae	Metridium	farcimen		species		(Brandt, 1835)
	imerss.org:PMLS:1664					Charlie Gibbs								PRESENT				Cribrinopsis fernaldi					iNaturalist:465158								Cribrinopsis fernaldi							Animalia	Cnidaria	Anthozoa	Actiniaria	Actiniidae	Cribrinopsis	fernaldi		species		Siebert & Spaulding, 1976
	imerss.org:PMLS:1665					Charlie Gibbs								PRESENT				Urticina grebelnyi					iNaturalist:492672								Urticina grebelnyi							Animalia	Cnidaria	Anthozoa	Actiniaria	Actiniidae	Urticina	grebelnyi		species		Sanamyan & Sanamyan, 2006
	imerss.org:PMLS:1666					Charlie Gibbs								PRESENT				Urticina clandestina					iNaturalist:898651								Urticina clandestina							Animalia	Cnidaria	Anthozoa	Actiniaria	Actiniidae	Urticina	clandestina		species		Sanamyan N., Sanamyan K. & McDaniel, 2013
	imerss.org:PMLS:1667					Charlie Gibbs								PRESENT				Stomphia didemon					iNaturalist:501276								Stomphia didemon							Animalia	Cnidaria	Anthozoa	Actiniaria	Actinostolidae	Stomphia	didemon		species		Siebert, 1973
	imerss.org:PMLS:1668					Charlie Gibbs								PRESENT				Epizoanthus scotinus					iNaturalist:429859								Epizoanthus scotinus							Animalia	Cnidaria	Anthozoa	Zoantharia	Epizoanthidae	Epizoanthus	scotinus		species		Wood, 1957
	imerss.org:PMLS:1669					Charlie Gibbs								PRESENT				Balanophyllia elegans					iNaturalist:51799								Balanophyllia (Balanophyllia) elegans							Animalia	Cnidaria	Anthozoa	Scleractinia	Dendrophylliidae	Balanophyllia	elegans		species		Verrill, 1864
	imerss.org:PMLS:1670					Charlie Gibbs								PRESENT				Abietinaria spp.					iNaturalist:55322								Abietinaria							Animalia	Cnidaria	Hydrozoa	Leptothecata	Sertulariidae	Abietinaria			genus
	imerss.org:PMLS:1751			Count: many		Charlie Gibbs								PRESENT				Ptilosarcus gurneyi					iNaturalist:448320								Ptilosarcus gurneyi							Animalia	Cnidaria	Anthozoa	Pennatulacea	Pennatulidae	Ptilosarcus	gurneyi		species		(Gray, 1860)
	imerss.org:PMLS:1752					Charlie Gibbs								PRESENT				Pachycerianthus fimbriatus					iNaturalist:47702								Pachycerianthus fimbriatus							Animalia	Cnidaria	Anthozoa	Spirularia	Cerianthidae	Pachycerianthus	fimbriatus		species		McMurrich, 1910
	imerss.org:PMLS:1753					Charlie Gibbs								PRESENT				Balanophyllia elegans					iNaturalist:51799								Balanophyllia (Balanophyllia) elegans							Animalia	Cnidaria	Anthozoa	Scleractinia	Dendrophylliidae	Balanophyllia	elegans		species		Verrill, 1864
	imerss.org:PMLS:1754					Charlie Gibbs								PRESENT				Urticina clandestina					iNaturalist:898651								Urticina clandestina							Animalia	Cnidaria	Anthozoa	Actiniaria	Actiniidae	Urticina	clandestina		species		Sanamyan N., Sanamyan K. & McDaniel, 2013
	imerss.org:PMLS:1837					Charlie Gibbs								PRESENT				Metridium senile					iNaturalist:49071								Metridium senile							Animalia	Cnidaria	Anthozoa	Actiniaria	Metridiidae	Metridium	senile		species		(Linnaeus, 1761)
	imerss.org:PMLS:1838					Charlie Gibbs								PRESENT				Metridium farcimen					iNaturalist:51812								Metridium farcimen							Animalia	Cnidaria	Anthozoa	Actiniaria	Metridiidae	Metridium	farcimen		species		(Brandt, 1835)
	imerss.org:PMLS:1839					Charlie Gibbs								PRESENT				Balanophyllia elegans					iNaturalist:51799								Balanophyllia (Balanophyllia) elegans							Animalia	Cnidaria	Anthozoa	Scleractinia	Dendrophylliidae	Balanophyllia	elegans		species		Verrill, 1864
	imerss.org:PMLS:1840					Charlie Gibbs								PRESENT				Stylantheca papillosa					iNaturalist:131205								Stylantheca papillosa							Animalia	Cnidaria	Hydrozoa	Anthoathecata	Stylasteridae	Stylantheca	papillosa		species		(Dall, 1884)
	imerss.org:PMLS:1841					Charlie Gibbs								PRESENT				Abietinaria spp.					iNaturalist:55322								Abietinaria							Animalia	Cnidaria	Hydrozoa	Leptothecata	Sertulariidae	Abietinaria			genus
	imerss.org:PMLS:1842					Charlie Gibbs								PRESENT				Plumularia setacea					iNaturalist:209141								Plumularia setacea							Animalia	Cnidaria	Hydrozoa	Leptothecata	Plumulariidae	Plumularia	setacea		species		(Linnaeus, 1758)
	imerss.org:PMLS:1843					Charlie Gibbs								PRESENT				Garveia annulata					iNaturalist:63662								Garveia annulata							Animalia	Cnidaria	Hydrozoa	Anthoathecata	Bougainvilliidae	Garveia	annulata		species		Nutting, 1901
	imerss.org:PMLS:1844					Charlie Gibbs								PRESENT				Schuchertinia milleri					iNaturalist:854771								Schuchertinia milleri							Animalia	Cnidaria	Hydrozoa	Anthoathecata	Hydractiniidae	Schuchertinia	milleri		species		(Torrey, 1902)
	imerss.org:PMLS:1845					Charlie Gibbs								PRESENT				Ectopleura marina					iNaturalist:492142								Ectopleura marina							Animalia	Cnidaria	Hydrozoa	Anthoathecata	Tubulariidae	Ectopleura	marina		species		(Torrey, 1902)
	imerss.org:PMLS:1914					Charlie Gibbs								PRESENT				Metridium senile					iNaturalist:49071								Metridium senile							Animalia	Cnidaria	Anthozoa	Actiniaria	Metridiidae	Metridium	senile		species		(Linnaeus, 1761)
	imerss.org:PMLS:1915					Charlie Gibbs								PRESENT				Metridium farcimen					iNaturalist:51812								Metridium farcimen							Animalia	Cnidaria	Anthozoa	Actiniaria	Metridiidae	Metridium	farcimen		species		(Brandt, 1835)
	imerss.org:PMLS:1916					Charlie Gibbs								PRESENT				Pachycerianthus fimbriatus					iNaturalist:47702								Pachycerianthus fimbriatus							Animalia	Cnidaria	Anthozoa	Spirularia	Cerianthidae	Pachycerianthus	fimbriatus		species		McMurrich, 1910
	imerss.org:PMLS:1917					Charlie Gibbs								PRESENT				Balanophyllia elegans					iNaturalist:51799								Balanophyllia (Balanophyllia) elegans							Animalia	Cnidaria	Anthozoa	Scleractinia	Dendrophylliidae	Balanophyllia	elegans		species		Verrill, 1864
	imerss.org:PMLS:1918					Charlie Gibbs								PRESENT				Ptilosarcus gurneyi					iNaturalist:448320								Ptilosarcus gurneyi							Animalia	Cnidaria	Anthozoa	Pennatulacea	Pennatulidae	Ptilosarcus	gurneyi		species		(Gray, 1860)
	imerss.org:PMLS:1993					Charlie Gibbs								PRESENT				Ectopleura marina					iNaturalist:492142								Ectopleura marina							Animalia	Cnidaria	Hydrozoa	Anthoathecata	Tubulariidae	Ectopleura	marina		species		(Torrey, 1902)
	imerss.org:PMLS:1994					Charlie Gibbs								PRESENT				Schuchertinia milleri					iNaturalist:854771								Schuchertinia milleri							Animalia	Cnidaria	Hydrozoa	Anthoathecata	Hydractiniidae	Schuchertinia	milleri		species		(Torrey, 1902)
	imerss.org:PMLS:1995					Charlie Gibbs								PRESENT				Garveia annulata					iNaturalist:63662								Garveia annulata							Animalia	Cnidaria	Hydrozoa	Anthoathecata	Bougainvilliidae	Garveia	annulata		species		Nutting, 1901
	imerss.org:PMLS:1996					Charlie Gibbs								PRESENT				Abietinaria spp.					iNaturalist:55322								Abietinaria							Animalia	Cnidaria	Hydrozoa	Leptothecata	Sertulariidae	Abietinaria			genus
	imerss.org:PMLS:1997					Charlie Gibbs								PRESENT				Plumularia setacea					iNaturalist:209141								Plumularia setacea							Animalia	Cnidaria	Hydrozoa	Leptothecata	Plumulariidae	Plumularia	setacea		species		(Linnaeus, 1758)
	imerss.org:PMLS:1998					Charlie Gibbs								PRESENT				Stylantheca papillosa					iNaturalist:131205								Stylantheca papillosa							Animalia	Cnidaria	Hydrozoa	Anthoathecata	Stylasteridae	Stylantheca	papillosa		species		(Dall, 1884)
	imerss.org:PMLS:1999					Charlie Gibbs								PRESENT				Balanophyllia elegans					iNaturalist:51799								Balanophyllia (Balanophyllia) elegans							Animalia	Cnidaria	Anthozoa	Scleractinia	Dendrophylliidae	Balanophyllia	elegans		species		Verrill, 1864
	imerss.org:PMLS:2000					Charlie Gibbs								PRESENT				Urticina grebelnyi					iNaturalist:492672								Urticina grebelnyi							Animalia	Cnidaria	Anthozoa	Actiniaria	Actiniidae	Urticina	grebelnyi		species		Sanamyan & Sanamyan, 2006
	imerss.org:PMLS:2001					Charlie Gibbs								PRESENT				Metridium senile					iNaturalist:49071								Metridium senile							Animalia	Cnidaria	Anthozoa	Actiniaria	Metridiidae	Metridium	senile		species		(Linnaeus, 1761)
	imerss.org:PMLS:2002					Charlie Gibbs								PRESENT				Metridium farcimen					iNaturalist:51812								Metridium farcimen							Animalia	Cnidaria	Anthozoa	Actiniaria	Metridiidae	Metridium	farcimen		species		(Brandt, 1835)
	imerss.org:PMLS:2079					Charlie Gibbs								PRESENT				Metridium senile					iNaturalist:49071								Metridium senile							Animalia	Cnidaria	Anthozoa	Actiniaria	Metridiidae	Metridium	senile		species		(Linnaeus, 1761)
	imerss.org:PMLS:2080					Charlie Gibbs								PRESENT				Metridium farcimen					iNaturalist:51812								Metridium farcimen							Animalia	Cnidaria	Anthozoa	Actiniaria	Metridiidae	Metridium	farcimen		species		(Brandt, 1835)
	imerss.org:PMLS:2081					Charlie Gibbs								PRESENT				Urticina clandestina					iNaturalist:898651								Urticina clandestina							Animalia	Cnidaria	Anthozoa	Actiniaria	Actiniidae	Urticina	clandestina		species		Sanamyan N., Sanamyan K. & McDaniel, 2013
	imerss.org:PMLS:2082					Charlie Gibbs								PRESENT				Pachycerianthus fimbriatus					iNaturalist:47702								Pachycerianthus fimbriatus							Animalia	Cnidaria	Anthozoa	Spirularia	Cerianthidae	Pachycerianthus	fimbriatus		species		McMurrich, 1910
	imerss.org:PMLS:2083					Charlie Gibbs								PRESENT				Epizoanthus scotinus					iNaturalist:429859								Epizoanthus scotinus							Animalia	Cnidaria	Anthozoa	Zoantharia	Epizoanthidae	Epizoanthus	scotinus		species		Wood, 1957
	imerss.org:PMLS:2084					Charlie Gibbs								PRESENT				Balanophyllia elegans					iNaturalist:51799								Balanophyllia (Balanophyllia) elegans							Animalia	Cnidaria	Anthozoa	Scleractinia	Dendrophylliidae	Balanophyllia	elegans		species		Verrill, 1864
	imerss.org:PMLS:2085					Charlie Gibbs								PRESENT				Ptilosarcus gurneyi					iNaturalist:448320								Ptilosarcus gurneyi							Animalia	Cnidaria	Anthozoa	Pennatulacea	Pennatulidae	Ptilosarcus	gurneyi		species		(Gray, 1860)
	imerss.org:PMLS:2086					Charlie Gibbs								PRESENT				Abietinaria spp.					iNaturalist:55322								Abietinaria							Animalia	Cnidaria	Hydrozoa	Leptothecata	Sertulariidae	Abietinaria			genus
	imerss.org:PMLS:2087					Charlie Gibbs								PRESENT				Schuchertinia milleri					iNaturalist:854771								Schuchertinia milleri							Animalia	Cnidaria	Hydrozoa	Anthoathecata	Hydractiniidae	Schuchertinia	milleri		species		(Torrey, 1902)
	imerss.org:PMLS:2088					Charlie Gibbs								PRESENT				Ectopleura marina					iNaturalist:492142								Ectopleura marina							Animalia	Cnidaria	Hydrozoa	Anthoathecata	Tubulariidae	Ectopleura	marina		species		(Torrey, 1902)
	imerss.org:PMLS:2188					Charlie Gibbs								PRESENT				Ectopleura marina					iNaturalist:492142								Ectopleura marina							Animalia	Cnidaria	Hydrozoa	Anthoathecata	Tubulariidae	Ectopleura	marina		species		(Torrey, 1902)
	imerss.org:PMLS:2189					Charlie Gibbs								PRESENT				Schuchertinia milleri					iNaturalist:854771								Schuchertinia milleri							Animalia	Cnidaria	Hydrozoa	Anthoathecata	Hydractiniidae	Schuchertinia	milleri		species		(Torrey, 1902)
	imerss.org:PMLS:2190					Charlie Gibbs								PRESENT				Abietinaria spp.					iNaturalist:55322								Abietinaria							Animalia	Cnidaria	Hydrozoa	Leptothecata	Sertulariidae	Abietinaria			genus
	imerss.org:PMLS:2191					Charlie Gibbs								PRESENT				Plumularia setacea					iNaturalist:209141								Plumularia setacea							Animalia	Cnidaria	Hydrozoa	Leptothecata	Plumulariidae	Plumularia	setacea		species		(Linnaeus, 1758)
	imerss.org:PMLS:2192					Charlie Gibbs								PRESENT				Similiclava nivea					iNaturalist:873890								Similiclava nivea							Animalia	Cnidaria	Hydrozoa	Anthoathecata	Similiclavidae	Similiclava	nivea		species		Calder, Choong & McDaniel, 2015
	imerss.org:PMLS:2193					Charlie Gibbs								PRESENT				Alcyonium sp.?					iNaturalist:338004								Alcyonium							Animalia	Cnidaria	Anthozoa	Alcyonacea	Alcyoniidae	Alcyonium			genus
	imerss.org:PMLS:2194					Charlie Gibbs								PRESENT				Ptilosarcus gurneyi					iNaturalist:448320								Ptilosarcus gurneyi							Animalia	Cnidaria	Anthozoa	Pennatulacea	Pennatulidae	Ptilosarcus	gurneyi		species		(Gray, 1860)
	imerss.org:PMLS:2195					Charlie Gibbs								PRESENT				Balanophyllia elegans					iNaturalist:51799								Balanophyllia (Balanophyllia) elegans							Animalia	Cnidaria	Anthozoa	Scleractinia	Dendrophylliidae	Balanophyllia	elegans		species		Verrill, 1864
	imerss.org:PMLS:2196					Charlie Gibbs								PRESENT				Urticina clandestina					iNaturalist:898651								Urticina clandestina							Animalia	Cnidaria	Anthozoa	Actiniaria	Actiniidae	Urticina	clandestina		species		Sanamyan N., Sanamyan K. & McDaniel, 2013
	imerss.org:PMLS:2197					Charlie Gibbs								PRESENT				Metridium senile					iNaturalist:49071								Metridium senile							Animalia	Cnidaria	Anthozoa	Actiniaria	Metridiidae	Metridium	senile		species		(Linnaeus, 1761)
	imerss.org:PMLS:2198					Charlie Gibbs								PRESENT				Metridium farcimen					iNaturalist:51812								Metridium farcimen							Animalia	Cnidaria	Anthozoa	Actiniaria	Metridiidae	Metridium	farcimen		species		(Brandt, 1835)
	imerss.org:PMLS:2199					Charlie Gibbs								PRESENT				Epizoanthus scotinus					iNaturalist:429859								Epizoanthus scotinus							Animalia	Cnidaria	Anthozoa	Zoantharia	Epizoanthidae	Epizoanthus	scotinus		species		Wood, 1957
	imerss.org:PMLS:2278					Charlie Gibbs								PRESENT				Mitrocoma cellularia					iNaturalist:493918								Mitrocoma cellularia							Animalia	Cnidaria	Hydrozoa	Leptothecata	Mitrocomidae	Mitrocoma	cellularia		species		(Agassiz, 1862)
	imerss.org:PMLS:2279					Charlie Gibbs								PRESENT				Eutonina indicans					iNaturalist:348053								Eutonina indicans							Animalia	Cnidaria	Hydrozoa	Leptothecata	Eirenidae	Eutonina	indicans		species		(Romanes, 1876)
	imerss.org:PMLS:2280					Charlie Gibbs								PRESENT				Aequorea spp.					iNaturalist:191502								Aequorea							Animalia	Cnidaria	Hydrozoa	Leptothecata	Aequoreidae	Aequorea			genus
	imerss.org:PMLS:2281					Charlie Gibbs								PRESENT				Nanomia bijuga					iNaturalist:506580								Nanomia bijuga							Animalia	Cnidaria	Hydrozoa	Siphonophorae	Agalmatidae	Nanomia	bijuga		species		(Delle Chiaje, 1844)
	imerss.org:PMLS:2282					Charlie Gibbs								PRESENT				Phacellophora camtschatica					iNaturalist:52966								Phacellophora camtschatica							Animalia	Cnidaria	Scyphozoa	Semaeostomeae	Phacellophoridae	Phacellophora	camtschatica		species		Brandt, 1835
	imerss.org:PMLS:2283					Charlie Gibbs								PRESENT				Ptilosarcus gurneyi					iNaturalist:448320								Ptilosarcus gurneyi							Animalia	Cnidaria	Anthozoa	Pennatulacea	Pennatulidae	Ptilosarcus	gurneyi		species		(Gray, 1860)
	imerss.org:PMLS:2284					Charlie Gibbs								PRESENT				Pachycerianthus fimbriatus					iNaturalist:47702								Pachycerianthus fimbriatus							Animalia	Cnidaria	Anthozoa	Spirularia	Cerianthidae	Pachycerianthus	fimbriatus		species		McMurrich, 1910
	imerss.org:PMLS:2285					Charlie Gibbs								PRESENT				Balanophyllia elegans					iNaturalist:51799								Balanophyllia (Balanophyllia) elegans							Animalia	Cnidaria	Anthozoa	Scleractinia	Dendrophylliidae	Balanophyllia	elegans		species		Verrill, 1864
	imerss.org:PMLS:2286					Charlie Gibbs								PRESENT				Urticina grebelnyi					iNaturalist:492672								Urticina grebelnyi							Animalia	Cnidaria	Anthozoa	Actiniaria	Actiniidae	Urticina	grebelnyi		species		Sanamyan & Sanamyan, 2006
	imerss.org:PMLS:2287					Charlie Gibbs								PRESENT				Metridium senile					iNaturalist:49071								Metridium senile							Animalia	Cnidaria	Anthozoa	Actiniaria	Metridiidae	Metridium	senile		species		(Linnaeus, 1761)
	imerss.org:PMLS:2288					Charlie Gibbs								PRESENT				Metridium farcimen					iNaturalist:51812								Metridium farcimen							Animalia	Cnidaria	Anthozoa	Actiniaria	Metridiidae	Metridium	farcimen		species		(Brandt, 1835)
	imerss.org:PMLS:2289					Charlie Gibbs								PRESENT				Epizoanthus scotinus					iNaturalist:429859								Epizoanthus scotinus							Animalia	Cnidaria	Anthozoa	Zoantharia	Epizoanthidae	Epizoanthus	scotinus		species		Wood, 1957
	imerss.org:PMLS:2388					Charlie Gibbs								PRESENT				Schuchertinia milleri					iNaturalist:854771								Schuchertinia milleri							Animalia	Cnidaria	Hydrozoa	Anthoathecata	Hydractiniidae	Schuchertinia	milleri		species		(Torrey, 1902)
	imerss.org:PMLS:2389					Charlie Gibbs								PRESENT				Clytia gregaria					iNaturalist:195428								Clytia gregaria							Animalia	Cnidaria	Hydrozoa	Leptothecata	Campanulariidae	Clytia	gregaria		species		(Agassiz, 1862)
	imerss.org:PMLS:2390					Charlie Gibbs								PRESENT				Abietinaria spp.					iNaturalist:55322								Abietinaria							Animalia	Cnidaria	Hydrozoa	Leptothecata	Sertulariidae	Abietinaria			genus
	imerss.org:PMLS:2391					Charlie Gibbs								PRESENT				Discophyton rudyi					iNaturalist:460061								Discophyton rudyi							Animalia	Cnidaria	Anthozoa	Alcyonacea	Alcyoniidae	Discophyton	rudyi		species		(Verseveldt & van Ofwegen, 1992)
	imerss.org:PMLS:2392					Charlie Gibbs								PRESENT				Pachycerianthus fimbriatus					iNaturalist:47702								Pachycerianthus fimbriatus							Animalia	Cnidaria	Anthozoa	Spirularia	Cerianthidae	Pachycerianthus	fimbriatus		species		McMurrich, 1910
	imerss.org:PMLS:2393					Charlie Gibbs								PRESENT				Balanophyllia elegans					iNaturalist:51799								Balanophyllia (Balanophyllia) elegans							Animalia	Cnidaria	Anthozoa	Scleractinia	Dendrophylliidae	Balanophyllia	elegans		species		Verrill, 1864
	imerss.org:PMLS:2394					Charlie Gibbs								PRESENT				Cribrinopsis fernaldi					iNaturalist:465158								Cribrinopsis fernaldi							Animalia	Cnidaria	Anthozoa	Actiniaria	Actiniidae	Cribrinopsis	fernaldi		species		Siebert & Spaulding, 1976
	imerss.org:PMLS:2395					Charlie Gibbs								PRESENT				Urticina clandestina					iNaturalist:898651								Urticina clandestina							Animalia	Cnidaria	Anthozoa	Actiniaria	Actiniidae	Urticina	clandestina		species		Sanamyan N., Sanamyan K. & McDaniel, 2013
	imerss.org:PMLS:2396					Charlie Gibbs								PRESENT				Urticina grebelnyi					iNaturalist:492672								Urticina grebelnyi							Animalia	Cnidaria	Anthozoa	Actiniaria	Actiniidae	Urticina	grebelnyi		species		Sanamyan & Sanamyan, 2006
	imerss.org:PMLS:2397					Charlie Gibbs								PRESENT				Metridium senile					iNaturalist:49071								Metridium senile							Animalia	Cnidaria	Anthozoa	Actiniaria	Metridiidae	Metridium	senile		species		(Linnaeus, 1761)
	imerss.org:PMLS:2398					Charlie Gibbs								PRESENT				Metridium farcimen					iNaturalist:51812								Metridium farcimen							Animalia	Cnidaria	Anthozoa	Actiniaria	Metridiidae	Metridium	farcimen		species		(Brandt, 1835)
	imerss.org:PMLS:2399					Charlie Gibbs								PRESENT				Epizoanthus scotinus					iNaturalist:429859								Epizoanthus scotinus							Animalia	Cnidaria	Anthozoa	Zoantharia	Epizoanthidae	Epizoanthus	scotinus		species		Wood, 1957
	imerss.org:PMLS:2487					Charlie Gibbs								PRESENT				Ectopleura marina					iNaturalist:492142								Ectopleura marina							Animalia	Cnidaria	Hydrozoa	Anthoathecata	Tubulariidae	Ectopleura	marina		species		(Torrey, 1902)
	imerss.org:PMLS:2488					Charlie Gibbs								PRESENT				Clytia gregaria					iNaturalist:195428								Clytia gregaria							Animalia	Cnidaria	Hydrozoa	Leptothecata	Campanulariidae	Clytia	gregaria		species		(Agassiz, 1862)
	imerss.org:PMLS:2489					Charlie Gibbs								PRESENT				Abietinaria spp.					iNaturalist:55322								Abietinaria							Animalia	Cnidaria	Hydrozoa	Leptothecata	Sertulariidae	Abietinaria			genus
	imerss.org:PMLS:2490					Charlie Gibbs								PRESENT				Aurelia labiata					iNaturalist:130235								Aurelia labiata							Animalia	Cnidaria	Scyphozoa	Semaeostomeae	Ulmaridae	Aurelia	labiata		species		Chamisso & Eysenhardt, 1821
	imerss.org:PMLS:2491					Charlie Gibbs								PRESENT				Virgularia sp.					iNaturalist:195571								Virgularia							Animalia	Cnidaria	Anthozoa	Pennatulacea	Virgulariidae	Virgularia			genus
	imerss.org:PMLS:2492					Charlie Gibbs								PRESENT				Ptilosarcus gurneyi					iNaturalist:448320								Ptilosarcus gurneyi							Animalia	Cnidaria	Anthozoa	Pennatulacea	Pennatulidae	Ptilosarcus	gurneyi		species		(Gray, 1860)
	imerss.org:PMLS:2493					Charlie Gibbs								PRESENT				Pachycerianthus fimbriatus					iNaturalist:47702								Pachycerianthus fimbriatus							Animalia	Cnidaria	Anthozoa	Spirularia	Cerianthidae	Pachycerianthus	fimbriatus		species		McMurrich, 1910
	imerss.org:PMLS:2494					Charlie Gibbs								PRESENT				Balanophyllia elegans					iNaturalist:51799								Balanophyllia (Balanophyllia) elegans							Animalia	Cnidaria	Anthozoa	Scleractinia	Dendrophylliidae	Balanophyllia	elegans		species		Verrill, 1864
	imerss.org:PMLS:2495					Charlie Gibbs								PRESENT				Urticina clandestina					iNaturalist:898651								Urticina clandestina							Animalia	Cnidaria	Anthozoa	Actiniaria	Actiniidae	Urticina	clandestina		species		Sanamyan N., Sanamyan K. & McDaniel, 2013
	imerss.org:PMLS:2496					Charlie Gibbs								PRESENT				Metridium senile					iNaturalist:49071								Metridium senile							Animalia	Cnidaria	Anthozoa	Actiniaria	Metridiidae	Metridium	senile		species		(Linnaeus, 1761)
	imerss.org:PMLS:2497					Charlie Gibbs								PRESENT				Metridium farcimen					iNaturalist:51812								Metridium farcimen							Animalia	Cnidaria	Anthozoa	Actiniaria	Metridiidae	Metridium	farcimen		species		(Brandt, 1835)
	imerss.org:PMLS:2570					Charlie Gibbs								PRESENT				Abietinaria spp.					iNaturalist:55322								Abietinaria							Animalia	Cnidaria	Hydrozoa	Leptothecata	Sertulariidae	Abietinaria			genus
	imerss.org:PMLS:2571					Charlie Gibbs								PRESENT				Similiclava nivea					iNaturalist:873890								Similiclava nivea							Animalia	Cnidaria	Hydrozoa	Anthoathecata	Similiclavidae	Similiclava	nivea		species		Calder, Choong & McDaniel, 2015
	imerss.org:PMLS:2572					Charlie Gibbs								PRESENT				Discophyton rudyi					iNaturalist:460061								Discophyton rudyi							Animalia	Cnidaria	Anthozoa	Alcyonacea	Alcyoniidae	Discophyton	rudyi		species		(Verseveldt & van Ofwegen, 1992)
	imerss.org:PMLS:2573					Charlie Gibbs								PRESENT				Ptilosarcus gurneyi					iNaturalist:448320								Ptilosarcus gurneyi							Animalia	Cnidaria	Anthozoa	Pennatulacea	Pennatulidae	Ptilosarcus	gurneyi		species		(Gray, 1860)
	imerss.org:PMLS:2574					Charlie Gibbs								PRESENT				Pachycerianthus fimbriatus					iNaturalist:47702								Pachycerianthus fimbriatus							Animalia	Cnidaria	Anthozoa	Spirularia	Cerianthidae	Pachycerianthus	fimbriatus		species		McMurrich, 1910
	imerss.org:PMLS:2575					Charlie Gibbs								PRESENT				Balanophyllia elegans					iNaturalist:51799								Balanophyllia (Balanophyllia) elegans							Animalia	Cnidaria	Anthozoa	Scleractinia	Dendrophylliidae	Balanophyllia	elegans		species		Verrill, 1864
	imerss.org:PMLS:2576					Charlie Gibbs								PRESENT				Cribrinopsis fernaldi					iNaturalist:465158								Cribrinopsis fernaldi							Animalia	Cnidaria	Anthozoa	Actiniaria	Actiniidae	Cribrinopsis	fernaldi		species		Siebert & Spaulding, 1976
	imerss.org:PMLS:2577					Charlie Gibbs								PRESENT				Urticina clandestina					iNaturalist:898651								Urticina clandestina							Animalia	Cnidaria	Anthozoa	Actiniaria	Actiniidae	Urticina	clandestina		species		Sanamyan N., Sanamyan K. & McDaniel, 2013
	imerss.org:PMLS:2578					Charlie Gibbs								PRESENT				Urticina grebelnyi					iNaturalist:492672								Urticina grebelnyi							Animalia	Cnidaria	Anthozoa	Actiniaria	Actiniidae	Urticina	grebelnyi		species		Sanamyan & Sanamyan, 2006
	imerss.org:PMLS:2579					Charlie Gibbs								PRESENT				Metridium senile					iNaturalist:49071								Metridium senile							Animalia	Cnidaria	Anthozoa	Actiniaria	Metridiidae	Metridium	senile		species		(Linnaeus, 1761)
	imerss.org:PMLS:2580					Charlie Gibbs								PRESENT				Metridium farcimen					iNaturalist:51812								Metridium farcimen							Animalia	Cnidaria	Anthozoa	Actiniaria	Metridiidae	Metridium	farcimen		species		(Brandt, 1835)
	imerss.org:PMLS:2581					Charlie Gibbs								PRESENT				Epizoanthus scotinus					iNaturalist:429859								Epizoanthus scotinus							Animalia	Cnidaria	Anthozoa	Zoantharia	Epizoanthidae	Epizoanthus	scotinus		species		Wood, 1957
	imerss.org:PMLS:2662					Charlie Gibbs								PRESENT				Abietinaria spp.					iNaturalist:55322								Abietinaria							Animalia	Cnidaria	Hydrozoa	Leptothecata	Sertulariidae	Abietinaria			genus
	imerss.org:PMLS:2663					Charlie Gibbs		1						PRESENT				Aequorea spp.					iNaturalist:191502								Aequorea							Animalia	Cnidaria	Hydrozoa	Leptothecata	Aequoreidae	Aequorea			genus
	imerss.org:PMLS:2664			Count: many		Charlie Gibbs								PRESENT				Aurelia labiata					iNaturalist:130235								Aurelia labiata							Animalia	Cnidaria	Scyphozoa	Semaeostomeae	Ulmaridae	Aurelia	labiata		species		Chamisso & Eysenhardt, 1821
	imerss.org:PMLS:2665					Charlie Gibbs								PRESENT				Ptilosarcus gurneyi					iNaturalist:448320								Ptilosarcus gurneyi							Animalia	Cnidaria	Anthozoa	Pennatulacea	Pennatulidae	Ptilosarcus	gurneyi		species		(Gray, 1860)
	imerss.org:PMLS:2666					Charlie Gibbs								PRESENT				Pachycerianthus fimbriatus					iNaturalist:47702								Pachycerianthus fimbriatus							Animalia	Cnidaria	Anthozoa	Spirularia	Cerianthidae	Pachycerianthus	fimbriatus		species		McMurrich, 1910
	imerss.org:PMLS:2667					Charlie Gibbs								PRESENT				Balanophyllia elegans					iNaturalist:51799								Balanophyllia (Balanophyllia) elegans							Animalia	Cnidaria	Anthozoa	Scleractinia	Dendrophylliidae	Balanophyllia	elegans		species		Verrill, 1864
	imerss.org:PMLS:2668					Charlie Gibbs								PRESENT				Anthopleura artemisia					iNaturalist:51658								Anthopleura artemisia							Animalia	Cnidaria	Anthozoa	Actiniaria	Actiniidae	Anthopleura	artemisia		species		(Pickering in Dana, 1846)
	imerss.org:PMLS:2669					Charlie Gibbs								PRESENT				Urticina clandestina					iNaturalist:898651								Urticina clandestina							Animalia	Cnidaria	Anthozoa	Actiniaria	Actiniidae	Urticina	clandestina		species		Sanamyan N., Sanamyan K. & McDaniel, 2013
	imerss.org:PMLS:2670					Charlie Gibbs								PRESENT				Metridium senile					iNaturalist:49071								Metridium senile							Animalia	Cnidaria	Anthozoa	Actiniaria	Metridiidae	Metridium	senile		species		(Linnaeus, 1761)
	imerss.org:PMLS:2671					Charlie Gibbs								PRESENT				Metridium farcimen					iNaturalist:51812								Metridium farcimen							Animalia	Cnidaria	Anthozoa	Actiniaria	Metridiidae	Metridium	farcimen		species		(Brandt, 1835)
	imerss.org:PMLS:2742					Donna Gibbs								PRESENT				Schuchertinia allmanii					iNaturalist:1118982								Schuchertinia allmanii							Animalia	Cnidaria	Hydrozoa	Anthoathecata	Hydractiniidae	Schuchertinia	allmanii		species		(Bonnevie, 1898)
	imerss.org:PMLS:2743					Donna Gibbs								PRESENT				Garveia annulata					iNaturalist:63662								Garveia annulata							Animalia	Cnidaria	Hydrozoa	Anthoathecata	Bougainvilliidae	Garveia	annulata		species		Nutting, 1901
	imerss.org:PMLS:2744					Donna Gibbs								PRESENT				Aglaophenia spp.					iNaturalist:51218								Aglaophenia							Animalia	Cnidaria	Hydrozoa	Leptothecata	Aglaopheniidae	Aglaophenia			genus
	imerss.org:PMLS:2745					Donna Gibbs								PRESENT				Selaginopsis sp.					iNaturalist:468278								Thuiaria sp.1							Animalia	Cnidaria	Hydrozoa	Leptothecata	Sertulariidae	Thuiaria	sp.1		species
	imerss.org:PMLS:2754					Donna Gibbs								PRESENT				Metridium senile					iNaturalist:49071								Metridium senile							Animalia	Cnidaria	Anthozoa	Actiniaria	Metridiidae	Metridium	senile		species		(Linnaeus, 1761)
	imerss.org:PMLS:2755					Donna Gibbs								PRESENT				Urticina grebelnyi					iNaturalist:492672								Urticina grebelnyi							Animalia	Cnidaria	Anthozoa	Actiniaria	Actiniidae	Urticina	grebelnyi		species		Sanamyan & Sanamyan, 2006
	imerss.org:PMLS:2756					Donna Gibbs								PRESENT				Epiactis prolifera					iNaturalist:49060								Epiactis prolifera							Animalia	Cnidaria	Anthozoa	Actiniaria	Actiniidae	Epiactis	prolifera		species		Verrill, 1869
	imerss.org:PMLS:2784					Andy Lamb		2						PRESENT				Urticina grebelnyi					iNaturalist:492672								Urticina grebelnyi							Animalia	Cnidaria	Anthozoa	Actiniaria	Actiniidae	Urticina	grebelnyi		species		Sanamyan & Sanamyan, 2006
	imerss.org:PMLS:2785			Count: abundant		Andy Lamb								PRESENT				Anthopleura elegantissima					iNaturalist:52564								Anthopleura elegantissima							Animalia	Cnidaria	Anthozoa	Actiniaria	Actiniidae	Anthopleura	elegantissima		species		(Brandt, 1835)
	imerss.org:PMLS:2786			Count: few		Andy Lamb								PRESENT				Pachycerianthus fimbriatus					iNaturalist:47702								Pachycerianthus fimbriatus							Animalia	Cnidaria	Anthozoa	Spirularia	Cerianthidae	Pachycerianthus	fimbriatus		species		McMurrich, 1910
	imerss.org:PMLS:2787					Andy Lamb		1						PRESENT				Epizoanthus scotinus					iNaturalist:429859								Epizoanthus scotinus							Animalia	Cnidaria	Anthozoa	Zoantharia	Epizoanthidae	Epizoanthus	scotinus		species		Wood, 1957
	imerss.org:PMLS:2788			Count: many		Andy Lamb								PRESENT				Balanophyllia elegans					iNaturalist:51799								Balanophyllia (Balanophyllia) elegans							Animalia	Cnidaria	Anthozoa	Scleractinia	Dendrophylliidae	Balanophyllia	elegans		species		Verrill, 1864
	imerss.org:PMLS:2789			Count: abundant		Andy Lamb								PRESENT				Eutonina indicans					iNaturalist:348053								Eutonina indicans							Animalia	Cnidaria	Hydrozoa	Leptothecata	Eirenidae	Eutonina	indicans		species		(Romanes, 1876)
	imerss.org:PMLS:2863			Count: abundant		Charlie Gibbs								PRESENT				Metridium farcimen					iNaturalist:51812								Metridium farcimen							Animalia	Cnidaria	Anthozoa	Actiniaria	Metridiidae	Metridium	farcimen		species		(Brandt, 1835)
	imerss.org:PMLS:2864			Count: few		Charlie Gibbs								PRESENT				Urticina grebelnyi					iNaturalist:492672								Urticina grebelnyi							Animalia	Cnidaria	Anthozoa	Actiniaria	Actiniidae	Urticina	grebelnyi		species		Sanamyan & Sanamyan, 2006
	imerss.org:PMLS:2865			Count: few		Charlie Gibbs								PRESENT				Epiactis lisbethae					iNaturalist:429853								Epiactis lisbethae							Animalia	Cnidaria	Anthozoa	Actiniaria	Actiniidae	Epiactis	lisbethae		species		Fautin & Chia, 1986
	imerss.org:PMLS:2866			Count: many		Charlie Gibbs								PRESENT				Epizoanthus scotinus					iNaturalist:429859								Epizoanthus scotinus							Animalia	Cnidaria	Anthozoa	Zoantharia	Epizoanthidae	Epizoanthus	scotinus		species		Wood, 1957
	imerss.org:PMLS:2867					Charlie Gibbs								PRESENT				Balanophyllia elegans					iNaturalist:51799								Balanophyllia (Balanophyllia) elegans							Animalia	Cnidaria	Anthozoa	Scleractinia	Dendrophylliidae	Balanophyllia	elegans		species		Verrill, 1864
	imerss.org:PMLS:2868					Charlie Gibbs								PRESENT				Stylantheca papillosa					iNaturalist:131205								Stylantheca papillosa							Animalia	Cnidaria	Hydrozoa	Anthoathecata	Stylasteridae	Stylantheca	papillosa		species		(Dall, 1884)
	imerss.org:PMLS:2869					Charlie Gibbs								PRESENT				Aglaophenia spp.					iNaturalist:51218								Aglaophenia							Animalia	Cnidaria	Hydrozoa	Leptothecata	Aglaopheniidae	Aglaophenia			genus
	imerss.org:PMLS:2870					Charlie Gibbs								PRESENT				Abietinaria spp.					iNaturalist:55322								Abietinaria							Animalia	Cnidaria	Hydrozoa	Leptothecata	Sertulariidae	Abietinaria			genus
	imerss.org:PMLS:2871			Count: some		Charlie Gibbs								PRESENT				Selaginopsis sp.					iNaturalist:468278								Thuiaria sp.1							Animalia	Cnidaria	Hydrozoa	Leptothecata	Sertulariidae	Thuiaria	sp.1		species
	imerss.org:PMLS:2872			Count: some		Charlie Gibbs								PRESENT				Plumularia setacea					iNaturalist:209141								Plumularia setacea							Animalia	Cnidaria	Hydrozoa	Leptothecata	Plumulariidae	Plumularia	setacea		species		(Linnaeus, 1758)
	imerss.org:PMLS:2873					Charlie Gibbs								PRESENT				Plumularia sp.					iNaturalist:60609								Plumularia							Animalia	Cnidaria	Hydrozoa	Leptothecata	Plumulariidae	Plumularia			genus
	imerss.org:PMLS:2874					Charlie Gibbs								PRESENT				Abietinaria greenei					iNaturalist:1353331								Amphisbetia greenei							Animalia	Cnidaria	Hydrozoa	Leptothecata	Sertulariidae	Amphisbetia	greenei		species		(Murray, 1860)
	imerss.org:PMLS:2875			Count: some		Charlie Gibbs								PRESENT				Garveia annulata					iNaturalist:63662								Garveia annulata							Animalia	Cnidaria	Hydrozoa	Anthoathecata	Bougainvilliidae	Garveia	annulata		species		Nutting, 1901
	imerss.org:PMLS:2876			Count: many		Charlie Gibbs								PRESENT				Schuchertinia milleri					iNaturalist:854771								Schuchertinia milleri							Animalia	Cnidaria	Hydrozoa	Anthoathecata	Hydractiniidae	Schuchertinia	milleri		species		(Torrey, 1902)
	imerss.org:PMLS:2877					Charlie Gibbs								PRESENT				Ectopleura marina					iNaturalist:492142								Ectopleura marina							Animalia	Cnidaria	Hydrozoa	Anthoathecata	Tubulariidae	Ectopleura	marina		species		(Torrey, 1902)
	imerss.org:PMLS:2878			Count: few		Charlie Gibbs								PRESENT				Aequorea spp.					iNaturalist:191502								Aequorea							Animalia	Cnidaria	Hydrozoa	Leptothecata	Aequoreidae	Aequorea			genus
	imerss.org:PMLS:3007			Count: some		Andy Lamb								PRESENT				Metridium farcimen					iNaturalist:51812								Metridium farcimen							Animalia	Cnidaria	Anthozoa	Actiniaria	Metridiidae	Metridium	farcimen		species		(Brandt, 1835)
	imerss.org:PMLS:3008					Andy Lamb		2						PRESENT				Urticina clandestina					iNaturalist:898651								Urticina clandestina							Animalia	Cnidaria	Anthozoa	Actiniaria	Actiniidae	Urticina	clandestina		species		Sanamyan N., Sanamyan K. & McDaniel, 2013
	imerss.org:PMLS:3009			Count: abundant		Andy Lamb								PRESENT				Pachycerianthus fimbriatus					iNaturalist:47702								Pachycerianthus fimbriatus							Animalia	Cnidaria	Anthozoa	Spirularia	Cerianthidae	Pachycerianthus	fimbriatus		species		McMurrich, 1910
	imerss.org:PMLS:3010			Count: abundant		Andy Lamb								PRESENT				Balanophyllia elegans					iNaturalist:51799								Balanophyllia (Balanophyllia) elegans							Animalia	Cnidaria	Anthozoa	Scleractinia	Dendrophylliidae	Balanophyllia	elegans		species		Verrill, 1864
	imerss.org:PMLS:3011					Andy Lamb								PRESENT				Ptilosarcus gurneyi					iNaturalist:448320								Ptilosarcus gurneyi							Animalia	Cnidaria	Anthozoa	Pennatulacea	Pennatulidae	Ptilosarcus	gurneyi		species		(Gray, 1860)
	imerss.org:PMLS:3012					Andy Lamb		2						PRESENT				Virgularia sp.					iNaturalist:195571								Virgularia							Animalia	Cnidaria	Anthozoa	Pennatulacea	Virgulariidae	Virgularia			genus
	imerss.org:PMLS:3013			Count: some		Andy Lamb								PRESENT				Abietinaria spp.					iNaturalist:55322								Abietinaria							Animalia	Cnidaria	Hydrozoa	Leptothecata	Sertulariidae	Abietinaria			genus
	imerss.org:PMLS:3014			Count: few		Andy Lamb								PRESENT				Lafoea dumosa					iNaturalist:423721								Lafoea dumosa							Animalia	Cnidaria	Hydrozoa	Leptothecata	Lafoeidae	Lafoea	dumosa		species		(Fleming, 1820)
	imerss.org:PMLS:3015			Count: many		Andy Lamb								PRESENT				Cyanea ferruginea					iNaturalist:786996								Cyanea ferruginea							Animalia	Cnidaria	Scyphozoa	Semaeostomeae	Cyaneidae	Cyanea	ferruginea		species		Eschscholtz, 1829
	imerss.org:PMLS:3016					Andy Lamb								PRESENT				Aurelia labiata					iNaturalist:130235								Aurelia labiata							Animalia	Cnidaria	Scyphozoa	Semaeostomeae	Ulmaridae	Aurelia	labiata		species		Chamisso & Eysenhardt, 1821
	imerss.org:PMLS:3017			Count: few		Andy Lamb								PRESENT				Aequorea spp.					iNaturalist:191502								Aequorea							Animalia	Cnidaria	Hydrozoa	Leptothecata	Aequoreidae	Aequorea			genus
	imerss.org:PMLS:3018			Count: abundant		Andy Lamb								PRESENT				Clytia gregaria					iNaturalist:195428								Clytia gregaria							Animalia	Cnidaria	Hydrozoa	Leptothecata	Campanulariidae	Clytia	gregaria		species		(Agassiz, 1862)
	imerss.org:PMLS:3114			Count: few		Andy Lamb								PRESENT				Abietinaria spp.					iNaturalist:55322								Abietinaria							Animalia	Cnidaria	Hydrozoa	Leptothecata	Sertulariidae	Abietinaria			genus
	imerss.org:PMLS:3115					Andy Lamb		2						PRESENT				Cyanea ferruginea					iNaturalist:786996								Cyanea ferruginea							Animalia	Cnidaria	Scyphozoa	Semaeostomeae	Cyaneidae	Cyanea	ferruginea		species		Eschscholtz, 1829
	imerss.org:PMLS:3116			Count: few		Andy Lamb								PRESENT				Alcyonium sp.?					iNaturalist:338004								Alcyonium							Animalia	Cnidaria	Anthozoa	Alcyonacea	Alcyoniidae	Alcyonium			genus
	imerss.org:PMLS:3117			Count: abundant		Andy Lamb								PRESENT				Balanophyllia elegans					iNaturalist:51799								Balanophyllia (Balanophyllia) elegans							Animalia	Cnidaria	Anthozoa	Scleractinia	Dendrophylliidae	Balanophyllia	elegans		species		Verrill, 1864
	imerss.org:PMLS:3118			Count: abundant		Andy Lamb								PRESENT				Metridium farcimen					iNaturalist:51812								Metridium farcimen							Animalia	Cnidaria	Anthozoa	Actiniaria	Metridiidae	Metridium	farcimen		species		(Brandt, 1835)
	imerss.org:PMLS:3189			Count: very many		Andy Lamb								PRESENT				Metridium senile					iNaturalist:49071								Metridium senile							Animalia	Cnidaria	Anthozoa	Actiniaria	Metridiidae	Metridium	senile		species		(Linnaeus, 1761)
	imerss.org:PMLS:3190			Count: very abundant		Andy Lamb								PRESENT				Metridium farcimen					iNaturalist:51812								Metridium farcimen							Animalia	Cnidaria	Anthozoa	Actiniaria	Metridiidae	Metridium	farcimen		species		(Brandt, 1835)
	imerss.org:PMLS:3191			Count: few		Andy Lamb								PRESENT				Urticina grebelnyi					iNaturalist:492672								Urticina grebelnyi							Animalia	Cnidaria	Anthozoa	Actiniaria	Actiniidae	Urticina	grebelnyi		species		Sanamyan & Sanamyan, 2006
	imerss.org:PMLS:3192			Count: very many		Andy Lamb								PRESENT				Anthopleura elegantissima					iNaturalist:52564								Anthopleura elegantissima							Animalia	Cnidaria	Anthozoa	Actiniaria	Actiniidae	Anthopleura	elegantissima		species		(Brandt, 1835)
	imerss.org:PMLS:3193			Count: very many		Andy Lamb								PRESENT				Balanophyllia elegans					iNaturalist:51799								Balanophyllia (Balanophyllia) elegans							Animalia	Cnidaria	Anthozoa	Scleractinia	Dendrophylliidae	Balanophyllia	elegans		species		Verrill, 1864
	imerss.org:PMLS:3194			Count: few		Andy Lamb								PRESENT				Stylantheca papillosa					iNaturalist:131205								Stylantheca papillosa							Animalia	Cnidaria	Hydrozoa	Anthoathecata	Stylasteridae	Stylantheca	papillosa		species		(Dall, 1884)
	imerss.org:PMLS:3195			Count: few		Andy Lamb								PRESENT				Aglaophenia spp.					iNaturalist:51218								Aglaophenia							Animalia	Cnidaria	Hydrozoa	Leptothecata	Aglaopheniidae	Aglaophenia			genus
	imerss.org:PMLS:3196			Count: few		Andy Lamb								PRESENT				Abietinaria spp.					iNaturalist:55322								Abietinaria							Animalia	Cnidaria	Hydrozoa	Leptothecata	Sertulariidae	Abietinaria			genus
	imerss.org:PMLS:3197			Count: abundant		Andy Lamb								PRESENT				Selaginopsis sp.					iNaturalist:468278								Thuiaria sp.1							Animalia	Cnidaria	Hydrozoa	Leptothecata	Sertulariidae	Thuiaria	sp.1		species
	imerss.org:PMLS:3198			Count: abundant		Andy Lamb								PRESENT				Plumularia setacea					iNaturalist:209141								Plumularia setacea							Animalia	Cnidaria	Hydrozoa	Leptothecata	Plumulariidae	Plumularia	setacea		species		(Linnaeus, 1758)
	imerss.org:PMLS:3199			Count: few		Andy Lamb								PRESENT				Schuchertinia milleri					iNaturalist:854771								Schuchertinia milleri							Animalia	Cnidaria	Hydrozoa	Anthoathecata	Hydractiniidae	Schuchertinia	milleri		species		(Torrey, 1902)
	imerss.org:PMLS:3200			Count: some		Andy Lamb								PRESENT				Ectopleura marina					iNaturalist:492142								Ectopleura marina							Animalia	Cnidaria	Hydrozoa	Anthoathecata	Tubulariidae	Ectopleura	marina		species		(Torrey, 1902)
	imerss.org:PMLS:3201			Count: some		Andy Lamb								PRESENT				Similiclava nivea					iNaturalist:873890								Similiclava nivea							Animalia	Cnidaria	Hydrozoa	Anthoathecata	Similiclavidae	Similiclava	nivea		species		Calder, Choong & McDaniel, 2015
	imerss.org:PMLS:3202			Count: few		Andy Lamb								PRESENT				Lafoea dumosa					iNaturalist:423721								Lafoea dumosa							Animalia	Cnidaria	Hydrozoa	Leptothecata	Lafoeidae	Lafoea	dumosa		species		(Fleming, 1820)
	imerss.org:PMLS:3305			Count: many		Andy Lamb								PRESENT				Metridium farcimen					iNaturalist:51812								Metridium farcimen							Animalia	Cnidaria	Anthozoa	Actiniaria	Metridiidae	Metridium	farcimen		species		(Brandt, 1835)
	imerss.org:PMLS:3306					Andy Lamb		1						PRESENT				Urticina grebelnyi					iNaturalist:492672								Urticina grebelnyi							Animalia	Cnidaria	Anthozoa	Actiniaria	Actiniidae	Urticina	grebelnyi		species		Sanamyan & Sanamyan, 2006
	imerss.org:PMLS:3307					Andy Lamb		1						PRESENT				Urticina clandestina					iNaturalist:898651								Urticina clandestina							Animalia	Cnidaria	Anthozoa	Actiniaria	Actiniidae	Urticina	clandestina		species		Sanamyan N., Sanamyan K. & McDaniel, 2013
	imerss.org:PMLS:3308					Andy Lamb		4						PRESENT				Stomphia didemon					iNaturalist:501276								Stomphia didemon							Animalia	Cnidaria	Anthozoa	Actiniaria	Actinostolidae	Stomphia	didemon		species		Siebert, 1973
	imerss.org:PMLS:3309			Count: very many		Andy Lamb								PRESENT				Pachycerianthus fimbriatus					iNaturalist:47702								Pachycerianthus fimbriatus							Animalia	Cnidaria	Anthozoa	Spirularia	Cerianthidae	Pachycerianthus	fimbriatus		species		McMurrich, 1910
	imerss.org:PMLS:3310			Count: some		Andy Lamb								PRESENT				Balanophyllia elegans					iNaturalist:51799								Balanophyllia (Balanophyllia) elegans							Animalia	Cnidaria	Anthozoa	Scleractinia	Dendrophylliidae	Balanophyllia	elegans		species		Verrill, 1864
	imerss.org:PMLS:3311			Count: many		Andy Lamb								PRESENT				Lafoea dumosa					iNaturalist:423721								Lafoea dumosa							Animalia	Cnidaria	Hydrozoa	Leptothecata	Lafoeidae	Lafoea	dumosa		species		(Fleming, 1820)
	imerss.org:PMLS:3312			Count: few		Andy Lamb								PRESENT				Aurelia labiata					iNaturalist:130235								Aurelia labiata							Animalia	Cnidaria	Scyphozoa	Semaeostomeae	Ulmaridae	Aurelia	labiata		species		Chamisso & Eysenhardt, 1821
	imerss.org:PMLS:3313			Count: abundant		Andy Lamb								PRESENT				Aequorea spp.					iNaturalist:191502								Aequorea							Animalia	Cnidaria	Hydrozoa	Leptothecata	Aequoreidae	Aequorea			genus
	imerss.org:PMLS:3389			Count: few		Andy Lamb								PRESENT				Metridium farcimen					iNaturalist:51812								Metridium farcimen							Animalia	Cnidaria	Anthozoa	Actiniaria	Metridiidae	Metridium	farcimen		species		(Brandt, 1835)
	imerss.org:PMLS:3390			Count: few		Andy Lamb								PRESENT				Urticina clandestina					iNaturalist:898651								Urticina clandestina							Animalia	Cnidaria	Anthozoa	Actiniaria	Actiniidae	Urticina	clandestina		species		Sanamyan N., Sanamyan K. & McDaniel, 2013
	imerss.org:PMLS:3391					Andy Lamb		1						PRESENT				Peachia quinquecapitata					iNaturalist:47814								Peachia quinquecapitata							Animalia	Cnidaria	Anthozoa	Actiniaria	Haloclavidae	Peachia	quinquecapitata		species		McMurrich, 1913
	imerss.org:PMLS:3392			Count: abundant		Andy Lamb								PRESENT				Pachycerianthus fimbriatus					iNaturalist:47702								Pachycerianthus fimbriatus							Animalia	Cnidaria	Anthozoa	Spirularia	Cerianthidae	Pachycerianthus	fimbriatus		species		McMurrich, 1910
	imerss.org:PMLS:3393			Count: 1 patch		Andy Lamb								PRESENT				Epizoanthus scotinus					iNaturalist:429859								Epizoanthus scotinus							Animalia	Cnidaria	Anthozoa	Zoantharia	Epizoanthidae	Epizoanthus	scotinus		species		Wood, 1957
	imerss.org:PMLS:3394			Count: abundant		Andy Lamb								PRESENT				Balanophyllia elegans					iNaturalist:51799								Balanophyllia (Balanophyllia) elegans							Animalia	Cnidaria	Anthozoa	Scleractinia	Dendrophylliidae	Balanophyllia	elegans		species		Verrill, 1864
	imerss.org:PMLS:3395					Andy Lamb		1						PRESENT				Paracyathus stearnsii					iNaturalist:293284								Paracyathus stearnsii							Animalia	Cnidaria	Anthozoa	Scleractinia	Caryophylliidae	Paracyathus	stearnsii		species		Verrill, 1869
	imerss.org:PMLS:3396					Andy Lamb		4						PRESENT				Alcyonium sp.?					iNaturalist:338004								Alcyonium							Animalia	Cnidaria	Anthozoa	Alcyonacea	Alcyoniidae	Alcyonium			genus
	imerss.org:PMLS:3397			Count: very many		Andy Lamb								PRESENT				Ptilosarcus gurneyi					iNaturalist:448320								Ptilosarcus gurneyi							Animalia	Cnidaria	Anthozoa	Pennatulacea	Pennatulidae	Ptilosarcus	gurneyi		species		(Gray, 1860)
	imerss.org:PMLS:3398			Count: some		Andy Lamb								PRESENT				Abietinaria spp.					iNaturalist:55322								Abietinaria							Animalia	Cnidaria	Hydrozoa	Leptothecata	Sertulariidae	Abietinaria			genus
	imerss.org:PMLS:3399			Count: few		Andy Lamb								PRESENT				Plumularia sp.					iNaturalist:60609								Plumularia							Animalia	Cnidaria	Hydrozoa	Leptothecata	Plumulariidae	Plumularia			genus
	imerss.org:PMLS:3400			Count: few		Andy Lamb								PRESENT				Thuiaria thuja					iNaturalist:873882								Thuiaria thuja							Animalia	Cnidaria	Hydrozoa	Leptothecata	Sertulariidae	Thuiaria	thuja		species		(Linnaeus, 1758)
	imerss.org:PMLS:3401					Andy Lamb		1						PRESENT				Phacellophora camtschatica					iNaturalist:52966								Phacellophora camtschatica							Animalia	Cnidaria	Scyphozoa	Semaeostomeae	Phacellophoridae	Phacellophora	camtschatica		species		Brandt, 1835
	imerss.org:PMLS:3402					Andy Lamb		2						PRESENT				Aurelia labiata					iNaturalist:130235								Aurelia labiata							Animalia	Cnidaria	Scyphozoa	Semaeostomeae	Ulmaridae	Aurelia	labiata		species		Chamisso & Eysenhardt, 1821
	imerss.org:PMLS:3403			Count: very many		Andy Lamb								PRESENT				Aequorea spp.					iNaturalist:191502								Aequorea							Animalia	Cnidaria	Hydrozoa	Leptothecata	Aequoreidae	Aequorea			genus
	imerss.org:PMLS:3404					Andy Lamb		1						PRESENT				Nanomia bijuga					iNaturalist:506580								Nanomia bijuga							Animalia	Cnidaria	Hydrozoa	Siphonophorae	Agalmatidae	Nanomia	bijuga		species		(Delle Chiaje, 1844)
	imerss.org:PMLS:3521			Count: abundant		Andy Lamb								PRESENT				Metridium farcimen					iNaturalist:51812								Metridium farcimen							Animalia	Cnidaria	Anthozoa	Actiniaria	Metridiidae	Metridium	farcimen		species		(Brandt, 1835)
	imerss.org:PMLS:3522			Count: few		Andy Lamb								PRESENT				Urticina grebelnyi					iNaturalist:492672								Urticina grebelnyi							Animalia	Cnidaria	Anthozoa	Actiniaria	Actiniidae	Urticina	grebelnyi		species		Sanamyan & Sanamyan, 2006
	imerss.org:PMLS:3523			Count: few		Andy Lamb								PRESENT				Urticina clandestina					iNaturalist:898651								Urticina clandestina							Animalia	Cnidaria	Anthozoa	Actiniaria	Actiniidae	Urticina	clandestina		species		Sanamyan N., Sanamyan K. & McDaniel, 2013
	imerss.org:PMLS:3524					Andy Lamb		1						PRESENT				Stomphia didemon					iNaturalist:501276								Stomphia didemon							Animalia	Cnidaria	Anthozoa	Actiniaria	Actinostolidae	Stomphia	didemon		species		Siebert, 1973
	imerss.org:PMLS:3525			Count: abundant		Andy Lamb								PRESENT				Pachycerianthus fimbriatus					iNaturalist:47702								Pachycerianthus fimbriatus							Animalia	Cnidaria	Anthozoa	Spirularia	Cerianthidae	Pachycerianthus	fimbriatus		species		McMurrich, 1910
	imerss.org:PMLS:3526			Count: abundant		Andy Lamb								PRESENT				Balanophyllia elegans					iNaturalist:51799								Balanophyllia (Balanophyllia) elegans							Animalia	Cnidaria	Anthozoa	Scleractinia	Dendrophylliidae	Balanophyllia	elegans		species		Verrill, 1864
	imerss.org:PMLS:3527			Count: some		Andy Lamb								PRESENT				Alcyonium sp.?					iNaturalist:338004								Alcyonium							Animalia	Cnidaria	Anthozoa	Alcyonacea	Alcyoniidae	Alcyonium			genus
	imerss.org:PMLS:3528			Count: many		Andy Lamb								PRESENT				Ptilosarcus gurneyi					iNaturalist:448320								Ptilosarcus gurneyi							Animalia	Cnidaria	Anthozoa	Pennatulacea	Pennatulidae	Ptilosarcus	gurneyi		species		(Gray, 1860)
	imerss.org:PMLS:3529			Count: few		Andy Lamb								PRESENT				Stylantheca papillosa					iNaturalist:131205								Stylantheca papillosa							Animalia	Cnidaria	Hydrozoa	Anthoathecata	Stylasteridae	Stylantheca	papillosa		species		(Dall, 1884)
	imerss.org:PMLS:3530			Count: few		Andy Lamb								PRESENT				Abietinaria spp.					iNaturalist:55322								Abietinaria							Animalia	Cnidaria	Hydrozoa	Leptothecata	Sertulariidae	Abietinaria			genus
	imerss.org:PMLS:3531			Count: some		Andy Lamb								PRESENT				Plumularia sp.					iNaturalist:60609								Plumularia							Animalia	Cnidaria	Hydrozoa	Leptothecata	Plumulariidae	Plumularia			genus
	imerss.org:PMLS:3532			Count: few		Andy Lamb								PRESENT				Obelia spp.					iNaturalist:49536								Obelia							Animalia	Cnidaria	Hydrozoa	Leptothecata	Campanulariidae	Obelia			genus
	imerss.org:PMLS:3533					Andy Lamb		2						PRESENT				Schuchertinia milleri					iNaturalist:854771								Schuchertinia milleri							Animalia	Cnidaria	Hydrozoa	Anthoathecata	Hydractiniidae	Schuchertinia	milleri		species		(Torrey, 1902)
	imerss.org:PMLS:3534					Andy Lamb		1						PRESENT				Similiclava nivea					iNaturalist:873890								Similiclava nivea							Animalia	Cnidaria	Hydrozoa	Anthoathecata	Similiclavidae	Similiclava	nivea		species		Calder, Choong & McDaniel, 2015
	imerss.org:PMLS:3535			Count: some		Andy Lamb								PRESENT				Hydrallmania franciscana					iNaturalist:873899								Hydrallmania franciscana							Animalia	Cnidaria	Hydrozoa	Leptothecata	Sertulariidae	Hydrallmania	franciscana		species		(Trask, 1857)
	imerss.org:PMLS:3536			Count: few		Andy Lamb								PRESENT				Halecium densum					iNaturalist:874028								Halecium densum							Animalia	Cnidaria	Hydrozoa	Leptothecata	Haleciidae	Halecium	densum		species		Calkins, 1899
	imerss.org:PMLS:3537					Andy Lamb		1						PRESENT				Phacellophora camtschatica					iNaturalist:52966								Phacellophora camtschatica							Animalia	Cnidaria	Scyphozoa	Semaeostomeae	Phacellophoridae	Phacellophora	camtschatica		species		Brandt, 1835
	imerss.org:PMLS:3538			Count: very many		Andy Lamb								PRESENT				Aequorea spp.					iNaturalist:191502								Aequorea							Animalia	Cnidaria	Hydrozoa	Leptothecata	Aequoreidae	Aequorea			genus
	imerss.org:PMLS:3664			Count: some		Andy Lamb								PRESENT				Metridium farcimen					iNaturalist:51812								Metridium farcimen							Animalia	Cnidaria	Anthozoa	Actiniaria	Metridiidae	Metridium	farcimen		species		(Brandt, 1835)
	imerss.org:PMLS:3665			Count: abundant		Andy Lamb								PRESENT				Pachycerianthus fimbriatus					iNaturalist:47702								Pachycerianthus fimbriatus							Animalia	Cnidaria	Anthozoa	Spirularia	Cerianthidae	Pachycerianthus	fimbriatus		species		McMurrich, 1910
	imerss.org:PMLS:3666			Count: some		Andy Lamb								PRESENT				Epizoanthus scotinus					iNaturalist:429859								Epizoanthus scotinus							Animalia	Cnidaria	Anthozoa	Zoantharia	Epizoanthidae	Epizoanthus	scotinus		species		Wood, 1957
	imerss.org:PMLS:3667			Count: abundant		Andy Lamb								PRESENT				Balanophyllia elegans					iNaturalist:51799								Balanophyllia (Balanophyllia) elegans							Animalia	Cnidaria	Anthozoa	Scleractinia	Dendrophylliidae	Balanophyllia	elegans		species		Verrill, 1864
	imerss.org:PMLS:3668			Count: few		Andy Lamb								PRESENT				Alcyonium sp.?					iNaturalist:338004								Alcyonium							Animalia	Cnidaria	Anthozoa	Alcyonacea	Alcyoniidae	Alcyonium			genus
	imerss.org:PMLS:3669			Count: few		Andy Lamb								PRESENT				Ptilosarcus gurneyi					iNaturalist:448320								Ptilosarcus gurneyi							Animalia	Cnidaria	Anthozoa	Pennatulacea	Pennatulidae	Ptilosarcus	gurneyi		species		(Gray, 1860)
	imerss.org:PMLS:3670			Count: some		Andy Lamb								PRESENT				Thuiaria spp.					iNaturalist:514521								Thuiaria							Animalia	Cnidaria	Hydrozoa	Leptothecata	Sertulariidae	Thuiaria			genus
	imerss.org:PMLS:3671					Andy Lamb		1						PRESENT				Cyanea ferruginea					iNaturalist:786996								Cyanea ferruginea							Animalia	Cnidaria	Scyphozoa	Semaeostomeae	Cyaneidae	Cyanea	ferruginea		species		Eschscholtz, 1829
	imerss.org:PMLS:3672			Count: few		Andy Lamb								PRESENT				Aequorea spp.					iNaturalist:191502								Aequorea							Animalia	Cnidaria	Hydrozoa	Leptothecata	Aequoreidae	Aequorea			genus
	imerss.org:PMLS:3776			Count: many		Andy Lamb								PRESENT				Metridium farcimen					iNaturalist:51812								Metridium farcimen							Animalia	Cnidaria	Anthozoa	Actiniaria	Metridiidae	Metridium	farcimen		species		(Brandt, 1835)
	imerss.org:PMLS:3777					Andy Lamb		1						PRESENT				Stomphia didemon					iNaturalist:501276								Stomphia didemon							Animalia	Cnidaria	Anthozoa	Actiniaria	Actinostolidae	Stomphia	didemon		species		Siebert, 1973
	imerss.org:PMLS:3778			Count: some		Andy Lamb								PRESENT				Pachycerianthus fimbriatus					iNaturalist:47702								Pachycerianthus fimbriatus							Animalia	Cnidaria	Anthozoa	Spirularia	Cerianthidae	Pachycerianthus	fimbriatus		species		McMurrich, 1910
	imerss.org:PMLS:3779			Count: some		Andy Lamb								PRESENT				Epizoanthus scotinus					iNaturalist:429859								Epizoanthus scotinus							Animalia	Cnidaria	Anthozoa	Zoantharia	Epizoanthidae	Epizoanthus	scotinus		species		Wood, 1957
	imerss.org:PMLS:3780			Count: very abundant		Andy Lamb								PRESENT				Balanophyllia elegans					iNaturalist:51799								Balanophyllia (Balanophyllia) elegans							Animalia	Cnidaria	Anthozoa	Scleractinia	Dendrophylliidae	Balanophyllia	elegans		species		Verrill, 1864
	imerss.org:PMLS:3781			Count: few		Andy Lamb								PRESENT				Alcyonium sp.?					iNaturalist:338004								Alcyonium							Animalia	Cnidaria	Anthozoa	Alcyonacea	Alcyoniidae	Alcyonium			genus
	imerss.org:PMLS:3782			Count: very many		Andy Lamb								PRESENT				Ptilosarcus gurneyi					iNaturalist:448320								Ptilosarcus gurneyi							Animalia	Cnidaria	Anthozoa	Pennatulacea	Pennatulidae	Ptilosarcus	gurneyi		species		(Gray, 1860)
	imerss.org:PMLS:3783			Count: some		Andy Lamb								PRESENT				Thuiaria spp.					iNaturalist:514521								Thuiaria							Animalia	Cnidaria	Hydrozoa	Leptothecata	Sertulariidae	Thuiaria			genus
	imerss.org:PMLS:3784			Count: abundant		Andy Lamb								PRESENT				Ectopleura crocea					iNaturalist:324497								Ectopleura crocea							Animalia	Cnidaria	Hydrozoa	Anthoathecata	Tubulariidae	Ectopleura	crocea		species		(Agassiz, 1862)
	imerss.org:PMLS:3785					Andy Lamb		2						PRESENT				Cyanea ferruginea					iNaturalist:786996								Cyanea ferruginea							Animalia	Cnidaria	Scyphozoa	Semaeostomeae	Cyaneidae	Cyanea	ferruginea		species		Eschscholtz, 1829
	imerss.org:PMLS:3786					Andy Lamb		1						PRESENT				Aurelia labiata					iNaturalist:130235								Aurelia labiata							Animalia	Cnidaria	Scyphozoa	Semaeostomeae	Ulmaridae	Aurelia	labiata		species		Chamisso & Eysenhardt, 1821
	imerss.org:PMLS:3787			Count: few		Andy Lamb								PRESENT				Aequorea spp.					iNaturalist:191502								Aequorea							Animalia	Cnidaria	Hydrozoa	Leptothecata	Aequoreidae	Aequorea			genus
	imerss.org:PMLS:3898			Count: very many		Andy Lamb								PRESENT				Metridium senile					iNaturalist:49071								Metridium senile							Animalia	Cnidaria	Anthozoa	Actiniaria	Metridiidae	Metridium	senile		species		(Linnaeus, 1761)
	imerss.org:PMLS:3899			Count: very abundant		Andy Lamb								PRESENT				Metridium farcimen					iNaturalist:51812								Metridium farcimen							Animalia	Cnidaria	Anthozoa	Actiniaria	Metridiidae	Metridium	farcimen		species		(Brandt, 1835)
	imerss.org:PMLS:3900			Count: abundant		Andy Lamb								PRESENT				Urticina grebelnyi					iNaturalist:492672								Urticina grebelnyi							Animalia	Cnidaria	Anthozoa	Actiniaria	Actiniidae	Urticina	grebelnyi		species		Sanamyan & Sanamyan, 2006
	imerss.org:PMLS:3901			Count: very abundant		Andy Lamb								PRESENT				Epiactis prolifera					iNaturalist:49060								Epiactis prolifera							Animalia	Cnidaria	Anthozoa	Actiniaria	Actiniidae	Epiactis	prolifera		species		Verrill, 1869
	imerss.org:PMLS:3902			Count: some		Andy Lamb								PRESENT				Balanophyllia elegans					iNaturalist:51799								Balanophyllia (Balanophyllia) elegans							Animalia	Cnidaria	Anthozoa	Scleractinia	Dendrophylliidae	Balanophyllia	elegans		species		Verrill, 1864
	imerss.org:PMLS:3903			Count: very many		Andy Lamb								PRESENT				Stylantheca papillosa					iNaturalist:131205								Stylantheca papillosa							Animalia	Cnidaria	Hydrozoa	Anthoathecata	Stylasteridae	Stylantheca	papillosa		species		(Dall, 1884)
	imerss.org:PMLS:3904			Count: abundant		Andy Lamb								PRESENT				Aglaophenia spp.					iNaturalist:51218								Aglaophenia							Animalia	Cnidaria	Hydrozoa	Leptothecata	Aglaopheniidae	Aglaophenia			genus
	imerss.org:PMLS:3905			Count: very many		Andy Lamb								PRESENT				Plumularia setacea					iNaturalist:209141								Plumularia setacea							Animalia	Cnidaria	Hydrozoa	Leptothecata	Plumulariidae	Plumularia	setacea		species		(Linnaeus, 1758)
	imerss.org:PMLS:3906			Count: some		Andy Lamb								PRESENT				Plumularia sp.					iNaturalist:60609								Plumularia							Animalia	Cnidaria	Hydrozoa	Leptothecata	Plumulariidae	Plumularia			genus
	imerss.org:PMLS:3907			Count: many		Andy Lamb								PRESENT				Garveia annulata					iNaturalist:63662								Garveia annulata							Animalia	Cnidaria	Hydrozoa	Anthoathecata	Bougainvilliidae	Garveia	annulata		species		Nutting, 1901
	imerss.org:PMLS:3908			Count: very many		Andy Lamb								PRESENT				Ectopleura crocea					iNaturalist:324497								Ectopleura crocea							Animalia	Cnidaria	Hydrozoa	Anthoathecata	Tubulariidae	Ectopleura	crocea		species		(Agassiz, 1862)
	imerss.org:PMLS:3909			Count: abundant		Andy Lamb								PRESENT				Orthopyxis sp.					iNaturalist:500952								Orthopyxis							Animalia	Cnidaria	Hydrozoa	Leptothecata	Campanulariidae	Orthopyxis			genus
	imerss.org:PMLS:3910			Count: few		Andy Lamb								PRESENT				Aequorea spp.					iNaturalist:191502								Aequorea							Animalia	Cnidaria	Hydrozoa	Leptothecata	Aequoreidae	Aequorea			genus
	imerss.org:PMLS:3991			Count: very many		Andy Lamb								PRESENT				Metridium farcimen					iNaturalist:51812								Metridium farcimen							Animalia	Cnidaria	Anthozoa	Actiniaria	Metridiidae	Metridium	farcimen		species		(Brandt, 1835)
	imerss.org:PMLS:3992			Count: few		Andy Lamb								PRESENT				Urticina grebelnyi					iNaturalist:492672								Urticina grebelnyi							Animalia	Cnidaria	Anthozoa	Actiniaria	Actiniidae	Urticina	grebelnyi		species		Sanamyan & Sanamyan, 2006
	imerss.org:PMLS:3993			Count: few		Andy Lamb								PRESENT				Pachycerianthus fimbriatus					iNaturalist:47702								Pachycerianthus fimbriatus							Animalia	Cnidaria	Anthozoa	Spirularia	Cerianthidae	Pachycerianthus	fimbriatus		species		McMurrich, 1910
	imerss.org:PMLS:3994			Count: few		Andy Lamb								PRESENT				Epizoanthus scotinus					iNaturalist:429859								Epizoanthus scotinus							Animalia	Cnidaria	Anthozoa	Zoantharia	Epizoanthidae	Epizoanthus	scotinus		species		Wood, 1957
	imerss.org:PMLS:3995			Count: abundant		Andy Lamb								PRESENT				Balanophyllia elegans					iNaturalist:51799								Balanophyllia (Balanophyllia) elegans							Animalia	Cnidaria	Anthozoa	Scleractinia	Dendrophylliidae	Balanophyllia	elegans		species		Verrill, 1864
	imerss.org:PMLS:3996			Count: some		Andy Lamb								PRESENT				Ptilosarcus gurneyi					iNaturalist:448320								Ptilosarcus gurneyi							Animalia	Cnidaria	Anthozoa	Pennatulacea	Pennatulidae	Ptilosarcus	gurneyi		species		(Gray, 1860)
	imerss.org:PMLS:3997			Count: some		Andy Lamb								PRESENT				Abietinaria spp.					iNaturalist:55322								Abietinaria							Animalia	Cnidaria	Hydrozoa	Leptothecata	Sertulariidae	Abietinaria			genus
	imerss.org:PMLS:3998			Count: some		Andy Lamb								PRESENT				Plumularia sp.					iNaturalist:60609								Plumularia							Animalia	Cnidaria	Hydrozoa	Leptothecata	Plumulariidae	Plumularia			genus
	imerss.org:PMLS:3999			Count: few		Andy Lamb								PRESENT				Aurelia labiata					iNaturalist:130235								Aurelia labiata							Animalia	Cnidaria	Scyphozoa	Semaeostomeae	Ulmaridae	Aurelia	labiata		species		Chamisso & Eysenhardt, 1821
	imerss.org:PMLS:4104			Count: abundant		Andy Lamb								PRESENT				Metridium farcimen					iNaturalist:51812								Metridium farcimen							Animalia	Cnidaria	Anthozoa	Actiniaria	Metridiidae	Metridium	farcimen		species		(Brandt, 1835)
	imerss.org:PMLS:4105			Count: some		Andy Lamb								PRESENT				Cribrinopsis rubens					iNaturalist:936577								Cribrinopsis rubens							Animalia	Cnidaria	Anthozoa	Actiniaria	Actiniidae	Cribrinopsis	rubens		species		Sanamyan, Sanamyan, McDaniel, Martynov, Korshunova & Bocharova, 2019
	imerss.org:PMLS:4106			Count: few		Andy Lamb								PRESENT				Urticina grebelnyi					iNaturalist:492672								Urticina grebelnyi							Animalia	Cnidaria	Anthozoa	Actiniaria	Actiniidae	Urticina	grebelnyi		species		Sanamyan & Sanamyan, 2006
	imerss.org:PMLS:4107					Andy Lamb		2						PRESENT				Epizoanthus scotinus					iNaturalist:429859								Epizoanthus scotinus							Animalia	Cnidaria	Anthozoa	Zoantharia	Epizoanthidae	Epizoanthus	scotinus		species		Wood, 1957
	imerss.org:PMLS:4108			Count: some		Andy Lamb								PRESENT				Balanophyllia elegans					iNaturalist:51799								Balanophyllia (Balanophyllia) elegans							Animalia	Cnidaria	Anthozoa	Scleractinia	Dendrophylliidae	Balanophyllia	elegans		species		Verrill, 1864
	imerss.org:PMLS:4109					Andy Lamb		1						PRESENT				Paracyathus stearnsii					iNaturalist:293284								Paracyathus stearnsii							Animalia	Cnidaria	Anthozoa	Scleractinia	Caryophylliidae	Paracyathus	stearnsii		species		Verrill, 1869
	imerss.org:PMLS:4110			Count: some		Andy Lamb								PRESENT				Plumularia sp.					iNaturalist:60609								Plumularia							Animalia	Cnidaria	Hydrozoa	Leptothecata	Plumulariidae	Plumularia			genus
	imerss.org:PMLS:4111			Count: some		Andy Lamb								PRESENT				Hydrallmania franciscana					iNaturalist:873899								Hydrallmania franciscana							Animalia	Cnidaria	Hydrozoa	Leptothecata	Sertulariidae	Hydrallmania	franciscana		species		(Trask, 1857)
	imerss.org:PMLS:4112			Count: few		Andy Lamb								PRESENT				Aurelia labiata					iNaturalist:130235								Aurelia labiata							Animalia	Cnidaria	Scyphozoa	Semaeostomeae	Ulmaridae	Aurelia	labiata		species		Chamisso & Eysenhardt, 1821
	imerss.org:PMLS:4214			Count: very many		Andy Lamb								PRESENT				Metridium farcimen					iNaturalist:51812								Metridium farcimen							Animalia	Cnidaria	Anthozoa	Actiniaria	Metridiidae	Metridium	farcimen		species		(Brandt, 1835)
	imerss.org:PMLS:4215					Andy Lamb		2						PRESENT				Cribrinopsis fernaldi					iNaturalist:465158								Cribrinopsis fernaldi							Animalia	Cnidaria	Anthozoa	Actiniaria	Actiniidae	Cribrinopsis	fernaldi		species		Siebert & Spaulding, 1976
	imerss.org:PMLS:4216			Count: few		Andy Lamb								PRESENT				Pachycerianthus fimbriatus					iNaturalist:47702								Pachycerianthus fimbriatus							Animalia	Cnidaria	Anthozoa	Spirularia	Cerianthidae	Pachycerianthus	fimbriatus		species		McMurrich, 1910
	imerss.org:PMLS:4217			Count: few		Andy Lamb								PRESENT				Epizoanthus scotinus					iNaturalist:429859								Epizoanthus scotinus							Animalia	Cnidaria	Anthozoa	Zoantharia	Epizoanthidae	Epizoanthus	scotinus		species		Wood, 1957
	imerss.org:PMLS:4218			Count: many		Andy Lamb								PRESENT				Balanophyllia elegans					iNaturalist:51799								Balanophyllia (Balanophyllia) elegans							Animalia	Cnidaria	Anthozoa	Scleractinia	Dendrophylliidae	Balanophyllia	elegans		species		Verrill, 1864
	imerss.org:PMLS:4219					Andy Lamb		2						PRESENT				Alcyonium sp.?					iNaturalist:338004								Alcyonium							Animalia	Cnidaria	Anthozoa	Alcyonacea	Alcyoniidae	Alcyonium			genus
	imerss.org:PMLS:4220			Count: some		Andy Lamb								PRESENT				Abietinaria spp.					iNaturalist:55322								Abietinaria							Animalia	Cnidaria	Hydrozoa	Leptothecata	Sertulariidae	Abietinaria			genus
	imerss.org:PMLS:4221			Count: some		Andy Lamb								PRESENT				Thuiaria spp.					iNaturalist:514521								Thuiaria							Animalia	Cnidaria	Hydrozoa	Leptothecata	Sertulariidae	Thuiaria			genus
	imerss.org:PMLS:4330			Count: few		Andy Lamb								PRESENT				Metridium farcimen					iNaturalist:51812								Metridium farcimen							Animalia	Cnidaria	Anthozoa	Actiniaria	Metridiidae	Metridium	farcimen		species		(Brandt, 1835)
	imerss.org:PMLS:4331					Andy Lamb		1						PRESENT				Urticina clandestina					iNaturalist:898651								Urticina clandestina							Animalia	Cnidaria	Anthozoa	Actiniaria	Actiniidae	Urticina	clandestina		species		Sanamyan N., Sanamyan K. & McDaniel, 2013
	imerss.org:PMLS:4332					Andy Lamb		1						PRESENT				Stomphia didemon					iNaturalist:501276								Stomphia didemon							Animalia	Cnidaria	Anthozoa	Actiniaria	Actinostolidae	Stomphia	didemon		species		Siebert, 1973
	imerss.org:PMLS:4333			Count: few		Andy Lamb								PRESENT				Pachycerianthus fimbriatus					iNaturalist:47702								Pachycerianthus fimbriatus							Animalia	Cnidaria	Anthozoa	Spirularia	Cerianthidae	Pachycerianthus	fimbriatus		species		McMurrich, 1910
	imerss.org:PMLS:4334			Count: few		Andy Lamb								PRESENT				Epizoanthus scotinus					iNaturalist:429859								Epizoanthus scotinus							Animalia	Cnidaria	Anthozoa	Zoantharia	Epizoanthidae	Epizoanthus	scotinus		species		Wood, 1957
	imerss.org:PMLS:4335			Count: abundant		Andy Lamb								PRESENT				Balanophyllia elegans					iNaturalist:51799								Balanophyllia (Balanophyllia) elegans							Animalia	Cnidaria	Anthozoa	Scleractinia	Dendrophylliidae	Balanophyllia	elegans		species		Verrill, 1864
	imerss.org:PMLS:4336					Andy Lamb		2						PRESENT				Alcyonium sp.?					iNaturalist:338004								Alcyonium							Animalia	Cnidaria	Anthozoa	Alcyonacea	Alcyoniidae	Alcyonium			genus
	imerss.org:PMLS:4337			Count: many		Andy Lamb								PRESENT				Ptilosarcus gurneyi					iNaturalist:448320								Ptilosarcus gurneyi							Animalia	Cnidaria	Anthozoa	Pennatulacea	Pennatulidae	Ptilosarcus	gurneyi		species		(Gray, 1860)
	imerss.org:PMLS:4338			Count: some		Andy Lamb								PRESENT				Thuiaria spp.					iNaturalist:514521								Thuiaria							Animalia	Cnidaria	Hydrozoa	Leptothecata	Sertulariidae	Thuiaria			genus
	imerss.org:PMLS:4339					Andy Lamb		1						PRESENT				Obelia spp.					iNaturalist:49536								Obelia							Animalia	Cnidaria	Hydrozoa	Leptothecata	Campanulariidae	Obelia			genus
	imerss.org:PMLS:4340			Count: few		Andy Lamb								PRESENT				Aequorea spp.					iNaturalist:191502								Aequorea							Animalia	Cnidaria	Hydrozoa	Leptothecata	Aequoreidae	Aequorea			genus
	imerss.org:PMLS:4416			Count: some		Charlie Gibbs								PRESENT				Metridium farcimen					iNaturalist:51812								Metridium farcimen							Animalia	Cnidaria	Anthozoa	Actiniaria	Metridiidae	Metridium	farcimen		species		(Brandt, 1835)
	imerss.org:PMLS:4417			Count: some		Charlie Gibbs								PRESENT				Pachycerianthus fimbriatus					iNaturalist:47702								Pachycerianthus fimbriatus							Animalia	Cnidaria	Anthozoa	Spirularia	Cerianthidae	Pachycerianthus	fimbriatus		species		McMurrich, 1910
	imerss.org:PMLS:4418			Count: some		Charlie Gibbs								PRESENT				Epizoanthus scotinus					iNaturalist:429859								Epizoanthus scotinus							Animalia	Cnidaria	Anthozoa	Zoantharia	Epizoanthidae	Epizoanthus	scotinus		species		Wood, 1957
	imerss.org:PMLS:4419			Count: some		Charlie Gibbs								PRESENT				Balanophyllia elegans					iNaturalist:51799								Balanophyllia (Balanophyllia) elegans							Animalia	Cnidaria	Anthozoa	Scleractinia	Dendrophylliidae	Balanophyllia	elegans		species		Verrill, 1864
	imerss.org:PMLS:4420			Count: some		Charlie Gibbs								PRESENT				Abietinaria spp.					iNaturalist:55322								Abietinaria							Animalia	Cnidaria	Hydrozoa	Leptothecata	Sertulariidae	Abietinaria			genus
	imerss.org:PMLS:4421			Count: some		Charlie Gibbs								PRESENT				Schuchertinia allmanii					iNaturalist:1118982								Schuchertinia allmanii							Animalia	Cnidaria	Hydrozoa	Anthoathecata	Hydractiniidae	Schuchertinia	allmanii		species		(Bonnevie, 1898)
	imerss.org:PMLS:4422			Count: few		Charlie Gibbs								PRESENT				Nanomia bijuga					iNaturalist:506580								Nanomia bijuga							Animalia	Cnidaria	Hydrozoa	Siphonophorae	Agalmatidae	Nanomia	bijuga		species		(Delle Chiaje, 1844)
	imerss.org:PMLS:4504			Count: some		Charlie Gibbs								PRESENT				Metridium farcimen					iNaturalist:51812								Metridium farcimen							Animalia	Cnidaria	Anthozoa	Actiniaria	Metridiidae	Metridium	farcimen		species		(Brandt, 1835)
	imerss.org:PMLS:4505					Charlie Gibbs		1						PRESENT				Urticina clandestina					iNaturalist:898651								Urticina clandestina							Animalia	Cnidaria	Anthozoa	Actiniaria	Actiniidae	Urticina	clandestina		species		Sanamyan N., Sanamyan K. & McDaniel, 2013
	imerss.org:PMLS:4506			Count: some		Charlie Gibbs								PRESENT				Pachycerianthus fimbriatus					iNaturalist:47702								Pachycerianthus fimbriatus							Animalia	Cnidaria	Anthozoa	Spirularia	Cerianthidae	Pachycerianthus	fimbriatus		species		McMurrich, 1910
	imerss.org:PMLS:4507			Count: some		Charlie Gibbs								PRESENT				Epizoanthus scotinus					iNaturalist:429859								Epizoanthus scotinus							Animalia	Cnidaria	Anthozoa	Zoantharia	Epizoanthidae	Epizoanthus	scotinus		species		Wood, 1957
	imerss.org:PMLS:4508			Count: many		Charlie Gibbs								PRESENT				Balanophyllia elegans					iNaturalist:51799								Balanophyllia (Balanophyllia) elegans							Animalia	Cnidaria	Anthozoa	Scleractinia	Dendrophylliidae	Balanophyllia	elegans		species		Verrill, 1864
	imerss.org:PMLS:4509			Count: many		Charlie Gibbs								PRESENT				Ptilosarcus gurneyi					iNaturalist:448320								Ptilosarcus gurneyi							Animalia	Cnidaria	Anthozoa	Pennatulacea	Pennatulidae	Ptilosarcus	gurneyi		species		(Gray, 1860)
	imerss.org:PMLS:4510			Count: some		Charlie Gibbs								PRESENT				Abietinaria spp.					iNaturalist:55322								Abietinaria							Animalia	Cnidaria	Hydrozoa	Leptothecata	Sertulariidae	Abietinaria			genus
	imerss.org:PMLS:4511					Charlie Gibbs		1						PRESENT				Aurelia labiata					iNaturalist:130235								Aurelia labiata							Animalia	Cnidaria	Scyphozoa	Semaeostomeae	Ulmaridae	Aurelia	labiata		species		Chamisso & Eysenhardt, 1821
	imerss.org:PMLS:4563			Count: some		Andy Lamb								PRESENT				Metridium farcimen					iNaturalist:51812								Metridium farcimen							Animalia	Cnidaria	Anthozoa	Actiniaria	Metridiidae	Metridium	farcimen		species		(Brandt, 1835)
	imerss.org:PMLS:4564			Count: abundant		Andy Lamb								PRESENT				Balanophyllia elegans					iNaturalist:51799								Balanophyllia (Balanophyllia) elegans							Animalia	Cnidaria	Anthozoa	Scleractinia	Dendrophylliidae	Balanophyllia	elegans		species		Verrill, 1864
	imerss.org:PMLS:4565			Count: few		Andy Lamb								PRESENT				Plumularia sp.					iNaturalist:60609								Plumularia							Animalia	Cnidaria	Hydrozoa	Leptothecata	Plumulariidae	Plumularia			genus
	imerss.org:PMLS:4566					Andy Lamb		1						PRESENT				Cyanea ferruginea					iNaturalist:786996								Cyanea ferruginea							Animalia	Cnidaria	Scyphozoa	Semaeostomeae	Cyaneidae	Cyanea	ferruginea		species		Eschscholtz, 1829
	imerss.org:PMLS:4567			Count: few		Andy Lamb								PRESENT				Clytia gregaria					iNaturalist:195428								Clytia gregaria							Animalia	Cnidaria	Hydrozoa	Leptothecata	Campanulariidae	Clytia	gregaria		species		(Agassiz, 1862)
	imerss.org:PMLS:4611			Count: very many		Andy Lamb								PRESENT				Metridium farcimen					iNaturalist:51812								Metridium farcimen							Animalia	Cnidaria	Anthozoa	Actiniaria	Metridiidae	Metridium	farcimen		species		(Brandt, 1835)
	imerss.org:PMLS:4612					Andy Lamb		2						PRESENT				Urticina grebelnyi					iNaturalist:492672								Urticina grebelnyi							Animalia	Cnidaria	Anthozoa	Actiniaria	Actiniidae	Urticina	grebelnyi		species		Sanamyan & Sanamyan, 2006
	imerss.org:PMLS:4613					Andy Lamb		1						PRESENT				Stomphia didemon					iNaturalist:501276								Stomphia didemon							Animalia	Cnidaria	Anthozoa	Actiniaria	Actinostolidae	Stomphia	didemon		species		Siebert, 1973
	imerss.org:PMLS:4614					Andy Lamb		2						PRESENT				Pachycerianthus fimbriatus					iNaturalist:47702								Pachycerianthus fimbriatus							Animalia	Cnidaria	Anthozoa	Spirularia	Cerianthidae	Pachycerianthus	fimbriatus		species		McMurrich, 1910
	imerss.org:PMLS:4615			Count: abundant		Andy Lamb								PRESENT				Balanophyllia elegans					iNaturalist:51799								Balanophyllia (Balanophyllia) elegans							Animalia	Cnidaria	Anthozoa	Scleractinia	Dendrophylliidae	Balanophyllia	elegans		species		Verrill, 1864
	imerss.org:PMLS:4616					Andy Lamb		1						PRESENT				Alcyonium sp.?					iNaturalist:338004								Alcyonium							Animalia	Cnidaria	Anthozoa	Alcyonacea	Alcyoniidae	Alcyonium			genus
	imerss.org:PMLS:4617			Count: few		Andy Lamb								PRESENT				Lafoea dumosa					iNaturalist:423721								Lafoea dumosa							Animalia	Cnidaria	Hydrozoa	Leptothecata	Lafoeidae	Lafoea	dumosa		species		(Fleming, 1820)
	imerss.org:PMLS:4717			Count: abundant		Andy Lamb								PRESENT				Metridium farcimen					iNaturalist:51812								Metridium farcimen							Animalia	Cnidaria	Anthozoa	Actiniaria	Metridiidae	Metridium	farcimen		species		(Brandt, 1835)
	imerss.org:PMLS:4718					Andy Lamb		1						PRESENT				Urticina clandestina					iNaturalist:898651								Urticina clandestina							Animalia	Cnidaria	Anthozoa	Actiniaria	Actiniidae	Urticina	clandestina		species		Sanamyan N., Sanamyan K. & McDaniel, 2013
	imerss.org:PMLS:4719					Andy Lamb		1						PRESENT				Anthopleura artemisia					iNaturalist:51658								Anthopleura artemisia							Animalia	Cnidaria	Anthozoa	Actiniaria	Actiniidae	Anthopleura	artemisia		species		(Pickering in Dana, 1846)
	imerss.org:PMLS:4720			Count: some		Andy Lamb								PRESENT				Pachycerianthus fimbriatus					iNaturalist:47702								Pachycerianthus fimbriatus							Animalia	Cnidaria	Anthozoa	Spirularia	Cerianthidae	Pachycerianthus	fimbriatus		species		McMurrich, 1910
	imerss.org:PMLS:4721					Andy Lamb		1						PRESENT				Epizoanthus scotinus					iNaturalist:429859								Epizoanthus scotinus							Animalia	Cnidaria	Anthozoa	Zoantharia	Epizoanthidae	Epizoanthus	scotinus		species		Wood, 1957
	imerss.org:PMLS:4722			Count: very abundant		Andy Lamb								PRESENT				Balanophyllia elegans					iNaturalist:51799								Balanophyllia (Balanophyllia) elegans							Animalia	Cnidaria	Anthozoa	Scleractinia	Dendrophylliidae	Balanophyllia	elegans		species		Verrill, 1864
	imerss.org:PMLS:4723			Count: few		Andy Lamb								PRESENT				Alcyonium sp.?					iNaturalist:338004								Alcyonium							Animalia	Cnidaria	Anthozoa	Alcyonacea	Alcyoniidae	Alcyonium			genus
	imerss.org:PMLS:4724			Count: some		Andy Lamb								PRESENT				Ptilosarcus gurneyi					iNaturalist:448320								Ptilosarcus gurneyi							Animalia	Cnidaria	Anthozoa	Pennatulacea	Pennatulidae	Ptilosarcus	gurneyi		species		(Gray, 1860)
	imerss.org:PMLS:4725			Count: some		Andy Lamb								PRESENT				Abietinaria spp.					iNaturalist:55322								Abietinaria							Animalia	Cnidaria	Hydrozoa	Leptothecata	Sertulariidae	Abietinaria			genus
	imerss.org:PMLS:4726			Count: few		Andy Lamb								PRESENT				Ectopleura crocea					iNaturalist:324497								Ectopleura crocea							Animalia	Cnidaria	Hydrozoa	Anthoathecata	Tubulariidae	Ectopleura	crocea		species		(Agassiz, 1862)
	imerss.org:PMLS:4727			Count: few		Andy Lamb								PRESENT				Orthopyxis sp.					iNaturalist:500952								Orthopyxis							Animalia	Cnidaria	Hydrozoa	Leptothecata	Campanulariidae	Orthopyxis			genus
	imerss.org:PMLS:4728					Andy Lamb		1						PRESENT				Aurelia labiata					iNaturalist:130235								Aurelia labiata							Animalia	Cnidaria	Scyphozoa	Semaeostomeae	Ulmaridae	Aurelia	labiata		species		Chamisso & Eysenhardt, 1821
	imerss.org:PMLS:4729			Count: few		Andy Lamb								PRESENT				Aequorea spp.					iNaturalist:191502								Aequorea							Animalia	Cnidaria	Hydrozoa	Leptothecata	Aequoreidae	Aequorea			genus
	imerss.org:PMLS:4730					Andy Lamb		1						PRESENT				Neoturris breviconis					iNaturalist:491131								Neoturris breviconis							Animalia	Cnidaria	Hydrozoa	Anthoathecata	Pandeidae	Neoturris	breviconis		species		(Murbach & Shearer, 1902)
	imerss.org:PMLS:4845			Count: abundant		Andy Lamb								PRESENT				Metridium farcimen					iNaturalist:51812								Metridium farcimen							Animalia	Cnidaria	Anthozoa	Actiniaria	Metridiidae	Metridium	farcimen		species		(Brandt, 1835)
	imerss.org:PMLS:4846					Andy Lamb		1						PRESENT				Cribrinopsis fernaldi					iNaturalist:465158								Cribrinopsis fernaldi							Animalia	Cnidaria	Anthozoa	Actiniaria	Actiniidae	Cribrinopsis	fernaldi		species		Siebert & Spaulding, 1976
	imerss.org:PMLS:4847					Andy Lamb		2						PRESENT				Urticina grebelnyi					iNaturalist:492672								Urticina grebelnyi							Animalia	Cnidaria	Anthozoa	Actiniaria	Actiniidae	Urticina	grebelnyi		species		Sanamyan & Sanamyan, 2006
	imerss.org:PMLS:4848					Andy Lamb		1						PRESENT				Pachycerianthus fimbriatus					iNaturalist:47702								Pachycerianthus fimbriatus							Animalia	Cnidaria	Anthozoa	Spirularia	Cerianthidae	Pachycerianthus	fimbriatus		species		McMurrich, 1910
	imerss.org:PMLS:4849			Count: few		Andy Lamb								PRESENT				Epizoanthus scotinus					iNaturalist:429859								Epizoanthus scotinus							Animalia	Cnidaria	Anthozoa	Zoantharia	Epizoanthidae	Epizoanthus	scotinus		species		Wood, 1957
	imerss.org:PMLS:4850			Count: abundant		Andy Lamb								PRESENT				Balanophyllia elegans					iNaturalist:51799								Balanophyllia (Balanophyllia) elegans							Animalia	Cnidaria	Anthozoa	Scleractinia	Dendrophylliidae	Balanophyllia	elegans		species		Verrill, 1864
	imerss.org:PMLS:4851			Count: few		Andy Lamb								PRESENT				Alcyonium sp.?					iNaturalist:338004								Alcyonium							Animalia	Cnidaria	Anthozoa	Alcyonacea	Alcyoniidae	Alcyonium			genus
	imerss.org:PMLS:4852			Count: few		Andy Lamb								PRESENT				Obelia spp.					iNaturalist:49536								Obelia							Animalia	Cnidaria	Hydrozoa	Leptothecata	Campanulariidae	Obelia			genus
	imerss.org:PMLS:4853			Count: few		Andy Lamb								PRESENT				Schuchertinia milleri					iNaturalist:854771								Schuchertinia milleri							Animalia	Cnidaria	Hydrozoa	Anthoathecata	Hydractiniidae	Schuchertinia	milleri		species		(Torrey, 1902)
	imerss.org:PMLS:4854			Count: some		Andy Lamb								PRESENT				Aurelia labiata					iNaturalist:130235								Aurelia labiata							Animalia	Cnidaria	Scyphozoa	Semaeostomeae	Ulmaridae	Aurelia	labiata		species		Chamisso & Eysenhardt, 1821
	imerss.org:PMLS:4855			Count: few		Andy Lamb								PRESENT				Aequorea spp.					iNaturalist:191502								Aequorea							Animalia	Cnidaria	Hydrozoa	Leptothecata	Aequoreidae	Aequorea			genus
	imerss.org:PMLS:4947			Count: very many		Andy Lamb								PRESENT				Metridium farcimen					iNaturalist:51812								Metridium farcimen							Animalia	Cnidaria	Anthozoa	Actiniaria	Metridiidae	Metridium	farcimen		species		(Brandt, 1835)
	imerss.org:PMLS:4948					Andy Lamb		1						PRESENT				Urticina grebelnyi					iNaturalist:492672								Urticina grebelnyi							Animalia	Cnidaria	Anthozoa	Actiniaria	Actiniidae	Urticina	grebelnyi		species		Sanamyan & Sanamyan, 2006
	imerss.org:PMLS:4949					Andy Lamb		1						PRESENT				Urticina clandestina					iNaturalist:898651								Urticina clandestina							Animalia	Cnidaria	Anthozoa	Actiniaria	Actiniidae	Urticina	clandestina		species		Sanamyan N., Sanamyan K. & McDaniel, 2013
	imerss.org:PMLS:4950			Count: many		Andy Lamb								PRESENT				Pachycerianthus fimbriatus					iNaturalist:47702								Pachycerianthus fimbriatus							Animalia	Cnidaria	Anthozoa	Spirularia	Cerianthidae	Pachycerianthus	fimbriatus		species		McMurrich, 1910
	imerss.org:PMLS:4951			Count: few		Andy Lamb								PRESENT				Epizoanthus scotinus					iNaturalist:429859								Epizoanthus scotinus							Animalia	Cnidaria	Anthozoa	Zoantharia	Epizoanthidae	Epizoanthus	scotinus		species		Wood, 1957
	imerss.org:PMLS:4952			Count: very abundant		Andy Lamb								PRESENT				Balanophyllia elegans					iNaturalist:51799								Balanophyllia (Balanophyllia) elegans							Animalia	Cnidaria	Anthozoa	Scleractinia	Dendrophylliidae	Balanophyllia	elegans		species		Verrill, 1864
	imerss.org:PMLS:4953			Count: few		Andy Lamb								PRESENT				Alcyonium sp.?					iNaturalist:338004								Alcyonium							Animalia	Cnidaria	Anthozoa	Alcyonacea	Alcyoniidae	Alcyonium			genus
	imerss.org:PMLS:4954			Count: some		Andy Lamb								PRESENT				Ptilosarcus gurneyi					iNaturalist:448320								Ptilosarcus gurneyi							Animalia	Cnidaria	Anthozoa	Pennatulacea	Pennatulidae	Ptilosarcus	gurneyi		species		(Gray, 1860)
	imerss.org:PMLS:4955			Count: very many		Andy Lamb								PRESENT				Ectopleura crocea					iNaturalist:324497								Ectopleura crocea							Animalia	Cnidaria	Hydrozoa	Anthoathecata	Tubulariidae	Ectopleura	crocea		species		(Agassiz, 1862)
	imerss.org:PMLS:4956			Count: few		Andy Lamb								PRESENT				Aequorea spp.					iNaturalist:191502								Aequorea							Animalia	Cnidaria	Hydrozoa	Leptothecata	Aequoreidae	Aequorea			genus
	imerss.org:PMLS:4957			Count: few		Andy Lamb								PRESENT				Clytia gregaria					iNaturalist:195428								Clytia gregaria							Animalia	Cnidaria	Hydrozoa	Leptothecata	Campanulariidae	Clytia	gregaria		species		(Agassiz, 1862)
	imerss.org:PMLS:5044			Count: abundant		Andy Lamb								PRESENT				Metridium farcimen					iNaturalist:51812								Metridium farcimen							Animalia	Cnidaria	Anthozoa	Actiniaria	Metridiidae	Metridium	farcimen		species		(Brandt, 1835)
	imerss.org:PMLS:5045			Count: few		Andy Lamb								PRESENT				Urticina grebelnyi					iNaturalist:492672								Urticina grebelnyi							Animalia	Cnidaria	Anthozoa	Actiniaria	Actiniidae	Urticina	grebelnyi		species		Sanamyan & Sanamyan, 2006
	imerss.org:PMLS:5046					Andy Lamb		1						PRESENT				Pachycerianthus fimbriatus					iNaturalist:47702								Pachycerianthus fimbriatus							Animalia	Cnidaria	Anthozoa	Spirularia	Cerianthidae	Pachycerianthus	fimbriatus		species		McMurrich, 1910
	imerss.org:PMLS:5047			Count: abundant		Andy Lamb								PRESENT				Balanophyllia elegans					iNaturalist:51799								Balanophyllia (Balanophyllia) elegans							Animalia	Cnidaria	Anthozoa	Scleractinia	Dendrophylliidae	Balanophyllia	elegans		species		Verrill, 1864
	imerss.org:PMLS:5048					Andy Lamb		1						PRESENT				Alcyonium sp.?					iNaturalist:338004								Alcyonium							Animalia	Cnidaria	Anthozoa	Alcyonacea	Alcyoniidae	Alcyonium			genus
	imerss.org:PMLS:5049			Count: some		Andy Lamb								PRESENT				Aurelia labiata					iNaturalist:130235								Aurelia labiata							Animalia	Cnidaria	Scyphozoa	Semaeostomeae	Ulmaridae	Aurelia	labiata		species		Chamisso & Eysenhardt, 1821
	imerss.org:PMLS:5050			Count: some		Andy Lamb								PRESENT				Aequorea spp.					iNaturalist:191502								Aequorea							Animalia	Cnidaria	Hydrozoa	Leptothecata	Aequoreidae	Aequorea			genus
	imerss.org:PMLS:5175			Count: very many		Andy Lamb								PRESENT				Metridium senile					iNaturalist:49071								Metridium senile							Animalia	Cnidaria	Anthozoa	Actiniaria	Metridiidae	Metridium	senile		species		(Linnaeus, 1761)
	imerss.org:PMLS:5176			Count: very abundant		Andy Lamb								PRESENT				Metridium farcimen					iNaturalist:51812								Metridium farcimen							Animalia	Cnidaria	Anthozoa	Actiniaria	Metridiidae	Metridium	farcimen		species		(Brandt, 1835)
	imerss.org:PMLS:5177			Count: few		Andy Lamb								PRESENT				Urticina grebelnyi					iNaturalist:492672								Urticina grebelnyi							Animalia	Cnidaria	Anthozoa	Actiniaria	Actiniidae	Urticina	grebelnyi		species		Sanamyan & Sanamyan, 2006
	imerss.org:PMLS:5178			Count: some		Andy Lamb								PRESENT				Urticina clandestina					iNaturalist:898651								Urticina clandestina							Animalia	Cnidaria	Anthozoa	Actiniaria	Actiniidae	Urticina	clandestina		species		Sanamyan N., Sanamyan K. & McDaniel, 2013
	imerss.org:PMLS:5179			Count: very many		Andy Lamb								PRESENT				Pachycerianthus fimbriatus					iNaturalist:47702								Pachycerianthus fimbriatus							Animalia	Cnidaria	Anthozoa	Spirularia	Cerianthidae	Pachycerianthus	fimbriatus		species		McMurrich, 1910
	imerss.org:PMLS:5180					Andy Lamb		1						PRESENT				Epizoanthus scotinus					iNaturalist:429859								Epizoanthus scotinus							Animalia	Cnidaria	Anthozoa	Zoantharia	Epizoanthidae	Epizoanthus	scotinus		species		Wood, 1957
	imerss.org:PMLS:5181			Count: very abundant		Andy Lamb								PRESENT				Balanophyllia elegans					iNaturalist:51799								Balanophyllia (Balanophyllia) elegans							Animalia	Cnidaria	Anthozoa	Scleractinia	Dendrophylliidae	Balanophyllia	elegans		species		Verrill, 1864
	imerss.org:PMLS:5182			Count: few		Andy Lamb								PRESENT				Alcyonium sp.?					iNaturalist:338004								Alcyonium							Animalia	Cnidaria	Anthozoa	Alcyonacea	Alcyoniidae	Alcyonium			genus
	imerss.org:PMLS:5183			Count: many		Andy Lamb								PRESENT				Ptilosarcus gurneyi					iNaturalist:448320								Ptilosarcus gurneyi							Animalia	Cnidaria	Anthozoa	Pennatulacea	Pennatulidae	Ptilosarcus	gurneyi		species		(Gray, 1860)
	imerss.org:PMLS:5184			Count: few		Andy Lamb								PRESENT				Stylantheca papillosa					iNaturalist:131205								Stylantheca papillosa							Animalia	Cnidaria	Hydrozoa	Anthoathecata	Stylasteridae	Stylantheca	papillosa		species		(Dall, 1884)
	imerss.org:PMLS:5185			Count: few		Andy Lamb								PRESENT				Schuchertinia milleri					iNaturalist:854771								Schuchertinia milleri							Animalia	Cnidaria	Hydrozoa	Anthoathecata	Hydractiniidae	Schuchertinia	milleri		species		(Torrey, 1902)
	imerss.org:PMLS:5186			Count: very many		Andy Lamb								PRESENT				Ectopleura crocea					iNaturalist:324497								Ectopleura crocea							Animalia	Cnidaria	Hydrozoa	Anthoathecata	Tubulariidae	Ectopleura	crocea		species		(Agassiz, 1862)
	imerss.org:PMLS:5187			Count: few		Andy Lamb								PRESENT				Orthopyxis sp.					iNaturalist:500952								Orthopyxis							Animalia	Cnidaria	Hydrozoa	Leptothecata	Campanulariidae	Orthopyxis			genus
	imerss.org:PMLS:5188			Count: few		Andy Lamb								PRESENT				Aurelia labiata					iNaturalist:130235								Aurelia labiata							Animalia	Cnidaria	Scyphozoa	Semaeostomeae	Ulmaridae	Aurelia	labiata		species		Chamisso & Eysenhardt, 1821
	imerss.org:PMLS:5189			Count: few		Andy Lamb								PRESENT				Aequorea spp.					iNaturalist:191502								Aequorea							Animalia	Cnidaria	Hydrozoa	Leptothecata	Aequoreidae	Aequorea			genus
	imerss.org:PMLS:5190			Count: few		Andy Lamb								PRESENT				Clytia gregaria					iNaturalist:195428								Clytia gregaria							Animalia	Cnidaria	Hydrozoa	Leptothecata	Campanulariidae	Clytia	gregaria		species		(Agassiz, 1862)
	imerss.org:PMLS:5287			Count: very many		Andy Lamb								PRESENT				Metridium farcimen					iNaturalist:51812								Metridium farcimen							Animalia	Cnidaria	Anthozoa	Actiniaria	Metridiidae	Metridium	farcimen		species		(Brandt, 1835)
	imerss.org:PMLS:5288			Count: abundant		Andy Lamb								PRESENT				Pachycerianthus fimbriatus					iNaturalist:47702								Pachycerianthus fimbriatus							Animalia	Cnidaria	Anthozoa	Spirularia	Cerianthidae	Pachycerianthus	fimbriatus		species		McMurrich, 1910
	imerss.org:PMLS:5289					Andy Lamb		1						PRESENT				Epizoanthus scotinus					iNaturalist:429859								Epizoanthus scotinus							Animalia	Cnidaria	Anthozoa	Zoantharia	Epizoanthidae	Epizoanthus	scotinus		species		Wood, 1957
	imerss.org:PMLS:5290			Count: abundant		Andy Lamb								PRESENT				Balanophyllia elegans					iNaturalist:51799								Balanophyllia (Balanophyllia) elegans							Animalia	Cnidaria	Anthozoa	Scleractinia	Dendrophylliidae	Balanophyllia	elegans		species		Verrill, 1864
	imerss.org:PMLS:5291					Andy Lamb		2						PRESENT				Ptilosarcus gurneyi					iNaturalist:448320								Ptilosarcus gurneyi							Animalia	Cnidaria	Anthozoa	Pennatulacea	Pennatulidae	Ptilosarcus	gurneyi		species		(Gray, 1860)
	imerss.org:PMLS:5292					Andy Lamb		1						PRESENT				Virgularia sp.					iNaturalist:195571								Virgularia							Animalia	Cnidaria	Anthozoa	Pennatulacea	Virgulariidae	Virgularia			genus
	imerss.org:PMLS:5293					Andy Lamb		1						PRESENT				Halipteris willemoesi					iNaturalist:1283181								Balticina willemoesi							Animalia	Cnidaria	Anthozoa	Pennatulacea	Balticinidae	Balticina	willemoesi		species		(Kölliker, 1880)
	imerss.org:PMLS:5294					Andy Lamb		2						PRESENT				Abietinaria spp.					iNaturalist:55322								Abietinaria							Animalia	Cnidaria	Hydrozoa	Leptothecata	Sertulariidae	Abietinaria			genus
	imerss.org:PMLS:5295			Count: few		Andy Lamb								PRESENT				Thuiaria spp.					iNaturalist:514521								Thuiaria							Animalia	Cnidaria	Hydrozoa	Leptothecata	Sertulariidae	Thuiaria			genus
	imerss.org:PMLS:5296					Andy Lamb		2						PRESENT				Ectopleura crocea					iNaturalist:324497								Ectopleura crocea							Animalia	Cnidaria	Hydrozoa	Anthoathecata	Tubulariidae	Ectopleura	crocea		species		(Agassiz, 1862)
	imerss.org:PMLS:5368			Count: very many		Andy Lamb								PRESENT				Metridium farcimen					iNaturalist:51812								Metridium farcimen							Animalia	Cnidaria	Anthozoa	Actiniaria	Metridiidae	Metridium	farcimen		species		(Brandt, 1835)
	imerss.org:PMLS:5369					Andy Lamb		2						PRESENT				Cribrinopsis fernaldi					iNaturalist:465158								Cribrinopsis fernaldi							Animalia	Cnidaria	Anthozoa	Actiniaria	Actiniidae	Cribrinopsis	fernaldi		species		Siebert & Spaulding, 1976
	imerss.org:PMLS:5370					Andy Lamb		2						PRESENT				Pachycerianthus fimbriatus					iNaturalist:47702								Pachycerianthus fimbriatus							Animalia	Cnidaria	Anthozoa	Spirularia	Cerianthidae	Pachycerianthus	fimbriatus		species		McMurrich, 1910
	imerss.org:PMLS:5371			Count: few		Andy Lamb								PRESENT				Epizoanthus scotinus					iNaturalist:429859								Epizoanthus scotinus							Animalia	Cnidaria	Anthozoa	Zoantharia	Epizoanthidae	Epizoanthus	scotinus		species		Wood, 1957
	imerss.org:PMLS:5372			Count: abundant		Andy Lamb								PRESENT				Balanophyllia elegans					iNaturalist:51799								Balanophyllia (Balanophyllia) elegans							Animalia	Cnidaria	Anthozoa	Scleractinia	Dendrophylliidae	Balanophyllia	elegans		species		Verrill, 1864
	imerss.org:PMLS:5373			Count: few		Andy Lamb								PRESENT				Ptilosarcus gurneyi					iNaturalist:448320								Ptilosarcus gurneyi							Animalia	Cnidaria	Anthozoa	Pennatulacea	Pennatulidae	Ptilosarcus	gurneyi		species		(Gray, 1860)
	imerss.org:PMLS:5374			Count: some		Andy Lamb								PRESENT				Abietinaria spp.					iNaturalist:55322								Abietinaria							Animalia	Cnidaria	Hydrozoa	Leptothecata	Sertulariidae	Abietinaria			genus
	imerss.org:PMLS:5375			Count: some		Andy Lamb								PRESENT				Thuiaria spp.					iNaturalist:514521								Thuiaria							Animalia	Cnidaria	Hydrozoa	Leptothecata	Sertulariidae	Thuiaria			genus
	imerss.org:PMLS:5376			Count: some		Andy Lamb								PRESENT				Plumularia sp.					iNaturalist:60609								Plumularia							Animalia	Cnidaria	Hydrozoa	Leptothecata	Plumulariidae	Plumularia			genus
	imerss.org:PMLS:5377			Count: few		Andy Lamb								PRESENT				Thuiaria thuja					iNaturalist:873882								Thuiaria thuja							Animalia	Cnidaria	Hydrozoa	Leptothecata	Sertulariidae	Thuiaria	thuja		species		(Linnaeus, 1758)
	imerss.org:PMLS:5378			Count: some		Andy Lamb								PRESENT				Lafoea dumosa					iNaturalist:423721								Lafoea dumosa							Animalia	Cnidaria	Hydrozoa	Leptothecata	Lafoeidae	Lafoea	dumosa		species		(Fleming, 1820)
	imerss.org:PMLS:5475			Count: very many		Andy Lamb								PRESENT				Metridium farcimen					iNaturalist:51812								Metridium farcimen							Animalia	Cnidaria	Anthozoa	Actiniaria	Metridiidae	Metridium	farcimen		species		(Brandt, 1835)
	imerss.org:PMLS:5476					Andy Lamb		1						PRESENT				Cribrinopsis fernaldi					iNaturalist:465158								Cribrinopsis fernaldi							Animalia	Cnidaria	Anthozoa	Actiniaria	Actiniidae	Cribrinopsis	fernaldi		species		Siebert & Spaulding, 1976
	imerss.org:PMLS:5477			Count: some		Andy Lamb								PRESENT				Pachycerianthus fimbriatus					iNaturalist:47702								Pachycerianthus fimbriatus							Animalia	Cnidaria	Anthozoa	Spirularia	Cerianthidae	Pachycerianthus	fimbriatus		species		McMurrich, 1910
	imerss.org:PMLS:5478					Andy Lamb		1						PRESENT				Epizoanthus scotinus					iNaturalist:429859								Epizoanthus scotinus							Animalia	Cnidaria	Anthozoa	Zoantharia	Epizoanthidae	Epizoanthus	scotinus		species		Wood, 1957
	imerss.org:PMLS:5479			Count: very abundant		Andy Lamb								PRESENT				Balanophyllia elegans					iNaturalist:51799								Balanophyllia (Balanophyllia) elegans							Animalia	Cnidaria	Anthozoa	Scleractinia	Dendrophylliidae	Balanophyllia	elegans		species		Verrill, 1864
	imerss.org:PMLS:5480			Count: few		Andy Lamb								PRESENT				Ptilosarcus gurneyi					iNaturalist:448320								Ptilosarcus gurneyi							Animalia	Cnidaria	Anthozoa	Pennatulacea	Pennatulidae	Ptilosarcus	gurneyi		species		(Gray, 1860)
	imerss.org:PMLS:5481			Count: few		Andy Lamb								PRESENT				Stylantheca papillosa					iNaturalist:131205								Stylantheca papillosa							Animalia	Cnidaria	Hydrozoa	Anthoathecata	Stylasteridae	Stylantheca	papillosa		species		(Dall, 1884)
	imerss.org:PMLS:5482					Andy Lamb		1						PRESENT				Schuchertinia milleri					iNaturalist:854771								Schuchertinia milleri							Animalia	Cnidaria	Hydrozoa	Anthoathecata	Hydractiniidae	Schuchertinia	milleri		species		(Torrey, 1902)
	imerss.org:PMLS:5483			Count: many		Andy Lamb								PRESENT				Ectopleura crocea					iNaturalist:324497								Ectopleura crocea							Animalia	Cnidaria	Hydrozoa	Anthoathecata	Tubulariidae	Ectopleura	crocea		species		(Agassiz, 1862)
	imerss.org:PMLS:5484			Count: some		Andy Lamb								PRESENT				Similiclava nivea					iNaturalist:873890								Similiclava nivea							Animalia	Cnidaria	Hydrozoa	Anthoathecata	Similiclavidae	Similiclava	nivea		species		Calder, Choong & McDaniel, 2015
	imerss.org:PMLS:5485			Count: few		Andy Lamb								PRESENT				Lafoea dumosa					iNaturalist:423721								Lafoea dumosa							Animalia	Cnidaria	Hydrozoa	Leptothecata	Lafoeidae	Lafoea	dumosa		species		(Fleming, 1820)
	imerss.org:PMLS:5570			Count: some		Andy Lamb								PRESENT				Pachycerianthus fimbriatus					iNaturalist:47702								Pachycerianthus fimbriatus							Animalia	Cnidaria	Anthozoa	Spirularia	Cerianthidae	Pachycerianthus	fimbriatus		species		McMurrich, 1910
	imerss.org:PMLS:5571			Count: abundant		Andy Lamb								PRESENT				Balanophyllia elegans					iNaturalist:51799								Balanophyllia (Balanophyllia) elegans							Animalia	Cnidaria	Anthozoa	Scleractinia	Dendrophylliidae	Balanophyllia	elegans		species		Verrill, 1864
	imerss.org:PMLS:5572					Andy Lamb		1						PRESENT				Ectopleura marina					iNaturalist:492142								Ectopleura marina							Animalia	Cnidaria	Hydrozoa	Anthoathecata	Tubulariidae	Ectopleura	marina		species		(Torrey, 1902)
	imerss.org:PMLS:5646			Count: abundant		Andy Lamb								PRESENT				Metridium farcimen					iNaturalist:51812								Metridium farcimen							Animalia	Cnidaria	Anthozoa	Actiniaria	Metridiidae	Metridium	farcimen		species		(Brandt, 1835)
	imerss.org:PMLS:5647			Count: few		Andy Lamb								PRESENT				Cribrinopsis fernaldi					iNaturalist:465158								Cribrinopsis fernaldi							Animalia	Cnidaria	Anthozoa	Actiniaria	Actiniidae	Cribrinopsis	fernaldi		species		Siebert & Spaulding, 1976
	imerss.org:PMLS:5648			Count: abundant		Andy Lamb								PRESENT				Pachycerianthus fimbriatus					iNaturalist:47702								Pachycerianthus fimbriatus							Animalia	Cnidaria	Anthozoa	Spirularia	Cerianthidae	Pachycerianthus	fimbriatus		species		McMurrich, 1910
	imerss.org:PMLS:5649					Andy Lamb		1						PRESENT				Epizoanthus scotinus					iNaturalist:429859								Epizoanthus scotinus							Animalia	Cnidaria	Anthozoa	Zoantharia	Epizoanthidae	Epizoanthus	scotinus		species		Wood, 1957
	imerss.org:PMLS:5650			Count: very many		Andy Lamb								PRESENT				Balanophyllia elegans					iNaturalist:51799								Balanophyllia (Balanophyllia) elegans							Animalia	Cnidaria	Anthozoa	Scleractinia	Dendrophylliidae	Balanophyllia	elegans		species		Verrill, 1864
	imerss.org:PMLS:5651					Andy Lamb		2						PRESENT				Alcyonium sp.?					iNaturalist:338004								Alcyonium							Animalia	Cnidaria	Anthozoa	Alcyonacea	Alcyoniidae	Alcyonium			genus
	imerss.org:PMLS:5652			Count: few		Andy Lamb								PRESENT				Ptilosarcus gurneyi					iNaturalist:448320								Ptilosarcus gurneyi							Animalia	Cnidaria	Anthozoa	Pennatulacea	Pennatulidae	Ptilosarcus	gurneyi		species		(Gray, 1860)
	imerss.org:PMLS:5653			Count: some		Andy Lamb								PRESENT				Abietinaria spp.					iNaturalist:55322								Abietinaria							Animalia	Cnidaria	Hydrozoa	Leptothecata	Sertulariidae	Abietinaria			genus
	imerss.org:PMLS:5654			Count: some		Andy Lamb								PRESENT				Obelia spp.					iNaturalist:49536								Obelia							Animalia	Cnidaria	Hydrozoa	Leptothecata	Campanulariidae	Obelia			genus
	imerss.org:PMLS:5655			Count: very many		Andy Lamb								PRESENT				Lafoea dumosa					iNaturalist:423721								Lafoea dumosa							Animalia	Cnidaria	Hydrozoa	Leptothecata	Lafoeidae	Lafoea	dumosa		species		(Fleming, 1820)
	imerss.org:PMLS:5656			Count: some		Andy Lamb								PRESENT				Aequorea spp.					iNaturalist:191502								Aequorea							Animalia	Cnidaria	Hydrozoa	Leptothecata	Aequoreidae	Aequorea			genus
	imerss.org:PMLS:5748			Count: very many		Andy Lamb								PRESENT				Metridium farcimen					iNaturalist:51812								Metridium farcimen							Animalia	Cnidaria	Anthozoa	Actiniaria	Metridiidae	Metridium	farcimen		species		(Brandt, 1835)
	imerss.org:PMLS:5749			Count: some		Andy Lamb								PRESENT				Pachycerianthus fimbriatus					iNaturalist:47702								Pachycerianthus fimbriatus							Animalia	Cnidaria	Anthozoa	Spirularia	Cerianthidae	Pachycerianthus	fimbriatus		species		McMurrich, 1910
	imerss.org:PMLS:5750			Count: some		Andy Lamb								PRESENT				Epizoanthus scotinus					iNaturalist:429859								Epizoanthus scotinus							Animalia	Cnidaria	Anthozoa	Zoantharia	Epizoanthidae	Epizoanthus	scotinus		species		Wood, 1957
	imerss.org:PMLS:5751			Count: very abundant		Andy Lamb								PRESENT				Balanophyllia elegans					iNaturalist:51799								Balanophyllia (Balanophyllia) elegans							Animalia	Cnidaria	Anthozoa	Scleractinia	Dendrophylliidae	Balanophyllia	elegans		species		Verrill, 1864
	imerss.org:PMLS:5752			Count: few		Andy Lamb								PRESENT				Alcyonium sp.?					iNaturalist:338004								Alcyonium							Animalia	Cnidaria	Anthozoa	Alcyonacea	Alcyoniidae	Alcyonium			genus
	imerss.org:PMLS:5753			Count: few		Andy Lamb								PRESENT				Ptilosarcus gurneyi					iNaturalist:448320								Ptilosarcus gurneyi							Animalia	Cnidaria	Anthozoa	Pennatulacea	Pennatulidae	Ptilosarcus	gurneyi		species		(Gray, 1860)
	imerss.org:PMLS:5754			Count: some		Andy Lamb								PRESENT				Stylantheca papillosa					iNaturalist:131205								Stylantheca papillosa							Animalia	Cnidaria	Hydrozoa	Anthoathecata	Stylasteridae	Stylantheca	papillosa		species		(Dall, 1884)
	imerss.org:PMLS:5755			Count: few		Andy Lamb								PRESENT				Aglaophenia spp.					iNaturalist:51218								Aglaophenia							Animalia	Cnidaria	Hydrozoa	Leptothecata	Aglaopheniidae	Aglaophenia			genus
	imerss.org:PMLS:5756			Count: some		Andy Lamb								PRESENT				Plumularia setacea					iNaturalist:209141								Plumularia setacea							Animalia	Cnidaria	Hydrozoa	Leptothecata	Plumulariidae	Plumularia	setacea		species		(Linnaeus, 1758)
	imerss.org:PMLS:5757			Count: some		Andy Lamb								PRESENT				Ectopleura crocea					iNaturalist:324497								Ectopleura crocea							Animalia	Cnidaria	Hydrozoa	Anthoathecata	Tubulariidae	Ectopleura	crocea		species		(Agassiz, 1862)
	imerss.org:PMLS:5758			Count: many		Andy Lamb								PRESENT				Similiclava nivea					iNaturalist:873890								Similiclava nivea							Animalia	Cnidaria	Hydrozoa	Anthoathecata	Similiclavidae	Similiclava	nivea		species		Calder, Choong & McDaniel, 2015
	imerss.org:PMLS:5844			Count: abundant		Andy Lamb								PRESENT				Metridium farcimen					iNaturalist:51812								Metridium farcimen							Animalia	Cnidaria	Anthozoa	Actiniaria	Metridiidae	Metridium	farcimen		species		(Brandt, 1835)
	imerss.org:PMLS:5845			Count: many		Andy Lamb								PRESENT				Cribrinopsis rubens					iNaturalist:936577								Cribrinopsis rubens							Animalia	Cnidaria	Anthozoa	Actiniaria	Actiniidae	Cribrinopsis	rubens		species		Sanamyan, Sanamyan, McDaniel, Martynov, Korshunova & Bocharova, 2019
	imerss.org:PMLS:5846					Andy Lamb		1						PRESENT				Urticina clandestina					iNaturalist:898651								Urticina clandestina							Animalia	Cnidaria	Anthozoa	Actiniaria	Actiniidae	Urticina	clandestina		species		Sanamyan N., Sanamyan K. & McDaniel, 2013
	imerss.org:PMLS:5847			Count: few		Andy Lamb								PRESENT				Pachycerianthus fimbriatus					iNaturalist:47702								Pachycerianthus fimbriatus							Animalia	Cnidaria	Anthozoa	Spirularia	Cerianthidae	Pachycerianthus	fimbriatus		species		McMurrich, 1910
	imerss.org:PMLS:5848			Count: few		Andy Lamb								PRESENT				Epizoanthus scotinus					iNaturalist:429859								Epizoanthus scotinus							Animalia	Cnidaria	Anthozoa	Zoantharia	Epizoanthidae	Epizoanthus	scotinus		species		Wood, 1957
	imerss.org:PMLS:5849			Count: very many		Andy Lamb								PRESENT				Balanophyllia elegans					iNaturalist:51799								Balanophyllia (Balanophyllia) elegans							Animalia	Cnidaria	Anthozoa	Scleractinia	Dendrophylliidae	Balanophyllia	elegans		species		Verrill, 1864
	imerss.org:PMLS:5850					Andy Lamb		2						PRESENT				Alcyonium sp.?					iNaturalist:338004								Alcyonium							Animalia	Cnidaria	Anthozoa	Alcyonacea	Alcyoniidae	Alcyonium			genus
	imerss.org:PMLS:5851			Count: few		Andy Lamb								PRESENT				Ptilosarcus gurneyi					iNaturalist:448320								Ptilosarcus gurneyi							Animalia	Cnidaria	Anthozoa	Pennatulacea	Pennatulidae	Ptilosarcus	gurneyi		species		(Gray, 1860)
	imerss.org:PMLS:5852			Count: few		Andy Lamb								PRESENT				Abietinaria spp.					iNaturalist:55322								Abietinaria							Animalia	Cnidaria	Hydrozoa	Leptothecata	Sertulariidae	Abietinaria			genus
	imerss.org:PMLS:5853			Count: some		Andy Lamb								PRESENT				Ectopleura crocea					iNaturalist:324497								Ectopleura crocea							Animalia	Cnidaria	Hydrozoa	Anthoathecata	Tubulariidae	Ectopleura	crocea		species		(Agassiz, 1862)
	imerss.org:PMLS:5978			Count: very abundant		Andy Lamb								PRESENT				Metridium farcimen					iNaturalist:51812								Metridium farcimen							Animalia	Cnidaria	Anthozoa	Actiniaria	Metridiidae	Metridium	farcimen		species		(Brandt, 1835)
	imerss.org:PMLS:5979			Count: abundant		Andy Lamb								PRESENT				Urticina grebelnyi					iNaturalist:492672								Urticina grebelnyi							Animalia	Cnidaria	Anthozoa	Actiniaria	Actiniidae	Urticina	grebelnyi		species		Sanamyan & Sanamyan, 2006
	imerss.org:PMLS:5980			Count: some		Andy Lamb								PRESENT				Epiactis lisbethae					iNaturalist:429853								Epiactis lisbethae							Animalia	Cnidaria	Anthozoa	Actiniaria	Actiniidae	Epiactis	lisbethae		species		Fautin & Chia, 1986
	imerss.org:PMLS:5981			Count: very many		Andy Lamb								PRESENT				Balanophyllia elegans					iNaturalist:51799								Balanophyllia (Balanophyllia) elegans							Animalia	Cnidaria	Anthozoa	Scleractinia	Dendrophylliidae	Balanophyllia	elegans		species		Verrill, 1864
	imerss.org:PMLS:5982			Count: very many		Andy Lamb								PRESENT				Stylantheca papillosa					iNaturalist:131205								Stylantheca papillosa							Animalia	Cnidaria	Hydrozoa	Anthoathecata	Stylasteridae	Stylantheca	papillosa		species		(Dall, 1884)
	imerss.org:PMLS:5983			Count: very many		Andy Lamb								PRESENT				Aglaophenia spp.					iNaturalist:51218								Aglaophenia							Animalia	Cnidaria	Hydrozoa	Leptothecata	Aglaopheniidae	Aglaophenia			genus
	imerss.org:PMLS:5984			Count: very many		Andy Lamb								PRESENT				Garveia annulata					iNaturalist:63662								Garveia annulata							Animalia	Cnidaria	Hydrozoa	Anthoathecata	Bougainvilliidae	Garveia	annulata		species		Nutting, 1901
	imerss.org:PMLS:5985			Count: very many		Andy Lamb								PRESENT				Ectopleura crocea					iNaturalist:324497								Ectopleura crocea							Animalia	Cnidaria	Hydrozoa	Anthoathecata	Tubulariidae	Ectopleura	crocea		species		(Agassiz, 1862)
	imerss.org:PMLS:5986			Count: very many		Andy Lamb								PRESENT				Similiclava nivea					iNaturalist:873890								Similiclava nivea							Animalia	Cnidaria	Hydrozoa	Anthoathecata	Similiclavidae	Similiclava	nivea		species		Calder, Choong & McDaniel, 2015
	imerss.org:PMLS:5987			Count: some		Andy Lamb								PRESENT				Aequorea spp.					iNaturalist:191502								Aequorea							Animalia	Cnidaria	Hydrozoa	Leptothecata	Aequoreidae	Aequorea			genus
	imerss.org:PMLS:6076			Count: very abundant		Andy Lamb								PRESENT				Metridium farcimen					iNaturalist:51812								Metridium farcimen							Animalia	Cnidaria	Anthozoa	Actiniaria	Metridiidae	Metridium	farcimen		species		(Brandt, 1835)
	imerss.org:PMLS:6077			Count: very many		Andy Lamb								PRESENT				Urticina grebelnyi					iNaturalist:492672								Urticina grebelnyi							Animalia	Cnidaria	Anthozoa	Actiniaria	Actiniidae	Urticina	grebelnyi		species		Sanamyan & Sanamyan, 2006
	imerss.org:PMLS:6078			Count: some		Andy Lamb								PRESENT				Balanophyllia elegans					iNaturalist:51799								Balanophyllia (Balanophyllia) elegans							Animalia	Cnidaria	Anthozoa	Scleractinia	Dendrophylliidae	Balanophyllia	elegans		species		Verrill, 1864
	imerss.org:PMLS:6079			Count: many		Andy Lamb								PRESENT				Stylantheca papillosa					iNaturalist:131205								Stylantheca papillosa							Animalia	Cnidaria	Hydrozoa	Anthoathecata	Stylasteridae	Stylantheca	papillosa		species		(Dall, 1884)
	imerss.org:PMLS:6080			Count: many		Andy Lamb								PRESENT				Aglaophenia spp.					iNaturalist:51218								Aglaophenia							Animalia	Cnidaria	Hydrozoa	Leptothecata	Aglaopheniidae	Aglaophenia			genus
	imerss.org:PMLS:6081			Count: very many		Andy Lamb								PRESENT				Garveia annulata					iNaturalist:63662								Garveia annulata							Animalia	Cnidaria	Hydrozoa	Anthoathecata	Bougainvilliidae	Garveia	annulata		species		Nutting, 1901
	imerss.org:PMLS:6082					Andy Lamb		1						PRESENT				Schuchertinia milleri					iNaturalist:854771								Schuchertinia milleri							Animalia	Cnidaria	Hydrozoa	Anthoathecata	Hydractiniidae	Schuchertinia	milleri		species		(Torrey, 1902)
	imerss.org:PMLS:6083			Count: abundant		Andy Lamb								PRESENT				Ectopleura crocea					iNaturalist:324497								Ectopleura crocea							Animalia	Cnidaria	Hydrozoa	Anthoathecata	Tubulariidae	Ectopleura	crocea		species		(Agassiz, 1862)
	imerss.org:PMLS:6084			Count: few		Andy Lamb								PRESENT				Similiclava nivea					iNaturalist:873890								Similiclava nivea							Animalia	Cnidaria	Hydrozoa	Anthoathecata	Similiclavidae	Similiclava	nivea		species		Calder, Choong & McDaniel, 2015
	imerss.org:PMLS:6193			Count: abundant		Andy Lamb								PRESENT				Metridium farcimen					iNaturalist:51812								Metridium farcimen							Animalia	Cnidaria	Anthozoa	Actiniaria	Metridiidae	Metridium	farcimen		species		(Brandt, 1835)
	imerss.org:PMLS:6194			Count: many		Andy Lamb								PRESENT				Cribrinopsis rubens					iNaturalist:936577								Cribrinopsis rubens							Animalia	Cnidaria	Anthozoa	Actiniaria	Actiniidae	Cribrinopsis	rubens		species		Sanamyan, Sanamyan, McDaniel, Martynov, Korshunova & Bocharova, 2019
	imerss.org:PMLS:6195			Count: some		Andy Lamb								PRESENT				Urticina grebelnyi					iNaturalist:492672								Urticina grebelnyi							Animalia	Cnidaria	Anthozoa	Actiniaria	Actiniidae	Urticina	grebelnyi		species		Sanamyan & Sanamyan, 2006
	imerss.org:PMLS:6196					Andy Lamb		1						PRESENT				Stomphia didemon					iNaturalist:501276								Stomphia didemon							Animalia	Cnidaria	Anthozoa	Actiniaria	Actinostolidae	Stomphia	didemon		species		Siebert, 1973
	imerss.org:PMLS:6197			Count: few		Andy Lamb								PRESENT				Pachycerianthus fimbriatus					iNaturalist:47702								Pachycerianthus fimbriatus							Animalia	Cnidaria	Anthozoa	Spirularia	Cerianthidae	Pachycerianthus	fimbriatus		species		McMurrich, 1910
	imerss.org:PMLS:6198			Count: few		Andy Lamb								PRESENT				Epizoanthus scotinus					iNaturalist:429859								Epizoanthus scotinus							Animalia	Cnidaria	Anthozoa	Zoantharia	Epizoanthidae	Epizoanthus	scotinus		species		Wood, 1957
	imerss.org:PMLS:6199			Count: very many		Andy Lamb								PRESENT				Balanophyllia elegans					iNaturalist:51799								Balanophyllia (Balanophyllia) elegans							Animalia	Cnidaria	Anthozoa	Scleractinia	Dendrophylliidae	Balanophyllia	elegans		species		Verrill, 1864
	imerss.org:PMLS:6200					Andy Lamb		3						PRESENT				Alcyonium sp.?					iNaturalist:338004								Alcyonium							Animalia	Cnidaria	Anthozoa	Alcyonacea	Alcyoniidae	Alcyonium			genus
	imerss.org:PMLS:6201			Count: few		Andy Lamb								PRESENT				Schuchertinia milleri					iNaturalist:854771								Schuchertinia milleri							Animalia	Cnidaria	Hydrozoa	Anthoathecata	Hydractiniidae	Schuchertinia	milleri		species		(Torrey, 1902)
	imerss.org:PMLS:6202			Count: few		Andy Lamb								PRESENT				Similiclava nivea					iNaturalist:873890								Similiclava nivea							Animalia	Cnidaria	Hydrozoa	Anthoathecata	Similiclavidae	Similiclava	nivea		species		Calder, Choong & McDaniel, 2015
	imerss.org:PMLS:6293			Count: very many		Andy Lamb								PRESENT				Metridium farcimen					iNaturalist:51812								Metridium farcimen							Animalia	Cnidaria	Anthozoa	Actiniaria	Metridiidae	Metridium	farcimen		species		(Brandt, 1835)
	imerss.org:PMLS:6294			Count: few		Andy Lamb								PRESENT				Epizoanthus scotinus					iNaturalist:429859								Epizoanthus scotinus							Animalia	Cnidaria	Anthozoa	Zoantharia	Epizoanthidae	Epizoanthus	scotinus		species		Wood, 1957
	imerss.org:PMLS:6295			Count: abundant		Andy Lamb								PRESENT				Balanophyllia elegans					iNaturalist:51799								Balanophyllia (Balanophyllia) elegans							Animalia	Cnidaria	Anthozoa	Scleractinia	Dendrophylliidae	Balanophyllia	elegans		species		Verrill, 1864
	imerss.org:PMLS:6296			Count: some		Andy Lamb								PRESENT				Alcyonium sp.?					iNaturalist:338004								Alcyonium							Animalia	Cnidaria	Anthozoa	Alcyonacea	Alcyoniidae	Alcyonium			genus
	imerss.org:PMLS:6297			Count: few		Andy Lamb								PRESENT				Ptilosarcus gurneyi					iNaturalist:448320								Ptilosarcus gurneyi							Animalia	Cnidaria	Anthozoa	Pennatulacea	Pennatulidae	Ptilosarcus	gurneyi		species		(Gray, 1860)
	imerss.org:PMLS:6298			Count: some		Andy Lamb								PRESENT				Stylantheca papillosa					iNaturalist:131205								Stylantheca papillosa							Animalia	Cnidaria	Hydrozoa	Anthoathecata	Stylasteridae	Stylantheca	papillosa		species		(Dall, 1884)
	imerss.org:PMLS:6299			Count: some		Andy Lamb								PRESENT				Ectopleura crocea					iNaturalist:324497								Ectopleura crocea							Animalia	Cnidaria	Hydrozoa	Anthoathecata	Tubulariidae	Ectopleura	crocea		species		(Agassiz, 1862)
	imerss.org:PMLS:6384			Count: very abundant		Andy Lamb								PRESENT				Metridium farcimen					iNaturalist:51812								Metridium farcimen							Animalia	Cnidaria	Anthozoa	Actiniaria	Metridiidae	Metridium	farcimen		species		(Brandt, 1835)
	imerss.org:PMLS:6385			Count: some		Andy Lamb								PRESENT				Cribrinopsis rubens					iNaturalist:936577								Cribrinopsis rubens							Animalia	Cnidaria	Anthozoa	Actiniaria	Actiniidae	Cribrinopsis	rubens		species		Sanamyan, Sanamyan, McDaniel, Martynov, Korshunova & Bocharova, 2019
	imerss.org:PMLS:6386			Count: few		Andy Lamb								PRESENT				Pachycerianthus fimbriatus					iNaturalist:47702								Pachycerianthus fimbriatus							Animalia	Cnidaria	Anthozoa	Spirularia	Cerianthidae	Pachycerianthus	fimbriatus		species		McMurrich, 1910
	imerss.org:PMLS:6387			Count: few		Andy Lamb								PRESENT				Epizoanthus scotinus					iNaturalist:429859								Epizoanthus scotinus							Animalia	Cnidaria	Anthozoa	Zoantharia	Epizoanthidae	Epizoanthus	scotinus		species		Wood, 1957
	imerss.org:PMLS:6388			Count: abundant		Andy Lamb								PRESENT				Balanophyllia elegans					iNaturalist:51799								Balanophyllia (Balanophyllia) elegans							Animalia	Cnidaria	Anthozoa	Scleractinia	Dendrophylliidae	Balanophyllia	elegans		species		Verrill, 1864
	imerss.org:PMLS:6389			Count: few		Andy Lamb								PRESENT				Alcyonium sp.?					iNaturalist:338004								Alcyonium							Animalia	Cnidaria	Anthozoa	Alcyonacea	Alcyoniidae	Alcyonium			genus
	imerss.org:PMLS:6390			Count: few		Andy Lamb								PRESENT				Ptilosarcus gurneyi					iNaturalist:448320								Ptilosarcus gurneyi							Animalia	Cnidaria	Anthozoa	Pennatulacea	Pennatulidae	Ptilosarcus	gurneyi		species		(Gray, 1860)
	imerss.org:PMLS:6391			Count: many		Andy Lamb								PRESENT				Thuiaria spp.					iNaturalist:514521								Thuiaria							Animalia	Cnidaria	Hydrozoa	Leptothecata	Sertulariidae	Thuiaria			genus
	imerss.org:PMLS:6478			Count: very abundant		Andy Lamb								PRESENT				Metridium farcimen					iNaturalist:51812								Metridium farcimen							Animalia	Cnidaria	Anthozoa	Actiniaria	Metridiidae	Metridium	farcimen		species		(Brandt, 1835)
	imerss.org:PMLS:6479			Count: some		Andy Lamb								PRESENT				Urticina grebelnyi					iNaturalist:492672								Urticina grebelnyi							Animalia	Cnidaria	Anthozoa	Actiniaria	Actiniidae	Urticina	grebelnyi		species		Sanamyan & Sanamyan, 2006
	imerss.org:PMLS:6480			Count: few		Andy Lamb								PRESENT				Epiactis lisbethae					iNaturalist:429853								Epiactis lisbethae							Animalia	Cnidaria	Anthozoa	Actiniaria	Actiniidae	Epiactis	lisbethae		species		Fautin & Chia, 1986
	imerss.org:PMLS:6481					Andy Lamb		1						PRESENT				Epizoanthus scotinus					iNaturalist:429859								Epizoanthus scotinus							Animalia	Cnidaria	Anthozoa	Zoantharia	Epizoanthidae	Epizoanthus	scotinus		species		Wood, 1957
	imerss.org:PMLS:6482			Count: abundant		Andy Lamb								PRESENT				Balanophyllia elegans					iNaturalist:51799								Balanophyllia (Balanophyllia) elegans							Animalia	Cnidaria	Anthozoa	Scleractinia	Dendrophylliidae	Balanophyllia	elegans		species		Verrill, 1864
	imerss.org:PMLS:6483			Count: very many		Andy Lamb								PRESENT				Stylantheca papillosa					iNaturalist:131205								Stylantheca papillosa							Animalia	Cnidaria	Hydrozoa	Anthoathecata	Stylasteridae	Stylantheca	papillosa		species		(Dall, 1884)
	imerss.org:PMLS:6484			Count: some		Andy Lamb								PRESENT				Aglaophenia spp.					iNaturalist:51218								Aglaophenia							Animalia	Cnidaria	Hydrozoa	Leptothecata	Aglaopheniidae	Aglaophenia			genus
	imerss.org:PMLS:6485			Count: many		Andy Lamb								PRESENT				Garveia annulata					iNaturalist:63662								Garveia annulata							Animalia	Cnidaria	Hydrozoa	Anthoathecata	Bougainvilliidae	Garveia	annulata		species		Nutting, 1901
	imerss.org:PMLS:6486			Count: very many		Andy Lamb								PRESENT				Ectopleura crocea					iNaturalist:324497								Ectopleura crocea							Animalia	Cnidaria	Hydrozoa	Anthoathecata	Tubulariidae	Ectopleura	crocea		species		(Agassiz, 1862)
	imerss.org:PMLS:6487			Count: some		Andy Lamb								PRESENT				Ectopleura marina					iNaturalist:492142								Ectopleura marina							Animalia	Cnidaria	Hydrozoa	Anthoathecata	Tubulariidae	Ectopleura	marina		species		(Torrey, 1902)
	imerss.org:PMLS:6488			Count: few		Andy Lamb								PRESENT				Tubularia indivisa					iNaturalist:461660								Tubularia indivisa							Animalia	Cnidaria	Hydrozoa	Anthoathecata	Tubulariidae	Tubularia	indivisa		species		Linnaeus, 1758
	imerss.org:PMLS:6489			Count: some		Andy Lamb								PRESENT				Similiclava nivea					iNaturalist:873890								Similiclava nivea							Animalia	Cnidaria	Hydrozoa	Anthoathecata	Similiclavidae	Similiclava	nivea		species		Calder, Choong & McDaniel, 2015
	imerss.org:PMLS:6490			Count: many		Andy Lamb								PRESENT				Orthopyxis sp.					iNaturalist:500952								Orthopyxis							Animalia	Cnidaria	Hydrozoa	Leptothecata	Campanulariidae	Orthopyxis			genus
	imerss.org:PMLS:6557			Count: abundant		Andy Lamb								PRESENT				Metridium farcimen					iNaturalist:51812								Metridium farcimen							Animalia	Cnidaria	Anthozoa	Actiniaria	Metridiidae	Metridium	farcimen		species		(Brandt, 1835)
	imerss.org:PMLS:6558			Count: some		Andy Lamb								PRESENT				Cribrinopsis rubens					iNaturalist:936577								Cribrinopsis rubens							Animalia	Cnidaria	Anthozoa	Actiniaria	Actiniidae	Cribrinopsis	rubens		species		Sanamyan, Sanamyan, McDaniel, Martynov, Korshunova & Bocharova, 2019
	imerss.org:PMLS:6559			Count: few		Andy Lamb								PRESENT				Urticina grebelnyi					iNaturalist:492672								Urticina grebelnyi							Animalia	Cnidaria	Anthozoa	Actiniaria	Actiniidae	Urticina	grebelnyi		species		Sanamyan & Sanamyan, 2006
	imerss.org:PMLS:6560					Andy Lamb		2						PRESENT				Stomphia didemon					iNaturalist:501276								Stomphia didemon							Animalia	Cnidaria	Anthozoa	Actiniaria	Actinostolidae	Stomphia	didemon		species		Siebert, 1973
	imerss.org:PMLS:6561			Count: very many		Andy Lamb								PRESENT				Anthopleura elegantissima					iNaturalist:52564								Anthopleura elegantissima							Animalia	Cnidaria	Anthozoa	Actiniaria	Actiniidae	Anthopleura	elegantissima		species		(Brandt, 1835)
	imerss.org:PMLS:6562			Count: few		Andy Lamb								PRESENT				Epizoanthus scotinus					iNaturalist:429859								Epizoanthus scotinus							Animalia	Cnidaria	Anthozoa	Zoantharia	Epizoanthidae	Epizoanthus	scotinus		species		Wood, 1957
	imerss.org:PMLS:6563			Count: very many		Andy Lamb								PRESENT				Balanophyllia elegans					iNaturalist:51799								Balanophyllia (Balanophyllia) elegans							Animalia	Cnidaria	Anthozoa	Scleractinia	Dendrophylliidae	Balanophyllia	elegans		species		Verrill, 1864
	imerss.org:PMLS:6564			Count: few		Andy Lamb								PRESENT				Alcyonium sp.?					iNaturalist:338004								Alcyonium							Animalia	Cnidaria	Anthozoa	Alcyonacea	Alcyoniidae	Alcyonium			genus
	imerss.org:PMLS:6565			Count: few		Andy Lamb								PRESENT				Ptilosarcus gurneyi					iNaturalist:448320								Ptilosarcus gurneyi							Animalia	Cnidaria	Anthozoa	Pennatulacea	Pennatulidae	Ptilosarcus	gurneyi		species		(Gray, 1860)
	imerss.org:PMLS:6648			Count: very many		Andy Lamb								PRESENT				Metridium senile					iNaturalist:49071								Metridium senile							Animalia	Cnidaria	Anthozoa	Actiniaria	Metridiidae	Metridium	senile		species		(Linnaeus, 1761)
	imerss.org:PMLS:6649			Count: very abundant		Andy Lamb								PRESENT				Metridium farcimen					iNaturalist:51812								Metridium farcimen							Animalia	Cnidaria	Anthozoa	Actiniaria	Metridiidae	Metridium	farcimen		species		(Brandt, 1835)
	imerss.org:PMLS:6650			Count: few		Andy Lamb								PRESENT				Urticina grebelnyi					iNaturalist:492672								Urticina grebelnyi							Animalia	Cnidaria	Anthozoa	Actiniaria	Actiniidae	Urticina	grebelnyi		species		Sanamyan & Sanamyan, 2006
	imerss.org:PMLS:6651			Count: many		Andy Lamb								PRESENT				Balanophyllia elegans					iNaturalist:51799								Balanophyllia (Balanophyllia) elegans							Animalia	Cnidaria	Anthozoa	Scleractinia	Dendrophylliidae	Balanophyllia	elegans		species		Verrill, 1864
	imerss.org:PMLS:6652			Count: abundant		Andy Lamb								PRESENT				Rhizocaulus verticillatus					iNaturalist:127158								Rhizocaulus verticillatus							Animalia	Cnidaria	Hydrozoa	Leptothecata	Campanulariidae	Rhizocaulus	verticillatus		species		(Linnaeus, 1758)
	imerss.org:PMLS:6653			Count: some		Andy Lamb								PRESENT				Plumularia sp.					iNaturalist:60609								Plumularia							Animalia	Cnidaria	Hydrozoa	Leptothecata	Plumulariidae	Plumularia			genus
	imerss.org:PMLS:6654			Count: very many		Andy Lamb								PRESENT				Garveia annulata					iNaturalist:63662								Garveia annulata							Animalia	Cnidaria	Hydrozoa	Anthoathecata	Bougainvilliidae	Garveia	annulata		species		Nutting, 1901
	imerss.org:PMLS:6655			Count: very many		Andy Lamb								PRESENT				Hydractinia sp. (H. laevispina?)					iNaturalist:203798								Hydractinia							Animalia	Cnidaria	Hydrozoa	Anthoathecata	Hydractiniidae	Hydractinia			genus
	imerss.org:PMLS:6656			Count: very many		Andy Lamb								PRESENT				Ectopleura crocea					iNaturalist:324497								Ectopleura crocea							Animalia	Cnidaria	Hydrozoa	Anthoathecata	Tubulariidae	Ectopleura	crocea		species		(Agassiz, 1862)
	imerss.org:PMLS:6657			Count: many		Andy Lamb								PRESENT				Tubularia indivisa					iNaturalist:461660								Tubularia indivisa							Animalia	Cnidaria	Hydrozoa	Anthoathecata	Tubulariidae	Tubularia	indivisa		species		Linnaeus, 1758
	imerss.org:PMLS:6658			Count: some		Andy Lamb								PRESENT				Similiclava nivea					iNaturalist:873890								Similiclava nivea							Animalia	Cnidaria	Hydrozoa	Anthoathecata	Similiclavidae	Similiclava	nivea		species		Calder, Choong & McDaniel, 2015
	imerss.org:PMLS:6659			Count: some		Andy Lamb								PRESENT				Orthopyxis sp.					iNaturalist:500952								Orthopyxis							Animalia	Cnidaria	Hydrozoa	Leptothecata	Campanulariidae	Orthopyxis			genus
	imerss.org:PMLS:6736			Count: very abundant		Andy Lamb								PRESENT				Metridium farcimen					iNaturalist:51812								Metridium farcimen							Animalia	Cnidaria	Anthozoa	Actiniaria	Metridiidae	Metridium	farcimen		species		(Brandt, 1835)
	imerss.org:PMLS:6737			Count: few		Andy Lamb								PRESENT				Cribrinopsis fernaldi					iNaturalist:465158								Cribrinopsis fernaldi							Animalia	Cnidaria	Anthozoa	Actiniaria	Actiniidae	Cribrinopsis	fernaldi		species		Siebert & Spaulding, 1976
	imerss.org:PMLS:6738			Count: few		Andy Lamb								PRESENT				Urticina grebelnyi					iNaturalist:492672								Urticina grebelnyi							Animalia	Cnidaria	Anthozoa	Actiniaria	Actiniidae	Urticina	grebelnyi		species		Sanamyan & Sanamyan, 2006
	imerss.org:PMLS:6739			Count: few		Andy Lamb								PRESENT				Epizoanthus scotinus					iNaturalist:429859								Epizoanthus scotinus							Animalia	Cnidaria	Anthozoa	Zoantharia	Epizoanthidae	Epizoanthus	scotinus		species		Wood, 1957
	imerss.org:PMLS:6740			Count: abundant		Andy Lamb								PRESENT				Balanophyllia elegans					iNaturalist:51799								Balanophyllia (Balanophyllia) elegans							Animalia	Cnidaria	Anthozoa	Scleractinia	Dendrophylliidae	Balanophyllia	elegans		species		Verrill, 1864
	imerss.org:PMLS:6741			Count: very many		Andy Lamb								PRESENT				Stylantheca papillosa					iNaturalist:131205								Stylantheca papillosa							Animalia	Cnidaria	Hydrozoa	Anthoathecata	Stylasteridae	Stylantheca	papillosa		species		(Dall, 1884)
	imerss.org:PMLS:6742			Count: very many		Andy Lamb								PRESENT				Aglaophenia spp.					iNaturalist:51218								Aglaophenia							Animalia	Cnidaria	Hydrozoa	Leptothecata	Aglaopheniidae	Aglaophenia			genus
	imerss.org:PMLS:6743			Count: very many		Andy Lamb								PRESENT				Abietinaria spp.					iNaturalist:55322								Abietinaria							Animalia	Cnidaria	Hydrozoa	Leptothecata	Sertulariidae	Abietinaria			genus
	imerss.org:PMLS:6744			Count: very many		Andy Lamb								PRESENT				Thuiaria spp.					iNaturalist:514521								Thuiaria							Animalia	Cnidaria	Hydrozoa	Leptothecata	Sertulariidae	Thuiaria			genus
	imerss.org:PMLS:6745			Count: some		Andy Lamb								PRESENT				Plumularia sp.					iNaturalist:60609								Plumularia							Animalia	Cnidaria	Hydrozoa	Leptothecata	Plumulariidae	Plumularia			genus
	imerss.org:PMLS:6746			Count: very many		Andy Lamb								PRESENT				Abietinaria greenei					iNaturalist:1353331								Amphisbetia greenei							Animalia	Cnidaria	Hydrozoa	Leptothecata	Sertulariidae	Amphisbetia	greenei		species		(Murray, 1860)
	imerss.org:PMLS:6747			Count: very many		Andy Lamb								PRESENT				Garveia annulata					iNaturalist:63662								Garveia annulata							Animalia	Cnidaria	Hydrozoa	Anthoathecata	Bougainvilliidae	Garveia	annulata		species		Nutting, 1901
	imerss.org:PMLS:6748			Count: many		Andy Lamb								PRESENT				Hydractinia sp. (H. laevispina?)					iNaturalist:203798								Hydractinia							Animalia	Cnidaria	Hydrozoa	Anthoathecata	Hydractiniidae	Hydractinia			genus
	imerss.org:PMLS:6749			Count: very many		Andy Lamb								PRESENT				Ectopleura crocea					iNaturalist:324497								Ectopleura crocea							Animalia	Cnidaria	Hydrozoa	Anthoathecata	Tubulariidae	Ectopleura	crocea		species		(Agassiz, 1862)
	imerss.org:PMLS:6750			Count: some		Andy Lamb								PRESENT				Tubularia indivisa					iNaturalist:461660								Tubularia indivisa							Animalia	Cnidaria	Hydrozoa	Anthoathecata	Tubulariidae	Tubularia	indivisa		species		Linnaeus, 1758
	imerss.org:PMLS:6751			Count: very many		Andy Lamb								PRESENT				Similiclava nivea					iNaturalist:873890								Similiclava nivea							Animalia	Cnidaria	Hydrozoa	Anthoathecata	Similiclavidae	Similiclava	nivea		species		Calder, Choong & McDaniel, 2015
	imerss.org:PMLS:6752			Count: many		Andy Lamb								PRESENT				Orthopyxis sp.					iNaturalist:500952								Orthopyxis							Animalia	Cnidaria	Hydrozoa	Leptothecata	Campanulariidae	Orthopyxis			genus
	imerss.org:PMLS:6753			Count: few		Andy Lamb								PRESENT				Cyanea ferruginea					iNaturalist:786996								Cyanea ferruginea							Animalia	Cnidaria	Scyphozoa	Semaeostomeae	Cyaneidae	Cyanea	ferruginea		species		Eschscholtz, 1829
	imerss.org:PMLS:6754			Count: few		Andy Lamb								PRESENT				Aequorea spp.					iNaturalist:191502								Aequorea							Animalia	Cnidaria	Hydrozoa	Leptothecata	Aequoreidae	Aequorea			genus
	imerss.org:PMLS:6755			Count: few		Andy Lamb								PRESENT				Neoturris breviconis					iNaturalist:491131								Neoturris breviconis							Animalia	Cnidaria	Hydrozoa	Anthoathecata	Pandeidae	Neoturris	breviconis		species		(Murbach & Shearer, 1902)
	imerss.org:PMLS:6848			Count: very abundant		Andy Lamb								PRESENT				Metridium farcimen					iNaturalist:51812								Metridium farcimen							Animalia	Cnidaria	Anthozoa	Actiniaria	Metridiidae	Metridium	farcimen		species		(Brandt, 1835)
	imerss.org:PMLS:6849			Count: few		Andy Lamb								PRESENT				Cribrinopsis fernaldi					iNaturalist:465158								Cribrinopsis fernaldi							Animalia	Cnidaria	Anthozoa	Actiniaria	Actiniidae	Cribrinopsis	fernaldi		species		Siebert & Spaulding, 1976
	imerss.org:PMLS:6850			Count: few		Andy Lamb								PRESENT				Urticina grebelnyi					iNaturalist:492672								Urticina grebelnyi							Animalia	Cnidaria	Anthozoa	Actiniaria	Actiniidae	Urticina	grebelnyi		species		Sanamyan & Sanamyan, 2006
	imerss.org:PMLS:6851					Andy Lamb		1						PRESENT				Stomphia coccinea					iNaturalist:459981								Stomphia coccinea							Animalia	Cnidaria	Anthozoa	Actiniaria	Actinostolidae	Stomphia	coccinea		species		(Müller, 1776)
	imerss.org:PMLS:6852			Count: very many		Andy Lamb								PRESENT				Pachycerianthus fimbriatus					iNaturalist:47702								Pachycerianthus fimbriatus							Animalia	Cnidaria	Anthozoa	Spirularia	Cerianthidae	Pachycerianthus	fimbriatus		species		McMurrich, 1910
	imerss.org:PMLS:6853			Count: very many		Andy Lamb								PRESENT				Epizoanthus scotinus					iNaturalist:429859								Epizoanthus scotinus							Animalia	Cnidaria	Anthozoa	Zoantharia	Epizoanthidae	Epizoanthus	scotinus		species		Wood, 1957
	imerss.org:PMLS:6854			Count: very many		Andy Lamb								PRESENT				Balanophyllia elegans					iNaturalist:51799								Balanophyllia (Balanophyllia) elegans							Animalia	Cnidaria	Anthozoa	Scleractinia	Dendrophylliidae	Balanophyllia	elegans		species		Verrill, 1864
	imerss.org:PMLS:6855			Count: very many		Andy Lamb								PRESENT				Ptilosarcus gurneyi					iNaturalist:448320								Ptilosarcus gurneyi							Animalia	Cnidaria	Anthozoa	Pennatulacea	Pennatulidae	Ptilosarcus	gurneyi		species		(Gray, 1860)
	imerss.org:PMLS:6856			Count: some		Andy Lamb								PRESENT				Abietinaria spp.					iNaturalist:55322								Abietinaria							Animalia	Cnidaria	Hydrozoa	Leptothecata	Sertulariidae	Abietinaria			genus
	imerss.org:PMLS:6857			Count: few		Andy Lamb								PRESENT				Plumularia sp.					iNaturalist:60609								Plumularia							Animalia	Cnidaria	Hydrozoa	Leptothecata	Plumulariidae	Plumularia			genus
	imerss.org:PMLS:6858			Count: few		Andy Lamb								PRESENT				Obelia spp.					iNaturalist:49536								Obelia							Animalia	Cnidaria	Hydrozoa	Leptothecata	Campanulariidae	Obelia			genus
	imerss.org:PMLS:6859			Count: very many		Andy Lamb								PRESENT				Ectopleura crocea					iNaturalist:324497								Ectopleura crocea							Animalia	Cnidaria	Hydrozoa	Anthoathecata	Tubulariidae	Ectopleura	crocea		species		(Agassiz, 1862)
	imerss.org:PMLS:6860			Count: some		Andy Lamb								PRESENT				Lafoea dumosa					iNaturalist:423721								Lafoea dumosa							Animalia	Cnidaria	Hydrozoa	Leptothecata	Lafoeidae	Lafoea	dumosa		species		(Fleming, 1820)
	imerss.org:PMLS:6861					Andy Lamb		2						PRESENT				Neoturris breviconis					iNaturalist:491131								Neoturris breviconis							Animalia	Cnidaria	Hydrozoa	Anthoathecata	Pandeidae	Neoturris	breviconis		species		(Murbach & Shearer, 1902)
	imerss.org:PMLS:6971			Count: abundant		Andy Lamb								PRESENT				Metridium farcimen					iNaturalist:51812								Metridium farcimen							Animalia	Cnidaria	Anthozoa	Actiniaria	Metridiidae	Metridium	farcimen		species		(Brandt, 1835)
	imerss.org:PMLS:6972			Count: many		Andy Lamb								PRESENT				Cribrinopsis rubens					iNaturalist:936577								Cribrinopsis rubens							Animalia	Cnidaria	Anthozoa	Actiniaria	Actiniidae	Cribrinopsis	rubens		species		Sanamyan, Sanamyan, McDaniel, Martynov, Korshunova & Bocharova, 2019
	imerss.org:PMLS:6973					Andy Lamb		1						PRESENT				Urticina grebelnyi					iNaturalist:492672								Urticina grebelnyi							Animalia	Cnidaria	Anthozoa	Actiniaria	Actiniidae	Urticina	grebelnyi		species		Sanamyan & Sanamyan, 2006
	imerss.org:PMLS:6974					Andy Lamb		1						PRESENT				Urticina clandestina					iNaturalist:898651								Urticina clandestina							Animalia	Cnidaria	Anthozoa	Actiniaria	Actiniidae	Urticina	clandestina		species		Sanamyan N., Sanamyan K. & McDaniel, 2013
	imerss.org:PMLS:6975					Andy Lamb		1						PRESENT				Anthopleura elegantissima					iNaturalist:52564								Anthopleura elegantissima							Animalia	Cnidaria	Anthozoa	Actiniaria	Actiniidae	Anthopleura	elegantissima		species		(Brandt, 1835)
	imerss.org:PMLS:6976			Count: some		Andy Lamb								PRESENT				Epizoanthus scotinus					iNaturalist:429859								Epizoanthus scotinus							Animalia	Cnidaria	Anthozoa	Zoantharia	Epizoanthidae	Epizoanthus	scotinus		species		Wood, 1957
	imerss.org:PMLS:6977			Count: abundant		Andy Lamb								PRESENT				Balanophyllia elegans					iNaturalist:51799								Balanophyllia (Balanophyllia) elegans							Animalia	Cnidaria	Anthozoa	Scleractinia	Dendrophylliidae	Balanophyllia	elegans		species		Verrill, 1864
	imerss.org:PMLS:6978			Count: few		Andy Lamb								PRESENT				Alcyonium sp.?					iNaturalist:338004								Alcyonium							Animalia	Cnidaria	Anthozoa	Alcyonacea	Alcyoniidae	Alcyonium			genus
	imerss.org:PMLS:6979			Count: some		Andy Lamb								PRESENT				Thuiaria spp.					iNaturalist:514521								Thuiaria							Animalia	Cnidaria	Hydrozoa	Leptothecata	Sertulariidae	Thuiaria			genus
	imerss.org:PMLS:6980					Andy Lamb		1						PRESENT				Thuiaria thuja					iNaturalist:873882								Thuiaria thuja							Animalia	Cnidaria	Hydrozoa	Leptothecata	Sertulariidae	Thuiaria	thuja		species		(Linnaeus, 1758)
	imerss.org:PMLS:6981					Andy Lamb		1						PRESENT				Cyanea ferruginea					iNaturalist:786996								Cyanea ferruginea							Animalia	Cnidaria	Scyphozoa	Semaeostomeae	Cyaneidae	Cyanea	ferruginea		species		Eschscholtz, 1829
	imerss.org:PMLS:6982			Count: few		Andy Lamb								PRESENT				Aequorea spp.					iNaturalist:191502								Aequorea							Animalia	Cnidaria	Hydrozoa	Leptothecata	Aequoreidae	Aequorea			genus
	imerss.org:PMLS:6983			Count: some		Andy Lamb								PRESENT				Eutonina indicans					iNaturalist:348053								Eutonina indicans							Animalia	Cnidaria	Hydrozoa	Leptothecata	Eirenidae	Eutonina	indicans		species		(Romanes, 1876)
	imerss.org:PMLS:6984					Andy Lamb		1						PRESENT				Neoturris breviconis					iNaturalist:491131								Neoturris breviconis							Animalia	Cnidaria	Hydrozoa	Anthoathecata	Pandeidae	Neoturris	breviconis		species		(Murbach & Shearer, 1902)
	imerss.org:PMLS:7114			Count: abundant		Andy Lamb								PRESENT				Metridium farcimen					iNaturalist:51812								Metridium farcimen							Animalia	Cnidaria	Anthozoa	Actiniaria	Metridiidae	Metridium	farcimen		species		(Brandt, 1835)
	imerss.org:PMLS:7115					Andy Lamb		1						PRESENT				Urticina grebelnyi					iNaturalist:492672								Urticina grebelnyi							Animalia	Cnidaria	Anthozoa	Actiniaria	Actiniidae	Urticina	grebelnyi		species		Sanamyan & Sanamyan, 2006
	imerss.org:PMLS:7116			Count: few		Andy Lamb								PRESENT				Pachycerianthus fimbriatus					iNaturalist:47702								Pachycerianthus fimbriatus							Animalia	Cnidaria	Anthozoa	Spirularia	Cerianthidae	Pachycerianthus	fimbriatus		species		McMurrich, 1910
	imerss.org:PMLS:7117			Count: few		Andy Lamb								PRESENT				Epizoanthus scotinus					iNaturalist:429859								Epizoanthus scotinus							Animalia	Cnidaria	Anthozoa	Zoantharia	Epizoanthidae	Epizoanthus	scotinus		species		Wood, 1957
	imerss.org:PMLS:7118			Count: abundant		Andy Lamb								PRESENT				Balanophyllia elegans					iNaturalist:51799								Balanophyllia (Balanophyllia) elegans							Animalia	Cnidaria	Anthozoa	Scleractinia	Dendrophylliidae	Balanophyllia	elegans		species		Verrill, 1864
	imerss.org:PMLS:7119			Count: few		Andy Lamb								PRESENT				Alcyonium sp.?					iNaturalist:338004								Alcyonium							Animalia	Cnidaria	Anthozoa	Alcyonacea	Alcyoniidae	Alcyonium			genus
	imerss.org:PMLS:7120			Count: few		Andy Lamb								PRESENT				Ptilosarcus gurneyi					iNaturalist:448320								Ptilosarcus gurneyi							Animalia	Cnidaria	Anthozoa	Pennatulacea	Pennatulidae	Ptilosarcus	gurneyi		species		(Gray, 1860)
	imerss.org:PMLS:7121			Count: some		Andy Lamb								PRESENT				Lafoea dumosa					iNaturalist:423721								Lafoea dumosa							Animalia	Cnidaria	Hydrozoa	Leptothecata	Lafoeidae	Lafoea	dumosa		species		(Fleming, 1820)
	imerss.org:PMLS:7122			Count: many		Andy Lamb								PRESENT				Halecium densum					iNaturalist:874028								Halecium densum							Animalia	Cnidaria	Hydrozoa	Leptothecata	Haleciidae	Halecium	densum		species		Calkins, 1899
	imerss.org:PMLS:7123			Count: few		Andy Lamb								PRESENT				Aequorea spp.					iNaturalist:191502								Aequorea							Animalia	Cnidaria	Hydrozoa	Leptothecata	Aequoreidae	Aequorea			genus
	imerss.org:PMLS:7213			Count: very many		Andy Lamb								PRESENT				Metridium farcimen					iNaturalist:51812								Metridium farcimen							Animalia	Cnidaria	Anthozoa	Actiniaria	Metridiidae	Metridium	farcimen		species		(Brandt, 1835)
	imerss.org:PMLS:7214			Count: very many		Andy Lamb								PRESENT				Pachycerianthus fimbriatus					iNaturalist:47702								Pachycerianthus fimbriatus							Animalia	Cnidaria	Anthozoa	Spirularia	Cerianthidae	Pachycerianthus	fimbriatus		species		McMurrich, 1910
	imerss.org:PMLS:7215			Count: many		Andy Lamb								PRESENT				Balanophyllia elegans					iNaturalist:51799								Balanophyllia (Balanophyllia) elegans							Animalia	Cnidaria	Anthozoa	Scleractinia	Dendrophylliidae	Balanophyllia	elegans		species		Verrill, 1864
	imerss.org:PMLS:7216			Count: few		Andy Lamb								PRESENT				Aequorea spp.					iNaturalist:191502								Aequorea							Animalia	Cnidaria	Hydrozoa	Leptothecata	Aequoreidae	Aequorea			genus
	imerss.org:PMLS:7272			Count: abundant		Andy Lamb								PRESENT				Metridium farcimen					iNaturalist:51812								Metridium farcimen							Animalia	Cnidaria	Anthozoa	Actiniaria	Metridiidae	Metridium	farcimen		species		(Brandt, 1835)
	imerss.org:PMLS:7273					Andy Lamb		1						PRESENT				Halcampa decemtentaculata					iNaturalist:124510								Halcampa decemtentaculata							Animalia	Cnidaria	Anthozoa	Actiniaria	Halcampidae	Halcampa	decemtentaculata		species		Hand, 1955
	imerss.org:PMLS:7274			Count: many		Andy Lamb								PRESENT				Pachycerianthus fimbriatus					iNaturalist:47702								Pachycerianthus fimbriatus							Animalia	Cnidaria	Anthozoa	Spirularia	Cerianthidae	Pachycerianthus	fimbriatus		species		McMurrich, 1910
	imerss.org:PMLS:7275			Count: few		Andy Lamb								PRESENT				Epizoanthus scotinus					iNaturalist:429859								Epizoanthus scotinus							Animalia	Cnidaria	Anthozoa	Zoantharia	Epizoanthidae	Epizoanthus	scotinus		species		Wood, 1957
	imerss.org:PMLS:7276			Count: abundant		Andy Lamb								PRESENT				Balanophyllia elegans					iNaturalist:51799								Balanophyllia (Balanophyllia) elegans							Animalia	Cnidaria	Anthozoa	Scleractinia	Dendrophylliidae	Balanophyllia	elegans		species		Verrill, 1864
	imerss.org:PMLS:7277			Count: few		Andy Lamb								PRESENT				Alcyonium sp.?					iNaturalist:338004								Alcyonium							Animalia	Cnidaria	Anthozoa	Alcyonacea	Alcyoniidae	Alcyonium			genus
	imerss.org:PMLS:7278			Count: some		Andy Lamb								PRESENT				Ptilosarcus gurneyi					iNaturalist:448320								Ptilosarcus gurneyi							Animalia	Cnidaria	Anthozoa	Pennatulacea	Pennatulidae	Ptilosarcus	gurneyi		species		(Gray, 1860)
	imerss.org:PMLS:7279			Count: few		Andy Lamb								PRESENT				Stylantheca papillosa					iNaturalist:131205								Stylantheca papillosa							Animalia	Cnidaria	Hydrozoa	Anthoathecata	Stylasteridae	Stylantheca	papillosa		species		(Dall, 1884)
	imerss.org:PMLS:7280			Count: many		Andy Lamb								PRESENT				Abietinaria spp.					iNaturalist:55322								Abietinaria							Animalia	Cnidaria	Hydrozoa	Leptothecata	Sertulariidae	Abietinaria			genus
	imerss.org:PMLS:7281			Count: some		Andy Lamb								PRESENT				Plumularia setacea					iNaturalist:209141								Plumularia setacea							Animalia	Cnidaria	Hydrozoa	Leptothecata	Plumulariidae	Plumularia	setacea		species		(Linnaeus, 1758)
	imerss.org:PMLS:7388			Count: abundant		Andy Lamb								PRESENT				Metridium farcimen					iNaturalist:51812								Metridium farcimen							Animalia	Cnidaria	Anthozoa	Actiniaria	Metridiidae	Metridium	farcimen		species		(Brandt, 1835)
	imerss.org:PMLS:7389			Count: few		Andy Lamb								PRESENT				Cribrinopsis fernaldi					iNaturalist:465158								Cribrinopsis fernaldi							Animalia	Cnidaria	Anthozoa	Actiniaria	Actiniidae	Cribrinopsis	fernaldi		species		Siebert & Spaulding, 1976
	imerss.org:PMLS:7390					Andy Lamb		2						PRESENT				Urticina grebelnyi					iNaturalist:492672								Urticina grebelnyi							Animalia	Cnidaria	Anthozoa	Actiniaria	Actiniidae	Urticina	grebelnyi		species		Sanamyan & Sanamyan, 2006
	imerss.org:PMLS:7391					Andy Lamb		1						PRESENT				Urticina clandestina					iNaturalist:898651								Urticina clandestina							Animalia	Cnidaria	Anthozoa	Actiniaria	Actiniidae	Urticina	clandestina		species		Sanamyan N., Sanamyan K. & McDaniel, 2013
	imerss.org:PMLS:7392					Andy Lamb		1						PRESENT				Stomphia didemon					iNaturalist:501276								Stomphia didemon							Animalia	Cnidaria	Anthozoa	Actiniaria	Actinostolidae	Stomphia	didemon		species		Siebert, 1973
	imerss.org:PMLS:7393					Andy Lamb		1						PRESENT				Peachia quinquecapitata					iNaturalist:47814								Peachia quinquecapitata							Animalia	Cnidaria	Anthozoa	Actiniaria	Haloclavidae	Peachia	quinquecapitata		species		McMurrich, 1913
	imerss.org:PMLS:7394			Count: few		Andy Lamb								PRESENT				Pachycerianthus fimbriatus					iNaturalist:47702								Pachycerianthus fimbriatus							Animalia	Cnidaria	Anthozoa	Spirularia	Cerianthidae	Pachycerianthus	fimbriatus		species		McMurrich, 1910
	imerss.org:PMLS:7395			Count: few		Andy Lamb								PRESENT				Epizoanthus scotinus					iNaturalist:429859								Epizoanthus scotinus							Animalia	Cnidaria	Anthozoa	Zoantharia	Epizoanthidae	Epizoanthus	scotinus		species		Wood, 1957
	imerss.org:PMLS:7396			Count: many		Andy Lamb								PRESENT				Balanophyllia elegans					iNaturalist:51799								Balanophyllia (Balanophyllia) elegans							Animalia	Cnidaria	Anthozoa	Scleractinia	Dendrophylliidae	Balanophyllia	elegans		species		Verrill, 1864
	imerss.org:PMLS:7397			Count: few		Andy Lamb								PRESENT				Alcyonium sp.?					iNaturalist:338004								Alcyonium							Animalia	Cnidaria	Anthozoa	Alcyonacea	Alcyoniidae	Alcyonium			genus
	imerss.org:PMLS:7398			Count: very many		Andy Lamb								PRESENT				Thuiaria spp.					iNaturalist:514521								Thuiaria							Animalia	Cnidaria	Hydrozoa	Leptothecata	Sertulariidae	Thuiaria			genus
	imerss.org:PMLS:7399			Count: few		Andy Lamb								PRESENT				Schuchertinia milleri					iNaturalist:854771								Schuchertinia milleri							Animalia	Cnidaria	Hydrozoa	Anthoathecata	Hydractiniidae	Schuchertinia	milleri		species		(Torrey, 1902)
	imerss.org:PMLS:7400			Count: some		Andy Lamb								PRESENT				Mitrocoma cellularia					iNaturalist:493918								Mitrocoma cellularia							Animalia	Cnidaria	Hydrozoa	Leptothecata	Mitrocomidae	Mitrocoma	cellularia		species		(Agassiz, 1862)
	imerss.org:PMLS:7509			Count: abundant		Andy Lamb								PRESENT				Metridium farcimen					iNaturalist:51812								Metridium farcimen							Animalia	Cnidaria	Anthozoa	Actiniaria	Metridiidae	Metridium	farcimen		species		(Brandt, 1835)
	imerss.org:PMLS:7510			Count: many		Andy Lamb								PRESENT				Cribrinopsis rubens					iNaturalist:936577								Cribrinopsis rubens							Animalia	Cnidaria	Anthozoa	Actiniaria	Actiniidae	Cribrinopsis	rubens		species		Sanamyan, Sanamyan, McDaniel, Martynov, Korshunova & Bocharova, 2019
	imerss.org:PMLS:7511					Andy Lamb		1						PRESENT				Urticina grebelnyi					iNaturalist:492672								Urticina grebelnyi							Animalia	Cnidaria	Anthozoa	Actiniaria	Actiniidae	Urticina	grebelnyi		species		Sanamyan & Sanamyan, 2006
	imerss.org:PMLS:7512					Andy Lamb		1						PRESENT				Stomphia didemon					iNaturalist:501276								Stomphia didemon							Animalia	Cnidaria	Anthozoa	Actiniaria	Actinostolidae	Stomphia	didemon		species		Siebert, 1973
	imerss.org:PMLS:7513			Count: very many		Andy Lamb								PRESENT				Balanophyllia elegans					iNaturalist:51799								Balanophyllia (Balanophyllia) elegans							Animalia	Cnidaria	Anthozoa	Scleractinia	Dendrophylliidae	Balanophyllia	elegans		species		Verrill, 1864
	imerss.org:PMLS:7514					Andy Lamb		1						PRESENT				Alcyonium sp.?					iNaturalist:338004								Alcyonium							Animalia	Cnidaria	Anthozoa	Alcyonacea	Alcyoniidae	Alcyonium			genus
	imerss.org:PMLS:7515			Count: some		Andy Lamb								PRESENT				Aglaophenia spp.					iNaturalist:51218								Aglaophenia							Animalia	Cnidaria	Hydrozoa	Leptothecata	Aglaopheniidae	Aglaophenia			genus
	imerss.org:PMLS:7516			Count: some		Andy Lamb								PRESENT				Thuiaria spp.					iNaturalist:514521								Thuiaria							Animalia	Cnidaria	Hydrozoa	Leptothecata	Sertulariidae	Thuiaria			genus
	imerss.org:PMLS:7517			Count: few		Andy Lamb								PRESENT				Mitrocoma cellularia					iNaturalist:493918								Mitrocoma cellularia							Animalia	Cnidaria	Hydrozoa	Leptothecata	Mitrocomidae	Mitrocoma	cellularia		species		(Agassiz, 1862)
	imerss.org:PMLS:7603			Count: many		Andy Lamb								PRESENT				Metridium farcimen					iNaturalist:51812								Metridium farcimen							Animalia	Cnidaria	Anthozoa	Actiniaria	Metridiidae	Metridium	farcimen		species		(Brandt, 1835)
	imerss.org:PMLS:7604					Andy Lamb		1						PRESENT				Urticina clandestina					iNaturalist:898651								Urticina clandestina							Animalia	Cnidaria	Anthozoa	Actiniaria	Actiniidae	Urticina	clandestina		species		Sanamyan N., Sanamyan K. & McDaniel, 2013
	imerss.org:PMLS:7605					Andy Lamb		1						PRESENT				Stomphia didemon					iNaturalist:501276								Stomphia didemon							Animalia	Cnidaria	Anthozoa	Actiniaria	Actinostolidae	Stomphia	didemon		species		Siebert, 1973
	imerss.org:PMLS:7606			Count: some		Andy Lamb								PRESENT				Pachycerianthus fimbriatus					iNaturalist:47702								Pachycerianthus fimbriatus							Animalia	Cnidaria	Anthozoa	Spirularia	Cerianthidae	Pachycerianthus	fimbriatus		species		McMurrich, 1910
	imerss.org:PMLS:7607			Count: few		Andy Lamb								PRESENT				Epizoanthus scotinus					iNaturalist:429859								Epizoanthus scotinus							Animalia	Cnidaria	Anthozoa	Zoantharia	Epizoanthidae	Epizoanthus	scotinus		species		Wood, 1957
	imerss.org:PMLS:7608			Count: very abundant		Andy Lamb								PRESENT				Balanophyllia elegans					iNaturalist:51799								Balanophyllia (Balanophyllia) elegans							Animalia	Cnidaria	Anthozoa	Scleractinia	Dendrophylliidae	Balanophyllia	elegans		species		Verrill, 1864
	imerss.org:PMLS:7609			Count: few		Andy Lamb								PRESENT				Alcyonium sp.?					iNaturalist:338004								Alcyonium							Animalia	Cnidaria	Anthozoa	Alcyonacea	Alcyoniidae	Alcyonium			genus
	imerss.org:PMLS:7610			Count: few		Andy Lamb								PRESENT				Ptilosarcus gurneyi					iNaturalist:448320								Ptilosarcus gurneyi							Animalia	Cnidaria	Anthozoa	Pennatulacea	Pennatulidae	Ptilosarcus	gurneyi		species		(Gray, 1860)
	imerss.org:PMLS:7611			Count: few		Andy Lamb								PRESENT				Stylantheca papillosa					iNaturalist:131205								Stylantheca papillosa							Animalia	Cnidaria	Hydrozoa	Anthoathecata	Stylasteridae	Stylantheca	papillosa		species		(Dall, 1884)
	imerss.org:PMLS:7612			Count: many		Andy Lamb								PRESENT				Thuiaria spp.					iNaturalist:514521								Thuiaria							Animalia	Cnidaria	Hydrozoa	Leptothecata	Sertulariidae	Thuiaria			genus
	imerss.org:PMLS:7613			Count: many		Andy Lamb								PRESENT				Plumularia setacea					iNaturalist:209141								Plumularia setacea							Animalia	Cnidaria	Hydrozoa	Leptothecata	Plumulariidae	Plumularia	setacea		species		(Linnaeus, 1758)
	imerss.org:PMLS:7614			Count: some		Andy Lamb								PRESENT				Lafoea dumosa					iNaturalist:423721								Lafoea dumosa							Animalia	Cnidaria	Hydrozoa	Leptothecata	Lafoeidae	Lafoea	dumosa		species		(Fleming, 1820)
	imerss.org:PMLS:7615					Andy Lamb		1						PRESENT				Phacellophora camtschatica					iNaturalist:52966								Phacellophora camtschatica							Animalia	Cnidaria	Scyphozoa	Semaeostomeae	Phacellophoridae	Phacellophora	camtschatica		species		Brandt, 1835
	imerss.org:PMLS:7616			Count: few		Andy Lamb								PRESENT				Mitrocoma cellularia					iNaturalist:493918								Mitrocoma cellularia							Animalia	Cnidaria	Hydrozoa	Leptothecata	Mitrocomidae	Mitrocoma	cellularia		species		(Agassiz, 1862)
	imerss.org:PMLS:7717			Count: abundant		Andy Lamb								PRESENT				Metridium farcimen					iNaturalist:51812								Metridium farcimen							Animalia	Cnidaria	Anthozoa	Actiniaria	Metridiidae	Metridium	farcimen		species		(Brandt, 1835)
	imerss.org:PMLS:7718			Count: many		Andy Lamb								PRESENT				Cribrinopsis rubens					iNaturalist:936577								Cribrinopsis rubens							Animalia	Cnidaria	Anthozoa	Actiniaria	Actiniidae	Cribrinopsis	rubens		species		Sanamyan, Sanamyan, McDaniel, Martynov, Korshunova & Bocharova, 2019
	imerss.org:PMLS:7719			Count: few		Andy Lamb								PRESENT				Epizoanthus scotinus					iNaturalist:429859								Epizoanthus scotinus							Animalia	Cnidaria	Anthozoa	Zoantharia	Epizoanthidae	Epizoanthus	scotinus		species		Wood, 1957
	imerss.org:PMLS:7720			Count: many		Andy Lamb								PRESENT				Balanophyllia elegans					iNaturalist:51799								Balanophyllia (Balanophyllia) elegans							Animalia	Cnidaria	Anthozoa	Scleractinia	Dendrophylliidae	Balanophyllia	elegans		species		Verrill, 1864
	imerss.org:PMLS:7721			Count: few		Andy Lamb								PRESENT				Alcyonium sp.?					iNaturalist:338004								Alcyonium							Animalia	Cnidaria	Anthozoa	Alcyonacea	Alcyoniidae	Alcyonium			genus
	imerss.org:PMLS:7722			Count: many		Andy Lamb								PRESENT				Aequorea spp.					iNaturalist:191502								Aequorea							Animalia	Cnidaria	Hydrozoa	Leptothecata	Aequoreidae	Aequorea			genus
	imerss.org:PMLS:7816			Count: abundant		Andy Lamb								PRESENT				Metridium farcimen					iNaturalist:51812								Metridium farcimen							Animalia	Cnidaria	Anthozoa	Actiniaria	Metridiidae	Metridium	farcimen		species		(Brandt, 1835)
	imerss.org:PMLS:7817			Count: abundant		Andy Lamb								PRESENT				Urticina grebelnyi					iNaturalist:492672								Urticina grebelnyi							Animalia	Cnidaria	Anthozoa	Actiniaria	Actiniidae	Urticina	grebelnyi		species		Sanamyan & Sanamyan, 2006
	imerss.org:PMLS:7818			Count: abundant		Andy Lamb								PRESENT				Epiactis prolifera					iNaturalist:49060								Epiactis prolifera							Animalia	Cnidaria	Anthozoa	Actiniaria	Actiniidae	Epiactis	prolifera		species		Verrill, 1869
	imerss.org:PMLS:7819			Count: some		Andy Lamb								PRESENT				Balanophyllia elegans					iNaturalist:51799								Balanophyllia (Balanophyllia) elegans							Animalia	Cnidaria	Anthozoa	Scleractinia	Dendrophylliidae	Balanophyllia	elegans		species		Verrill, 1864
	imerss.org:PMLS:7820			Count: some		Andy Lamb								PRESENT				Stylantheca papillosa					iNaturalist:131205								Stylantheca papillosa							Animalia	Cnidaria	Hydrozoa	Anthoathecata	Stylasteridae	Stylantheca	papillosa		species		(Dall, 1884)
	imerss.org:PMLS:7821			Count: many		Andy Lamb								PRESENT				Aglaophenia spp.					iNaturalist:51218								Aglaophenia							Animalia	Cnidaria	Hydrozoa	Leptothecata	Aglaopheniidae	Aglaophenia			genus
	imerss.org:PMLS:7822			Count: some		Andy Lamb								PRESENT				Abietinaria spp.					iNaturalist:55322								Abietinaria							Animalia	Cnidaria	Hydrozoa	Leptothecata	Sertulariidae	Abietinaria			genus
	imerss.org:PMLS:7823			Count: few		Andy Lamb								PRESENT				Garveia annulata					iNaturalist:63662								Garveia annulata							Animalia	Cnidaria	Hydrozoa	Anthoathecata	Bougainvilliidae	Garveia	annulata		species		Nutting, 1901
	imerss.org:PMLS:7824			Count: many		Andy Lamb								PRESENT				Ectopleura crocea					iNaturalist:324497								Ectopleura crocea							Animalia	Cnidaria	Hydrozoa	Anthoathecata	Tubulariidae	Ectopleura	crocea		species		(Agassiz, 1862)
	imerss.org:PMLS:7825			Count: some		Andy Lamb								PRESENT				Orthopyxis sp.					iNaturalist:500952								Orthopyxis							Animalia	Cnidaria	Hydrozoa	Leptothecata	Campanulariidae	Orthopyxis			genus
	imerss.org:PMLS:7826			Count: some		Andy Lamb								PRESENT				Cyanea ferruginea					iNaturalist:786996								Cyanea ferruginea							Animalia	Cnidaria	Scyphozoa	Semaeostomeae	Cyaneidae	Cyanea	ferruginea		species		Eschscholtz, 1829
	imerss.org:PMLS:7827			Count: few		Andy Lamb								PRESENT				Aurelia labiata					iNaturalist:130235								Aurelia labiata							Animalia	Cnidaria	Scyphozoa	Semaeostomeae	Ulmaridae	Aurelia	labiata		species		Chamisso & Eysenhardt, 1821
	imerss.org:PMLS:7828			Count: some		Andy Lamb								PRESENT				Aequorea spp.					iNaturalist:191502								Aequorea							Animalia	Cnidaria	Hydrozoa	Leptothecata	Aequoreidae	Aequorea			genus
	imerss.org:PMLS:7905			Count: abundant		Andy Lamb								PRESENT				Metridium farcimen					iNaturalist:51812								Metridium farcimen							Animalia	Cnidaria	Anthozoa	Actiniaria	Metridiidae	Metridium	farcimen		species		(Brandt, 1835)
	imerss.org:PMLS:7906			Count: very many		Andy Lamb								PRESENT				Cribrinopsis rubens					iNaturalist:936577								Cribrinopsis rubens							Animalia	Cnidaria	Anthozoa	Actiniaria	Actiniidae	Cribrinopsis	rubens		species		Sanamyan, Sanamyan, McDaniel, Martynov, Korshunova & Bocharova, 2019
	imerss.org:PMLS:7907			Count: some		Andy Lamb								PRESENT				Urticina grebelnyi					iNaturalist:492672								Urticina grebelnyi							Animalia	Cnidaria	Anthozoa	Actiniaria	Actiniidae	Urticina	grebelnyi		species		Sanamyan & Sanamyan, 2006
	imerss.org:PMLS:7908			Count: few		Andy Lamb								PRESENT				Pachycerianthus fimbriatus					iNaturalist:47702								Pachycerianthus fimbriatus							Animalia	Cnidaria	Anthozoa	Spirularia	Cerianthidae	Pachycerianthus	fimbriatus		species		McMurrich, 1910
	imerss.org:PMLS:7909			Count: few		Andy Lamb								PRESENT				Epizoanthus scotinus					iNaturalist:429859								Epizoanthus scotinus							Animalia	Cnidaria	Anthozoa	Zoantharia	Epizoanthidae	Epizoanthus	scotinus		species		Wood, 1957
	imerss.org:PMLS:7910			Count: very many		Andy Lamb								PRESENT				Balanophyllia elegans					iNaturalist:51799								Balanophyllia (Balanophyllia) elegans							Animalia	Cnidaria	Anthozoa	Scleractinia	Dendrophylliidae	Balanophyllia	elegans		species		Verrill, 1864
	imerss.org:PMLS:7911					Andy Lamb		2						PRESENT				Paracyathus stearnsii					iNaturalist:293284								Paracyathus stearnsii							Animalia	Cnidaria	Anthozoa	Scleractinia	Caryophylliidae	Paracyathus	stearnsii		species		Verrill, 1869
	imerss.org:PMLS:7912			Count: few		Andy Lamb								PRESENT				Alcyonium sp.?					iNaturalist:338004								Alcyonium							Animalia	Cnidaria	Anthozoa	Alcyonacea	Alcyoniidae	Alcyonium			genus
	imerss.org:PMLS:7913			Count: some		Andy Lamb								PRESENT				Abietinaria spp.					iNaturalist:55322								Abietinaria							Animalia	Cnidaria	Hydrozoa	Leptothecata	Sertulariidae	Abietinaria			genus
	imerss.org:PMLS:7914			Count: some		Andy Lamb								PRESENT				Thuiaria spp.					iNaturalist:514521								Thuiaria							Animalia	Cnidaria	Hydrozoa	Leptothecata	Sertulariidae	Thuiaria			genus
	imerss.org:PMLS:7915			Count: many		Andy Lamb								PRESENT				Ectopleura crocea					iNaturalist:324497								Ectopleura crocea							Animalia	Cnidaria	Hydrozoa	Anthoathecata	Tubulariidae	Ectopleura	crocea		species		(Agassiz, 1862)
	imerss.org:PMLS:7916					Andy Lamb		1						PRESENT				Cyanea ferruginea					iNaturalist:786996								Cyanea ferruginea							Animalia	Cnidaria	Scyphozoa	Semaeostomeae	Cyaneidae	Cyanea	ferruginea		species		Eschscholtz, 1829
	imerss.org:PMLS:8006			Count: abundant		Andy Lamb								PRESENT				Metridium farcimen					iNaturalist:51812								Metridium farcimen							Animalia	Cnidaria	Anthozoa	Actiniaria	Metridiidae	Metridium	farcimen		species		(Brandt, 1835)
	imerss.org:PMLS:8007					Andy Lamb		2						PRESENT				Cribrinopsis fernaldi					iNaturalist:465158								Cribrinopsis fernaldi							Animalia	Cnidaria	Anthozoa	Actiniaria	Actiniidae	Cribrinopsis	fernaldi		species		Siebert & Spaulding, 1976
	imerss.org:PMLS:8008			Count: few		Andy Lamb								PRESENT				Urticina grebelnyi					iNaturalist:492672								Urticina grebelnyi							Animalia	Cnidaria	Anthozoa	Actiniaria	Actiniidae	Urticina	grebelnyi		species		Sanamyan & Sanamyan, 2006
	imerss.org:PMLS:8009			Count: few		Andy Lamb								PRESENT				Epizoanthus scotinus					iNaturalist:429859								Epizoanthus scotinus							Animalia	Cnidaria	Anthozoa	Zoantharia	Epizoanthidae	Epizoanthus	scotinus		species		Wood, 1957
	imerss.org:PMLS:8010			Count: many		Andy Lamb								PRESENT				Balanophyllia elegans					iNaturalist:51799								Balanophyllia (Balanophyllia) elegans							Animalia	Cnidaria	Anthozoa	Scleractinia	Dendrophylliidae	Balanophyllia	elegans		species		Verrill, 1864
	imerss.org:PMLS:8011			Count: some		Andy Lamb								PRESENT				Abietinaria spp.					iNaturalist:55322								Abietinaria							Animalia	Cnidaria	Hydrozoa	Leptothecata	Sertulariidae	Abietinaria			genus
	imerss.org:PMLS:8012			Count: some		Andy Lamb								PRESENT				Obelia spp.					iNaturalist:49536								Obelia							Animalia	Cnidaria	Hydrozoa	Leptothecata	Campanulariidae	Obelia			genus
	imerss.org:PMLS:8013			Count: some		Andy Lamb								PRESENT				Similiclava nivea					iNaturalist:873890								Similiclava nivea							Animalia	Cnidaria	Hydrozoa	Anthoathecata	Similiclavidae	Similiclava	nivea		species		Calder, Choong & McDaniel, 2015
	imerss.org:PMLS:8014			Count: some		Andy Lamb								PRESENT				Lafoea dumosa					iNaturalist:423721								Lafoea dumosa							Animalia	Cnidaria	Hydrozoa	Leptothecata	Lafoeidae	Lafoea	dumosa		species		(Fleming, 1820)
	imerss.org:PMLS:8015					Andy Lamb		1						PRESENT				Cyanea ferruginea					iNaturalist:786996								Cyanea ferruginea							Animalia	Cnidaria	Scyphozoa	Semaeostomeae	Cyaneidae	Cyanea	ferruginea		species		Eschscholtz, 1829
	imerss.org:PMLS:8016			Count: some		Andy Lamb								PRESENT				Aurelia labiata					iNaturalist:130235								Aurelia labiata							Animalia	Cnidaria	Scyphozoa	Semaeostomeae	Ulmaridae	Aurelia	labiata		species		Chamisso & Eysenhardt, 1821
	imerss.org:PMLS:8017			Count: some		Andy Lamb								PRESENT				Bougainvillia sp.					iNaturalist:247135								Bougainvillia							Animalia	Cnidaria	Hydrozoa	Anthoathecata	Bougainvilliidae	Bougainvillia			genus
	imerss.org:PMLS:8018			Count: many		Andy Lamb								PRESENT				Aequorea spp.					iNaturalist:191502								Aequorea							Animalia	Cnidaria	Hydrozoa	Leptothecata	Aequoreidae	Aequorea			genus
	imerss.org:PMLS:8019			Count: very many		Andy Lamb								PRESENT				Clytia gregaria					iNaturalist:195428								Clytia gregaria							Animalia	Cnidaria	Hydrozoa	Leptothecata	Campanulariidae	Clytia	gregaria		species		(Agassiz, 1862)
	imerss.org:PMLS:8020					Andy Lamb		1						PRESENT				Nanomia bijuga					iNaturalist:506580								Nanomia bijuga							Animalia	Cnidaria	Hydrozoa	Siphonophorae	Agalmatidae	Nanomia	bijuga		species		(Delle Chiaje, 1844)
	imerss.org:PMLS:8110			Count: very many		Andy Lamb								PRESENT				Metridium farcimen					iNaturalist:51812								Metridium farcimen							Animalia	Cnidaria	Anthozoa	Actiniaria	Metridiidae	Metridium	farcimen		species		(Brandt, 1835)
	imerss.org:PMLS:8111			Count: few		Andy Lamb								PRESENT				Urticina grebelnyi					iNaturalist:492672								Urticina grebelnyi							Animalia	Cnidaria	Anthozoa	Actiniaria	Actiniidae	Urticina	grebelnyi		species		Sanamyan & Sanamyan, 2006
	imerss.org:PMLS:8112			Count: many		Andy Lamb								PRESENT				Pachycerianthus fimbriatus					iNaturalist:47702								Pachycerianthus fimbriatus							Animalia	Cnidaria	Anthozoa	Spirularia	Cerianthidae	Pachycerianthus	fimbriatus		species		McMurrich, 1910
	imerss.org:PMLS:8113			Count: few		Andy Lamb								PRESENT				Epizoanthus scotinus					iNaturalist:429859								Epizoanthus scotinus							Animalia	Cnidaria	Anthozoa	Zoantharia	Epizoanthidae	Epizoanthus	scotinus		species		Wood, 1957
	imerss.org:PMLS:8114			Count: very abundant		Andy Lamb								PRESENT				Balanophyllia elegans					iNaturalist:51799								Balanophyllia (Balanophyllia) elegans							Animalia	Cnidaria	Anthozoa	Scleractinia	Dendrophylliidae	Balanophyllia	elegans		species		Verrill, 1864
	imerss.org:PMLS:8115			Count: few		Andy Lamb								PRESENT				Alcyonium sp.?					iNaturalist:338004								Alcyonium							Animalia	Cnidaria	Anthozoa	Alcyonacea	Alcyoniidae	Alcyonium			genus
	imerss.org:PMLS:8116			Count: some		Andy Lamb								PRESENT				Ptilosarcus gurneyi					iNaturalist:448320								Ptilosarcus gurneyi							Animalia	Cnidaria	Anthozoa	Pennatulacea	Pennatulidae	Ptilosarcus	gurneyi		species		(Gray, 1860)
	imerss.org:PMLS:8117			Count: some		Andy Lamb								PRESENT				Stylantheca papillosa					iNaturalist:131205								Stylantheca papillosa							Animalia	Cnidaria	Hydrozoa	Anthoathecata	Stylasteridae	Stylantheca	papillosa		species		(Dall, 1884)
	imerss.org:PMLS:8118			Count: some		Andy Lamb								PRESENT				Abietinaria spp.					iNaturalist:55322								Abietinaria							Animalia	Cnidaria	Hydrozoa	Leptothecata	Sertulariidae	Abietinaria			genus
	imerss.org:PMLS:8119			Count: some		Andy Lamb								PRESENT				Plumularia sp.					iNaturalist:60609								Plumularia							Animalia	Cnidaria	Hydrozoa	Leptothecata	Plumulariidae	Plumularia			genus
	imerss.org:PMLS:8120			Count: abundant		Andy Lamb								PRESENT				Ectopleura crocea					iNaturalist:324497								Ectopleura crocea							Animalia	Cnidaria	Hydrozoa	Anthoathecata	Tubulariidae	Ectopleura	crocea		species		(Agassiz, 1862)
	imerss.org:PMLS:8121			Count: some		Andy Lamb								PRESENT				Similiclava nivea					iNaturalist:873890								Similiclava nivea							Animalia	Cnidaria	Hydrozoa	Anthoathecata	Similiclavidae	Similiclava	nivea		species		Calder, Choong & McDaniel, 2015
	imerss.org:PMLS:8207			Count: many		Andy Lamb								PRESENT				Metridium farcimen					iNaturalist:51812								Metridium farcimen							Animalia	Cnidaria	Anthozoa	Actiniaria	Metridiidae	Metridium	farcimen		species		(Brandt, 1835)
	imerss.org:PMLS:8208			Count: very many		Andy Lamb								PRESENT				Pachycerianthus fimbriatus					iNaturalist:47702								Pachycerianthus fimbriatus							Animalia	Cnidaria	Anthozoa	Spirularia	Cerianthidae	Pachycerianthus	fimbriatus		species		McMurrich, 1910
	imerss.org:PMLS:8209			Count: few		Andy Lamb								PRESENT				Epizoanthus scotinus					iNaturalist:429859								Epizoanthus scotinus							Animalia	Cnidaria	Anthozoa	Zoantharia	Epizoanthidae	Epizoanthus	scotinus		species		Wood, 1957
	imerss.org:PMLS:8210			Count: abundant		Andy Lamb								PRESENT				Balanophyllia elegans					iNaturalist:51799								Balanophyllia (Balanophyllia) elegans							Animalia	Cnidaria	Anthozoa	Scleractinia	Dendrophylliidae	Balanophyllia	elegans		species		Verrill, 1864
	imerss.org:PMLS:8211			Count: some		Andy Lamb								PRESENT				Alcyonium sp.?					iNaturalist:338004								Alcyonium							Animalia	Cnidaria	Anthozoa	Alcyonacea	Alcyoniidae	Alcyonium			genus
	imerss.org:PMLS:8212			Count: many		Andy Lamb								PRESENT				Ptilosarcus gurneyi					iNaturalist:448320								Ptilosarcus gurneyi							Animalia	Cnidaria	Anthozoa	Pennatulacea	Pennatulidae	Ptilosarcus	gurneyi		species		(Gray, 1860)
	imerss.org:PMLS:8213			Count: some		Andy Lamb								PRESENT				Stylantheca papillosa					iNaturalist:131205								Stylantheca papillosa							Animalia	Cnidaria	Hydrozoa	Anthoathecata	Stylasteridae	Stylantheca	papillosa		species		(Dall, 1884)
	imerss.org:PMLS:8214			Count: very many		Andy Lamb								PRESENT				Plumularia setacea					iNaturalist:209141								Plumularia setacea							Animalia	Cnidaria	Hydrozoa	Leptothecata	Plumulariidae	Plumularia	setacea		species		(Linnaeus, 1758)
	imerss.org:PMLS:8215			Count: abundant		Andy Lamb								PRESENT				Ectopleura crocea					iNaturalist:324497								Ectopleura crocea							Animalia	Cnidaria	Hydrozoa	Anthoathecata	Tubulariidae	Ectopleura	crocea		species		(Agassiz, 1862)
	imerss.org:PMLS:8216			Count: some		Andy Lamb								PRESENT				Similiclava nivea					iNaturalist:873890								Similiclava nivea							Animalia	Cnidaria	Hydrozoa	Anthoathecata	Similiclavidae	Similiclava	nivea		species		Calder, Choong & McDaniel, 2015
	imerss.org:PMLS:8217					Andy Lamb		1						PRESENT				Cyanea ferruginea					iNaturalist:786996								Cyanea ferruginea							Animalia	Cnidaria	Scyphozoa	Semaeostomeae	Cyaneidae	Cyanea	ferruginea		species		Eschscholtz, 1829
	imerss.org:PMLS:8218			Count: few		Andy Lamb								PRESENT				Aurelia labiata					iNaturalist:130235								Aurelia labiata							Animalia	Cnidaria	Scyphozoa	Semaeostomeae	Ulmaridae	Aurelia	labiata		species		Chamisso & Eysenhardt, 1821
	imerss.org:PMLS:8219			Count: some		Andy Lamb								PRESENT				Bougainvillia sp.					iNaturalist:247135								Bougainvillia							Animalia	Cnidaria	Hydrozoa	Anthoathecata	Bougainvilliidae	Bougainvillia			genus
	imerss.org:PMLS:8220			Count: some		Andy Lamb								PRESENT				Aequorea spp.					iNaturalist:191502								Aequorea							Animalia	Cnidaria	Hydrozoa	Leptothecata	Aequoreidae	Aequorea			genus
	imerss.org:PMLS:8221			Count: many		Andy Lamb								PRESENT				Clytia gregaria					iNaturalist:195428								Clytia gregaria							Animalia	Cnidaria	Hydrozoa	Leptothecata	Campanulariidae	Clytia	gregaria		species		(Agassiz, 1862)
	imerss.org:PMLS:8288			Count: very abundant		Andy Lamb								PRESENT				Metridium farcimen					iNaturalist:51812								Metridium farcimen							Animalia	Cnidaria	Anthozoa	Actiniaria	Metridiidae	Metridium	farcimen		species		(Brandt, 1835)
	imerss.org:PMLS:8289			Count: some		Andy Lamb								PRESENT				Pachycerianthus fimbriatus					iNaturalist:47702								Pachycerianthus fimbriatus							Animalia	Cnidaria	Anthozoa	Spirularia	Cerianthidae	Pachycerianthus	fimbriatus		species		McMurrich, 1910
	imerss.org:PMLS:8290					Andy Lamb		1						PRESENT				Epizoanthus scotinus					iNaturalist:429859								Epizoanthus scotinus							Animalia	Cnidaria	Anthozoa	Zoantharia	Epizoanthidae	Epizoanthus	scotinus		species		Wood, 1957
	imerss.org:PMLS:8291			Count: abundant		Andy Lamb								PRESENT				Balanophyllia elegans					iNaturalist:51799								Balanophyllia (Balanophyllia) elegans							Animalia	Cnidaria	Anthozoa	Scleractinia	Dendrophylliidae	Balanophyllia	elegans		species		Verrill, 1864
	imerss.org:PMLS:8292			Count: some		Andy Lamb								PRESENT				Alcyonium sp.?					iNaturalist:338004								Alcyonium							Animalia	Cnidaria	Anthozoa	Alcyonacea	Alcyoniidae	Alcyonium			genus
	imerss.org:PMLS:8293			Count: very many		Andy Lamb								PRESENT				Ptilosarcus gurneyi					iNaturalist:448320								Ptilosarcus gurneyi							Animalia	Cnidaria	Anthozoa	Pennatulacea	Pennatulidae	Ptilosarcus	gurneyi		species		(Gray, 1860)
	imerss.org:PMLS:8294			Count: very many		Andy Lamb								PRESENT				Stylantheca papillosa					iNaturalist:131205								Stylantheca papillosa							Animalia	Cnidaria	Hydrozoa	Anthoathecata	Stylasteridae	Stylantheca	papillosa		species		(Dall, 1884)
	imerss.org:PMLS:8295			Count: few		Andy Lamb								PRESENT				Selaginopsis sp.					iNaturalist:468278								Thuiaria sp.1							Animalia	Cnidaria	Hydrozoa	Leptothecata	Sertulariidae	Thuiaria	sp.1		species
	imerss.org:PMLS:8296			Count: few		Andy Lamb								PRESENT				Similiclava nivea					iNaturalist:873890								Similiclava nivea							Animalia	Cnidaria	Hydrozoa	Anthoathecata	Similiclavidae	Similiclava	nivea		species		Calder, Choong & McDaniel, 2015
	imerss.org:PMLS:8297					Andy Lamb		1						PRESENT				Cyanea ferruginea					iNaturalist:786996								Cyanea ferruginea							Animalia	Cnidaria	Scyphozoa	Semaeostomeae	Cyaneidae	Cyanea	ferruginea		species		Eschscholtz, 1829
	imerss.org:PMLS:8298			Count: some		Andy Lamb								PRESENT				Aurelia labiata					iNaturalist:130235								Aurelia labiata							Animalia	Cnidaria	Scyphozoa	Semaeostomeae	Ulmaridae	Aurelia	labiata		species		Chamisso & Eysenhardt, 1821
	imerss.org:PMLS:8299			Count: some		Andy Lamb								PRESENT				Bougainvillia sp.					iNaturalist:247135								Bougainvillia							Animalia	Cnidaria	Hydrozoa	Anthoathecata	Bougainvilliidae	Bougainvillia			genus
	imerss.org:PMLS:8300			Count: some		Andy Lamb								PRESENT				Aequorea spp.					iNaturalist:191502								Aequorea							Animalia	Cnidaria	Hydrozoa	Leptothecata	Aequoreidae	Aequorea			genus
	imerss.org:PMLS:8301			Count: many		Andy Lamb								PRESENT				Clytia gregaria					iNaturalist:195428								Clytia gregaria							Animalia	Cnidaria	Hydrozoa	Leptothecata	Campanulariidae	Clytia	gregaria		species		(Agassiz, 1862)
	imerss.org:PMLS:8378			Count: many		Andy Lamb								PRESENT				Metridium farcimen					iNaturalist:51812								Metridium farcimen							Animalia	Cnidaria	Anthozoa	Actiniaria	Metridiidae	Metridium	farcimen		species		(Brandt, 1835)
	imerss.org:PMLS:8379			Count: some		Andy Lamb								PRESENT				Urticina grebelnyi					iNaturalist:492672								Urticina grebelnyi							Animalia	Cnidaria	Anthozoa	Actiniaria	Actiniidae	Urticina	grebelnyi		species		Sanamyan & Sanamyan, 2006
	imerss.org:PMLS:8380					Andy Lamb		2						PRESENT				Stomphia didemon					iNaturalist:501276								Stomphia didemon							Animalia	Cnidaria	Anthozoa	Actiniaria	Actinostolidae	Stomphia	didemon		species		Siebert, 1973
	imerss.org:PMLS:8381			Count: many		Andy Lamb								PRESENT				Pachycerianthus fimbriatus					iNaturalist:47702								Pachycerianthus fimbriatus							Animalia	Cnidaria	Anthozoa	Spirularia	Cerianthidae	Pachycerianthus	fimbriatus		species		McMurrich, 1910
	imerss.org:PMLS:8382			Count: few		Andy Lamb								PRESENT				Epizoanthus scotinus					iNaturalist:429859								Epizoanthus scotinus							Animalia	Cnidaria	Anthozoa	Zoantharia	Epizoanthidae	Epizoanthus	scotinus		species		Wood, 1957
	imerss.org:PMLS:8383			Count: some		Andy Lamb								PRESENT				Balanophyllia elegans					iNaturalist:51799								Balanophyllia (Balanophyllia) elegans							Animalia	Cnidaria	Anthozoa	Scleractinia	Dendrophylliidae	Balanophyllia	elegans		species		Verrill, 1864
	imerss.org:PMLS:8384			Count: some		Andy Lamb								PRESENT				Ptilosarcus gurneyi					iNaturalist:448320								Ptilosarcus gurneyi							Animalia	Cnidaria	Anthozoa	Pennatulacea	Pennatulidae	Ptilosarcus	gurneyi		species		(Gray, 1860)
	imerss.org:PMLS:8385					Andy Lamb		2						PRESENT				Cyanea ferruginea					iNaturalist:786996								Cyanea ferruginea							Animalia	Cnidaria	Scyphozoa	Semaeostomeae	Cyaneidae	Cyanea	ferruginea		species		Eschscholtz, 1829
	imerss.org:PMLS:8386			Count: some		Andy Lamb								PRESENT				Aurelia labiata					iNaturalist:130235								Aurelia labiata							Animalia	Cnidaria	Scyphozoa	Semaeostomeae	Ulmaridae	Aurelia	labiata		species		Chamisso & Eysenhardt, 1821
	imerss.org:PMLS:8387			Count: some		Andy Lamb								PRESENT				Bougainvillia sp.					iNaturalist:247135								Bougainvillia							Animalia	Cnidaria	Hydrozoa	Anthoathecata	Bougainvilliidae	Bougainvillia			genus
	imerss.org:PMLS:8388			Count: abundant		Andy Lamb								PRESENT				Aequorea spp.					iNaturalist:191502								Aequorea							Animalia	Cnidaria	Hydrozoa	Leptothecata	Aequoreidae	Aequorea			genus
	imerss.org:PMLS:8474			Count: abundant		Andy Lamb								PRESENT				Metridium farcimen					iNaturalist:51812								Metridium farcimen							Animalia	Cnidaria	Anthozoa	Actiniaria	Metridiidae	Metridium	farcimen		species		(Brandt, 1835)
	imerss.org:PMLS:8475					Andy Lamb		1						PRESENT				Stomphia didemon					iNaturalist:501276								Stomphia didemon							Animalia	Cnidaria	Anthozoa	Actiniaria	Actinostolidae	Stomphia	didemon		species		Siebert, 1973
	imerss.org:PMLS:8476			Count: some		Andy Lamb								PRESENT				Pachycerianthus fimbriatus					iNaturalist:47702								Pachycerianthus fimbriatus							Animalia	Cnidaria	Anthozoa	Spirularia	Cerianthidae	Pachycerianthus	fimbriatus		species		McMurrich, 1910
	imerss.org:PMLS:8477			Count: few		Andy Lamb								PRESENT				Epizoanthus scotinus					iNaturalist:429859								Epizoanthus scotinus							Animalia	Cnidaria	Anthozoa	Zoantharia	Epizoanthidae	Epizoanthus	scotinus		species		Wood, 1957
	imerss.org:PMLS:8478			Count: many		Andy Lamb								PRESENT				Balanophyllia elegans					iNaturalist:51799								Balanophyllia (Balanophyllia) elegans							Animalia	Cnidaria	Anthozoa	Scleractinia	Dendrophylliidae	Balanophyllia	elegans		species		Verrill, 1864
	imerss.org:PMLS:8479			Count: few		Andy Lamb								PRESENT				Alcyonium sp.?					iNaturalist:338004								Alcyonium							Animalia	Cnidaria	Anthozoa	Alcyonacea	Alcyoniidae	Alcyonium			genus
	imerss.org:PMLS:8480			Count: few		Andy Lamb								PRESENT				Ptilosarcus gurneyi					iNaturalist:448320								Ptilosarcus gurneyi							Animalia	Cnidaria	Anthozoa	Pennatulacea	Pennatulidae	Ptilosarcus	gurneyi		species		(Gray, 1860)
	imerss.org:PMLS:8481			Count: some		Andy Lamb								PRESENT				Aurelia labiata					iNaturalist:130235								Aurelia labiata							Animalia	Cnidaria	Scyphozoa	Semaeostomeae	Ulmaridae	Aurelia	labiata		species		Chamisso & Eysenhardt, 1821
	imerss.org:PMLS:8482			Count: abundant		Andy Lamb								PRESENT				Aequorea spp.					iNaturalist:191502								Aequorea							Animalia	Cnidaria	Hydrozoa	Leptothecata	Aequoreidae	Aequorea			genus
	imerss.org:PMLS:8483			Count: many		Andy Lamb								PRESENT				Clytia gregaria					iNaturalist:195428								Clytia gregaria							Animalia	Cnidaria	Hydrozoa	Leptothecata	Campanulariidae	Clytia	gregaria		species		(Agassiz, 1862)
	imerss.org:PMLS:8484			Count: very many		Andy Lamb								PRESENT				Eutonina indicans					iNaturalist:348053								Eutonina indicans							Animalia	Cnidaria	Hydrozoa	Leptothecata	Eirenidae	Eutonina	indicans		species		(Romanes, 1876)
	imerss.org:PMLS:8569			Count: very many		Andy Lamb								PRESENT				Metridium farcimen					iNaturalist:51812								Metridium farcimen							Animalia	Cnidaria	Anthozoa	Actiniaria	Metridiidae	Metridium	farcimen		species		(Brandt, 1835)
	imerss.org:PMLS:8570			Count: few		Andy Lamb								PRESENT				Urticina grebelnyi					iNaturalist:492672								Urticina grebelnyi							Animalia	Cnidaria	Anthozoa	Actiniaria	Actiniidae	Urticina	grebelnyi		species		Sanamyan & Sanamyan, 2006
	imerss.org:PMLS:8571			Count: some		Andy Lamb								PRESENT				Epizoanthus scotinus					iNaturalist:429859								Epizoanthus scotinus							Animalia	Cnidaria	Anthozoa	Zoantharia	Epizoanthidae	Epizoanthus	scotinus		species		Wood, 1957
	imerss.org:PMLS:8572			Count: abundant		Andy Lamb								PRESENT				Balanophyllia elegans					iNaturalist:51799								Balanophyllia (Balanophyllia) elegans							Animalia	Cnidaria	Anthozoa	Scleractinia	Dendrophylliidae	Balanophyllia	elegans		species		Verrill, 1864
	imerss.org:PMLS:8573			Count: some		Andy Lamb								PRESENT				Stylantheca papillosa					iNaturalist:131205								Stylantheca papillosa							Animalia	Cnidaria	Hydrozoa	Anthoathecata	Stylasteridae	Stylantheca	papillosa		species		(Dall, 1884)
	imerss.org:PMLS:8574			Count: some		Andy Lamb								PRESENT				Abietinaria spp.					iNaturalist:55322								Abietinaria							Animalia	Cnidaria	Hydrozoa	Leptothecata	Sertulariidae	Abietinaria			genus
	imerss.org:PMLS:8575			Count: some		Andy Lamb								PRESENT				Plumularia setacea					iNaturalist:209141								Plumularia setacea							Animalia	Cnidaria	Hydrozoa	Leptothecata	Plumulariidae	Plumularia	setacea		species		(Linnaeus, 1758)
	imerss.org:PMLS:8576			Count: abundant		Andy Lamb								PRESENT				Ectopleura crocea					iNaturalist:324497								Ectopleura crocea							Animalia	Cnidaria	Hydrozoa	Anthoathecata	Tubulariidae	Ectopleura	crocea		species		(Agassiz, 1862)
	imerss.org:PMLS:8577					Andy Lamb		1						PRESENT				Cyanea ferruginea					iNaturalist:786996								Cyanea ferruginea							Animalia	Cnidaria	Scyphozoa	Semaeostomeae	Cyaneidae	Cyanea	ferruginea		species		Eschscholtz, 1829
	imerss.org:PMLS:8578			Count: very many		Andy Lamb								PRESENT				Aequorea spp.					iNaturalist:191502								Aequorea							Animalia	Cnidaria	Hydrozoa	Leptothecata	Aequoreidae	Aequorea			genus
	imerss.org:PMLS:8579			Count: some		Andy Lamb								PRESENT				Clytia gregaria					iNaturalist:195428								Clytia gregaria							Animalia	Cnidaria	Hydrozoa	Leptothecata	Campanulariidae	Clytia	gregaria		species		(Agassiz, 1862)
	imerss.org:PMLS:8580			Count: very many		Andy Lamb								PRESENT				Eutonina indicans					iNaturalist:348053								Eutonina indicans							Animalia	Cnidaria	Hydrozoa	Leptothecata	Eirenidae	Eutonina	indicans		species		(Romanes, 1876)
	imerss.org:PMLS:8656			Count: abundant		Andy Lamb								PRESENT				Metridium farcimen					iNaturalist:51812								Metridium farcimen							Animalia	Cnidaria	Anthozoa	Actiniaria	Metridiidae	Metridium	farcimen		species		(Brandt, 1835)
	imerss.org:PMLS:8657			Count: few		Andy Lamb								PRESENT				Urticina grebelnyi					iNaturalist:492672								Urticina grebelnyi							Animalia	Cnidaria	Anthozoa	Actiniaria	Actiniidae	Urticina	grebelnyi		species		Sanamyan & Sanamyan, 2006
	imerss.org:PMLS:8658			Count: few		Andy Lamb								PRESENT				Pachycerianthus fimbriatus					iNaturalist:47702								Pachycerianthus fimbriatus							Animalia	Cnidaria	Anthozoa	Spirularia	Cerianthidae	Pachycerianthus	fimbriatus		species		McMurrich, 1910
	imerss.org:PMLS:8659			Count: few		Andy Lamb								PRESENT				Epizoanthus scotinus					iNaturalist:429859								Epizoanthus scotinus							Animalia	Cnidaria	Anthozoa	Zoantharia	Epizoanthidae	Epizoanthus	scotinus		species		Wood, 1957
	imerss.org:PMLS:8660			Count: many		Andy Lamb								PRESENT				Balanophyllia elegans					iNaturalist:51799								Balanophyllia (Balanophyllia) elegans							Animalia	Cnidaria	Anthozoa	Scleractinia	Dendrophylliidae	Balanophyllia	elegans		species		Verrill, 1864
	imerss.org:PMLS:8661			Count: few		Andy Lamb								PRESENT				Alcyonium sp.?					iNaturalist:338004								Alcyonium							Animalia	Cnidaria	Anthozoa	Alcyonacea	Alcyoniidae	Alcyonium			genus
	imerss.org:PMLS:8662			Count: few		Andy Lamb								PRESENT				Ptilosarcus gurneyi					iNaturalist:448320								Ptilosarcus gurneyi							Animalia	Cnidaria	Anthozoa	Pennatulacea	Pennatulidae	Ptilosarcus	gurneyi		species		(Gray, 1860)
	imerss.org:PMLS:8663			Count: some		Andy Lamb								PRESENT				Abietinaria spp.					iNaturalist:55322								Abietinaria							Animalia	Cnidaria	Hydrozoa	Leptothecata	Sertulariidae	Abietinaria			genus
	imerss.org:PMLS:8664			Count: some		Andy Lamb								PRESENT				Obelia spp.					iNaturalist:49536								Obelia							Animalia	Cnidaria	Hydrozoa	Leptothecata	Campanulariidae	Obelia			genus
	imerss.org:PMLS:8665					Andy Lamb		1						PRESENT				Cyanea ferruginea					iNaturalist:786996								Cyanea ferruginea							Animalia	Cnidaria	Scyphozoa	Semaeostomeae	Cyaneidae	Cyanea	ferruginea		species		Eschscholtz, 1829
	imerss.org:PMLS:8666			Count: many		Andy Lamb								PRESENT				Aequorea spp.					iNaturalist:191502								Aequorea							Animalia	Cnidaria	Hydrozoa	Leptothecata	Aequoreidae	Aequorea			genus
	imerss.org:PMLS:8667			Count: some		Andy Lamb								PRESENT				Clytia gregaria					iNaturalist:195428								Clytia gregaria							Animalia	Cnidaria	Hydrozoa	Leptothecata	Campanulariidae	Clytia	gregaria		species		(Agassiz, 1862)
	imerss.org:PMLS:8668			Count: very many		Andy Lamb								PRESENT				Eutonina indicans					iNaturalist:348053								Eutonina indicans							Animalia	Cnidaria	Hydrozoa	Leptothecata	Eirenidae	Eutonina	indicans		species		(Romanes, 1876)
	imerss.org:PMLS:8758			Count: very many		Andy Lamb								PRESENT				Metridium farcimen					iNaturalist:51812								Metridium farcimen							Animalia	Cnidaria	Anthozoa	Actiniaria	Metridiidae	Metridium	farcimen		species		(Brandt, 1835)
	imerss.org:PMLS:8759					Andy Lamb		1						PRESENT				Urticina clandestina					iNaturalist:898651								Urticina clandestina							Animalia	Cnidaria	Anthozoa	Actiniaria	Actiniidae	Urticina	clandestina		species		Sanamyan N., Sanamyan K. & McDaniel, 2013
	imerss.org:PMLS:8760			Count: some		Andy Lamb								PRESENT				Pachycerianthus fimbriatus					iNaturalist:47702								Pachycerianthus fimbriatus							Animalia	Cnidaria	Anthozoa	Spirularia	Cerianthidae	Pachycerianthus	fimbriatus		species		McMurrich, 1910
	imerss.org:PMLS:8761			Count: few		Andy Lamb								PRESENT				Epizoanthus scotinus					iNaturalist:429859								Epizoanthus scotinus							Animalia	Cnidaria	Anthozoa	Zoantharia	Epizoanthidae	Epizoanthus	scotinus		species		Wood, 1957
	imerss.org:PMLS:8762			Count: abundant		Andy Lamb								PRESENT				Balanophyllia elegans					iNaturalist:51799								Balanophyllia (Balanophyllia) elegans							Animalia	Cnidaria	Anthozoa	Scleractinia	Dendrophylliidae	Balanophyllia	elegans		species		Verrill, 1864
	imerss.org:PMLS:8763					Andy Lamb		2						PRESENT				Ptilosarcus gurneyi					iNaturalist:448320								Ptilosarcus gurneyi							Animalia	Cnidaria	Anthozoa	Pennatulacea	Pennatulidae	Ptilosarcus	gurneyi		species		(Gray, 1860)
	imerss.org:PMLS:8764			Count: some		Andy Lamb								PRESENT				Plumularia setacea					iNaturalist:209141								Plumularia setacea							Animalia	Cnidaria	Hydrozoa	Leptothecata	Plumulariidae	Plumularia	setacea		species		(Linnaeus, 1758)
	imerss.org:PMLS:8765			Count: abundant		Andy Lamb								PRESENT				Ectopleura crocea					iNaturalist:324497								Ectopleura crocea							Animalia	Cnidaria	Hydrozoa	Anthoathecata	Tubulariidae	Ectopleura	crocea		species		(Agassiz, 1862)
	imerss.org:PMLS:8766			Count: some		Andy Lamb								PRESENT				Similiclava nivea					iNaturalist:873890								Similiclava nivea							Animalia	Cnidaria	Hydrozoa	Anthoathecata	Similiclavidae	Similiclava	nivea		species		Calder, Choong & McDaniel, 2015
	imerss.org:PMLS:8838			Count: very abundant		Andy Lamb								PRESENT				Metridium farcimen					iNaturalist:51812								Metridium farcimen							Animalia	Cnidaria	Anthozoa	Actiniaria	Metridiidae	Metridium	farcimen		species		(Brandt, 1835)
	imerss.org:PMLS:8839			Count: few		Andy Lamb								PRESENT				Urticina grebelnyi					iNaturalist:492672								Urticina grebelnyi							Animalia	Cnidaria	Anthozoa	Actiniaria	Actiniidae	Urticina	grebelnyi		species		Sanamyan & Sanamyan, 2006
	imerss.org:PMLS:8840			Count: few		Andy Lamb								PRESENT				Epiactis lisbethae					iNaturalist:429853								Epiactis lisbethae							Animalia	Cnidaria	Anthozoa	Actiniaria	Actiniidae	Epiactis	lisbethae		species		Fautin & Chia, 1986
	imerss.org:PMLS:8841					Andy Lamb		1						PRESENT				Epizoanthus scotinus					iNaturalist:429859								Epizoanthus scotinus							Animalia	Cnidaria	Anthozoa	Zoantharia	Epizoanthidae	Epizoanthus	scotinus		species		Wood, 1957
	imerss.org:PMLS:8842			Count: some		Andy Lamb								PRESENT				Balanophyllia elegans					iNaturalist:51799								Balanophyllia (Balanophyllia) elegans							Animalia	Cnidaria	Anthozoa	Scleractinia	Dendrophylliidae	Balanophyllia	elegans		species		Verrill, 1864
	imerss.org:PMLS:8843			Count: some		Andy Lamb								PRESENT				Stylantheca papillosa					iNaturalist:131205								Stylantheca papillosa							Animalia	Cnidaria	Hydrozoa	Anthoathecata	Stylasteridae	Stylantheca	papillosa		species		(Dall, 1884)
	imerss.org:PMLS:8844			Count: some		Andy Lamb								PRESENT				Aglaophenia spp.					iNaturalist:51218								Aglaophenia							Animalia	Cnidaria	Hydrozoa	Leptothecata	Aglaopheniidae	Aglaophenia			genus
	imerss.org:PMLS:8845			Count: some		Andy Lamb								PRESENT				Abietinaria spp.					iNaturalist:55322								Abietinaria							Animalia	Cnidaria	Hydrozoa	Leptothecata	Sertulariidae	Abietinaria			genus
	imerss.org:PMLS:8846			Count: very many		Andy Lamb								PRESENT				Selaginopsis sp.					iNaturalist:468278								Thuiaria sp.1							Animalia	Cnidaria	Hydrozoa	Leptothecata	Sertulariidae	Thuiaria	sp.1		species
	imerss.org:PMLS:8847			Count: few		Andy Lamb								PRESENT				Abietinaria greenei					iNaturalist:1353331								Amphisbetia greenei							Animalia	Cnidaria	Hydrozoa	Leptothecata	Sertulariidae	Amphisbetia	greenei		species		(Murray, 1860)
	imerss.org:PMLS:8921			Count: abundant		Andy Lamb								PRESENT				Metridium farcimen					iNaturalist:51812								Metridium farcimen							Animalia	Cnidaria	Anthozoa	Actiniaria	Metridiidae	Metridium	farcimen		species		(Brandt, 1835)
	imerss.org:PMLS:8922			Count: many		Andy Lamb								PRESENT				Stylantheca papillosa					iNaturalist:131205								Stylantheca papillosa							Animalia	Cnidaria	Hydrozoa	Anthoathecata	Stylasteridae	Stylantheca	papillosa		species		(Dall, 1884)
	imerss.org:PMLS:8923			Count: few		Andy Lamb								PRESENT				Selaginopsis sp.					iNaturalist:468278								Thuiaria sp.1							Animalia	Cnidaria	Hydrozoa	Leptothecata	Sertulariidae	Thuiaria	sp.1		species
	imerss.org:PMLS:8924			Count: some		Andy Lamb								PRESENT				Plumularia setacea					iNaturalist:209141								Plumularia setacea							Animalia	Cnidaria	Hydrozoa	Leptothecata	Plumulariidae	Plumularia	setacea		species		(Linnaeus, 1758)
	imerss.org:PMLS:8925			Count: few		Andy Lamb								PRESENT				Abietinaria greenei					iNaturalist:1353331								Amphisbetia greenei							Animalia	Cnidaria	Hydrozoa	Leptothecata	Sertulariidae	Amphisbetia	greenei		species		(Murray, 1860)
	imerss.org:PMLS:8926			Count: few		Andy Lamb								PRESENT				Ectopleura crocea					iNaturalist:324497								Ectopleura crocea							Animalia	Cnidaria	Hydrozoa	Anthoathecata	Tubulariidae	Ectopleura	crocea		species		(Agassiz, 1862)
	imerss.org:PMLS:8927			Count: some		Andy Lamb								PRESENT				Thuiaria thuja					iNaturalist:873882								Thuiaria thuja							Animalia	Cnidaria	Hydrozoa	Leptothecata	Sertulariidae	Thuiaria	thuja		species		(Linnaeus, 1758)
	imerss.org:PMLS:8928			Count: few		Andy Lamb								PRESENT				Lafoea dumosa					iNaturalist:423721								Lafoea dumosa							Animalia	Cnidaria	Hydrozoa	Leptothecata	Lafoeidae	Lafoea	dumosa		species		(Fleming, 1820)
	imerss.org:PMLS:8995			Count: abundant		Andy Lamb								PRESENT				Metridium farcimen					iNaturalist:51812								Metridium farcimen							Animalia	Cnidaria	Anthozoa	Actiniaria	Metridiidae	Metridium	farcimen		species		(Brandt, 1835)
	imerss.org:PMLS:8996			Count: some		Andy Lamb								PRESENT				Cribrinopsis rubens					iNaturalist:936577								Cribrinopsis rubens							Animalia	Cnidaria	Anthozoa	Actiniaria	Actiniidae	Cribrinopsis	rubens		species		Sanamyan, Sanamyan, McDaniel, Martynov, Korshunova & Bocharova, 2019
	imerss.org:PMLS:8997			Count: few		Andy Lamb								PRESENT				Urticina grebelnyi					iNaturalist:492672								Urticina grebelnyi							Animalia	Cnidaria	Anthozoa	Actiniaria	Actiniidae	Urticina	grebelnyi		species		Sanamyan & Sanamyan, 2006
	imerss.org:PMLS:8998			Count: few		Andy Lamb								PRESENT				Pachycerianthus fimbriatus					iNaturalist:47702								Pachycerianthus fimbriatus							Animalia	Cnidaria	Anthozoa	Spirularia	Cerianthidae	Pachycerianthus	fimbriatus		species		McMurrich, 1910
	imerss.org:PMLS:8999			Count: few		Andy Lamb								PRESENT				Epizoanthus scotinus					iNaturalist:429859								Epizoanthus scotinus							Animalia	Cnidaria	Anthozoa	Zoantharia	Epizoanthidae	Epizoanthus	scotinus		species		Wood, 1957
	imerss.org:PMLS:9000			Count: abundant		Andy Lamb								PRESENT				Balanophyllia elegans					iNaturalist:51799								Balanophyllia (Balanophyllia) elegans							Animalia	Cnidaria	Anthozoa	Scleractinia	Dendrophylliidae	Balanophyllia	elegans		species		Verrill, 1864
	imerss.org:PMLS:9001			Count: few		Andy Lamb								PRESENT				Similiclava nivea					iNaturalist:873890								Similiclava nivea							Animalia	Cnidaria	Hydrozoa	Anthoathecata	Similiclavidae	Similiclava	nivea		species		Calder, Choong & McDaniel, 2015
	imerss.org:PMLS:9002			Count: some		Andy Lamb								PRESENT				Aequorea spp.					iNaturalist:191502								Aequorea							Animalia	Cnidaria	Hydrozoa	Leptothecata	Aequoreidae	Aequorea			genus
	imerss.org:PMLS:9075			Count: very many		Andy Lamb								PRESENT				Metridium farcimen					iNaturalist:51812								Metridium farcimen							Animalia	Cnidaria	Anthozoa	Actiniaria	Metridiidae	Metridium	farcimen		species		(Brandt, 1835)
	imerss.org:PMLS:9076			Count: few		Andy Lamb								PRESENT				Urticina grebelnyi					iNaturalist:492672								Urticina grebelnyi							Animalia	Cnidaria	Anthozoa	Actiniaria	Actiniidae	Urticina	grebelnyi		species		Sanamyan & Sanamyan, 2006
	imerss.org:PMLS:9077					Andy Lamb		1						PRESENT				Urticina clandestina					iNaturalist:898651								Urticina clandestina							Animalia	Cnidaria	Anthozoa	Actiniaria	Actiniidae	Urticina	clandestina		species		Sanamyan N., Sanamyan K. & McDaniel, 2013
	imerss.org:PMLS:9078			Count: many		Andy Lamb								PRESENT				Pachycerianthus fimbriatus					iNaturalist:47702								Pachycerianthus fimbriatus							Animalia	Cnidaria	Anthozoa	Spirularia	Cerianthidae	Pachycerianthus	fimbriatus		species		McMurrich, 1910
	imerss.org:PMLS:9079			Count: few		Andy Lamb								PRESENT				Epizoanthus scotinus					iNaturalist:429859								Epizoanthus scotinus							Animalia	Cnidaria	Anthozoa	Zoantharia	Epizoanthidae	Epizoanthus	scotinus		species		Wood, 1957
	imerss.org:PMLS:9080			Count: very abundant		Andy Lamb								PRESENT				Balanophyllia elegans					iNaturalist:51799								Balanophyllia (Balanophyllia) elegans							Animalia	Cnidaria	Anthozoa	Scleractinia	Dendrophylliidae	Balanophyllia	elegans		species		Verrill, 1864
	imerss.org:PMLS:9081					Andy Lamb		2						PRESENT				Ptilosarcus gurneyi					iNaturalist:448320								Ptilosarcus gurneyi							Animalia	Cnidaria	Anthozoa	Pennatulacea	Pennatulidae	Ptilosarcus	gurneyi		species		(Gray, 1860)
	imerss.org:PMLS:9082			Count: some		Andy Lamb								PRESENT				Abietinaria spp.					iNaturalist:55322								Abietinaria							Animalia	Cnidaria	Hydrozoa	Leptothecata	Sertulariidae	Abietinaria			genus
	imerss.org:PMLS:9083			Count: few		Andy Lamb								PRESENT				Schuchertinia milleri					iNaturalist:854771								Schuchertinia milleri							Animalia	Cnidaria	Hydrozoa	Anthoathecata	Hydractiniidae	Schuchertinia	milleri		species		(Torrey, 1902)
	imerss.org:PMLS:9084			Count: many		Andy Lamb								PRESENT				Ectopleura crocea					iNaturalist:324497								Ectopleura crocea							Animalia	Cnidaria	Hydrozoa	Anthoathecata	Tubulariidae	Ectopleura	crocea		species		(Agassiz, 1862)
	imerss.org:PMLS:9085			Count: some		Andy Lamb								PRESENT				Similiclava nivea					iNaturalist:873890								Similiclava nivea							Animalia	Cnidaria	Hydrozoa	Anthoathecata	Similiclavidae	Similiclava	nivea		species		Calder, Choong & McDaniel, 2015
	imerss.org:PMLS:9086			Count: some		Andy Lamb								PRESENT				Lafoea dumosa					iNaturalist:423721								Lafoea dumosa							Animalia	Cnidaria	Hydrozoa	Leptothecata	Lafoeidae	Lafoea	dumosa		species		(Fleming, 1820)
	imerss.org:PMLS:9087			Count: some		Andy Lamb								PRESENT				Aequorea spp.					iNaturalist:191502								Aequorea							Animalia	Cnidaria	Hydrozoa	Leptothecata	Aequoreidae	Aequorea			genus
	imerss.org:PMLS:9088					Andy Lamb		1						PRESENT				Nanomia bijuga					iNaturalist:506580								Nanomia bijuga							Animalia	Cnidaria	Hydrozoa	Siphonophorae	Agalmatidae	Nanomia	bijuga		species		(Delle Chiaje, 1844)
	imerss.org:PMLS:9170			Count: abundant		Andy Lamb								PRESENT				Metridium farcimen					iNaturalist:51812								Metridium farcimen							Animalia	Cnidaria	Anthozoa	Actiniaria	Metridiidae	Metridium	farcimen		species		(Brandt, 1835)
	imerss.org:PMLS:9171					Andy Lamb		1						PRESENT				Cribrinopsis fernaldi					iNaturalist:465158								Cribrinopsis fernaldi							Animalia	Cnidaria	Anthozoa	Actiniaria	Actiniidae	Cribrinopsis	fernaldi		species		Siebert & Spaulding, 1976
	imerss.org:PMLS:9172					Andy Lamb		3						PRESENT				Urticina grebelnyi					iNaturalist:492672								Urticina grebelnyi							Animalia	Cnidaria	Anthozoa	Actiniaria	Actiniidae	Urticina	grebelnyi		species		Sanamyan & Sanamyan, 2006
	imerss.org:PMLS:9173					Andy Lamb		1						PRESENT				Urticina clandestina					iNaturalist:898651								Urticina clandestina							Animalia	Cnidaria	Anthozoa	Actiniaria	Actiniidae	Urticina	clandestina		species		Sanamyan N., Sanamyan K. & McDaniel, 2013
	imerss.org:PMLS:9174			Count: some		Andy Lamb								PRESENT				Pachycerianthus fimbriatus					iNaturalist:47702								Pachycerianthus fimbriatus							Animalia	Cnidaria	Anthozoa	Spirularia	Cerianthidae	Pachycerianthus	fimbriatus		species		McMurrich, 1910
	imerss.org:PMLS:9175			Count: few		Andy Lamb								PRESENT				Epizoanthus scotinus					iNaturalist:429859								Epizoanthus scotinus							Animalia	Cnidaria	Anthozoa	Zoantharia	Epizoanthidae	Epizoanthus	scotinus		species		Wood, 1957
	imerss.org:PMLS:9176			Count: very many		Andy Lamb								PRESENT				Balanophyllia elegans					iNaturalist:51799								Balanophyllia (Balanophyllia) elegans							Animalia	Cnidaria	Anthozoa	Scleractinia	Dendrophylliidae	Balanophyllia	elegans		species		Verrill, 1864
	imerss.org:PMLS:9177					Andy Lamb		1						PRESENT				Alcyonium sp.?					iNaturalist:338004								Alcyonium							Animalia	Cnidaria	Anthozoa	Alcyonacea	Alcyoniidae	Alcyonium			genus
	imerss.org:PMLS:9250			Count: abundant		Andy Lamb								PRESENT				Metridium farcimen					iNaturalist:51812								Metridium farcimen							Animalia	Cnidaria	Anthozoa	Actiniaria	Metridiidae	Metridium	farcimen		species		(Brandt, 1835)
	imerss.org:PMLS:9251					Andy Lamb		1						PRESENT				Cribrinopsis fernaldi					iNaturalist:465158								Cribrinopsis fernaldi							Animalia	Cnidaria	Anthozoa	Actiniaria	Actiniidae	Cribrinopsis	fernaldi		species		Siebert & Spaulding, 1976
	imerss.org:PMLS:9252			Count: very many		Andy Lamb								PRESENT				Pachycerianthus fimbriatus					iNaturalist:47702								Pachycerianthus fimbriatus							Animalia	Cnidaria	Anthozoa	Spirularia	Cerianthidae	Pachycerianthus	fimbriatus		species		McMurrich, 1910
	imerss.org:PMLS:9253			Count: few		Andy Lamb								PRESENT				Epizoanthus scotinus					iNaturalist:429859								Epizoanthus scotinus							Animalia	Cnidaria	Anthozoa	Zoantharia	Epizoanthidae	Epizoanthus	scotinus		species		Wood, 1957
	imerss.org:PMLS:9254			Count: few		Andy Lamb								PRESENT				Balanophyllia elegans					iNaturalist:51799								Balanophyllia (Balanophyllia) elegans							Animalia	Cnidaria	Anthozoa	Scleractinia	Dendrophylliidae	Balanophyllia	elegans		species		Verrill, 1864
	imerss.org:PMLS:9255					Andy Lamb		2						PRESENT				Ptilosarcus gurneyi					iNaturalist:448320								Ptilosarcus gurneyi							Animalia	Cnidaria	Anthozoa	Pennatulacea	Pennatulidae	Ptilosarcus	gurneyi		species		(Gray, 1860)
	imerss.org:PMLS:9256					Andy Lamb		2						PRESENT				Aequorea spp.					iNaturalist:191502								Aequorea							Animalia	Cnidaria	Hydrozoa	Leptothecata	Aequoreidae	Aequorea			genus
	imerss.org:PMLS:9321			Count: many		Andy Lamb								PRESENT				Metridium farcimen					iNaturalist:51812								Metridium farcimen							Animalia	Cnidaria	Anthozoa	Actiniaria	Metridiidae	Metridium	farcimen		species		(Brandt, 1835)
	imerss.org:PMLS:9322			Count: few		Andy Lamb								PRESENT				Urticina grebelnyi					iNaturalist:492672								Urticina grebelnyi							Animalia	Cnidaria	Anthozoa	Actiniaria	Actiniidae	Urticina	grebelnyi		species		Sanamyan & Sanamyan, 2006
	imerss.org:PMLS:9323			Count: few		Andy Lamb								PRESENT				Pachycerianthus fimbriatus					iNaturalist:47702								Pachycerianthus fimbriatus							Animalia	Cnidaria	Anthozoa	Spirularia	Cerianthidae	Pachycerianthus	fimbriatus		species		McMurrich, 1910
	imerss.org:PMLS:9324			Count: few		Andy Lamb								PRESENT				Epizoanthus scotinus					iNaturalist:429859								Epizoanthus scotinus							Animalia	Cnidaria	Anthozoa	Zoantharia	Epizoanthidae	Epizoanthus	scotinus		species		Wood, 1957
	imerss.org:PMLS:9325			Count: very abundant		Andy Lamb								PRESENT				Balanophyllia elegans					iNaturalist:51799								Balanophyllia (Balanophyllia) elegans							Animalia	Cnidaria	Anthozoa	Scleractinia	Dendrophylliidae	Balanophyllia	elegans		species		Verrill, 1864
	imerss.org:PMLS:9326			Count: few		Andy Lamb								PRESENT				Alcyonium sp.?					iNaturalist:338004								Alcyonium							Animalia	Cnidaria	Anthozoa	Alcyonacea	Alcyoniidae	Alcyonium			genus
	imerss.org:PMLS:9327					Andy Lamb		1						PRESENT				Ptilosarcus gurneyi					iNaturalist:448320								Ptilosarcus gurneyi							Animalia	Cnidaria	Anthozoa	Pennatulacea	Pennatulidae	Ptilosarcus	gurneyi		species		(Gray, 1860)
	imerss.org:PMLS:9328			Count: some		Andy Lamb								PRESENT				Stylantheca papillosa					iNaturalist:131205								Stylantheca papillosa							Animalia	Cnidaria	Hydrozoa	Anthoathecata	Stylasteridae	Stylantheca	papillosa		species		(Dall, 1884)
	imerss.org:PMLS:9329			Count: many		Andy Lamb								PRESENT				Similiclava nivea					iNaturalist:873890								Similiclava nivea							Animalia	Cnidaria	Hydrozoa	Anthoathecata	Similiclavidae	Similiclava	nivea		species		Calder, Choong & McDaniel, 2015
	imerss.org:PMLS:9412			Count: abundant		Andy Lamb								PRESENT				Metridium farcimen					iNaturalist:51812								Metridium farcimen							Animalia	Cnidaria	Anthozoa	Actiniaria	Metridiidae	Metridium	farcimen		species		(Brandt, 1835)
	imerss.org:PMLS:9413					Andy Lamb		1						PRESENT				Cribrinopsis fernaldi					iNaturalist:465158								Cribrinopsis fernaldi							Animalia	Cnidaria	Anthozoa	Actiniaria	Actiniidae	Cribrinopsis	fernaldi		species		Siebert & Spaulding, 1976
	imerss.org:PMLS:9414					Andy Lamb		1						PRESENT				Urticina grebelnyi					iNaturalist:492672								Urticina grebelnyi							Animalia	Cnidaria	Anthozoa	Actiniaria	Actiniidae	Urticina	grebelnyi		species		Sanamyan & Sanamyan, 2006
	imerss.org:PMLS:9415			Count: few		Andy Lamb								PRESENT				Pachycerianthus fimbriatus					iNaturalist:47702								Pachycerianthus fimbriatus							Animalia	Cnidaria	Anthozoa	Spirularia	Cerianthidae	Pachycerianthus	fimbriatus		species		McMurrich, 1910
	imerss.org:PMLS:9416					Andy Lamb		1						PRESENT				Epizoanthus scotinus					iNaturalist:429859								Epizoanthus scotinus							Animalia	Cnidaria	Anthozoa	Zoantharia	Epizoanthidae	Epizoanthus	scotinus		species		Wood, 1957
	imerss.org:PMLS:9417			Count: very many		Andy Lamb								PRESENT				Balanophyllia elegans					iNaturalist:51799								Balanophyllia (Balanophyllia) elegans							Animalia	Cnidaria	Anthozoa	Scleractinia	Dendrophylliidae	Balanophyllia	elegans		species		Verrill, 1864
	imerss.org:PMLS:9418			Count: few		Andy Lamb								PRESENT				Similiclava nivea					iNaturalist:873890								Similiclava nivea							Animalia	Cnidaria	Hydrozoa	Anthoathecata	Similiclavidae	Similiclava	nivea		species		Calder, Choong & McDaniel, 2015
	imerss.org:PMLS:9419			Count: few		Andy Lamb								PRESENT				Lafoea dumosa					iNaturalist:423721								Lafoea dumosa							Animalia	Cnidaria	Hydrozoa	Leptothecata	Lafoeidae	Lafoea	dumosa		species		(Fleming, 1820)
	imerss.org:PMLS:9420					Andy Lamb		3						PRESENT				Aequorea spp.					iNaturalist:191502								Aequorea							Animalia	Cnidaria	Hydrozoa	Leptothecata	Aequoreidae	Aequorea			genus
	imerss.org:PMLS:9519			Count: very many		Andy Lamb								PRESENT				Metridium farcimen					iNaturalist:51812								Metridium farcimen							Animalia	Cnidaria	Anthozoa	Actiniaria	Metridiidae	Metridium	farcimen		species		(Brandt, 1835)
	imerss.org:PMLS:9520					Andy Lamb		2						PRESENT				Cribrinopsis fernaldi					iNaturalist:465158								Cribrinopsis fernaldi							Animalia	Cnidaria	Anthozoa	Actiniaria	Actiniidae	Cribrinopsis	fernaldi		species		Siebert & Spaulding, 1976
	imerss.org:PMLS:9521			Count: some		Andy Lamb								PRESENT				Urticina grebelnyi					iNaturalist:492672								Urticina grebelnyi							Animalia	Cnidaria	Anthozoa	Actiniaria	Actiniidae	Urticina	grebelnyi		species		Sanamyan & Sanamyan, 2006
	imerss.org:PMLS:9522					Andy Lamb		1						PRESENT				Urticina clandestina					iNaturalist:898651								Urticina clandestina							Animalia	Cnidaria	Anthozoa	Actiniaria	Actiniidae	Urticina	clandestina		species		Sanamyan N., Sanamyan K. & McDaniel, 2013
	imerss.org:PMLS:9523			Count: some		Andy Lamb								PRESENT				Stomphia didemon					iNaturalist:501276								Stomphia didemon							Animalia	Cnidaria	Anthozoa	Actiniaria	Actinostolidae	Stomphia	didemon		species		Siebert, 1973
	imerss.org:PMLS:9524			Count: very many		Andy Lamb								PRESENT				Pachycerianthus fimbriatus					iNaturalist:47702								Pachycerianthus fimbriatus							Animalia	Cnidaria	Anthozoa	Spirularia	Cerianthidae	Pachycerianthus	fimbriatus		species		McMurrich, 1910
	imerss.org:PMLS:9525			Count: abundant		Andy Lamb								PRESENT				Balanophyllia elegans					iNaturalist:51799								Balanophyllia (Balanophyllia) elegans							Animalia	Cnidaria	Anthozoa	Scleractinia	Dendrophylliidae	Balanophyllia	elegans		species		Verrill, 1864
	imerss.org:PMLS:9526					Andy Lamb		1						PRESENT				Thrombophyton trachydermum					iNaturalist:424307								Thrombophyton trachydermum							Animalia	Cnidaria	Anthozoa	Alcyonacea	Alcyoniidae	Thrombophyton	trachydermum		species		McFadden & Hochberg, 2003
	imerss.org:PMLS:9527			Count: few		Andy Lamb								PRESENT				Alcyonium sp.?					iNaturalist:338004								Alcyonium							Animalia	Cnidaria	Anthozoa	Alcyonacea	Alcyoniidae	Alcyonium			genus
	imerss.org:PMLS:9528			Count: many		Andy Lamb								PRESENT				Ptilosarcus gurneyi					iNaturalist:448320								Ptilosarcus gurneyi							Animalia	Cnidaria	Anthozoa	Pennatulacea	Pennatulidae	Ptilosarcus	gurneyi		species		(Gray, 1860)
	imerss.org:PMLS:9529			Count: many		Andy Lamb								PRESENT				Abietinaria spp.					iNaturalist:55322								Abietinaria							Animalia	Cnidaria	Hydrozoa	Leptothecata	Sertulariidae	Abietinaria			genus
	imerss.org:PMLS:9530			Count: few		Andy Lamb								PRESENT				Tubularia indivisa					iNaturalist:461660								Tubularia indivisa							Animalia	Cnidaria	Hydrozoa	Anthoathecata	Tubulariidae	Tubularia	indivisa		species		Linnaeus, 1758
	imerss.org:PMLS:9531			Count: abundant		Andy Lamb								PRESENT				Similiclava nivea					iNaturalist:873890								Similiclava nivea							Animalia	Cnidaria	Hydrozoa	Anthoathecata	Similiclavidae	Similiclava	nivea		species		Calder, Choong & McDaniel, 2015
	imerss.org:PMLS:9629			Count: many		Andy Lamb								PRESENT				Metridium farcimen					iNaturalist:51812								Metridium farcimen							Animalia	Cnidaria	Anthozoa	Actiniaria	Metridiidae	Metridium	farcimen		species		(Brandt, 1835)
	imerss.org:PMLS:9630					Andy Lamb		2						PRESENT				Cribrinopsis fernaldi					iNaturalist:465158								Cribrinopsis fernaldi							Animalia	Cnidaria	Anthozoa	Actiniaria	Actiniidae	Cribrinopsis	fernaldi		species		Siebert & Spaulding, 1976
	imerss.org:PMLS:9631					Andy Lamb		1						PRESENT				Urticina grebelnyi					iNaturalist:492672								Urticina grebelnyi							Animalia	Cnidaria	Anthozoa	Actiniaria	Actiniidae	Urticina	grebelnyi		species		Sanamyan & Sanamyan, 2006
	imerss.org:PMLS:9632					Andy Lamb		1						PRESENT				Stomphia didemon					iNaturalist:501276								Stomphia didemon							Animalia	Cnidaria	Anthozoa	Actiniaria	Actinostolidae	Stomphia	didemon		species		Siebert, 1973
	imerss.org:PMLS:9633			Count: few		Andy Lamb								PRESENT				Pachycerianthus fimbriatus					iNaturalist:47702								Pachycerianthus fimbriatus							Animalia	Cnidaria	Anthozoa	Spirularia	Cerianthidae	Pachycerianthus	fimbriatus		species		McMurrich, 1910
	imerss.org:PMLS:9634			Count: abundant		Andy Lamb								PRESENT				Balanophyllia elegans					iNaturalist:51799								Balanophyllia (Balanophyllia) elegans							Animalia	Cnidaria	Anthozoa	Scleractinia	Dendrophylliidae	Balanophyllia	elegans		species		Verrill, 1864
	imerss.org:PMLS:9635			Count: some		Andy Lamb								PRESENT				Alcyonium sp.?					iNaturalist:338004								Alcyonium							Animalia	Cnidaria	Anthozoa	Alcyonacea	Alcyoniidae	Alcyonium			genus
	imerss.org:PMLS:9636			Count: some		Andy Lamb								PRESENT				Ptilosarcus gurneyi					iNaturalist:448320								Ptilosarcus gurneyi							Animalia	Cnidaria	Anthozoa	Pennatulacea	Pennatulidae	Ptilosarcus	gurneyi		species		(Gray, 1860)
	imerss.org:PMLS:9637			Count: very many		Andy Lamb								PRESENT				Abietinaria spp.					iNaturalist:55322								Abietinaria							Animalia	Cnidaria	Hydrozoa	Leptothecata	Sertulariidae	Abietinaria			genus
	imerss.org:PMLS:9638			Count: few		Andy Lamb								PRESENT				Selaginopsis sp.					iNaturalist:468278								Thuiaria sp.1							Animalia	Cnidaria	Hydrozoa	Leptothecata	Sertulariidae	Thuiaria	sp.1		species
	imerss.org:PMLS:9639			Count: few		Andy Lamb								PRESENT				Garveia annulata					iNaturalist:63662								Garveia annulata							Animalia	Cnidaria	Hydrozoa	Anthoathecata	Bougainvilliidae	Garveia	annulata		species		Nutting, 1901
	imerss.org:PMLS:9640			Count: few		Andy Lamb								PRESENT				Ectopleura crocea					iNaturalist:324497								Ectopleura crocea							Animalia	Cnidaria	Hydrozoa	Anthoathecata	Tubulariidae	Ectopleura	crocea		species		(Agassiz, 1862)
	imerss.org:PMLS:9641			Count: few		Andy Lamb								PRESENT				Tubularia indivisa					iNaturalist:461660								Tubularia indivisa							Animalia	Cnidaria	Hydrozoa	Anthoathecata	Tubulariidae	Tubularia	indivisa		species		Linnaeus, 1758
	imerss.org:PMLS:9642			Count: abundant		Andy Lamb								PRESENT				Similiclava nivea					iNaturalist:873890								Similiclava nivea							Animalia	Cnidaria	Hydrozoa	Anthoathecata	Similiclavidae	Similiclava	nivea		species		Calder, Choong & McDaniel, 2015
	imerss.org:PMLS:9643			Count: some		Andy Lamb								PRESENT				Halecium densum					iNaturalist:874028								Halecium densum							Animalia	Cnidaria	Hydrozoa	Leptothecata	Haleciidae	Halecium	densum		species		Calkins, 1899
	imerss.org:PMLS:9751			Count: abundant		Andy Lamb								PRESENT				Metridium farcimen					iNaturalist:51812								Metridium farcimen							Animalia	Cnidaria	Anthozoa	Actiniaria	Metridiidae	Metridium	farcimen		species		(Brandt, 1835)
	imerss.org:PMLS:9752			Count: many		Andy Lamb								PRESENT				Cribrinopsis rubens					iNaturalist:936577								Cribrinopsis rubens							Animalia	Cnidaria	Anthozoa	Actiniaria	Actiniidae	Cribrinopsis	rubens		species		Sanamyan, Sanamyan, McDaniel, Martynov, Korshunova & Bocharova, 2019
	imerss.org:PMLS:9753					Andy Lamb		1						PRESENT				Urticina grebelnyi					iNaturalist:492672								Urticina grebelnyi							Animalia	Cnidaria	Anthozoa	Actiniaria	Actiniidae	Urticina	grebelnyi		species		Sanamyan & Sanamyan, 2006
	imerss.org:PMLS:9754					Andy Lamb		1						PRESENT				Stomphia didemon					iNaturalist:501276								Stomphia didemon							Animalia	Cnidaria	Anthozoa	Actiniaria	Actinostolidae	Stomphia	didemon		species		Siebert, 1973
	imerss.org:PMLS:9755			Count: few		Andy Lamb								PRESENT				Anthopleura elegantissima					iNaturalist:52564								Anthopleura elegantissima							Animalia	Cnidaria	Anthozoa	Actiniaria	Actiniidae	Anthopleura	elegantissima		species		(Brandt, 1835)
	imerss.org:PMLS:9756			Count: few		Andy Lamb								PRESENT				Pachycerianthus fimbriatus					iNaturalist:47702								Pachycerianthus fimbriatus							Animalia	Cnidaria	Anthozoa	Spirularia	Cerianthidae	Pachycerianthus	fimbriatus		species		McMurrich, 1910
	imerss.org:PMLS:9757			Count: few		Andy Lamb								PRESENT				Epizoanthus scotinus					iNaturalist:429859								Epizoanthus scotinus							Animalia	Cnidaria	Anthozoa	Zoantharia	Epizoanthidae	Epizoanthus	scotinus		species		Wood, 1957
	imerss.org:PMLS:9758			Count: many		Andy Lamb								PRESENT				Balanophyllia elegans					iNaturalist:51799								Balanophyllia (Balanophyllia) elegans							Animalia	Cnidaria	Anthozoa	Scleractinia	Dendrophylliidae	Balanophyllia	elegans		species		Verrill, 1864
	imerss.org:PMLS:9759			Count: few		Andy Lamb								PRESENT				Alcyonium sp.?					iNaturalist:338004								Alcyonium							Animalia	Cnidaria	Anthozoa	Alcyonacea	Alcyoniidae	Alcyonium			genus
	imerss.org:PMLS:9760			Count: few		Andy Lamb								PRESENT				Ptilosarcus gurneyi					iNaturalist:448320								Ptilosarcus gurneyi							Animalia	Cnidaria	Anthozoa	Pennatulacea	Pennatulidae	Ptilosarcus	gurneyi		species		(Gray, 1860)
	imerss.org:PMLS:9761			Count: few		Andy Lamb								PRESENT				Ectopleura crocea					iNaturalist:324497								Ectopleura crocea							Animalia	Cnidaria	Hydrozoa	Anthoathecata	Tubulariidae	Ectopleura	crocea		species		(Agassiz, 1862)
	imerss.org:PMLS:9762			Count: some		Andy Lamb								PRESENT				Similiclava nivea					iNaturalist:873890								Similiclava nivea							Animalia	Cnidaria	Hydrozoa	Anthoathecata	Similiclavidae	Similiclava	nivea		species		Calder, Choong & McDaniel, 2015
	imerss.org:PMLS:9763			Count: few		Andy Lamb								PRESENT				Aequorea spp.					iNaturalist:191502								Aequorea							Animalia	Cnidaria	Hydrozoa	Leptothecata	Aequoreidae	Aequorea			genus
	imerss.org:PMLS:9870			Count: very many		Andy Lamb								PRESENT				Metridium farcimen					iNaturalist:51812								Metridium farcimen							Animalia	Cnidaria	Anthozoa	Actiniaria	Metridiidae	Metridium	farcimen		species		(Brandt, 1835)
	imerss.org:PMLS:9871					Andy Lamb		2						PRESENT				Urticina grebelnyi					iNaturalist:492672								Urticina grebelnyi							Animalia	Cnidaria	Anthozoa	Actiniaria	Actiniidae	Urticina	grebelnyi		species		Sanamyan & Sanamyan, 2006
	imerss.org:PMLS:9872					Andy Lamb		1						PRESENT				Urticina clandestina					iNaturalist:898651								Urticina clandestina							Animalia	Cnidaria	Anthozoa	Actiniaria	Actiniidae	Urticina	clandestina		species		Sanamyan N., Sanamyan K. & McDaniel, 2013
	imerss.org:PMLS:9873			Count: some		Andy Lamb								PRESENT				Pachycerianthus fimbriatus					iNaturalist:47702								Pachycerianthus fimbriatus							Animalia	Cnidaria	Anthozoa	Spirularia	Cerianthidae	Pachycerianthus	fimbriatus		species		McMurrich, 1910
	imerss.org:PMLS:9874			Count: few		Andy Lamb								PRESENT				Epizoanthus scotinus					iNaturalist:429859								Epizoanthus scotinus							Animalia	Cnidaria	Anthozoa	Zoantharia	Epizoanthidae	Epizoanthus	scotinus		species		Wood, 1957
	imerss.org:PMLS:9875			Count: very abundant		Andy Lamb								PRESENT				Balanophyllia elegans					iNaturalist:51799								Balanophyllia (Balanophyllia) elegans							Animalia	Cnidaria	Anthozoa	Scleractinia	Dendrophylliidae	Balanophyllia	elegans		species		Verrill, 1864
	imerss.org:PMLS:9876					Andy Lamb		1						PRESENT				Caryophyllia alaskensis					iNaturalist:459907								Caryophyllia (Caryophyllia) alaskensis							Animalia	Cnidaria	Anthozoa	Scleractinia	Caryophylliidae	Caryophyllia	alaskensis		species		Vaughan, 1941
	imerss.org:PMLS:9877			Count: few		Andy Lamb								PRESENT				Alcyonium sp.?					iNaturalist:338004								Alcyonium							Animalia	Cnidaria	Anthozoa	Alcyonacea	Alcyoniidae	Alcyonium			genus
	imerss.org:PMLS:9878			Count: many		Andy Lamb								PRESENT				Ptilosarcus gurneyi					iNaturalist:448320								Ptilosarcus gurneyi							Animalia	Cnidaria	Anthozoa	Pennatulacea	Pennatulidae	Ptilosarcus	gurneyi		species		(Gray, 1860)
	imerss.org:PMLS:9879			Count: some		Andy Lamb								PRESENT				Stylantheca papillosa					iNaturalist:131205								Stylantheca papillosa							Animalia	Cnidaria	Hydrozoa	Anthoathecata	Stylasteridae	Stylantheca	papillosa		species		(Dall, 1884)
	imerss.org:PMLS:9880			Count: some		Andy Lamb								PRESENT				Ectopleura crocea					iNaturalist:324497								Ectopleura crocea							Animalia	Cnidaria	Hydrozoa	Anthoathecata	Tubulariidae	Ectopleura	crocea		species		(Agassiz, 1862)
	imerss.org:PMLS:9881			Count: many		Andy Lamb								PRESENT				Similiclava nivea					iNaturalist:873890								Similiclava nivea							Animalia	Cnidaria	Hydrozoa	Anthoathecata	Similiclavidae	Similiclava	nivea		species		Calder, Choong & McDaniel, 2015
	imerss.org:PMLS:9882					Andy Lamb		1						PRESENT				Cyanea ferruginea					iNaturalist:786996								Cyanea ferruginea							Animalia	Cnidaria	Scyphozoa	Semaeostomeae	Cyaneidae	Cyanea	ferruginea		species		Eschscholtz, 1829
	imerss.org:PMLS:9883			Count: few		Andy Lamb								PRESENT				Aequorea spp.					iNaturalist:191502								Aequorea							Animalia	Cnidaria	Hydrozoa	Leptothecata	Aequoreidae	Aequorea			genus
	imerss.org:PMLS:9976			Count: abundant		Andy Lamb								PRESENT				Metridium farcimen					iNaturalist:51812								Metridium farcimen							Animalia	Cnidaria	Anthozoa	Actiniaria	Metridiidae	Metridium	farcimen		species		(Brandt, 1835)
	imerss.org:PMLS:9977			Count: few		Andy Lamb								PRESENT				Cribrinopsis fernaldi					iNaturalist:465158								Cribrinopsis fernaldi							Animalia	Cnidaria	Anthozoa	Actiniaria	Actiniidae	Cribrinopsis	fernaldi		species		Siebert & Spaulding, 1976
	imerss.org:PMLS:9978			Count: few		Andy Lamb								PRESENT				Urticina grebelnyi					iNaturalist:492672								Urticina grebelnyi							Animalia	Cnidaria	Anthozoa	Actiniaria	Actiniidae	Urticina	grebelnyi		species		Sanamyan & Sanamyan, 2006
	imerss.org:PMLS:9979			Count: few		Andy Lamb								PRESENT				Pachycerianthus fimbriatus					iNaturalist:47702								Pachycerianthus fimbriatus							Animalia	Cnidaria	Anthozoa	Spirularia	Cerianthidae	Pachycerianthus	fimbriatus		species		McMurrich, 1910
	imerss.org:PMLS:9980			Count: few		Andy Lamb								PRESENT				Epizoanthus scotinus					iNaturalist:429859								Epizoanthus scotinus							Animalia	Cnidaria	Anthozoa	Zoantharia	Epizoanthidae	Epizoanthus	scotinus		species		Wood, 1957
	imerss.org:PMLS:9981			Count: some		Andy Lamb								PRESENT				Balanophyllia elegans					iNaturalist:51799								Balanophyllia (Balanophyllia) elegans							Animalia	Cnidaria	Anthozoa	Scleractinia	Dendrophylliidae	Balanophyllia	elegans		species		Verrill, 1864
	imerss.org:PMLS:9982			Count: few		Andy Lamb								PRESENT				Alcyonium sp.?					iNaturalist:338004								Alcyonium							Animalia	Cnidaria	Anthozoa	Alcyonacea	Alcyoniidae	Alcyonium			genus
	imerss.org:PMLS:9983			Count: few		Andy Lamb								PRESENT				Ptilosarcus gurneyi					iNaturalist:448320								Ptilosarcus gurneyi							Animalia	Cnidaria	Anthozoa	Pennatulacea	Pennatulidae	Ptilosarcus	gurneyi		species		(Gray, 1860)
	imerss.org:PMLS:10087			Count: some		Andy Lamb								PRESENT				Metridium farcimen					iNaturalist:51812								Metridium farcimen							Animalia	Cnidaria	Anthozoa	Actiniaria	Metridiidae	Metridium	farcimen		species		(Brandt, 1835)
	imerss.org:PMLS:10088			Count: few		Andy Lamb								PRESENT				Pachycerianthus fimbriatus					iNaturalist:47702								Pachycerianthus fimbriatus							Animalia	Cnidaria	Anthozoa	Spirularia	Cerianthidae	Pachycerianthus	fimbriatus		species		McMurrich, 1910
	imerss.org:PMLS:10089			Count: few		Andy Lamb								PRESENT				Epizoanthus scotinus					iNaturalist:429859								Epizoanthus scotinus							Animalia	Cnidaria	Anthozoa	Zoantharia	Epizoanthidae	Epizoanthus	scotinus		species		Wood, 1957
	imerss.org:PMLS:10090			Count: very abundant		Andy Lamb								PRESENT				Balanophyllia elegans					iNaturalist:51799								Balanophyllia (Balanophyllia) elegans							Animalia	Cnidaria	Anthozoa	Scleractinia	Dendrophylliidae	Balanophyllia	elegans		species		Verrill, 1864
	imerss.org:PMLS:10091			Count: some		Andy Lamb								PRESENT				Alcyonium sp.?					iNaturalist:338004								Alcyonium							Animalia	Cnidaria	Anthozoa	Alcyonacea	Alcyoniidae	Alcyonium			genus
	imerss.org:PMLS:10092			Count: some		Andy Lamb								PRESENT				Ptilosarcus gurneyi					iNaturalist:448320								Ptilosarcus gurneyi							Animalia	Cnidaria	Anthozoa	Pennatulacea	Pennatulidae	Ptilosarcus	gurneyi		species		(Gray, 1860)
	imerss.org:PMLS:10093			Count: few		Andy Lamb								PRESENT				Stylantheca papillosa					iNaturalist:131205								Stylantheca papillosa							Animalia	Cnidaria	Hydrozoa	Anthoathecata	Stylasteridae	Stylantheca	papillosa		species		(Dall, 1884)
	imerss.org:PMLS:10094			Count: very many		Andy Lamb								PRESENT				Similiclava nivea					iNaturalist:873890								Similiclava nivea							Animalia	Cnidaria	Hydrozoa	Anthoathecata	Similiclavidae	Similiclava	nivea		species		Calder, Choong & McDaniel, 2015
	imerss.org:PMLS:10176			Count: very many		Andy Lamb								PRESENT				Metridium farcimen					iNaturalist:51812								Metridium farcimen							Animalia	Cnidaria	Anthozoa	Actiniaria	Metridiidae	Metridium	farcimen		species		(Brandt, 1835)
	imerss.org:PMLS:10177			Count: abundant		Andy Lamb								PRESENT				Urticina grebelnyi					iNaturalist:492672								Urticina grebelnyi							Animalia	Cnidaria	Anthozoa	Actiniaria	Actiniidae	Urticina	grebelnyi		species		Sanamyan & Sanamyan, 2006
	imerss.org:PMLS:10178			Count: some		Andy Lamb								PRESENT				Epiactis prolifera					iNaturalist:49060								Epiactis prolifera							Animalia	Cnidaria	Anthozoa	Actiniaria	Actiniidae	Epiactis	prolifera		species		Verrill, 1869
	imerss.org:PMLS:10179			Count: few		Andy Lamb								PRESENT				Balanophyllia elegans					iNaturalist:51799								Balanophyllia (Balanophyllia) elegans							Animalia	Cnidaria	Anthozoa	Scleractinia	Dendrophylliidae	Balanophyllia	elegans		species		Verrill, 1864
	imerss.org:PMLS:10180			Count: abundant		Andy Lamb								PRESENT				Stylantheca papillosa					iNaturalist:131205								Stylantheca papillosa							Animalia	Cnidaria	Hydrozoa	Anthoathecata	Stylasteridae	Stylantheca	papillosa		species		(Dall, 1884)
	imerss.org:PMLS:10181			Count: very many		Andy Lamb								PRESENT				Aglaophenia spp.					iNaturalist:51218								Aglaophenia							Animalia	Cnidaria	Hydrozoa	Leptothecata	Aglaopheniidae	Aglaophenia			genus
	imerss.org:PMLS:10182			Count: abundant		Andy Lamb								PRESENT				Thuiaria spp.					iNaturalist:514521								Thuiaria							Animalia	Cnidaria	Hydrozoa	Leptothecata	Sertulariidae	Thuiaria			genus
	imerss.org:PMLS:10183			Count: some		Andy Lamb								PRESENT				Plumularia setacea					iNaturalist:209141								Plumularia setacea							Animalia	Cnidaria	Hydrozoa	Leptothecata	Plumulariidae	Plumularia	setacea		species		(Linnaeus, 1758)
	imerss.org:PMLS:10184			Count: very many		Andy Lamb								PRESENT				Plumularia sp.					iNaturalist:60609								Plumularia							Animalia	Cnidaria	Hydrozoa	Leptothecata	Plumulariidae	Plumularia			genus
	imerss.org:PMLS:10185			Count: very abundant		Andy Lamb								PRESENT				Garveia annulata					iNaturalist:63662								Garveia annulata							Animalia	Cnidaria	Hydrozoa	Anthoathecata	Bougainvilliidae	Garveia	annulata		species		Nutting, 1901
	imerss.org:PMLS:10186			Count: some		Andy Lamb								PRESENT				Schuchertinia milleri					iNaturalist:854771								Schuchertinia milleri							Animalia	Cnidaria	Hydrozoa	Anthoathecata	Hydractiniidae	Schuchertinia	milleri		species		(Torrey, 1902)
	imerss.org:PMLS:10187			Count: many		Andy Lamb								PRESENT				Ectopleura crocea					iNaturalist:324497								Ectopleura crocea							Animalia	Cnidaria	Hydrozoa	Anthoathecata	Tubulariidae	Ectopleura	crocea		species		(Agassiz, 1862)
	imerss.org:PMLS:10188			Count: many		Andy Lamb								PRESENT				Tubularia indivisa					iNaturalist:461660								Tubularia indivisa							Animalia	Cnidaria	Hydrozoa	Anthoathecata	Tubulariidae	Tubularia	indivisa		species		Linnaeus, 1758
	imerss.org:PMLS:10189			Count: some		Andy Lamb								PRESENT				Aequorea spp.					iNaturalist:191502								Aequorea							Animalia	Cnidaria	Hydrozoa	Leptothecata	Aequoreidae	Aequorea			genus
	imerss.org:PMLS:10253			Count: many		Andy Lamb								PRESENT				Metridium farcimen					iNaturalist:51812								Metridium farcimen							Animalia	Cnidaria	Anthozoa	Actiniaria	Metridiidae	Metridium	farcimen		species		(Brandt, 1835)
	imerss.org:PMLS:10254					Andy Lamb		2						PRESENT				Urticina grebelnyi					iNaturalist:492672								Urticina grebelnyi							Animalia	Cnidaria	Anthozoa	Actiniaria	Actiniidae	Urticina	grebelnyi		species		Sanamyan & Sanamyan, 2006
	imerss.org:PMLS:10255					Andy Lamb		1						PRESENT				Stomphia didemon					iNaturalist:501276								Stomphia didemon							Animalia	Cnidaria	Anthozoa	Actiniaria	Actinostolidae	Stomphia	didemon		species		Siebert, 1973
	imerss.org:PMLS:10256			Count: few		Andy Lamb								PRESENT				Pachycerianthus fimbriatus					iNaturalist:47702								Pachycerianthus fimbriatus							Animalia	Cnidaria	Anthozoa	Spirularia	Cerianthidae	Pachycerianthus	fimbriatus		species		McMurrich, 1910
	imerss.org:PMLS:10257					Andy Lamb		1						PRESENT				Epizoanthus scotinus					iNaturalist:429859								Epizoanthus scotinus							Animalia	Cnidaria	Anthozoa	Zoantharia	Epizoanthidae	Epizoanthus	scotinus		species		Wood, 1957
	imerss.org:PMLS:10258			Count: abundant		Andy Lamb								PRESENT				Balanophyllia elegans					iNaturalist:51799								Balanophyllia (Balanophyllia) elegans							Animalia	Cnidaria	Anthozoa	Scleractinia	Dendrophylliidae	Balanophyllia	elegans		species		Verrill, 1864
	imerss.org:PMLS:10259			Count: many		Andy Lamb								PRESENT				Ptilosarcus gurneyi					iNaturalist:448320								Ptilosarcus gurneyi							Animalia	Cnidaria	Anthozoa	Pennatulacea	Pennatulidae	Ptilosarcus	gurneyi		species		(Gray, 1860)
	imerss.org:PMLS:10260			Count: few		Andy Lamb								PRESENT				Stylantheca papillosa					iNaturalist:131205								Stylantheca papillosa							Animalia	Cnidaria	Hydrozoa	Anthoathecata	Stylasteridae	Stylantheca	papillosa		species		(Dall, 1884)
	imerss.org:PMLS:10261			Count: some		Andy Lamb								PRESENT				Similiclava nivea					iNaturalist:873890								Similiclava nivea							Animalia	Cnidaria	Hydrozoa	Anthoathecata	Similiclavidae	Similiclava	nivea		species		Calder, Choong & McDaniel, 2015
	imerss.org:PMLS:10262			Count: some		Andy Lamb								PRESENT				Aequorea spp.					iNaturalist:191502								Aequorea							Animalia	Cnidaria	Hydrozoa	Leptothecata	Aequoreidae	Aequorea			genus
	imerss.org:PMLS:10322			Count: very abundant		Andy Lamb								PRESENT				Metridium farcimen					iNaturalist:51812								Metridium farcimen							Animalia	Cnidaria	Anthozoa	Actiniaria	Metridiidae	Metridium	farcimen		species		(Brandt, 1835)
	imerss.org:PMLS:10323			Count: few		Andy Lamb								PRESENT				Cribrinopsis fernaldi					iNaturalist:465158								Cribrinopsis fernaldi							Animalia	Cnidaria	Anthozoa	Actiniaria	Actiniidae	Cribrinopsis	fernaldi		species		Siebert & Spaulding, 1976
	imerss.org:PMLS:10324			Count: few		Andy Lamb								PRESENT				Urticina grebelnyi					iNaturalist:492672								Urticina grebelnyi							Animalia	Cnidaria	Anthozoa	Actiniaria	Actiniidae	Urticina	grebelnyi		species		Sanamyan & Sanamyan, 2006
	imerss.org:PMLS:10325			Count: some		Andy Lamb								PRESENT				Balanophyllia elegans					iNaturalist:51799								Balanophyllia (Balanophyllia) elegans							Animalia	Cnidaria	Anthozoa	Scleractinia	Dendrophylliidae	Balanophyllia	elegans		species		Verrill, 1864
	imerss.org:PMLS:10326			Count: few		Andy Lamb								PRESENT				Schuchertinia milleri					iNaturalist:854771								Schuchertinia milleri							Animalia	Cnidaria	Hydrozoa	Anthoathecata	Hydractiniidae	Schuchertinia	milleri		species		(Torrey, 1902)
	imerss.org:PMLS:10327			Count: some		Andy Lamb								PRESENT				Aequorea spp.					iNaturalist:191502								Aequorea							Animalia	Cnidaria	Hydrozoa	Leptothecata	Aequoreidae	Aequorea			genus
	imerss.org:PMLS:10328					Andy Lamb		1						PRESENT				Eutonina indicans					iNaturalist:348053								Eutonina indicans							Animalia	Cnidaria	Hydrozoa	Leptothecata	Eirenidae	Eutonina	indicans		species		(Romanes, 1876)
	imerss.org:PMLS:10411			Count: few		Andy Lamb								PRESENT				Metridium farcimen					iNaturalist:51812								Metridium farcimen							Animalia	Cnidaria	Anthozoa	Actiniaria	Metridiidae	Metridium	farcimen		species		(Brandt, 1835)
	imerss.org:PMLS:10412			Count: few		Andy Lamb								PRESENT				Pachycerianthus fimbriatus					iNaturalist:47702								Pachycerianthus fimbriatus							Animalia	Cnidaria	Anthozoa	Spirularia	Cerianthidae	Pachycerianthus	fimbriatus		species		McMurrich, 1910
	imerss.org:PMLS:10413			Count: abundant		Andy Lamb								PRESENT				Balanophyllia elegans					iNaturalist:51799								Balanophyllia (Balanophyllia) elegans							Animalia	Cnidaria	Anthozoa	Scleractinia	Dendrophylliidae	Balanophyllia	elegans		species		Verrill, 1864
	imerss.org:PMLS:10414					Andy Lamb		1						PRESENT				Alcyonium sp.?					iNaturalist:338004								Alcyonium							Animalia	Cnidaria	Anthozoa	Alcyonacea	Alcyoniidae	Alcyonium			genus
	imerss.org:PMLS:10415			Count: few		Andy Lamb								PRESENT				Ptilosarcus gurneyi					iNaturalist:448320								Ptilosarcus gurneyi							Animalia	Cnidaria	Anthozoa	Pennatulacea	Pennatulidae	Ptilosarcus	gurneyi		species		(Gray, 1860)
	imerss.org:PMLS:10416			Count: many		Andy Lamb								PRESENT				Stylantheca papillosa					iNaturalist:131205								Stylantheca papillosa							Animalia	Cnidaria	Hydrozoa	Anthoathecata	Stylasteridae	Stylantheca	papillosa		species		(Dall, 1884)
	imerss.org:PMLS:10417			Count: some		Andy Lamb								PRESENT				Plumularia setacea					iNaturalist:209141								Plumularia setacea							Animalia	Cnidaria	Hydrozoa	Leptothecata	Plumulariidae	Plumularia	setacea		species		(Linnaeus, 1758)
	imerss.org:PMLS:10418			Count: few		Andy Lamb								PRESENT				Garveia annulata					iNaturalist:63662								Garveia annulata							Animalia	Cnidaria	Hydrozoa	Anthoathecata	Bougainvilliidae	Garveia	annulata		species		Nutting, 1901
	imerss.org:PMLS:10419			Count: many		Andy Lamb								PRESENT				Ectopleura crocea					iNaturalist:324497								Ectopleura crocea							Animalia	Cnidaria	Hydrozoa	Anthoathecata	Tubulariidae	Ectopleura	crocea		species		(Agassiz, 1862)
	imerss.org:PMLS:10420			Count: few		Andy Lamb								PRESENT				Similiclava nivea					iNaturalist:873890								Similiclava nivea							Animalia	Cnidaria	Hydrozoa	Anthoathecata	Similiclavidae	Similiclava	nivea		species		Calder, Choong & McDaniel, 2015
	imerss.org:PMLS:10421			Count: few		Andy Lamb								PRESENT				Aequorea spp.					iNaturalist:191502								Aequorea							Animalia	Cnidaria	Hydrozoa	Leptothecata	Aequoreidae	Aequorea			genus
	imerss.org:PMLS:10500			Count: few		Andy Lamb								PRESENT				Metridium farcimen					iNaturalist:51812								Metridium farcimen							Animalia	Cnidaria	Anthozoa	Actiniaria	Metridiidae	Metridium	farcimen		species		(Brandt, 1835)
	imerss.org:PMLS:10501			Count: abundant		Andy Lamb								PRESENT				Pachycerianthus fimbriatus					iNaturalist:47702								Pachycerianthus fimbriatus							Animalia	Cnidaria	Anthozoa	Spirularia	Cerianthidae	Pachycerianthus	fimbriatus		species		McMurrich, 1910
	imerss.org:PMLS:10502			Count: some		Andy Lamb								PRESENT				Balanophyllia elegans					iNaturalist:51799								Balanophyllia (Balanophyllia) elegans							Animalia	Cnidaria	Anthozoa	Scleractinia	Dendrophylliidae	Balanophyllia	elegans		species		Verrill, 1864
	imerss.org:PMLS:10503			Count: some		Andy Lamb								PRESENT				Ptilosarcus gurneyi					iNaturalist:448320								Ptilosarcus gurneyi							Animalia	Cnidaria	Anthozoa	Pennatulacea	Pennatulidae	Ptilosarcus	gurneyi		species		(Gray, 1860)
	imerss.org:PMLS:10504			Count: few		Andy Lamb								PRESENT				Plumularia setacea					iNaturalist:209141								Plumularia setacea							Animalia	Cnidaria	Hydrozoa	Leptothecata	Plumulariidae	Plumularia	setacea		species		(Linnaeus, 1758)
	imerss.org:PMLS:10505			Count: few		Andy Lamb								PRESENT				Aequorea spp.					iNaturalist:191502								Aequorea							Animalia	Cnidaria	Hydrozoa	Leptothecata	Aequoreidae	Aequorea			genus
	imerss.org:PMLS:10545			Count: some		Andy Lamb								PRESENT				Metridium farcimen					iNaturalist:51812								Metridium farcimen							Animalia	Cnidaria	Anthozoa	Actiniaria	Metridiidae	Metridium	farcimen		species		(Brandt, 1835)
	imerss.org:PMLS:10546					Andy Lamb		1						PRESENT				Urticina grebelnyi					iNaturalist:492672								Urticina grebelnyi							Animalia	Cnidaria	Anthozoa	Actiniaria	Actiniidae	Urticina	grebelnyi		species		Sanamyan & Sanamyan, 2006
	imerss.org:PMLS:10547			Count: few		Andy Lamb								PRESENT				Pachycerianthus fimbriatus					iNaturalist:47702								Pachycerianthus fimbriatus							Animalia	Cnidaria	Anthozoa	Spirularia	Cerianthidae	Pachycerianthus	fimbriatus		species		McMurrich, 1910
	imerss.org:PMLS:10548			Count: few		Andy Lamb								PRESENT				Epizoanthus scotinus					iNaturalist:429859								Epizoanthus scotinus							Animalia	Cnidaria	Anthozoa	Zoantharia	Epizoanthidae	Epizoanthus	scotinus		species		Wood, 1957
	imerss.org:PMLS:10549			Count: abundant		Andy Lamb								PRESENT				Balanophyllia elegans					iNaturalist:51799								Balanophyllia (Balanophyllia) elegans							Animalia	Cnidaria	Anthozoa	Scleractinia	Dendrophylliidae	Balanophyllia	elegans		species		Verrill, 1864
	imerss.org:PMLS:10550			Count: few		Andy Lamb								PRESENT				Alcyonium sp.?					iNaturalist:338004								Alcyonium							Animalia	Cnidaria	Anthozoa	Alcyonacea	Alcyoniidae	Alcyonium			genus
	imerss.org:PMLS:10551			Count: many		Andy Lamb								PRESENT				Ptilosarcus gurneyi					iNaturalist:448320								Ptilosarcus gurneyi							Animalia	Cnidaria	Anthozoa	Pennatulacea	Pennatulidae	Ptilosarcus	gurneyi		species		(Gray, 1860)
	imerss.org:PMLS:10552			Count: some		Andy Lamb								PRESENT				Stylantheca papillosa					iNaturalist:131205								Stylantheca papillosa							Animalia	Cnidaria	Hydrozoa	Anthoathecata	Stylasteridae	Stylantheca	papillosa		species		(Dall, 1884)
	imerss.org:PMLS:10553			Count: some		Andy Lamb								PRESENT				Abietinaria spp.					iNaturalist:55322								Abietinaria							Animalia	Cnidaria	Hydrozoa	Leptothecata	Sertulariidae	Abietinaria			genus
	imerss.org:PMLS:10554			Count: many		Andy Lamb								PRESENT				Plumularia sp.					iNaturalist:60609								Plumularia							Animalia	Cnidaria	Hydrozoa	Leptothecata	Plumulariidae	Plumularia			genus
	imerss.org:PMLS:10555			Count: few		Andy Lamb								PRESENT				Schuchertinia milleri					iNaturalist:854771								Schuchertinia milleri							Animalia	Cnidaria	Hydrozoa	Anthoathecata	Hydractiniidae	Schuchertinia	milleri		species		(Torrey, 1902)
	imerss.org:PMLS:10556			Count: many		Andy Lamb								PRESENT				Ectopleura crocea					iNaturalist:324497								Ectopleura crocea							Animalia	Cnidaria	Hydrozoa	Anthoathecata	Tubulariidae	Ectopleura	crocea		species		(Agassiz, 1862)
	imerss.org:PMLS:10557			Count: many		Andy Lamb								PRESENT				Similiclava nivea					iNaturalist:873890								Similiclava nivea							Animalia	Cnidaria	Hydrozoa	Anthoathecata	Similiclavidae	Similiclava	nivea		species		Calder, Choong & McDaniel, 2015
	imerss.org:PMLS:10558					Andy Lamb		1						PRESENT				Thuiaria thuja					iNaturalist:873882								Thuiaria thuja							Animalia	Cnidaria	Hydrozoa	Leptothecata	Sertulariidae	Thuiaria	thuja		species		(Linnaeus, 1758)
	imerss.org:PMLS:10559					Andy Lamb		1						PRESENT				Cyanea ferruginea					iNaturalist:786996								Cyanea ferruginea							Animalia	Cnidaria	Scyphozoa	Semaeostomeae	Cyaneidae	Cyanea	ferruginea		species		Eschscholtz, 1829
	imerss.org:PMLS:10560			Count: few		Andy Lamb								PRESENT				Aurelia labiata					iNaturalist:130235								Aurelia labiata							Animalia	Cnidaria	Scyphozoa	Semaeostomeae	Ulmaridae	Aurelia	labiata		species		Chamisso & Eysenhardt, 1821
	imerss.org:PMLS:10561			Count: some		Andy Lamb								PRESENT				Solmissus spp.					iNaturalist:247208								Solmissus							Animalia	Cnidaria	Hydrozoa	Narcomedusae	Cuninidae	Solmissus			genus
	imerss.org:PMLS:10562			Count: many		Andy Lamb								PRESENT				Aequorea spp.					iNaturalist:191502								Aequorea							Animalia	Cnidaria	Hydrozoa	Leptothecata	Aequoreidae	Aequorea			genus
	imerss.org:PMLS:10563			Count: very many		Andy Lamb								PRESENT				Polyorchis penicillatus					iNaturalist:51640								Polyorchis penicillatus							Animalia	Cnidaria	Hydrozoa	Anthoathecata	Corynidae	Polyorchis	penicillatus		species		(Eschscholtz, 1829)
	imerss.org:PMLS:10564			Count: very many		Andy Lamb								PRESENT				Clytia gregaria					iNaturalist:195428								Clytia gregaria							Animalia	Cnidaria	Hydrozoa	Leptothecata	Campanulariidae	Clytia	gregaria		species		(Agassiz, 1862)
	imerss.org:PMLS:10565			Count: few		Andy Lamb								PRESENT				Neoturris breviconis					iNaturalist:491131								Neoturris breviconis							Animalia	Cnidaria	Hydrozoa	Anthoathecata	Pandeidae	Neoturris	breviconis		species		(Murbach & Shearer, 1902)
	imerss.org:PMLS:10566			Count: some		Andy Lamb								PRESENT				Solmundaegina nematophora					iNaturalist:1156476								Solmundaegina nematophora							Animalia	Cnidaria	Hydrozoa	Narcomedusae	Solmundaeginidae	Solmundaegina	nematophora		species		Lindsay, 2017
	imerss.org:PMLS:10567			Count: few		Andy Lamb								PRESENT				Nanomia bijuga					iNaturalist:506580								Nanomia bijuga							Animalia	Cnidaria	Hydrozoa	Siphonophorae	Agalmatidae	Nanomia	bijuga		species		(Delle Chiaje, 1844)
	imerss.org:PMLS:10666			Count: abundant		Andy Lamb								PRESENT				Metridium farcimen					iNaturalist:51812								Metridium farcimen							Animalia	Cnidaria	Anthozoa	Actiniaria	Metridiidae	Metridium	farcimen		species		(Brandt, 1835)
	imerss.org:PMLS:10667			Count: many		Andy Lamb								PRESENT				Cribrinopsis rubens					iNaturalist:936577								Cribrinopsis rubens							Animalia	Cnidaria	Anthozoa	Actiniaria	Actiniidae	Cribrinopsis	rubens		species		Sanamyan, Sanamyan, McDaniel, Martynov, Korshunova & Bocharova, 2019
	imerss.org:PMLS:10668			Count: some		Andy Lamb								PRESENT				Urticina grebelnyi					iNaturalist:492672								Urticina grebelnyi							Animalia	Cnidaria	Anthozoa	Actiniaria	Actiniidae	Urticina	grebelnyi		species		Sanamyan & Sanamyan, 2006
	imerss.org:PMLS:10669					Andy Lamb		1						PRESENT				Urticina clandestina					iNaturalist:898651								Urticina clandestina							Animalia	Cnidaria	Anthozoa	Actiniaria	Actiniidae	Urticina	clandestina		species		Sanamyan N., Sanamyan K. & McDaniel, 2013
	imerss.org:PMLS:10670					Andy Lamb		3						PRESENT				Stomphia didemon					iNaturalist:501276								Stomphia didemon							Animalia	Cnidaria	Anthozoa	Actiniaria	Actinostolidae	Stomphia	didemon		species		Siebert, 1973
	imerss.org:PMLS:10671					Andy Lamb		1						PRESENT				Stomphia coccinea					iNaturalist:459981								Stomphia coccinea							Animalia	Cnidaria	Anthozoa	Actiniaria	Actinostolidae	Stomphia	coccinea		species		(Müller, 1776)
	imerss.org:PMLS:10672			Count: few		Andy Lamb								PRESENT				Pachycerianthus fimbriatus					iNaturalist:47702								Pachycerianthus fimbriatus							Animalia	Cnidaria	Anthozoa	Spirularia	Cerianthidae	Pachycerianthus	fimbriatus		species		McMurrich, 1910
	imerss.org:PMLS:10673			Count: few		Andy Lamb								PRESENT				Epizoanthus scotinus					iNaturalist:429859								Epizoanthus scotinus							Animalia	Cnidaria	Anthozoa	Zoantharia	Epizoanthidae	Epizoanthus	scotinus		species		Wood, 1957
	imerss.org:PMLS:10674			Count: some		Andy Lamb								PRESENT				Balanophyllia elegans					iNaturalist:51799								Balanophyllia (Balanophyllia) elegans							Animalia	Cnidaria	Anthozoa	Scleractinia	Dendrophylliidae	Balanophyllia	elegans		species		Verrill, 1864
	imerss.org:PMLS:10675					Andy Lamb		2						PRESENT				Alcyonium sp.?					iNaturalist:338004								Alcyonium							Animalia	Cnidaria	Anthozoa	Alcyonacea	Alcyoniidae	Alcyonium			genus
	imerss.org:PMLS:10676			Count: few		Andy Lamb								PRESENT				Schuchertinia milleri					iNaturalist:854771								Schuchertinia milleri							Animalia	Cnidaria	Hydrozoa	Anthoathecata	Hydractiniidae	Schuchertinia	milleri		species		(Torrey, 1902)
	imerss.org:PMLS:10677			Count: few		Andy Lamb								PRESENT				Ectopleura crocea					iNaturalist:324497								Ectopleura crocea							Animalia	Cnidaria	Hydrozoa	Anthoathecata	Tubulariidae	Ectopleura	crocea		species		(Agassiz, 1862)
	imerss.org:PMLS:10678			Count: some		Andy Lamb								PRESENT				Aequorea spp.					iNaturalist:191502								Aequorea							Animalia	Cnidaria	Hydrozoa	Leptothecata	Aequoreidae	Aequorea			genus
	imerss.org:PMLS:10804			Count: abundant		Andy Lamb								PRESENT				Metridium farcimen					iNaturalist:51812								Metridium farcimen							Animalia	Cnidaria	Anthozoa	Actiniaria	Metridiidae	Metridium	farcimen		species		(Brandt, 1835)
	imerss.org:PMLS:10805					Andy Lamb		1						PRESENT				Cribrinopsis fernaldi					iNaturalist:465158								Cribrinopsis fernaldi							Animalia	Cnidaria	Anthozoa	Actiniaria	Actiniidae	Cribrinopsis	fernaldi		species		Siebert & Spaulding, 1976
	imerss.org:PMLS:10806			Count: few		Andy Lamb								PRESENT				Urticina grebelnyi					iNaturalist:492672								Urticina grebelnyi							Animalia	Cnidaria	Anthozoa	Actiniaria	Actiniidae	Urticina	grebelnyi		species		Sanamyan & Sanamyan, 2006
	imerss.org:PMLS:10807					Andy Lamb		1						PRESENT				Stomphia didemon					iNaturalist:501276								Stomphia didemon							Animalia	Cnidaria	Anthozoa	Actiniaria	Actinostolidae	Stomphia	didemon		species		Siebert, 1973
	imerss.org:PMLS:10808			Count: few		Andy Lamb								PRESENT				Pachycerianthus fimbriatus					iNaturalist:47702								Pachycerianthus fimbriatus							Animalia	Cnidaria	Anthozoa	Spirularia	Cerianthidae	Pachycerianthus	fimbriatus		species		McMurrich, 1910
	imerss.org:PMLS:10809			Count: few		Andy Lamb								PRESENT				Epizoanthus scotinus					iNaturalist:429859								Epizoanthus scotinus							Animalia	Cnidaria	Anthozoa	Zoantharia	Epizoanthidae	Epizoanthus	scotinus		species		Wood, 1957
	imerss.org:PMLS:10810			Count: very abundant		Andy Lamb								PRESENT				Balanophyllia elegans					iNaturalist:51799								Balanophyllia (Balanophyllia) elegans							Animalia	Cnidaria	Anthozoa	Scleractinia	Dendrophylliidae	Balanophyllia	elegans		species		Verrill, 1864
	imerss.org:PMLS:10811			Count: very many		Andy Lamb								PRESENT				Alcyonium sp.?					iNaturalist:338004								Alcyonium							Animalia	Cnidaria	Anthozoa	Alcyonacea	Alcyoniidae	Alcyonium			genus
	imerss.org:PMLS:10812			Count: very many		Andy Lamb								PRESENT				Ptilosarcus gurneyi					iNaturalist:448320								Ptilosarcus gurneyi							Animalia	Cnidaria	Anthozoa	Pennatulacea	Pennatulidae	Ptilosarcus	gurneyi		species		(Gray, 1860)
	imerss.org:PMLS:10813			Count: some		Andy Lamb								PRESENT				Stylantheca papillosa					iNaturalist:131205								Stylantheca papillosa							Animalia	Cnidaria	Hydrozoa	Anthoathecata	Stylasteridae	Stylantheca	papillosa		species		(Dall, 1884)
	imerss.org:PMLS:10814			Count: few		Andy Lamb								PRESENT				Aglaophenia spp.					iNaturalist:51218								Aglaophenia							Animalia	Cnidaria	Hydrozoa	Leptothecata	Aglaopheniidae	Aglaophenia			genus
	imerss.org:PMLS:10815			Count: some		Andy Lamb								PRESENT				Thuiaria spp.					iNaturalist:514521								Thuiaria							Animalia	Cnidaria	Hydrozoa	Leptothecata	Sertulariidae	Thuiaria			genus
	imerss.org:PMLS:10816			Count: few		Andy Lamb								PRESENT				Selaginopsis sp.					iNaturalist:468278								Thuiaria sp.1							Animalia	Cnidaria	Hydrozoa	Leptothecata	Sertulariidae	Thuiaria	sp.1		species
	imerss.org:PMLS:10817			Count: many		Andy Lamb								PRESENT				Rhizocaulus verticillatus					iNaturalist:127158								Rhizocaulus verticillatus							Animalia	Cnidaria	Hydrozoa	Leptothecata	Campanulariidae	Rhizocaulus	verticillatus		species		(Linnaeus, 1758)
	imerss.org:PMLS:10818			Count: few		Andy Lamb								PRESENT				Plumularia setacea					iNaturalist:209141								Plumularia setacea							Animalia	Cnidaria	Hydrozoa	Leptothecata	Plumulariidae	Plumularia	setacea		species		(Linnaeus, 1758)
	imerss.org:PMLS:10819			Count: few		Andy Lamb								PRESENT				Plumularia sp.					iNaturalist:60609								Plumularia							Animalia	Cnidaria	Hydrozoa	Leptothecata	Plumulariidae	Plumularia			genus
	imerss.org:PMLS:10820			Count: few		Andy Lamb								PRESENT				Garveia annulata					iNaturalist:63662								Garveia annulata							Animalia	Cnidaria	Hydrozoa	Anthoathecata	Bougainvilliidae	Garveia	annulata		species		Nutting, 1901
	imerss.org:PMLS:10821			Count: very many		Andy Lamb								PRESENT				Schuchertinia milleri					iNaturalist:854771								Schuchertinia milleri							Animalia	Cnidaria	Hydrozoa	Anthoathecata	Hydractiniidae	Schuchertinia	milleri		species		(Torrey, 1902)
	imerss.org:PMLS:10822			Count: very many		Andy Lamb								PRESENT				Ectopleura crocea					iNaturalist:324497								Ectopleura crocea							Animalia	Cnidaria	Hydrozoa	Anthoathecata	Tubulariidae	Ectopleura	crocea		species		(Agassiz, 1862)
	imerss.org:PMLS:10823			Count: some		Andy Lamb								PRESENT				Tubularia indivisa					iNaturalist:461660								Tubularia indivisa							Animalia	Cnidaria	Hydrozoa	Anthoathecata	Tubulariidae	Tubularia	indivisa		species		Linnaeus, 1758
	imerss.org:PMLS:10824			Count: abundant		Andy Lamb								PRESENT				Similiclava nivea					iNaturalist:873890								Similiclava nivea							Animalia	Cnidaria	Hydrozoa	Anthoathecata	Similiclavidae	Similiclava	nivea		species		Calder, Choong & McDaniel, 2015
	imerss.org:PMLS:10825			Count: many		Andy Lamb								PRESENT				Thuiaria thuja					iNaturalist:873882								Thuiaria thuja							Animalia	Cnidaria	Hydrozoa	Leptothecata	Sertulariidae	Thuiaria	thuja		species		(Linnaeus, 1758)
	imerss.org:PMLS:10826			Count: very many		Andy Lamb								PRESENT				Lafoea dumosa					iNaturalist:423721								Lafoea dumosa							Animalia	Cnidaria	Hydrozoa	Leptothecata	Lafoeidae	Lafoea	dumosa		species		(Fleming, 1820)
	imerss.org:PMLS:10827			Count: abundant		Andy Lamb								PRESENT				Halecium densum					iNaturalist:874028								Halecium densum							Animalia	Cnidaria	Hydrozoa	Leptothecata	Haleciidae	Halecium	densum		species		Calkins, 1899
	imerss.org:PMLS:10828			Count: some		Andy Lamb								PRESENT				Aequorea spp.					iNaturalist:191502								Aequorea							Animalia	Cnidaria	Hydrozoa	Leptothecata	Aequoreidae	Aequorea			genus
	imerss.org:PMLS:10829			Count: few		Andy Lamb								PRESENT				Muggiaea sp.					iNaturalist:201710								Muggiaea							Animalia	Cnidaria	Hydrozoa	Siphonophorae	Diphyidae	Muggiaea			genus
	imerss.org:PMLS:10959			Count: very abundant		Andy Lamb								PRESENT				Metridium farcimen					iNaturalist:51812								Metridium farcimen							Animalia	Cnidaria	Anthozoa	Actiniaria	Metridiidae	Metridium	farcimen		species		(Brandt, 1835)
	imerss.org:PMLS:10960			Count: some		Andy Lamb								PRESENT				Urticina grebelnyi					iNaturalist:492672								Urticina grebelnyi							Animalia	Cnidaria	Anthozoa	Actiniaria	Actiniidae	Urticina	grebelnyi		species		Sanamyan & Sanamyan, 2006
	imerss.org:PMLS:10961			Count: few		Andy Lamb								PRESENT				Epiactis prolifera					iNaturalist:49060								Epiactis prolifera							Animalia	Cnidaria	Anthozoa	Actiniaria	Actiniidae	Epiactis	prolifera		species		Verrill, 1869
	imerss.org:PMLS:10962			Count: few		Andy Lamb								PRESENT				Epizoanthus scotinus					iNaturalist:429859								Epizoanthus scotinus							Animalia	Cnidaria	Anthozoa	Zoantharia	Epizoanthidae	Epizoanthus	scotinus		species		Wood, 1957
	imerss.org:PMLS:10963			Count: very abundant		Andy Lamb								PRESENT				Balanophyllia elegans					iNaturalist:51799								Balanophyllia (Balanophyllia) elegans							Animalia	Cnidaria	Anthozoa	Scleractinia	Dendrophylliidae	Balanophyllia	elegans		species		Verrill, 1864
	imerss.org:PMLS:10964			Count: very many		Andy Lamb								PRESENT				Alcyonium sp.?					iNaturalist:338004								Alcyonium							Animalia	Cnidaria	Anthozoa	Alcyonacea	Alcyoniidae	Alcyonium			genus
	imerss.org:PMLS:10965			Count: some		Andy Lamb								PRESENT				Ptilosarcus gurneyi					iNaturalist:448320								Ptilosarcus gurneyi							Animalia	Cnidaria	Anthozoa	Pennatulacea	Pennatulidae	Ptilosarcus	gurneyi		species		(Gray, 1860)
	imerss.org:PMLS:10966			Count: some		Andy Lamb								PRESENT				Stylantheca papillosa					iNaturalist:131205								Stylantheca papillosa							Animalia	Cnidaria	Hydrozoa	Anthoathecata	Stylasteridae	Stylantheca	papillosa		species		(Dall, 1884)
	imerss.org:PMLS:10967			Count: few		Andy Lamb								PRESENT				Aglaophenia spp.					iNaturalist:51218								Aglaophenia							Animalia	Cnidaria	Hydrozoa	Leptothecata	Aglaopheniidae	Aglaophenia			genus
	imerss.org:PMLS:10968			Count: some		Andy Lamb								PRESENT				Abietinaria spp.					iNaturalist:55322								Abietinaria							Animalia	Cnidaria	Hydrozoa	Leptothecata	Sertulariidae	Abietinaria			genus
	imerss.org:PMLS:10969			Count: many		Andy Lamb								PRESENT				Thuiaria spp.					iNaturalist:514521								Thuiaria							Animalia	Cnidaria	Hydrozoa	Leptothecata	Sertulariidae	Thuiaria			genus
	imerss.org:PMLS:10970			Count: many		Andy Lamb								PRESENT				Selaginopsis sp.					iNaturalist:468278								Thuiaria sp.1							Animalia	Cnidaria	Hydrozoa	Leptothecata	Sertulariidae	Thuiaria	sp.1		species
	imerss.org:PMLS:10971			Count: many		Andy Lamb								PRESENT				Rhizocaulus verticillatus					iNaturalist:127158								Rhizocaulus verticillatus							Animalia	Cnidaria	Hydrozoa	Leptothecata	Campanulariidae	Rhizocaulus	verticillatus		species		(Linnaeus, 1758)
	imerss.org:PMLS:10972			Count: some		Andy Lamb								PRESENT				Plumularia setacea					iNaturalist:209141								Plumularia setacea							Animalia	Cnidaria	Hydrozoa	Leptothecata	Plumulariidae	Plumularia	setacea		species		(Linnaeus, 1758)
	imerss.org:PMLS:10973			Count: some		Andy Lamb								PRESENT				Plumularia sp.					iNaturalist:60609								Plumularia							Animalia	Cnidaria	Hydrozoa	Leptothecata	Plumulariidae	Plumularia			genus
	imerss.org:PMLS:10974			Count: some		Andy Lamb								PRESENT				Garveia annulata					iNaturalist:63662								Garveia annulata							Animalia	Cnidaria	Hydrozoa	Anthoathecata	Bougainvilliidae	Garveia	annulata		species		Nutting, 1901
	imerss.org:PMLS:10975			Count: abundant		Andy Lamb								PRESENT				Sarsia tubulosa					iNaturalist:448319								Sarsia tubulosa							Animalia	Cnidaria	Hydrozoa	Anthoathecata	Corynidae	Sarsia	tubulosa		species		(M. Sars, 1835)
	imerss.org:PMLS:10976			Count: many		Andy Lamb								PRESENT				Ectopleura crocea					iNaturalist:324497								Ectopleura crocea							Animalia	Cnidaria	Hydrozoa	Anthoathecata	Tubulariidae	Ectopleura	crocea		species		(Agassiz, 1862)
	imerss.org:PMLS:10977			Count: some		Andy Lamb								PRESENT				Ectopleura marina					iNaturalist:492142								Ectopleura marina							Animalia	Cnidaria	Hydrozoa	Anthoathecata	Tubulariidae	Ectopleura	marina		species		(Torrey, 1902)
	imerss.org:PMLS:10978			Count: many		Andy Lamb								PRESENT				Tubularia indivisa					iNaturalist:461660								Tubularia indivisa							Animalia	Cnidaria	Hydrozoa	Anthoathecata	Tubulariidae	Tubularia	indivisa		species		Linnaeus, 1758
	imerss.org:PMLS:10979			Count: very many		Andy Lamb								PRESENT				Similiclava nivea					iNaturalist:873890								Similiclava nivea							Animalia	Cnidaria	Hydrozoa	Anthoathecata	Similiclavidae	Similiclava	nivea		species		Calder, Choong & McDaniel, 2015
	imerss.org:PMLS:10980			Count: few		Andy Lamb								PRESENT				Orthopyxis sp.					iNaturalist:500952								Orthopyxis							Animalia	Cnidaria	Hydrozoa	Leptothecata	Campanulariidae	Orthopyxis			genus
	imerss.org:PMLS:10981			Count: very many		Andy Lamb								PRESENT				Thuiaria thuja					iNaturalist:873882								Thuiaria thuja							Animalia	Cnidaria	Hydrozoa	Leptothecata	Sertulariidae	Thuiaria	thuja		species		(Linnaeus, 1758)
	imerss.org:PMLS:10982			Count: many		Andy Lamb								PRESENT				Lafoea dumosa					iNaturalist:423721								Lafoea dumosa							Animalia	Cnidaria	Hydrozoa	Leptothecata	Lafoeidae	Lafoea	dumosa		species		(Fleming, 1820)
	imerss.org:PMLS:10983			Count: very many		Andy Lamb								PRESENT				Grammaria spp.					iNaturalist:874029								Grammaria							Animalia	Cnidaria	Hydrozoa	Leptothecata	Lafoeidae	Grammaria			genus
	imerss.org:PMLS:10984			Count: very many		Andy Lamb								PRESENT				Halecium densum					iNaturalist:874028								Halecium densum							Animalia	Cnidaria	Hydrozoa	Leptothecata	Haleciidae	Halecium	densum		species		Calkins, 1899
	imerss.org:PMLS:10985					Andy Lamb		1						PRESENT				Cyanea ferruginea					iNaturalist:786996								Cyanea ferruginea							Animalia	Cnidaria	Scyphozoa	Semaeostomeae	Cyaneidae	Cyanea	ferruginea		species		Eschscholtz, 1829
	imerss.org:PMLS:10986			Count: some		Andy Lamb								PRESENT				Bougainvillia sp.					iNaturalist:247135								Bougainvillia							Animalia	Cnidaria	Hydrozoa	Anthoathecata	Bougainvilliidae	Bougainvillia			genus
	imerss.org:PMLS:10987			Count: very many		Andy Lamb								PRESENT				Aequorea spp.					iNaturalist:191502								Aequorea							Animalia	Cnidaria	Hydrozoa	Leptothecata	Aequoreidae	Aequorea			genus
	imerss.org:PMLS:10988			Count: very many		Andy Lamb								PRESENT				Clytia gregaria					iNaturalist:195428								Clytia gregaria							Animalia	Cnidaria	Hydrozoa	Leptothecata	Campanulariidae	Clytia	gregaria		species		(Agassiz, 1862)
	imerss.org:PMLS:10989			Count: many		Andy Lamb								PRESENT				Eutonina indicans					iNaturalist:348053								Eutonina indicans							Animalia	Cnidaria	Hydrozoa	Leptothecata	Eirenidae	Eutonina	indicans		species		(Romanes, 1876)
	imerss.org:PMLS:10990			Count: some		Andy Lamb								PRESENT				Sarsia spp.					iNaturalist:51653								Sarsia							Animalia	Cnidaria	Hydrozoa	Anthoathecata	Corynidae	Sarsia			genus
	imerss.org:PMLS:10991					Andy Lamb		2						PRESENT				Neoturris breviconis					iNaturalist:491131								Neoturris breviconis							Animalia	Cnidaria	Hydrozoa	Anthoathecata	Pandeidae	Neoturris	breviconis		species		(Murbach & Shearer, 1902)
	imerss.org:PMLS:10992					Andy Lamb		1						PRESENT				Melicertum octocostatum					iNaturalist:550154								Melicertum octocostatum							Animalia	Cnidaria	Hydrozoa	Leptothecata	Melicertidae	Melicertum	octocostatum		species		(M. Sars, 1835)
	imerss.org:PMLS:10993			Count: few		Andy Lamb								PRESENT				Muggiaea sp.					iNaturalist:201710								Muggiaea							Animalia	Cnidaria	Hydrozoa	Siphonophorae	Diphyidae	Muggiaea			genus
	imerss.org:PMLS:11101			Count: few		Andy Lamb								PRESENT				Metridium farcimen					iNaturalist:51812								Metridium farcimen							Animalia	Cnidaria	Anthozoa	Actiniaria	Metridiidae	Metridium	farcimen		species		(Brandt, 1835)
	imerss.org:PMLS:11102			Count: few		Andy Lamb								PRESENT				Urticina clandestina					iNaturalist:898651								Urticina clandestina							Animalia	Cnidaria	Anthozoa	Actiniaria	Actiniidae	Urticina	clandestina		species		Sanamyan N., Sanamyan K. & McDaniel, 2013
	imerss.org:PMLS:11103					Andy Lamb		2						PRESENT				Stomphia didemon					iNaturalist:501276								Stomphia didemon							Animalia	Cnidaria	Anthozoa	Actiniaria	Actinostolidae	Stomphia	didemon		species		Siebert, 1973
	imerss.org:PMLS:11104			Count: few		Andy Lamb								PRESENT				Pachycerianthus fimbriatus					iNaturalist:47702								Pachycerianthus fimbriatus							Animalia	Cnidaria	Anthozoa	Spirularia	Cerianthidae	Pachycerianthus	fimbriatus		species		McMurrich, 1910
	imerss.org:PMLS:11105			Count: few		Andy Lamb								PRESENT				Epizoanthus scotinus					iNaturalist:429859								Epizoanthus scotinus							Animalia	Cnidaria	Anthozoa	Zoantharia	Epizoanthidae	Epizoanthus	scotinus		species		Wood, 1957
	imerss.org:PMLS:11106			Count: abundant		Andy Lamb								PRESENT				Balanophyllia elegans					iNaturalist:51799								Balanophyllia (Balanophyllia) elegans							Animalia	Cnidaria	Anthozoa	Scleractinia	Dendrophylliidae	Balanophyllia	elegans		species		Verrill, 1864
	imerss.org:PMLS:11107			Count: few		Andy Lamb								PRESENT				Alcyonium sp.?					iNaturalist:338004								Alcyonium							Animalia	Cnidaria	Anthozoa	Alcyonacea	Alcyoniidae	Alcyonium			genus
	imerss.org:PMLS:11108			Count: few		Andy Lamb								PRESENT				Ptilosarcus gurneyi					iNaturalist:448320								Ptilosarcus gurneyi							Animalia	Cnidaria	Anthozoa	Pennatulacea	Pennatulidae	Ptilosarcus	gurneyi		species		(Gray, 1860)
	imerss.org:PMLS:11109			Count: few		Andy Lamb								PRESENT				Stylantheca papillosa					iNaturalist:131205								Stylantheca papillosa							Animalia	Cnidaria	Hydrozoa	Anthoathecata	Stylasteridae	Stylantheca	papillosa		species		(Dall, 1884)
	imerss.org:PMLS:11110			Count: some		Andy Lamb								PRESENT				Plumularia setacea					iNaturalist:209141								Plumularia setacea							Animalia	Cnidaria	Hydrozoa	Leptothecata	Plumulariidae	Plumularia	setacea		species		(Linnaeus, 1758)
	imerss.org:PMLS:11111			Count: many		Andy Lamb								PRESENT				Similiclava nivea					iNaturalist:873890								Similiclava nivea							Animalia	Cnidaria	Hydrozoa	Anthoathecata	Similiclavidae	Similiclava	nivea		species		Calder, Choong & McDaniel, 2015
	imerss.org:PMLS:11112			Count: some		Andy Lamb								PRESENT				Aequorea spp.					iNaturalist:191502								Aequorea							Animalia	Cnidaria	Hydrozoa	Leptothecata	Aequoreidae	Aequorea			genus
	imerss.org:PMLS:11113			Count: many		Andy Lamb								PRESENT				Neoturris breviconis					iNaturalist:491131								Neoturris breviconis							Animalia	Cnidaria	Hydrozoa	Anthoathecata	Pandeidae	Neoturris	breviconis		species		(Murbach & Shearer, 1902)
	imerss.org:PMLS:11187			Count: abundant		Andy Lamb								PRESENT				Metridium farcimen					iNaturalist:51812								Metridium farcimen							Animalia	Cnidaria	Anthozoa	Actiniaria	Metridiidae	Metridium	farcimen		species		(Brandt, 1835)
	imerss.org:PMLS:11188			Count: very many		Andy Lamb								PRESENT				Pachycerianthus fimbriatus					iNaturalist:47702								Pachycerianthus fimbriatus							Animalia	Cnidaria	Anthozoa	Spirularia	Cerianthidae	Pachycerianthus	fimbriatus		species		McMurrich, 1910
	imerss.org:PMLS:11189			Count: few		Andy Lamb								PRESENT				Epizoanthus scotinus					iNaturalist:429859								Epizoanthus scotinus							Animalia	Cnidaria	Anthozoa	Zoantharia	Epizoanthidae	Epizoanthus	scotinus		species		Wood, 1957
	imerss.org:PMLS:11190			Count: many		Andy Lamb								PRESENT				Balanophyllia elegans					iNaturalist:51799								Balanophyllia (Balanophyllia) elegans							Animalia	Cnidaria	Anthozoa	Scleractinia	Dendrophylliidae	Balanophyllia	elegans		species		Verrill, 1864
	imerss.org:PMLS:11191			Count: few		Andy Lamb								PRESENT				Alcyonium sp.?					iNaturalist:338004								Alcyonium							Animalia	Cnidaria	Anthozoa	Alcyonacea	Alcyoniidae	Alcyonium			genus
	imerss.org:PMLS:11192			Count: some		Andy Lamb								PRESENT				Ptilosarcus gurneyi					iNaturalist:448320								Ptilosarcus gurneyi							Animalia	Cnidaria	Anthozoa	Pennatulacea	Pennatulidae	Ptilosarcus	gurneyi		species		(Gray, 1860)
	imerss.org:PMLS:11193			Count: some		Andy Lamb								PRESENT				Thuiaria spp.					iNaturalist:514521								Thuiaria							Animalia	Cnidaria	Hydrozoa	Leptothecata	Sertulariidae	Thuiaria			genus
	imerss.org:PMLS:11194			Count: some		Andy Lamb								PRESENT				Obelia spp.					iNaturalist:49536								Obelia							Animalia	Cnidaria	Hydrozoa	Leptothecata	Campanulariidae	Obelia			genus
	imerss.org:PMLS:11195			Count: few		Andy Lamb								PRESENT				Similiclava nivea					iNaturalist:873890								Similiclava nivea							Animalia	Cnidaria	Hydrozoa	Anthoathecata	Similiclavidae	Similiclava	nivea		species		Calder, Choong & McDaniel, 2015
	imerss.org:PMLS:11196			Count: few		Andy Lamb								PRESENT				Aequorea spp.					iNaturalist:191502								Aequorea							Animalia	Cnidaria	Hydrozoa	Leptothecata	Aequoreidae	Aequorea			genus
	imerss.org:PMLS:11274			Count: abundant		Andy Lamb								PRESENT				Metridium farcimen					iNaturalist:51812								Metridium farcimen							Animalia	Cnidaria	Anthozoa	Actiniaria	Metridiidae	Metridium	farcimen		species		(Brandt, 1835)
	imerss.org:PMLS:11275			Count: some		Andy Lamb								PRESENT				Cribrinopsis rubens					iNaturalist:936577								Cribrinopsis rubens							Animalia	Cnidaria	Anthozoa	Actiniaria	Actiniidae	Cribrinopsis	rubens		species		Sanamyan, Sanamyan, McDaniel, Martynov, Korshunova & Bocharova, 2019
	imerss.org:PMLS:11276					Andy Lamb		2						PRESENT				Urticina grebelnyi					iNaturalist:492672								Urticina grebelnyi							Animalia	Cnidaria	Anthozoa	Actiniaria	Actiniidae	Urticina	grebelnyi		species		Sanamyan & Sanamyan, 2006
	imerss.org:PMLS:11277					Andy Lamb		1						PRESENT				Urticina clandestina					iNaturalist:898651								Urticina clandestina							Animalia	Cnidaria	Anthozoa	Actiniaria	Actiniidae	Urticina	clandestina		species		Sanamyan N., Sanamyan K. & McDaniel, 2013
	imerss.org:PMLS:11278			Count: few		Andy Lamb								PRESENT				Pachycerianthus fimbriatus					iNaturalist:47702								Pachycerianthus fimbriatus							Animalia	Cnidaria	Anthozoa	Spirularia	Cerianthidae	Pachycerianthus	fimbriatus		species		McMurrich, 1910
	imerss.org:PMLS:11279			Count: few		Andy Lamb								PRESENT				Epizoanthus scotinus					iNaturalist:429859								Epizoanthus scotinus							Animalia	Cnidaria	Anthozoa	Zoantharia	Epizoanthidae	Epizoanthus	scotinus		species		Wood, 1957
	imerss.org:PMLS:11280			Count: very many		Andy Lamb								PRESENT				Balanophyllia elegans					iNaturalist:51799								Balanophyllia (Balanophyllia) elegans							Animalia	Cnidaria	Anthozoa	Scleractinia	Dendrophylliidae	Balanophyllia	elegans		species		Verrill, 1864
	imerss.org:PMLS:11281			Count: few		Andy Lamb								PRESENT				Alcyonium sp.?					iNaturalist:338004								Alcyonium							Animalia	Cnidaria	Anthozoa	Alcyonacea	Alcyoniidae	Alcyonium			genus
	imerss.org:PMLS:11282			Count: few		Andy Lamb								PRESENT				Ptilosarcus gurneyi					iNaturalist:448320								Ptilosarcus gurneyi							Animalia	Cnidaria	Anthozoa	Pennatulacea	Pennatulidae	Ptilosarcus	gurneyi		species		(Gray, 1860)
	imerss.org:PMLS:11283			Count: few		Andy Lamb								PRESENT				Stylantheca papillosa					iNaturalist:131205								Stylantheca papillosa							Animalia	Cnidaria	Hydrozoa	Anthoathecata	Stylasteridae	Stylantheca	papillosa		species		(Dall, 1884)
	imerss.org:PMLS:11284			Count: some		Andy Lamb								PRESENT				Obelia spp.					iNaturalist:49536								Obelia							Animalia	Cnidaria	Hydrozoa	Leptothecata	Campanulariidae	Obelia			genus
	imerss.org:PMLS:11285			Count: few		Andy Lamb								PRESENT				Schuchertinia milleri					iNaturalist:854771								Schuchertinia milleri							Animalia	Cnidaria	Hydrozoa	Anthoathecata	Hydractiniidae	Schuchertinia	milleri		species		(Torrey, 1902)
	imerss.org:PMLS:11286			Count: some		Andy Lamb								PRESENT				Ectopleura marina					iNaturalist:492142								Ectopleura marina							Animalia	Cnidaria	Hydrozoa	Anthoathecata	Tubulariidae	Ectopleura	marina		species		(Torrey, 1902)
	imerss.org:PMLS:11287			Count: few		Andy Lamb								PRESENT				Similiclava nivea					iNaturalist:873890								Similiclava nivea							Animalia	Cnidaria	Hydrozoa	Anthoathecata	Similiclavidae	Similiclava	nivea		species		Calder, Choong & McDaniel, 2015
	imerss.org:PMLS:11288			Count: few		Andy Lamb								PRESENT				Aequorea spp.					iNaturalist:191502								Aequorea							Animalia	Cnidaria	Hydrozoa	Leptothecata	Aequoreidae	Aequorea			genus
	imerss.org:PMLS:11289			Count: few		Andy Lamb								PRESENT				Eutonina indicans					iNaturalist:348053								Eutonina indicans							Animalia	Cnidaria	Hydrozoa	Leptothecata	Eirenidae	Eutonina	indicans		species		(Romanes, 1876)
	imerss.org:PMLS:11290					Andy Lamb		2						PRESENT				Nanomia bijuga					iNaturalist:506580								Nanomia bijuga							Animalia	Cnidaria	Hydrozoa	Siphonophorae	Agalmatidae	Nanomia	bijuga		species		(Delle Chiaje, 1844)
	imerss.org:PMLS:11410			Count: abundant		Andy Lamb								PRESENT				Metridium farcimen					iNaturalist:51812								Metridium farcimen							Animalia	Cnidaria	Anthozoa	Actiniaria	Metridiidae	Metridium	farcimen		species		(Brandt, 1835)
	imerss.org:PMLS:11411			Count: very many		Andy Lamb								PRESENT				Cribrinopsis rubens					iNaturalist:936577								Cribrinopsis rubens							Animalia	Cnidaria	Anthozoa	Actiniaria	Actiniidae	Cribrinopsis	rubens		species		Sanamyan, Sanamyan, McDaniel, Martynov, Korshunova & Bocharova, 2019
	imerss.org:PMLS:11412			Count: few		Andy Lamb								PRESENT				Urticina grebelnyi					iNaturalist:492672								Urticina grebelnyi							Animalia	Cnidaria	Anthozoa	Actiniaria	Actiniidae	Urticina	grebelnyi		species		Sanamyan & Sanamyan, 2006
	imerss.org:PMLS:11413					Andy Lamb		1						PRESENT				Urticina clandestina					iNaturalist:898651								Urticina clandestina							Animalia	Cnidaria	Anthozoa	Actiniaria	Actiniidae	Urticina	clandestina		species		Sanamyan N., Sanamyan K. & McDaniel, 2013
	imerss.org:PMLS:11414			Count: few		Andy Lamb								PRESENT				Pachycerianthus fimbriatus					iNaturalist:47702								Pachycerianthus fimbriatus							Animalia	Cnidaria	Anthozoa	Spirularia	Cerianthidae	Pachycerianthus	fimbriatus		species		McMurrich, 1910
	imerss.org:PMLS:11415			Count: some		Andy Lamb								PRESENT				Epizoanthus scotinus					iNaturalist:429859								Epizoanthus scotinus							Animalia	Cnidaria	Anthozoa	Zoantharia	Epizoanthidae	Epizoanthus	scotinus		species		Wood, 1957
	imerss.org:PMLS:11416			Count: very many		Andy Lamb								PRESENT				Balanophyllia elegans					iNaturalist:51799								Balanophyllia (Balanophyllia) elegans							Animalia	Cnidaria	Anthozoa	Scleractinia	Dendrophylliidae	Balanophyllia	elegans		species		Verrill, 1864
	imerss.org:PMLS:11417			Count: few		Andy Lamb								PRESENT				Alcyonium sp.?					iNaturalist:338004								Alcyonium							Animalia	Cnidaria	Anthozoa	Alcyonacea	Alcyoniidae	Alcyonium			genus
	imerss.org:PMLS:11418			Count: some		Andy Lamb								PRESENT				Ptilosarcus gurneyi					iNaturalist:448320								Ptilosarcus gurneyi							Animalia	Cnidaria	Anthozoa	Pennatulacea	Pennatulidae	Ptilosarcus	gurneyi		species		(Gray, 1860)
	imerss.org:PMLS:11419			Count: some		Andy Lamb								PRESENT				Abietinaria spp.					iNaturalist:55322								Abietinaria							Animalia	Cnidaria	Hydrozoa	Leptothecata	Sertulariidae	Abietinaria			genus
	imerss.org:PMLS:11420			Count: few		Andy Lamb								PRESENT				Schuchertinia milleri					iNaturalist:854771								Schuchertinia milleri							Animalia	Cnidaria	Hydrozoa	Anthoathecata	Hydractiniidae	Schuchertinia	milleri		species		(Torrey, 1902)
	imerss.org:PMLS:11509			Count: some		Andy Lamb								PRESENT				Metridium farcimen					iNaturalist:51812								Metridium farcimen							Animalia	Cnidaria	Anthozoa	Actiniaria	Metridiidae	Metridium	farcimen		species		(Brandt, 1835)
	imerss.org:PMLS:11510			Count: few		Andy Lamb								PRESENT				Cribrinopsis fernaldi					iNaturalist:465158								Cribrinopsis fernaldi							Animalia	Cnidaria	Anthozoa	Actiniaria	Actiniidae	Cribrinopsis	fernaldi		species		Siebert & Spaulding, 1976
	imerss.org:PMLS:11511			Count: few		Andy Lamb								PRESENT				Pachycerianthus fimbriatus					iNaturalist:47702								Pachycerianthus fimbriatus							Animalia	Cnidaria	Anthozoa	Spirularia	Cerianthidae	Pachycerianthus	fimbriatus		species		McMurrich, 1910
	imerss.org:PMLS:11512			Count: few		Andy Lamb								PRESENT				Epizoanthus scotinus					iNaturalist:429859								Epizoanthus scotinus							Animalia	Cnidaria	Anthozoa	Zoantharia	Epizoanthidae	Epizoanthus	scotinus		species		Wood, 1957
	imerss.org:PMLS:11513			Count: abundant		Andy Lamb								PRESENT				Balanophyllia elegans					iNaturalist:51799								Balanophyllia (Balanophyllia) elegans							Animalia	Cnidaria	Anthozoa	Scleractinia	Dendrophylliidae	Balanophyllia	elegans		species		Verrill, 1864
	imerss.org:PMLS:11514			Count: few		Andy Lamb								PRESENT				Alcyonium sp.?					iNaturalist:338004								Alcyonium							Animalia	Cnidaria	Anthozoa	Alcyonacea	Alcyoniidae	Alcyonium			genus
	imerss.org:PMLS:11515			Count: very many		Andy Lamb								PRESENT				Ptilosarcus gurneyi					iNaturalist:448320								Ptilosarcus gurneyi							Animalia	Cnidaria	Anthozoa	Pennatulacea	Pennatulidae	Ptilosarcus	gurneyi		species		(Gray, 1860)
	imerss.org:PMLS:11516			Count: few		Andy Lamb								PRESENT				Stylantheca papillosa					iNaturalist:131205								Stylantheca papillosa							Animalia	Cnidaria	Hydrozoa	Anthoathecata	Stylasteridae	Stylantheca	papillosa		species		(Dall, 1884)
	imerss.org:PMLS:11517			Count: few		Andy Lamb								PRESENT				Ectopleura crocea					iNaturalist:324497								Ectopleura crocea							Animalia	Cnidaria	Hydrozoa	Anthoathecata	Tubulariidae	Ectopleura	crocea		species		(Agassiz, 1862)
	imerss.org:PMLS:11605			Count: very abundant		Andy Lamb								PRESENT				Metridium farcimen					iNaturalist:51812								Metridium farcimen							Animalia	Cnidaria	Anthozoa	Actiniaria	Metridiidae	Metridium	farcimen		species		(Brandt, 1835)
	imerss.org:PMLS:11606			Count: very many		Andy Lamb								PRESENT				Cribrinopsis rubens					iNaturalist:936577								Cribrinopsis rubens							Animalia	Cnidaria	Anthozoa	Actiniaria	Actiniidae	Cribrinopsis	rubens		species		Sanamyan, Sanamyan, McDaniel, Martynov, Korshunova & Bocharova, 2019
	imerss.org:PMLS:11607			Count: very many		Andy Lamb								PRESENT				Pachycerianthus fimbriatus					iNaturalist:47702								Pachycerianthus fimbriatus							Animalia	Cnidaria	Anthozoa	Spirularia	Cerianthidae	Pachycerianthus	fimbriatus		species		McMurrich, 1910
	imerss.org:PMLS:11608			Count: some		Andy Lamb								PRESENT				Epizoanthus scotinus					iNaturalist:429859								Epizoanthus scotinus							Animalia	Cnidaria	Anthozoa	Zoantharia	Epizoanthidae	Epizoanthus	scotinus		species		Wood, 1957
	imerss.org:PMLS:11609			Count: abundant		Andy Lamb								PRESENT				Balanophyllia elegans					iNaturalist:51799								Balanophyllia (Balanophyllia) elegans							Animalia	Cnidaria	Anthozoa	Scleractinia	Dendrophylliidae	Balanophyllia	elegans		species		Verrill, 1864
	imerss.org:PMLS:11610			Count: some		Andy Lamb								PRESENT				Alcyonium sp.?					iNaturalist:338004								Alcyonium							Animalia	Cnidaria	Anthozoa	Alcyonacea	Alcyoniidae	Alcyonium			genus
	imerss.org:PMLS:11611			Count: some		Andy Lamb								PRESENT				Ptilosarcus gurneyi					iNaturalist:448320								Ptilosarcus gurneyi							Animalia	Cnidaria	Anthozoa	Pennatulacea	Pennatulidae	Ptilosarcus	gurneyi		species		(Gray, 1860)
	imerss.org:PMLS:11612			Count: some		Andy Lamb								PRESENT				Abietinaria spp.					iNaturalist:55322								Abietinaria							Animalia	Cnidaria	Hydrozoa	Leptothecata	Sertulariidae	Abietinaria			genus
	imerss.org:PMLS:11613			Count: some		Andy Lamb								PRESENT				Schuchertinia milleri					iNaturalist:854771								Schuchertinia milleri							Animalia	Cnidaria	Hydrozoa	Anthoathecata	Hydractiniidae	Schuchertinia	milleri		species		(Torrey, 1902)
	imerss.org:PMLS:11614			Count: few		Andy Lamb								PRESENT				Ectopleura crocea					iNaturalist:324497								Ectopleura crocea							Animalia	Cnidaria	Hydrozoa	Anthoathecata	Tubulariidae	Ectopleura	crocea		species		(Agassiz, 1862)
	imerss.org:PMLS:11615			Count: some		Andy Lamb								PRESENT				Aequorea spp.					iNaturalist:191502								Aequorea							Animalia	Cnidaria	Hydrozoa	Leptothecata	Aequoreidae	Aequorea			genus
	imerss.org:PMLS:11616			Count: few		Andy Lamb								PRESENT				Muggiaea sp.					iNaturalist:201710								Muggiaea							Animalia	Cnidaria	Hydrozoa	Siphonophorae	Diphyidae	Muggiaea			genus
	imerss.org:PMLS:11707			Count: abundant		Andy Lamb								PRESENT				Metridium farcimen					iNaturalist:51812								Metridium farcimen							Animalia	Cnidaria	Anthozoa	Actiniaria	Metridiidae	Metridium	farcimen		species		(Brandt, 1835)
	imerss.org:PMLS:11708			Count: many		Andy Lamb								PRESENT				Cribrinopsis rubens					iNaturalist:936577								Cribrinopsis rubens							Animalia	Cnidaria	Anthozoa	Actiniaria	Actiniidae	Cribrinopsis	rubens		species		Sanamyan, Sanamyan, McDaniel, Martynov, Korshunova & Bocharova, 2019
	imerss.org:PMLS:11709					Andy Lamb		2						PRESENT				Urticina grebelnyi					iNaturalist:492672								Urticina grebelnyi							Animalia	Cnidaria	Anthozoa	Actiniaria	Actiniidae	Urticina	grebelnyi		species		Sanamyan & Sanamyan, 2006
	imerss.org:PMLS:11710					Andy Lamb		2						PRESENT				Stomphia didemon					iNaturalist:501276								Stomphia didemon							Animalia	Cnidaria	Anthozoa	Actiniaria	Actinostolidae	Stomphia	didemon		species		Siebert, 1973
	imerss.org:PMLS:11711			Count: few		Andy Lamb								PRESENT				Pachycerianthus fimbriatus					iNaturalist:47702								Pachycerianthus fimbriatus							Animalia	Cnidaria	Anthozoa	Spirularia	Cerianthidae	Pachycerianthus	fimbriatus		species		McMurrich, 1910
	imerss.org:PMLS:11712					Andy Lamb		1						PRESENT				Epizoanthus scotinus					iNaturalist:429859								Epizoanthus scotinus							Animalia	Cnidaria	Anthozoa	Zoantharia	Epizoanthidae	Epizoanthus	scotinus		species		Wood, 1957
	imerss.org:PMLS:11713			Count: many		Andy Lamb								PRESENT				Balanophyllia elegans					iNaturalist:51799								Balanophyllia (Balanophyllia) elegans							Animalia	Cnidaria	Anthozoa	Scleractinia	Dendrophylliidae	Balanophyllia	elegans		species		Verrill, 1864
	imerss.org:PMLS:11714					Andy Lamb		3						PRESENT				Alcyonium sp.?					iNaturalist:338004								Alcyonium							Animalia	Cnidaria	Anthozoa	Alcyonacea	Alcyoniidae	Alcyonium			genus
	imerss.org:PMLS:11715			Count: some		Andy Lamb								PRESENT				Plumularia sp.					iNaturalist:60609								Plumularia							Animalia	Cnidaria	Hydrozoa	Leptothecata	Plumulariidae	Plumularia			genus
	imerss.org:PMLS:11716			Count: many		Andy Lamb								PRESENT				Obelia spp.					iNaturalist:49536								Obelia							Animalia	Cnidaria	Hydrozoa	Leptothecata	Campanulariidae	Obelia			genus
	imerss.org:PMLS:11717			Count: few		Andy Lamb								PRESENT				Similiclava nivea					iNaturalist:873890								Similiclava nivea							Animalia	Cnidaria	Hydrozoa	Anthoathecata	Similiclavidae	Similiclava	nivea		species		Calder, Choong & McDaniel, 2015
	imerss.org:PMLS:11718			Count: few		Andy Lamb								PRESENT				Aequorea spp.					iNaturalist:191502								Aequorea							Animalia	Cnidaria	Hydrozoa	Leptothecata	Aequoreidae	Aequorea			genus
	imerss.org:PMLS:11799			Count: very many		Andy Lamb								PRESENT				Metridium farcimen					iNaturalist:51812								Metridium farcimen							Animalia	Cnidaria	Anthozoa	Actiniaria	Metridiidae	Metridium	farcimen		species		(Brandt, 1835)
	imerss.org:PMLS:11800			Count: few		Andy Lamb								PRESENT				Cribrinopsis fernaldi					iNaturalist:465158								Cribrinopsis fernaldi							Animalia	Cnidaria	Anthozoa	Actiniaria	Actiniidae	Cribrinopsis	fernaldi		species		Siebert & Spaulding, 1976
	imerss.org:PMLS:11801					Andy Lamb		1						PRESENT				Urticina clandestina					iNaturalist:898651								Urticina clandestina							Animalia	Cnidaria	Anthozoa	Actiniaria	Actiniidae	Urticina	clandestina		species		Sanamyan N., Sanamyan K. & McDaniel, 2013
	imerss.org:PMLS:11802					Andy Lamb		2						PRESENT				Stomphia didemon					iNaturalist:501276								Stomphia didemon							Animalia	Cnidaria	Anthozoa	Actiniaria	Actinostolidae	Stomphia	didemon		species		Siebert, 1973
	imerss.org:PMLS:11803			Count: some		Andy Lamb								PRESENT				Pachycerianthus fimbriatus					iNaturalist:47702								Pachycerianthus fimbriatus							Animalia	Cnidaria	Anthozoa	Spirularia	Cerianthidae	Pachycerianthus	fimbriatus		species		McMurrich, 1910
	imerss.org:PMLS:11804			Count: few		Andy Lamb								PRESENT				Epizoanthus scotinus					iNaturalist:429859								Epizoanthus scotinus							Animalia	Cnidaria	Anthozoa	Zoantharia	Epizoanthidae	Epizoanthus	scotinus		species		Wood, 1957
	imerss.org:PMLS:11805			Count: very abundant		Andy Lamb								PRESENT				Balanophyllia elegans					iNaturalist:51799								Balanophyllia (Balanophyllia) elegans							Animalia	Cnidaria	Anthozoa	Scleractinia	Dendrophylliidae	Balanophyllia	elegans		species		Verrill, 1864
	imerss.org:PMLS:11806			Count: few		Andy Lamb								PRESENT				Alcyonium sp.?					iNaturalist:338004								Alcyonium							Animalia	Cnidaria	Anthozoa	Alcyonacea	Alcyoniidae	Alcyonium			genus
	imerss.org:PMLS:11807			Count: few		Andy Lamb								PRESENT				Ptilosarcus gurneyi					iNaturalist:448320								Ptilosarcus gurneyi							Animalia	Cnidaria	Anthozoa	Pennatulacea	Pennatulidae	Ptilosarcus	gurneyi		species		(Gray, 1860)
	imerss.org:PMLS:11808			Count: few		Andy Lamb								PRESENT				Stylantheca papillosa					iNaturalist:131205								Stylantheca papillosa							Animalia	Cnidaria	Hydrozoa	Anthoathecata	Stylasteridae	Stylantheca	papillosa		species		(Dall, 1884)
	imerss.org:PMLS:11809			Count: few		Andy Lamb								PRESENT				Abietinaria spp.					iNaturalist:55322								Abietinaria							Animalia	Cnidaria	Hydrozoa	Leptothecata	Sertulariidae	Abietinaria			genus
	imerss.org:PMLS:11810			Count: few		Andy Lamb								PRESENT				Similiclava nivea					iNaturalist:873890								Similiclava nivea							Animalia	Cnidaria	Hydrozoa	Anthoathecata	Similiclavidae	Similiclava	nivea		species		Calder, Choong & McDaniel, 2015
	imerss.org:PMLS:11811			Count: few		Andy Lamb								PRESENT				Aequorea spp.					iNaturalist:191502								Aequorea							Animalia	Cnidaria	Hydrozoa	Leptothecata	Aequoreidae	Aequorea			genus
	imerss.org:PMLS:11900			Count: abundant		Andy Lamb								PRESENT				Metridium farcimen					iNaturalist:51812								Metridium farcimen							Animalia	Cnidaria	Anthozoa	Actiniaria	Metridiidae	Metridium	farcimen		species		(Brandt, 1835)
	imerss.org:PMLS:11901			Count: very many		Andy Lamb								PRESENT				Urticina grebelnyi					iNaturalist:492672								Urticina grebelnyi							Animalia	Cnidaria	Anthozoa	Actiniaria	Actiniidae	Urticina	grebelnyi		species		Sanamyan & Sanamyan, 2006
	imerss.org:PMLS:11902			Count: some		Andy Lamb								PRESENT				Balanophyllia elegans					iNaturalist:51799								Balanophyllia (Balanophyllia) elegans							Animalia	Cnidaria	Anthozoa	Scleractinia	Dendrophylliidae	Balanophyllia	elegans		species		Verrill, 1864
	imerss.org:PMLS:11903			Count: very many		Andy Lamb								PRESENT				Stylantheca papillosa					iNaturalist:131205								Stylantheca papillosa							Animalia	Cnidaria	Hydrozoa	Anthoathecata	Stylasteridae	Stylantheca	papillosa		species		(Dall, 1884)
	imerss.org:PMLS:11904			Count: many		Andy Lamb								PRESENT				Abietinaria spp.					iNaturalist:55322								Abietinaria							Animalia	Cnidaria	Hydrozoa	Leptothecata	Sertulariidae	Abietinaria			genus
	imerss.org:PMLS:11905			Count: some		Andy Lamb								PRESENT				Plumularia setacea					iNaturalist:209141								Plumularia setacea							Animalia	Cnidaria	Hydrozoa	Leptothecata	Plumulariidae	Plumularia	setacea		species		(Linnaeus, 1758)
	imerss.org:PMLS:11906			Count: few		Andy Lamb								PRESENT				Garveia annulata					iNaturalist:63662								Garveia annulata							Animalia	Cnidaria	Hydrozoa	Anthoathecata	Bougainvilliidae	Garveia	annulata		species		Nutting, 1901
	imerss.org:PMLS:11907			Count: many		Andy Lamb								PRESENT				Ectopleura crocea					iNaturalist:324497								Ectopleura crocea							Animalia	Cnidaria	Hydrozoa	Anthoathecata	Tubulariidae	Ectopleura	crocea		species		(Agassiz, 1862)
	imerss.org:PMLS:11908			Count: abundant		Andy Lamb								PRESENT				Orthopyxis sp.					iNaturalist:500952								Orthopyxis							Animalia	Cnidaria	Hydrozoa	Leptothecata	Campanulariidae	Orthopyxis			genus
	imerss.org:PMLS:11909			Count: some		Andy Lamb								PRESENT				Mitrocoma cellularia					iNaturalist:493918								Mitrocoma cellularia							Animalia	Cnidaria	Hydrozoa	Leptothecata	Mitrocomidae	Mitrocoma	cellularia		species		(Agassiz, 1862)
	imerss.org:PMLS:12006			Count: very many		Andy Lamb								PRESENT				Metridium farcimen					iNaturalist:51812								Metridium farcimen							Animalia	Cnidaria	Anthozoa	Actiniaria	Metridiidae	Metridium	farcimen		species		(Brandt, 1835)
	imerss.org:PMLS:12007			Count: few		Andy Lamb								PRESENT				Urticina grebelnyi					iNaturalist:492672								Urticina grebelnyi							Animalia	Cnidaria	Anthozoa	Actiniaria	Actiniidae	Urticina	grebelnyi		species		Sanamyan & Sanamyan, 2006
	imerss.org:PMLS:12008			Count: few		Andy Lamb								PRESENT				Pachycerianthus fimbriatus					iNaturalist:47702								Pachycerianthus fimbriatus							Animalia	Cnidaria	Anthozoa	Spirularia	Cerianthidae	Pachycerianthus	fimbriatus		species		McMurrich, 1910
	imerss.org:PMLS:12009			Count: very many		Andy Lamb								PRESENT				Balanophyllia elegans					iNaturalist:51799								Balanophyllia (Balanophyllia) elegans							Animalia	Cnidaria	Anthozoa	Scleractinia	Dendrophylliidae	Balanophyllia	elegans		species		Verrill, 1864
	imerss.org:PMLS:12010			Count: some		Andy Lamb								PRESENT				Stylantheca papillosa					iNaturalist:131205								Stylantheca papillosa							Animalia	Cnidaria	Hydrozoa	Anthoathecata	Stylasteridae	Stylantheca	papillosa		species		(Dall, 1884)
	imerss.org:PMLS:12011			Count: very many		Andy Lamb								PRESENT				Plumularia sp.					iNaturalist:60609								Plumularia							Animalia	Cnidaria	Hydrozoa	Leptothecata	Plumulariidae	Plumularia			genus
	imerss.org:PMLS:12012			Count: abundant		Andy Lamb								PRESENT				Ectopleura crocea					iNaturalist:324497								Ectopleura crocea							Animalia	Cnidaria	Hydrozoa	Anthoathecata	Tubulariidae	Ectopleura	crocea		species		(Agassiz, 1862)
	imerss.org:PMLS:12013			Count: some		Andy Lamb								PRESENT				Orthopyxis sp.					iNaturalist:500952								Orthopyxis							Animalia	Cnidaria	Hydrozoa	Leptothecata	Campanulariidae	Orthopyxis			genus
	imerss.org:PMLS:12014			Count: few		Andy Lamb								PRESENT				Lafoea dumosa					iNaturalist:423721								Lafoea dumosa							Animalia	Cnidaria	Hydrozoa	Leptothecata	Lafoeidae	Lafoea	dumosa		species		(Fleming, 1820)
	imerss.org:PMLS:12094			Count: very many		Andy Lamb								PRESENT				Metridium farcimen					iNaturalist:51812								Metridium farcimen							Animalia	Cnidaria	Anthozoa	Actiniaria	Metridiidae	Metridium	farcimen		species		(Brandt, 1835)
	imerss.org:PMLS:12095			Count: few		Andy Lamb								PRESENT				Urticina clandestina					iNaturalist:898651								Urticina clandestina							Animalia	Cnidaria	Anthozoa	Actiniaria	Actiniidae	Urticina	clandestina		species		Sanamyan N., Sanamyan K. & McDaniel, 2013
	imerss.org:PMLS:12096			Count: few		Andy Lamb								PRESENT				Pachycerianthus fimbriatus					iNaturalist:47702								Pachycerianthus fimbriatus							Animalia	Cnidaria	Anthozoa	Spirularia	Cerianthidae	Pachycerianthus	fimbriatus		species		McMurrich, 1910
	imerss.org:PMLS:12097			Count: many		Andy Lamb								PRESENT				Balanophyllia elegans					iNaturalist:51799								Balanophyllia (Balanophyllia) elegans							Animalia	Cnidaria	Anthozoa	Scleractinia	Dendrophylliidae	Balanophyllia	elegans		species		Verrill, 1864
	imerss.org:PMLS:12098			Count: few		Andy Lamb								PRESENT				Alcyonium sp.?					iNaturalist:338004								Alcyonium							Animalia	Cnidaria	Anthozoa	Alcyonacea	Alcyoniidae	Alcyonium			genus
	imerss.org:PMLS:12099			Count: few		Andy Lamb								PRESENT				Stylantheca papillosa					iNaturalist:131205								Stylantheca papillosa							Animalia	Cnidaria	Hydrozoa	Anthoathecata	Stylasteridae	Stylantheca	papillosa		species		(Dall, 1884)
	imerss.org:PMLS:12100			Count: some		Andy Lamb								PRESENT				Thuiaria spp.					iNaturalist:514521								Thuiaria							Animalia	Cnidaria	Hydrozoa	Leptothecata	Sertulariidae	Thuiaria			genus
	imerss.org:PMLS:12101					Andy Lamb		2						PRESENT				Aurelia labiata					iNaturalist:130235								Aurelia labiata							Animalia	Cnidaria	Scyphozoa	Semaeostomeae	Ulmaridae	Aurelia	labiata		species		Chamisso & Eysenhardt, 1821
	imerss.org:PMLS:12194			Count: some		Andy Lamb								PRESENT				Metridium farcimen					iNaturalist:51812								Metridium farcimen							Animalia	Cnidaria	Anthozoa	Actiniaria	Metridiidae	Metridium	farcimen		species		(Brandt, 1835)
	imerss.org:PMLS:12195			Count: few		Andy Lamb								PRESENT				Pachycerianthus fimbriatus					iNaturalist:47702								Pachycerianthus fimbriatus							Animalia	Cnidaria	Anthozoa	Spirularia	Cerianthidae	Pachycerianthus	fimbriatus		species		McMurrich, 1910
	imerss.org:PMLS:12196			Count: some		Andy Lamb								PRESENT				Balanophyllia elegans					iNaturalist:51799								Balanophyllia (Balanophyllia) elegans							Animalia	Cnidaria	Anthozoa	Scleractinia	Dendrophylliidae	Balanophyllia	elegans		species		Verrill, 1864
	imerss.org:PMLS:12197			Count: some		Andy Lamb								PRESENT				Alcyonium sp.?					iNaturalist:338004								Alcyonium							Animalia	Cnidaria	Anthozoa	Alcyonacea	Alcyoniidae	Alcyonium			genus
	imerss.org:PMLS:12198			Count: few		Andy Lamb								PRESENT				Ptilosarcus gurneyi					iNaturalist:448320								Ptilosarcus gurneyi							Animalia	Cnidaria	Anthozoa	Pennatulacea	Pennatulidae	Ptilosarcus	gurneyi		species		(Gray, 1860)
	imerss.org:PMLS:12199			Count: few		Andy Lamb								PRESENT				Stylantheca papillosa					iNaturalist:131205								Stylantheca papillosa							Animalia	Cnidaria	Hydrozoa	Anthoathecata	Stylasteridae	Stylantheca	papillosa		species		(Dall, 1884)
	imerss.org:PMLS:12200			Count: some		Andy Lamb								PRESENT				Ectopleura crocea					iNaturalist:324497								Ectopleura crocea							Animalia	Cnidaria	Hydrozoa	Anthoathecata	Tubulariidae	Ectopleura	crocea		species		(Agassiz, 1862)
	imerss.org:PMLS:12201			Count: few		Andy Lamb								PRESENT				Mitrocoma cellularia					iNaturalist:493918								Mitrocoma cellularia							Animalia	Cnidaria	Hydrozoa	Leptothecata	Mitrocomidae	Mitrocoma	cellularia		species		(Agassiz, 1862)
	imerss.org:PMLS:12285			Count: few		Andy Lamb								PRESENT				Metridium farcimen					iNaturalist:51812								Metridium farcimen							Animalia	Cnidaria	Anthozoa	Actiniaria	Metridiidae	Metridium	farcimen		species		(Brandt, 1835)
	imerss.org:PMLS:12286			Count: few		Andy Lamb								PRESENT				Pachycerianthus fimbriatus					iNaturalist:47702								Pachycerianthus fimbriatus							Animalia	Cnidaria	Anthozoa	Spirularia	Cerianthidae	Pachycerianthus	fimbriatus		species		McMurrich, 1910
	imerss.org:PMLS:12287			Count: very abundant		Andy Lamb								PRESENT				Balanophyllia elegans					iNaturalist:51799								Balanophyllia (Balanophyllia) elegans							Animalia	Cnidaria	Anthozoa	Scleractinia	Dendrophylliidae	Balanophyllia	elegans		species		Verrill, 1864
	imerss.org:PMLS:12288					Andy Lamb		1						PRESENT				Alcyonium sp.?					iNaturalist:338004								Alcyonium							Animalia	Cnidaria	Anthozoa	Alcyonacea	Alcyoniidae	Alcyonium			genus
	imerss.org:PMLS:12289					Andy Lamb		2						PRESENT				Ptilosarcus gurneyi					iNaturalist:448320								Ptilosarcus gurneyi							Animalia	Cnidaria	Anthozoa	Pennatulacea	Pennatulidae	Ptilosarcus	gurneyi		species		(Gray, 1860)
	imerss.org:PMLS:12290			Count: some		Andy Lamb								PRESENT				Stylantheca papillosa					iNaturalist:131205								Stylantheca papillosa							Animalia	Cnidaria	Hydrozoa	Anthoathecata	Stylasteridae	Stylantheca	papillosa		species		(Dall, 1884)
	imerss.org:PMLS:12291			Count: few		Andy Lamb								PRESENT				Thuiaria spp.					iNaturalist:514521								Thuiaria							Animalia	Cnidaria	Hydrozoa	Leptothecata	Sertulariidae	Thuiaria			genus
	imerss.org:PMLS:12292					Andy Lamb		1						PRESENT				Schuchertinia milleri					iNaturalist:854771								Schuchertinia milleri							Animalia	Cnidaria	Hydrozoa	Anthoathecata	Hydractiniidae	Schuchertinia	milleri		species		(Torrey, 1902)
	imerss.org:PMLS:12293			Count: some		Andy Lamb								PRESENT				Ectopleura crocea					iNaturalist:324497								Ectopleura crocea							Animalia	Cnidaria	Hydrozoa	Anthoathecata	Tubulariidae	Ectopleura	crocea		species		(Agassiz, 1862)
	imerss.org:PMLS:12294			Count: few		Andy Lamb								PRESENT				Similiclava nivea					iNaturalist:873890								Similiclava nivea							Animalia	Cnidaria	Hydrozoa	Anthoathecata	Similiclavidae	Similiclava	nivea		species		Calder, Choong & McDaniel, 2015
	imerss.org:PMLS:12295			Count: few		Andy Lamb								PRESENT				Aequorea spp.					iNaturalist:191502								Aequorea							Animalia	Cnidaria	Hydrozoa	Leptothecata	Aequoreidae	Aequorea			genus
	imerss.org:PMLS:12296					Andy Lamb		1						PRESENT				Nanomia bijuga					iNaturalist:506580								Nanomia bijuga							Animalia	Cnidaria	Hydrozoa	Siphonophorae	Agalmatidae	Nanomia	bijuga		species		(Delle Chiaje, 1844)
	imerss.org:PMLS:12363			Count: abundant		Andy Lamb								PRESENT				Metridium farcimen					iNaturalist:51812								Metridium farcimen							Animalia	Cnidaria	Anthozoa	Actiniaria	Metridiidae	Metridium	farcimen		species		(Brandt, 1835)
	imerss.org:PMLS:12364			Count: some		Andy Lamb								PRESENT				Cribrinopsis rubens					iNaturalist:936577								Cribrinopsis rubens							Animalia	Cnidaria	Anthozoa	Actiniaria	Actiniidae	Cribrinopsis	rubens		species		Sanamyan, Sanamyan, McDaniel, Martynov, Korshunova & Bocharova, 2019
	imerss.org:PMLS:12365					Andy Lamb		1						PRESENT				Urticina grebelnyi					iNaturalist:492672								Urticina grebelnyi							Animalia	Cnidaria	Anthozoa	Actiniaria	Actiniidae	Urticina	grebelnyi		species		Sanamyan & Sanamyan, 2006
	imerss.org:PMLS:12366			Count: many		Andy Lamb								PRESENT				Balanophyllia elegans					iNaturalist:51799								Balanophyllia (Balanophyllia) elegans							Animalia	Cnidaria	Anthozoa	Scleractinia	Dendrophylliidae	Balanophyllia	elegans		species		Verrill, 1864
	imerss.org:PMLS:12367			Count: few		Andy Lamb								PRESENT				Aequorea spp.					iNaturalist:191502								Aequorea							Animalia	Cnidaria	Hydrozoa	Leptothecata	Aequoreidae	Aequorea			genus
	imerss.org:PMLS:12439			Count: very many		Andy Lamb								PRESENT				Metridium farcimen					iNaturalist:51812								Metridium farcimen							Animalia	Cnidaria	Anthozoa	Actiniaria	Metridiidae	Metridium	farcimen		species		(Brandt, 1835)
	imerss.org:PMLS:12440			Count: few		Andy Lamb								PRESENT				Urticina clandestina					iNaturalist:898651								Urticina clandestina							Animalia	Cnidaria	Anthozoa	Actiniaria	Actiniidae	Urticina	clandestina		species		Sanamyan N., Sanamyan K. & McDaniel, 2013
	imerss.org:PMLS:12441			Count: few		Andy Lamb								PRESENT				Pachycerianthus fimbriatus					iNaturalist:47702								Pachycerianthus fimbriatus							Animalia	Cnidaria	Anthozoa	Spirularia	Cerianthidae	Pachycerianthus	fimbriatus		species		McMurrich, 1910
	imerss.org:PMLS:12442			Count: very abundant		Andy Lamb								PRESENT				Balanophyllia elegans					iNaturalist:51799								Balanophyllia (Balanophyllia) elegans							Animalia	Cnidaria	Anthozoa	Scleractinia	Dendrophylliidae	Balanophyllia	elegans		species		Verrill, 1864
	imerss.org:PMLS:12443			Count: very many		Andy Lamb								PRESENT				Ptilosarcus gurneyi					iNaturalist:448320								Ptilosarcus gurneyi							Animalia	Cnidaria	Anthozoa	Pennatulacea	Pennatulidae	Ptilosarcus	gurneyi		species		(Gray, 1860)
	imerss.org:PMLS:12444			Count: few		Andy Lamb								PRESENT				Stylantheca papillosa					iNaturalist:131205								Stylantheca papillosa							Animalia	Cnidaria	Hydrozoa	Anthoathecata	Stylasteridae	Stylantheca	papillosa		species		(Dall, 1884)
	imerss.org:PMLS:12445			Count: few		Andy Lamb								PRESENT				Abietinaria spp.					iNaturalist:55322								Abietinaria							Animalia	Cnidaria	Hydrozoa	Leptothecata	Sertulariidae	Abietinaria			genus
	imerss.org:PMLS:12446			Count: few		Andy Lamb								PRESENT				Ectopleura crocea					iNaturalist:324497								Ectopleura crocea							Animalia	Cnidaria	Hydrozoa	Anthoathecata	Tubulariidae	Ectopleura	crocea		species		(Agassiz, 1862)
	imerss.org:PMLS:12447			Count: few		Andy Lamb								PRESENT				Similiclava nivea					iNaturalist:873890								Similiclava nivea							Animalia	Cnidaria	Hydrozoa	Anthoathecata	Similiclavidae	Similiclava	nivea		species		Calder, Choong & McDaniel, 2015
	imerss.org:PMLS:12448			Count: few		Andy Lamb								PRESENT				Aurelia labiata					iNaturalist:130235								Aurelia labiata							Animalia	Cnidaria	Scyphozoa	Semaeostomeae	Ulmaridae	Aurelia	labiata		species		Chamisso & Eysenhardt, 1821
	imerss.org:PMLS:12449			Count: some		Andy Lamb								PRESENT				Aequorea spp.					iNaturalist:191502								Aequorea							Animalia	Cnidaria	Hydrozoa	Leptothecata	Aequoreidae	Aequorea			genus
	imerss.org:PMLS:12519			Count: very abundant		Andy Lamb								PRESENT				Metridium farcimen					iNaturalist:51812								Metridium farcimen							Animalia	Cnidaria	Anthozoa	Actiniaria	Metridiidae	Metridium	farcimen		species		(Brandt, 1835)
	imerss.org:PMLS:12520			Count: many		Andy Lamb								PRESENT				Cribrinopsis rubens					iNaturalist:936577								Cribrinopsis rubens							Animalia	Cnidaria	Anthozoa	Actiniaria	Actiniidae	Cribrinopsis	rubens		species		Sanamyan, Sanamyan, McDaniel, Martynov, Korshunova & Bocharova, 2019
	imerss.org:PMLS:12521			Count: abundant		Andy Lamb								PRESENT				Pachycerianthus fimbriatus					iNaturalist:47702								Pachycerianthus fimbriatus							Animalia	Cnidaria	Anthozoa	Spirularia	Cerianthidae	Pachycerianthus	fimbriatus		species		McMurrich, 1910
	imerss.org:PMLS:12522			Count: some		Andy Lamb								PRESENT				Epizoanthus scotinus					iNaturalist:429859								Epizoanthus scotinus							Animalia	Cnidaria	Anthozoa	Zoantharia	Epizoanthidae	Epizoanthus	scotinus		species		Wood, 1957
	imerss.org:PMLS:12523			Count: very many		Andy Lamb								PRESENT				Balanophyllia elegans					iNaturalist:51799								Balanophyllia (Balanophyllia) elegans							Animalia	Cnidaria	Anthozoa	Scleractinia	Dendrophylliidae	Balanophyllia	elegans		species		Verrill, 1864
	imerss.org:PMLS:12524					Andy Lamb		2						PRESENT				Alcyonium sp.?					iNaturalist:338004								Alcyonium							Animalia	Cnidaria	Anthozoa	Alcyonacea	Alcyoniidae	Alcyonium			genus
	imerss.org:PMLS:12525			Count: many		Andy Lamb								PRESENT				Ptilosarcus gurneyi					iNaturalist:448320								Ptilosarcus gurneyi							Animalia	Cnidaria	Anthozoa	Pennatulacea	Pennatulidae	Ptilosarcus	gurneyi		species		(Gray, 1860)
	imerss.org:PMLS:12526			Count: few		Andy Lamb								PRESENT				Stylantheca papillosa					iNaturalist:131205								Stylantheca papillosa							Animalia	Cnidaria	Hydrozoa	Anthoathecata	Stylasteridae	Stylantheca	papillosa		species		(Dall, 1884)
	imerss.org:PMLS:12527			Count: some		Andy Lamb								PRESENT				Thuiaria spp.					iNaturalist:514521								Thuiaria							Animalia	Cnidaria	Hydrozoa	Leptothecata	Sertulariidae	Thuiaria			genus
	imerss.org:PMLS:12528			Count: few		Andy Lamb								PRESENT				Plumularia sp.					iNaturalist:60609								Plumularia							Animalia	Cnidaria	Hydrozoa	Leptothecata	Plumulariidae	Plumularia			genus
	imerss.org:PMLS:12529			Count: few		Andy Lamb								PRESENT				Similiclava nivea					iNaturalist:873890								Similiclava nivea							Animalia	Cnidaria	Hydrozoa	Anthoathecata	Similiclavidae	Similiclava	nivea		species		Calder, Choong & McDaniel, 2015
	imerss.org:PMLS:12530			Count: many		Andy Lamb								PRESENT				Aequorea spp.					iNaturalist:191502								Aequorea							Animalia	Cnidaria	Hydrozoa	Leptothecata	Aequoreidae	Aequorea			genus
	imerss.org:PMLS:12623			Count: some		Andy Lamb								PRESENT				Metridium farcimen					iNaturalist:51812								Metridium farcimen							Animalia	Cnidaria	Anthozoa	Actiniaria	Metridiidae	Metridium	farcimen		species		(Brandt, 1835)
	imerss.org:PMLS:12624			Count: few		Andy Lamb								PRESENT				Pachycerianthus fimbriatus					iNaturalist:47702								Pachycerianthus fimbriatus							Animalia	Cnidaria	Anthozoa	Spirularia	Cerianthidae	Pachycerianthus	fimbriatus		species		McMurrich, 1910
	imerss.org:PMLS:12625			Count: some		Andy Lamb								PRESENT				Epizoanthus scotinus					iNaturalist:429859								Epizoanthus scotinus							Animalia	Cnidaria	Anthozoa	Zoantharia	Epizoanthidae	Epizoanthus	scotinus		species		Wood, 1957
	imerss.org:PMLS:12626			Count: abundant		Andy Lamb								PRESENT				Balanophyllia elegans					iNaturalist:51799								Balanophyllia (Balanophyllia) elegans							Animalia	Cnidaria	Anthozoa	Scleractinia	Dendrophylliidae	Balanophyllia	elegans		species		Verrill, 1864
	imerss.org:PMLS:12627			Count: few		Andy Lamb								PRESENT				Alcyonium sp.?					iNaturalist:338004								Alcyonium							Animalia	Cnidaria	Anthozoa	Alcyonacea	Alcyoniidae	Alcyonium			genus
	imerss.org:PMLS:12628			Count: some		Andy Lamb								PRESENT				Ptilosarcus gurneyi					iNaturalist:448320								Ptilosarcus gurneyi							Animalia	Cnidaria	Anthozoa	Pennatulacea	Pennatulidae	Ptilosarcus	gurneyi		species		(Gray, 1860)
	imerss.org:PMLS:12629			Count: many		Andy Lamb								PRESENT				Stylantheca papillosa					iNaturalist:131205								Stylantheca papillosa							Animalia	Cnidaria	Hydrozoa	Anthoathecata	Stylasteridae	Stylantheca	papillosa		species		(Dall, 1884)
	imerss.org:PMLS:12630			Count: some		Andy Lamb								PRESENT				Abietinaria spp.					iNaturalist:55322								Abietinaria							Animalia	Cnidaria	Hydrozoa	Leptothecata	Sertulariidae	Abietinaria			genus
	imerss.org:PMLS:12631			Count: few		Andy Lamb								PRESENT				Schuchertinia milleri					iNaturalist:854771								Schuchertinia milleri							Animalia	Cnidaria	Hydrozoa	Anthoathecata	Hydractiniidae	Schuchertinia	milleri		species		(Torrey, 1902)
	imerss.org:PMLS:12632			Count: some		Andy Lamb								PRESENT				Ectopleura crocea					iNaturalist:324497								Ectopleura crocea							Animalia	Cnidaria	Hydrozoa	Anthoathecata	Tubulariidae	Ectopleura	crocea		species		(Agassiz, 1862)
	imerss.org:PMLS:12633			Count: some		Andy Lamb								PRESENT				Similiclava nivea					iNaturalist:873890								Similiclava nivea							Animalia	Cnidaria	Hydrozoa	Anthoathecata	Similiclavidae	Similiclava	nivea		species		Calder, Choong & McDaniel, 2015
	imerss.org:PMLS:12634			Count: few		Andy Lamb								PRESENT				Aequorea spp.					iNaturalist:191502								Aequorea							Animalia	Cnidaria	Hydrozoa	Leptothecata	Aequoreidae	Aequorea			genus
	imerss.org:PMLS:12702			Count: very abundant		Andy Lamb								PRESENT				Metridium farcimen					iNaturalist:51812								Metridium farcimen							Animalia	Cnidaria	Anthozoa	Actiniaria	Metridiidae	Metridium	farcimen		species		(Brandt, 1835)
	imerss.org:PMLS:12703			Count: few		Andy Lamb								PRESENT				Cribrinopsis fernaldi					iNaturalist:465158								Cribrinopsis fernaldi							Animalia	Cnidaria	Anthozoa	Actiniaria	Actiniidae	Cribrinopsis	fernaldi		species		Siebert & Spaulding, 1976
	imerss.org:PMLS:12704			Count: few		Andy Lamb								PRESENT				Stomphia didemon					iNaturalist:501276								Stomphia didemon							Animalia	Cnidaria	Anthozoa	Actiniaria	Actinostolidae	Stomphia	didemon		species		Siebert, 1973
	imerss.org:PMLS:12705			Count: some		Andy Lamb								PRESENT				Pachycerianthus fimbriatus					iNaturalist:47702								Pachycerianthus fimbriatus							Animalia	Cnidaria	Anthozoa	Spirularia	Cerianthidae	Pachycerianthus	fimbriatus		species		McMurrich, 1910
	imerss.org:PMLS:12706			Count: few		Andy Lamb								PRESENT				Epizoanthus scotinus					iNaturalist:429859								Epizoanthus scotinus							Animalia	Cnidaria	Anthozoa	Zoantharia	Epizoanthidae	Epizoanthus	scotinus		species		Wood, 1957
	imerss.org:PMLS:12707			Count: very many		Andy Lamb								PRESENT				Balanophyllia elegans					iNaturalist:51799								Balanophyllia (Balanophyllia) elegans							Animalia	Cnidaria	Anthozoa	Scleractinia	Dendrophylliidae	Balanophyllia	elegans		species		Verrill, 1864
	imerss.org:PMLS:12708			Count: some		Andy Lamb								PRESENT				Alcyonium sp.?					iNaturalist:338004								Alcyonium							Animalia	Cnidaria	Anthozoa	Alcyonacea	Alcyoniidae	Alcyonium			genus
	imerss.org:PMLS:12709			Count: some		Andy Lamb								PRESENT				Ptilosarcus gurneyi					iNaturalist:448320								Ptilosarcus gurneyi							Animalia	Cnidaria	Anthozoa	Pennatulacea	Pennatulidae	Ptilosarcus	gurneyi		species		(Gray, 1860)
	imerss.org:PMLS:12710			Count: few		Andy Lamb								PRESENT				Stylantheca papillosa					iNaturalist:131205								Stylantheca papillosa							Animalia	Cnidaria	Hydrozoa	Anthoathecata	Stylasteridae	Stylantheca	papillosa		species		(Dall, 1884)
	imerss.org:PMLS:12711			Count: some		Andy Lamb								PRESENT				Abietinaria spp.					iNaturalist:55322								Abietinaria							Animalia	Cnidaria	Hydrozoa	Leptothecata	Sertulariidae	Abietinaria			genus
	imerss.org:PMLS:12712			Count: some		Andy Lamb								PRESENT				Ectopleura crocea					iNaturalist:324497								Ectopleura crocea							Animalia	Cnidaria	Hydrozoa	Anthoathecata	Tubulariidae	Ectopleura	crocea		species		(Agassiz, 1862)
	imerss.org:PMLS:12713			Count: few		Andy Lamb								PRESENT				Similiclava nivea					iNaturalist:873890								Similiclava nivea							Animalia	Cnidaria	Hydrozoa	Anthoathecata	Similiclavidae	Similiclava	nivea		species		Calder, Choong & McDaniel, 2015
	imerss.org:PMLS:12714					Andy Lamb		1						PRESENT				Halecium beanii					iNaturalist:668120								Halecium beanii							Animalia	Cnidaria	Hydrozoa	Leptothecata	Haleciidae	Halecium	beanii		species		(Johnston, 1838)
	imerss.org:PMLS:12821			Count: very abundant		Andy Lamb								PRESENT				Metridium farcimen					iNaturalist:51812								Metridium farcimen							Animalia	Cnidaria	Anthozoa	Actiniaria	Metridiidae	Metridium	farcimen		species		(Brandt, 1835)
	imerss.org:PMLS:12822			Count: many		Andy Lamb								PRESENT				Pachycerianthus fimbriatus					iNaturalist:47702								Pachycerianthus fimbriatus							Animalia	Cnidaria	Anthozoa	Spirularia	Cerianthidae	Pachycerianthus	fimbriatus		species		McMurrich, 1910
	imerss.org:PMLS:12823			Count: some		Andy Lamb								PRESENT				Epizoanthus scotinus					iNaturalist:429859								Epizoanthus scotinus							Animalia	Cnidaria	Anthozoa	Zoantharia	Epizoanthidae	Epizoanthus	scotinus		species		Wood, 1957
	imerss.org:PMLS:12824			Count: abundant		Andy Lamb								PRESENT				Balanophyllia elegans					iNaturalist:51799								Balanophyllia (Balanophyllia) elegans							Animalia	Cnidaria	Anthozoa	Scleractinia	Dendrophylliidae	Balanophyllia	elegans		species		Verrill, 1864
	imerss.org:PMLS:12825			Count: few		Andy Lamb								PRESENT				Alcyonium sp.?					iNaturalist:338004								Alcyonium							Animalia	Cnidaria	Anthozoa	Alcyonacea	Alcyoniidae	Alcyonium			genus
	imerss.org:PMLS:12826			Count: many		Andy Lamb								PRESENT				Ptilosarcus gurneyi					iNaturalist:448320								Ptilosarcus gurneyi							Animalia	Cnidaria	Anthozoa	Pennatulacea	Pennatulidae	Ptilosarcus	gurneyi		species		(Gray, 1860)
	imerss.org:PMLS:12827			Count: many		Andy Lamb								PRESENT				Stylantheca papillosa					iNaturalist:131205								Stylantheca papillosa							Animalia	Cnidaria	Hydrozoa	Anthoathecata	Stylasteridae	Stylantheca	papillosa		species		(Dall, 1884)
	imerss.org:PMLS:12828			Count: some		Andy Lamb								PRESENT				Abietinaria spp.					iNaturalist:55322								Abietinaria							Animalia	Cnidaria	Hydrozoa	Leptothecata	Sertulariidae	Abietinaria			genus
	imerss.org:PMLS:12829			Count: some		Andy Lamb								PRESENT				Selaginopsis sp.					iNaturalist:468278								Thuiaria sp.1							Animalia	Cnidaria	Hydrozoa	Leptothecata	Sertulariidae	Thuiaria	sp.1		species
	imerss.org:PMLS:12830			Count: many		Andy Lamb								PRESENT				Garveia annulata					iNaturalist:63662								Garveia annulata							Animalia	Cnidaria	Hydrozoa	Anthoathecata	Bougainvilliidae	Garveia	annulata		species		Nutting, 1901
	imerss.org:PMLS:12831			Count: some		Andy Lamb								PRESENT				Schuchertinia milleri					iNaturalist:854771								Schuchertinia milleri							Animalia	Cnidaria	Hydrozoa	Anthoathecata	Hydractiniidae	Schuchertinia	milleri		species		(Torrey, 1902)
	imerss.org:PMLS:12832			Count: many		Andy Lamb								PRESENT				Ectopleura crocea					iNaturalist:324497								Ectopleura crocea							Animalia	Cnidaria	Hydrozoa	Anthoathecata	Tubulariidae	Ectopleura	crocea		species		(Agassiz, 1862)
	imerss.org:PMLS:12833			Count: some		Andy Lamb								PRESENT				Similiclava nivea					iNaturalist:873890								Similiclava nivea							Animalia	Cnidaria	Hydrozoa	Anthoathecata	Similiclavidae	Similiclava	nivea		species		Calder, Choong & McDaniel, 2015
	imerss.org:PMLS:12946			Count: very abundant		Andy Lamb								PRESENT				Metridium farcimen					iNaturalist:51812								Metridium farcimen							Animalia	Cnidaria	Anthozoa	Actiniaria	Metridiidae	Metridium	farcimen		species		(Brandt, 1835)
	imerss.org:PMLS:12947			Count: few		Andy Lamb								PRESENT				Urticina grebelnyi					iNaturalist:492672								Urticina grebelnyi							Animalia	Cnidaria	Anthozoa	Actiniaria	Actiniidae	Urticina	grebelnyi		species		Sanamyan & Sanamyan, 2006
	imerss.org:PMLS:12948					Andy Lamb		1						PRESENT				Urticina clandestina					iNaturalist:898651								Urticina clandestina							Animalia	Cnidaria	Anthozoa	Actiniaria	Actiniidae	Urticina	clandestina		species		Sanamyan N., Sanamyan K. & McDaniel, 2013
	imerss.org:PMLS:12949			Count: some		Andy Lamb								PRESENT				Pachycerianthus fimbriatus					iNaturalist:47702								Pachycerianthus fimbriatus							Animalia	Cnidaria	Anthozoa	Spirularia	Cerianthidae	Pachycerianthus	fimbriatus		species		McMurrich, 1910
	imerss.org:PMLS:12950			Count: few		Andy Lamb								PRESENT				Epizoanthus scotinus					iNaturalist:429859								Epizoanthus scotinus							Animalia	Cnidaria	Anthozoa	Zoantharia	Epizoanthidae	Epizoanthus	scotinus		species		Wood, 1957
	imerss.org:PMLS:12951			Count: abundant		Andy Lamb								PRESENT				Balanophyllia elegans					iNaturalist:51799								Balanophyllia (Balanophyllia) elegans							Animalia	Cnidaria	Anthozoa	Scleractinia	Dendrophylliidae	Balanophyllia	elegans		species		Verrill, 1864
	imerss.org:PMLS:12952			Count: some		Andy Lamb								PRESENT				Alcyonium sp.?					iNaturalist:338004								Alcyonium							Animalia	Cnidaria	Anthozoa	Alcyonacea	Alcyoniidae	Alcyonium			genus
	imerss.org:PMLS:12953			Count: some		Andy Lamb								PRESENT				Ptilosarcus gurneyi					iNaturalist:448320								Ptilosarcus gurneyi							Animalia	Cnidaria	Anthozoa	Pennatulacea	Pennatulidae	Ptilosarcus	gurneyi		species		(Gray, 1860)
	imerss.org:PMLS:12954			Count: few		Andy Lamb								PRESENT				Stylantheca papillosa					iNaturalist:131205								Stylantheca papillosa							Animalia	Cnidaria	Hydrozoa	Anthoathecata	Stylasteridae	Stylantheca	papillosa		species		(Dall, 1884)
	imerss.org:PMLS:12955			Count: some		Andy Lamb								PRESENT				Selaginopsis sp.					iNaturalist:468278								Thuiaria sp.1							Animalia	Cnidaria	Hydrozoa	Leptothecata	Sertulariidae	Thuiaria	sp.1		species
	imerss.org:PMLS:12956			Count: few		Andy Lamb								PRESENT				Ectopleura crocea					iNaturalist:324497								Ectopleura crocea							Animalia	Cnidaria	Hydrozoa	Anthoathecata	Tubulariidae	Ectopleura	crocea		species		(Agassiz, 1862)
	imerss.org:PMLS:12957			Count: some		Andy Lamb								PRESENT				Aequorea spp.					iNaturalist:191502								Aequorea							Animalia	Cnidaria	Hydrozoa	Leptothecata	Aequoreidae	Aequorea			genus
	imerss.org:PMLS:12958			Count: many		Andy Lamb								PRESENT				Nanomia bijuga					iNaturalist:506580								Nanomia bijuga							Animalia	Cnidaria	Hydrozoa	Siphonophorae	Agalmatidae	Nanomia	bijuga		species		(Delle Chiaje, 1844)
	imerss.org:PMLS:13045			Count: many		Andy Lamb								PRESENT				Metridium farcimen					iNaturalist:51812								Metridium farcimen							Animalia	Cnidaria	Anthozoa	Actiniaria	Metridiidae	Metridium	farcimen		species		(Brandt, 1835)
	imerss.org:PMLS:13046			Count: very many		Andy Lamb								PRESENT				Pachycerianthus fimbriatus					iNaturalist:47702								Pachycerianthus fimbriatus							Animalia	Cnidaria	Anthozoa	Spirularia	Cerianthidae	Pachycerianthus	fimbriatus		species		McMurrich, 1910
	imerss.org:PMLS:13047			Count: few		Andy Lamb								PRESENT				Epizoanthus scotinus					iNaturalist:429859								Epizoanthus scotinus							Animalia	Cnidaria	Anthozoa	Zoantharia	Epizoanthidae	Epizoanthus	scotinus		species		Wood, 1957
	imerss.org:PMLS:13048			Count: very abundant		Andy Lamb								PRESENT				Balanophyllia elegans					iNaturalist:51799								Balanophyllia (Balanophyllia) elegans							Animalia	Cnidaria	Anthozoa	Scleractinia	Dendrophylliidae	Balanophyllia	elegans		species		Verrill, 1864
	imerss.org:PMLS:13049			Count: some		Andy Lamb								PRESENT				Alcyonium sp.?					iNaturalist:338004								Alcyonium							Animalia	Cnidaria	Anthozoa	Alcyonacea	Alcyoniidae	Alcyonium			genus
	imerss.org:PMLS:13050			Count: very many		Andy Lamb								PRESENT				Ptilosarcus gurneyi					iNaturalist:448320								Ptilosarcus gurneyi							Animalia	Cnidaria	Anthozoa	Pennatulacea	Pennatulidae	Ptilosarcus	gurneyi		species		(Gray, 1860)
	imerss.org:PMLS:13051			Count: few		Andy Lamb								PRESENT				Stylantheca papillosa					iNaturalist:131205								Stylantheca papillosa							Animalia	Cnidaria	Hydrozoa	Anthoathecata	Stylasteridae	Stylantheca	papillosa		species		(Dall, 1884)
	imerss.org:PMLS:13052			Count: few		Andy Lamb								PRESENT				Thuiaria spp.					iNaturalist:514521								Thuiaria							Animalia	Cnidaria	Hydrozoa	Leptothecata	Sertulariidae	Thuiaria			genus
	imerss.org:PMLS:13053			Count: few		Andy Lamb								PRESENT				Plumularia setacea					iNaturalist:209141								Plumularia setacea							Animalia	Cnidaria	Hydrozoa	Leptothecata	Plumulariidae	Plumularia	setacea		species		(Linnaeus, 1758)
	imerss.org:PMLS:13054			Count: some		Andy Lamb								PRESENT				Ectopleura crocea					iNaturalist:324497								Ectopleura crocea							Animalia	Cnidaria	Hydrozoa	Anthoathecata	Tubulariidae	Ectopleura	crocea		species		(Agassiz, 1862)
	imerss.org:PMLS:13055			Count: some		Andy Lamb								PRESENT				Similiclava nivea					iNaturalist:873890								Similiclava nivea							Animalia	Cnidaria	Hydrozoa	Anthoathecata	Similiclavidae	Similiclava	nivea		species		Calder, Choong & McDaniel, 2015
	imerss.org:PMLS:13056			Count: some		Andy Lamb								PRESENT				Aequorea spp.					iNaturalist:191502								Aequorea							Animalia	Cnidaria	Hydrozoa	Leptothecata	Aequoreidae	Aequorea			genus
	imerss.org:PMLS:13057			Count: few		Andy Lamb								PRESENT				Eutonina indicans					iNaturalist:348053								Eutonina indicans							Animalia	Cnidaria	Hydrozoa	Leptothecata	Eirenidae	Eutonina	indicans		species		(Romanes, 1876)
	imerss.org:PMLS:13058			Count: some		Andy Lamb								PRESENT				Nanomia bijuga					iNaturalist:506580								Nanomia bijuga							Animalia	Cnidaria	Hydrozoa	Siphonophorae	Agalmatidae	Nanomia	bijuga		species		(Delle Chiaje, 1844)
	imerss.org:PMLS:13146			Count: abundant		Andy Lamb								PRESENT				Metridium farcimen					iNaturalist:51812								Metridium farcimen							Animalia	Cnidaria	Anthozoa	Actiniaria	Metridiidae	Metridium	farcimen		species		(Brandt, 1835)
	imerss.org:PMLS:13147			Count: some		Andy Lamb								PRESENT				Cribrinopsis rubens					iNaturalist:936577								Cribrinopsis rubens							Animalia	Cnidaria	Anthozoa	Actiniaria	Actiniidae	Cribrinopsis	rubens		species		Sanamyan, Sanamyan, McDaniel, Martynov, Korshunova & Bocharova, 2019
	imerss.org:PMLS:13148			Count: few		Andy Lamb								PRESENT				Urticina grebelnyi					iNaturalist:492672								Urticina grebelnyi							Animalia	Cnidaria	Anthozoa	Actiniaria	Actiniidae	Urticina	grebelnyi		species		Sanamyan & Sanamyan, 2006
	imerss.org:PMLS:13149					Andy Lamb		2						PRESENT				Urticina clandestina					iNaturalist:898651								Urticina clandestina							Animalia	Cnidaria	Anthozoa	Actiniaria	Actiniidae	Urticina	clandestina		species		Sanamyan N., Sanamyan K. & McDaniel, 2013
	imerss.org:PMLS:13150			Count: very many		Andy Lamb								PRESENT				Pachycerianthus fimbriatus					iNaturalist:47702								Pachycerianthus fimbriatus							Animalia	Cnidaria	Anthozoa	Spirularia	Cerianthidae	Pachycerianthus	fimbriatus		species		McMurrich, 1910
	imerss.org:PMLS:13151			Count: very many		Andy Lamb								PRESENT				Balanophyllia elegans					iNaturalist:51799								Balanophyllia (Balanophyllia) elegans							Animalia	Cnidaria	Anthozoa	Scleractinia	Dendrophylliidae	Balanophyllia	elegans		species		Verrill, 1864
	imerss.org:PMLS:13152			Count: some		Andy Lamb								PRESENT				Alcyonium sp.?					iNaturalist:338004								Alcyonium							Animalia	Cnidaria	Anthozoa	Alcyonacea	Alcyoniidae	Alcyonium			genus
	imerss.org:PMLS:13153					Andy Lamb		1						PRESENT				Ptilosarcus gurneyi					iNaturalist:448320								Ptilosarcus gurneyi							Animalia	Cnidaria	Anthozoa	Pennatulacea	Pennatulidae	Ptilosarcus	gurneyi		species		(Gray, 1860)
	imerss.org:PMLS:13154			Count: some		Andy Lamb								PRESENT				Abietinaria spp.					iNaturalist:55322								Abietinaria							Animalia	Cnidaria	Hydrozoa	Leptothecata	Sertulariidae	Abietinaria			genus
	imerss.org:PMLS:13155			Count: some		Andy Lamb								PRESENT				Plumularia setacea					iNaturalist:209141								Plumularia setacea							Animalia	Cnidaria	Hydrozoa	Leptothecata	Plumulariidae	Plumularia	setacea		species		(Linnaeus, 1758)
	imerss.org:PMLS:13156			Count: some		Andy Lamb								PRESENT				Obelia spp.					iNaturalist:49536								Obelia							Animalia	Cnidaria	Hydrozoa	Leptothecata	Campanulariidae	Obelia			genus
	imerss.org:PMLS:13157			Count: few		Andy Lamb								PRESENT				Schuchertinia milleri					iNaturalist:854771								Schuchertinia milleri							Animalia	Cnidaria	Hydrozoa	Anthoathecata	Hydractiniidae	Schuchertinia	milleri		species		(Torrey, 1902)
	imerss.org:PMLS:13158			Count: some		Andy Lamb								PRESENT				Ectopleura crocea					iNaturalist:324497								Ectopleura crocea							Animalia	Cnidaria	Hydrozoa	Anthoathecata	Tubulariidae	Ectopleura	crocea		species		(Agassiz, 1862)
	imerss.org:PMLS:13159					Andy Lamb		1						PRESENT				Phacellophora camtschatica					iNaturalist:52966								Phacellophora camtschatica							Animalia	Cnidaria	Scyphozoa	Semaeostomeae	Phacellophoridae	Phacellophora	camtschatica		species		Brandt, 1835
	imerss.org:PMLS:13160			Count: many		Andy Lamb								PRESENT				Aequorea spp.					iNaturalist:191502								Aequorea							Animalia	Cnidaria	Hydrozoa	Leptothecata	Aequoreidae	Aequorea			genus
	imerss.org:PMLS:13161			Count: many		Andy Lamb								PRESENT				Eutonina indicans					iNaturalist:348053								Eutonina indicans							Animalia	Cnidaria	Hydrozoa	Leptothecata	Eirenidae	Eutonina	indicans		species		(Romanes, 1876)
	imerss.org:PMLS:13276			Count: very abundant		Andy Lamb								PRESENT				Metridium farcimen					iNaturalist:51812								Metridium farcimen							Animalia	Cnidaria	Anthozoa	Actiniaria	Metridiidae	Metridium	farcimen		species		(Brandt, 1835)
	imerss.org:PMLS:13277			Count: few		Andy Lamb								PRESENT				Urticina clandestina					iNaturalist:898651								Urticina clandestina							Animalia	Cnidaria	Anthozoa	Actiniaria	Actiniidae	Urticina	clandestina		species		Sanamyan N., Sanamyan K. & McDaniel, 2013
	imerss.org:PMLS:13278			Count: few		Andy Lamb								PRESENT				Pachycerianthus fimbriatus					iNaturalist:47702								Pachycerianthus fimbriatus							Animalia	Cnidaria	Anthozoa	Spirularia	Cerianthidae	Pachycerianthus	fimbriatus		species		McMurrich, 1910
	imerss.org:PMLS:13279			Count: few		Andy Lamb								PRESENT				Epizoanthus scotinus					iNaturalist:429859								Epizoanthus scotinus							Animalia	Cnidaria	Anthozoa	Zoantharia	Epizoanthidae	Epizoanthus	scotinus		species		Wood, 1957
	imerss.org:PMLS:13280			Count: abundant		Andy Lamb								PRESENT				Balanophyllia elegans					iNaturalist:51799								Balanophyllia (Balanophyllia) elegans							Animalia	Cnidaria	Anthozoa	Scleractinia	Dendrophylliidae	Balanophyllia	elegans		species		Verrill, 1864
	imerss.org:PMLS:13281			Count: some		Andy Lamb								PRESENT				Alcyonium sp.?					iNaturalist:338004								Alcyonium							Animalia	Cnidaria	Anthozoa	Alcyonacea	Alcyoniidae	Alcyonium			genus
	imerss.org:PMLS:13282			Count: many		Andy Lamb								PRESENT				Stylantheca papillosa					iNaturalist:131205								Stylantheca papillosa							Animalia	Cnidaria	Hydrozoa	Anthoathecata	Stylasteridae	Stylantheca	papillosa		species		(Dall, 1884)
	imerss.org:PMLS:13283			Count: some		Andy Lamb								PRESENT				Aglaophenia spp.					iNaturalist:51218								Aglaophenia							Animalia	Cnidaria	Hydrozoa	Leptothecata	Aglaopheniidae	Aglaophenia			genus
	imerss.org:PMLS:13284			Count: some		Andy Lamb								PRESENT				Abietinaria spp.					iNaturalist:55322								Abietinaria							Animalia	Cnidaria	Hydrozoa	Leptothecata	Sertulariidae	Abietinaria			genus
	imerss.org:PMLS:13285			Count: few		Andy Lamb								PRESENT				Rhizocaulus verticillatus					iNaturalist:127158								Rhizocaulus verticillatus							Animalia	Cnidaria	Hydrozoa	Leptothecata	Campanulariidae	Rhizocaulus	verticillatus		species		(Linnaeus, 1758)
	imerss.org:PMLS:13286			Count: some		Andy Lamb								PRESENT				Obelia spp.					iNaturalist:49536								Obelia							Animalia	Cnidaria	Hydrozoa	Leptothecata	Campanulariidae	Obelia			genus
	imerss.org:PMLS:13287			Count: some		Andy Lamb								PRESENT				Ectopleura crocea					iNaturalist:324497								Ectopleura crocea							Animalia	Cnidaria	Hydrozoa	Anthoathecata	Tubulariidae	Ectopleura	crocea		species		(Agassiz, 1862)
	imerss.org:PMLS:13288					Andy Lamb		2						PRESENT				Phacellophora camtschatica					iNaturalist:52966								Phacellophora camtschatica							Animalia	Cnidaria	Scyphozoa	Semaeostomeae	Phacellophoridae	Phacellophora	camtschatica		species		Brandt, 1835
	imerss.org:PMLS:13289			Count: many		Andy Lamb								PRESENT				Aequorea spp.					iNaturalist:191502								Aequorea							Animalia	Cnidaria	Hydrozoa	Leptothecata	Aequoreidae	Aequorea			genus
	imerss.org:PMLS:13290			Count: some		Andy Lamb								PRESENT				Eutonina indicans					iNaturalist:348053								Eutonina indicans							Animalia	Cnidaria	Hydrozoa	Leptothecata	Eirenidae	Eutonina	indicans		species		(Romanes, 1876)
	imerss.org:PMLS:13391			Count: some		Andy Lamb								PRESENT				Metridium farcimen					iNaturalist:51812								Metridium farcimen							Animalia	Cnidaria	Anthozoa	Actiniaria	Metridiidae	Metridium	farcimen		species		(Brandt, 1835)
	imerss.org:PMLS:13392					Andy Lamb		1						PRESENT				Urticina clandestina					iNaturalist:898651								Urticina clandestina							Animalia	Cnidaria	Anthozoa	Actiniaria	Actiniidae	Urticina	clandestina		species		Sanamyan N., Sanamyan K. & McDaniel, 2013
	imerss.org:PMLS:13393			Count: few		Andy Lamb								PRESENT				Pachycerianthus fimbriatus					iNaturalist:47702								Pachycerianthus fimbriatus							Animalia	Cnidaria	Anthozoa	Spirularia	Cerianthidae	Pachycerianthus	fimbriatus		species		McMurrich, 1910
	imerss.org:PMLS:13394			Count: very abundant		Andy Lamb								PRESENT				Balanophyllia elegans					iNaturalist:51799								Balanophyllia (Balanophyllia) elegans							Animalia	Cnidaria	Anthozoa	Scleractinia	Dendrophylliidae	Balanophyllia	elegans		species		Verrill, 1864
	imerss.org:PMLS:13395			Count: some		Andy Lamb								PRESENT				Ptilosarcus gurneyi					iNaturalist:448320								Ptilosarcus gurneyi							Animalia	Cnidaria	Anthozoa	Pennatulacea	Pennatulidae	Ptilosarcus	gurneyi		species		(Gray, 1860)
	imerss.org:PMLS:13396			Count: many		Andy Lamb								PRESENT				Abietinaria spp.					iNaturalist:55322								Abietinaria							Animalia	Cnidaria	Hydrozoa	Leptothecata	Sertulariidae	Abietinaria			genus
	imerss.org:PMLS:13397			Count: some		Andy Lamb								PRESENT				Thuiaria spp.					iNaturalist:514521								Thuiaria							Animalia	Cnidaria	Hydrozoa	Leptothecata	Sertulariidae	Thuiaria			genus
	imerss.org:PMLS:13398			Count: very many		Andy Lamb								PRESENT				Ectopleura crocea					iNaturalist:324497								Ectopleura crocea							Animalia	Cnidaria	Hydrozoa	Anthoathecata	Tubulariidae	Ectopleura	crocea		species		(Agassiz, 1862)
	imerss.org:PMLS:13399			Count: few		Andy Lamb								PRESENT				Aequorea spp.					iNaturalist:191502								Aequorea							Animalia	Cnidaria	Hydrozoa	Leptothecata	Aequoreidae	Aequorea			genus
	imerss.org:PMLS:13476			Count: abundant		Andy Lamb								PRESENT				Metridium farcimen					iNaturalist:51812								Metridium farcimen							Animalia	Cnidaria	Anthozoa	Actiniaria	Metridiidae	Metridium	farcimen		species		(Brandt, 1835)
	imerss.org:PMLS:13477			Count: few		Andy Lamb								PRESENT				Cribrinopsis fernaldi					iNaturalist:465158								Cribrinopsis fernaldi							Animalia	Cnidaria	Anthozoa	Actiniaria	Actiniidae	Cribrinopsis	fernaldi		species		Siebert & Spaulding, 1976
	imerss.org:PMLS:13478					Andy Lamb		1						PRESENT				Urticina grebelnyi					iNaturalist:492672								Urticina grebelnyi							Animalia	Cnidaria	Anthozoa	Actiniaria	Actiniidae	Urticina	grebelnyi		species		Sanamyan & Sanamyan, 2006
	imerss.org:PMLS:13479			Count: few		Andy Lamb								PRESENT				Pachycerianthus fimbriatus					iNaturalist:47702								Pachycerianthus fimbriatus							Animalia	Cnidaria	Anthozoa	Spirularia	Cerianthidae	Pachycerianthus	fimbriatus		species		McMurrich, 1910
	imerss.org:PMLS:13480			Count: abundant		Andy Lamb								PRESENT				Balanophyllia elegans					iNaturalist:51799								Balanophyllia (Balanophyllia) elegans							Animalia	Cnidaria	Anthozoa	Scleractinia	Dendrophylliidae	Balanophyllia	elegans		species		Verrill, 1864
	imerss.org:PMLS:13481			Count: few		Andy Lamb								PRESENT				Alcyonium sp.?					iNaturalist:338004								Alcyonium							Animalia	Cnidaria	Anthozoa	Alcyonacea	Alcyoniidae	Alcyonium			genus
	imerss.org:PMLS:13482			Count: some		Andy Lamb								PRESENT				Aurelia labiata					iNaturalist:130235								Aurelia labiata							Animalia	Cnidaria	Scyphozoa	Semaeostomeae	Ulmaridae	Aurelia	labiata		species		Chamisso & Eysenhardt, 1821
	imerss.org:PMLS:13483			Count: some		Andy Lamb								PRESENT				Aequorea spp.					iNaturalist:191502								Aequorea							Animalia	Cnidaria	Hydrozoa	Leptothecata	Aequoreidae	Aequorea			genus
	imerss.org:PMLS:13557			Count: some		Andy Lamb								PRESENT				Metridium farcimen					iNaturalist:51812								Metridium farcimen							Animalia	Cnidaria	Anthozoa	Actiniaria	Metridiidae	Metridium	farcimen		species		(Brandt, 1835)
	imerss.org:PMLS:13558			Count: few		Andy Lamb								PRESENT				Urticina clandestina					iNaturalist:898651								Urticina clandestina							Animalia	Cnidaria	Anthozoa	Actiniaria	Actiniidae	Urticina	clandestina		species		Sanamyan N., Sanamyan K. & McDaniel, 2013
	imerss.org:PMLS:13559			Count: many		Andy Lamb								PRESENT				Pachycerianthus fimbriatus					iNaturalist:47702								Pachycerianthus fimbriatus							Animalia	Cnidaria	Anthozoa	Spirularia	Cerianthidae	Pachycerianthus	fimbriatus		species		McMurrich, 1910
	imerss.org:PMLS:13560			Count: abundant		Andy Lamb								PRESENT				Balanophyllia elegans					iNaturalist:51799								Balanophyllia (Balanophyllia) elegans							Animalia	Cnidaria	Anthozoa	Scleractinia	Dendrophylliidae	Balanophyllia	elegans		species		Verrill, 1864
	imerss.org:PMLS:13561			Count: few		Andy Lamb								PRESENT				Alcyonium sp.?					iNaturalist:338004								Alcyonium							Animalia	Cnidaria	Anthozoa	Alcyonacea	Alcyoniidae	Alcyonium			genus
	imerss.org:PMLS:13562			Count: some		Andy Lamb								PRESENT				Ptilosarcus gurneyi					iNaturalist:448320								Ptilosarcus gurneyi							Animalia	Cnidaria	Anthozoa	Pennatulacea	Pennatulidae	Ptilosarcus	gurneyi		species		(Gray, 1860)
	imerss.org:PMLS:13563			Count: some		Andy Lamb								PRESENT				Stylantheca papillosa					iNaturalist:131205								Stylantheca papillosa							Animalia	Cnidaria	Hydrozoa	Anthoathecata	Stylasteridae	Stylantheca	papillosa		species		(Dall, 1884)
	imerss.org:PMLS:13564			Count: some		Andy Lamb								PRESENT				Abietinaria spp.					iNaturalist:55322								Abietinaria							Animalia	Cnidaria	Hydrozoa	Leptothecata	Sertulariidae	Abietinaria			genus
	imerss.org:PMLS:13565			Count: very many		Andy Lamb								PRESENT				Ectopleura crocea					iNaturalist:324497								Ectopleura crocea							Animalia	Cnidaria	Hydrozoa	Anthoathecata	Tubulariidae	Ectopleura	crocea		species		(Agassiz, 1862)
	imerss.org:PMLS:13566			Count: many		Andy Lamb								PRESENT				Similiclava nivea					iNaturalist:873890								Similiclava nivea							Animalia	Cnidaria	Hydrozoa	Anthoathecata	Similiclavidae	Similiclava	nivea		species		Calder, Choong & McDaniel, 2015
	imerss.org:PMLS:13567					Andy Lamb		2						PRESENT				Cyanea ferruginea					iNaturalist:786996								Cyanea ferruginea							Animalia	Cnidaria	Scyphozoa	Semaeostomeae	Cyaneidae	Cyanea	ferruginea		species		Eschscholtz, 1829
	imerss.org:PMLS:13568			Count: few		Andy Lamb								PRESENT				Aurelia labiata					iNaturalist:130235								Aurelia labiata							Animalia	Cnidaria	Scyphozoa	Semaeostomeae	Ulmaridae	Aurelia	labiata		species		Chamisso & Eysenhardt, 1821
	imerss.org:PMLS:13569			Count: few		Andy Lamb								PRESENT				Mitrocoma cellularia					iNaturalist:493918								Mitrocoma cellularia							Animalia	Cnidaria	Hydrozoa	Leptothecata	Mitrocomidae	Mitrocoma	cellularia		species		(Agassiz, 1862)
	imerss.org:PMLS:13570			Count: some		Andy Lamb								PRESENT				Aequorea spp.					iNaturalist:191502								Aequorea							Animalia	Cnidaria	Hydrozoa	Leptothecata	Aequoreidae	Aequorea			genus
	imerss.org:PMLS:13654			Count: abundant		Andy Lamb								PRESENT				Metridium farcimen					iNaturalist:51812								Metridium farcimen							Animalia	Cnidaria	Anthozoa	Actiniaria	Metridiidae	Metridium	farcimen		species		(Brandt, 1835)
	imerss.org:PMLS:13655					Andy Lamb		2						PRESENT				Urticina grebelnyi					iNaturalist:492672								Urticina grebelnyi							Animalia	Cnidaria	Anthozoa	Actiniaria	Actiniidae	Urticina	grebelnyi		species		Sanamyan & Sanamyan, 2006
	imerss.org:PMLS:13656					Andy Lamb		1						PRESENT				Stomphia didemon					iNaturalist:501276								Stomphia didemon							Animalia	Cnidaria	Anthozoa	Actiniaria	Actinostolidae	Stomphia	didemon		species		Siebert, 1973
	imerss.org:PMLS:13657			Count: abundant		Andy Lamb								PRESENT				Anthopleura elegantissima					iNaturalist:52564								Anthopleura elegantissima							Animalia	Cnidaria	Anthozoa	Actiniaria	Actiniidae	Anthopleura	elegantissima		species		(Brandt, 1835)
	imerss.org:PMLS:13658			Count: few		Andy Lamb								PRESENT				Pachycerianthus fimbriatus					iNaturalist:47702								Pachycerianthus fimbriatus							Animalia	Cnidaria	Anthozoa	Spirularia	Cerianthidae	Pachycerianthus	fimbriatus		species		McMurrich, 1910
	imerss.org:PMLS:13659			Count: abundant		Andy Lamb								PRESENT				Balanophyllia elegans					iNaturalist:51799								Balanophyllia (Balanophyllia) elegans							Animalia	Cnidaria	Anthozoa	Scleractinia	Dendrophylliidae	Balanophyllia	elegans		species		Verrill, 1864
	imerss.org:PMLS:13660					Andy Lamb		1						PRESENT				Caryophyllia alaskensis					iNaturalist:459907								Caryophyllia (Caryophyllia) alaskensis							Animalia	Cnidaria	Anthozoa	Scleractinia	Caryophylliidae	Caryophyllia	alaskensis		species		Vaughan, 1941
	imerss.org:PMLS:13661			Count: some		Andy Lamb								PRESENT				Alcyonium sp.?					iNaturalist:338004								Alcyonium							Animalia	Cnidaria	Anthozoa	Alcyonacea	Alcyoniidae	Alcyonium			genus
	imerss.org:PMLS:13662			Count: few		Andy Lamb								PRESENT				Ptilosarcus gurneyi					iNaturalist:448320								Ptilosarcus gurneyi							Animalia	Cnidaria	Anthozoa	Pennatulacea	Pennatulidae	Ptilosarcus	gurneyi		species		(Gray, 1860)
	imerss.org:PMLS:13663			Count: many		Andy Lamb								PRESENT				Stylantheca papillosa					iNaturalist:131205								Stylantheca papillosa							Animalia	Cnidaria	Hydrozoa	Anthoathecata	Stylasteridae	Stylantheca	papillosa		species		(Dall, 1884)
	imerss.org:PMLS:13664			Count: very many		Andy Lamb								PRESENT				Thuiaria spp.					iNaturalist:514521								Thuiaria							Animalia	Cnidaria	Hydrozoa	Leptothecata	Sertulariidae	Thuiaria			genus
	imerss.org:PMLS:13665			Count: few		Andy Lamb								PRESENT				Plumularia setacea					iNaturalist:209141								Plumularia setacea							Animalia	Cnidaria	Hydrozoa	Leptothecata	Plumulariidae	Plumularia	setacea		species		(Linnaeus, 1758)
	imerss.org:PMLS:13666			Count: many		Andy Lamb								PRESENT				Schuchertinia milleri					iNaturalist:854771								Schuchertinia milleri							Animalia	Cnidaria	Hydrozoa	Anthoathecata	Hydractiniidae	Schuchertinia	milleri		species		(Torrey, 1902)
	imerss.org:PMLS:13667			Count: many		Andy Lamb								PRESENT				Similiclava nivea					iNaturalist:873890								Similiclava nivea							Animalia	Cnidaria	Hydrozoa	Anthoathecata	Similiclavidae	Similiclava	nivea		species		Calder, Choong & McDaniel, 2015
	imerss.org:PMLS:13668					Andy Lamb		1						PRESENT				Phacellophora camtschatica					iNaturalist:52966								Phacellophora camtschatica							Animalia	Cnidaria	Scyphozoa	Semaeostomeae	Phacellophoridae	Phacellophora	camtschatica		species		Brandt, 1835
	imerss.org:PMLS:13669			Count: few		Andy Lamb								PRESENT				Aurelia labiata					iNaturalist:130235								Aurelia labiata							Animalia	Cnidaria	Scyphozoa	Semaeostomeae	Ulmaridae	Aurelia	labiata		species		Chamisso & Eysenhardt, 1821
	imerss.org:PMLS:13670			Count: few		Andy Lamb								PRESENT				Aequorea spp.					iNaturalist:191502								Aequorea							Animalia	Cnidaria	Hydrozoa	Leptothecata	Aequoreidae	Aequorea			genus
	imerss.org:PMLS:13778			Count: some		Andy Lamb								PRESENT				Metridium farcimen					iNaturalist:51812								Metridium farcimen							Animalia	Cnidaria	Anthozoa	Actiniaria	Metridiidae	Metridium	farcimen		species		(Brandt, 1835)
	imerss.org:PMLS:13779			Count: few		Andy Lamb								PRESENT				Urticina grebelnyi					iNaturalist:492672								Urticina grebelnyi							Animalia	Cnidaria	Anthozoa	Actiniaria	Actiniidae	Urticina	grebelnyi		species		Sanamyan & Sanamyan, 2006
	imerss.org:PMLS:13780			Count: few		Andy Lamb								PRESENT				Pachycerianthus fimbriatus					iNaturalist:47702								Pachycerianthus fimbriatus							Animalia	Cnidaria	Anthozoa	Spirularia	Cerianthidae	Pachycerianthus	fimbriatus		species		McMurrich, 1910
	imerss.org:PMLS:13781			Count: abundant		Andy Lamb								PRESENT				Balanophyllia elegans					iNaturalist:51799								Balanophyllia (Balanophyllia) elegans							Animalia	Cnidaria	Anthozoa	Scleractinia	Dendrophylliidae	Balanophyllia	elegans		species		Verrill, 1864
	imerss.org:PMLS:13782			Count: few		Andy Lamb								PRESENT				Alcyonium sp.?					iNaturalist:338004								Alcyonium							Animalia	Cnidaria	Anthozoa	Alcyonacea	Alcyoniidae	Alcyonium			genus
	imerss.org:PMLS:13783			Count: few		Andy Lamb								PRESENT				Ptilosarcus gurneyi					iNaturalist:448320								Ptilosarcus gurneyi							Animalia	Cnidaria	Anthozoa	Pennatulacea	Pennatulidae	Ptilosarcus	gurneyi		species		(Gray, 1860)
	imerss.org:PMLS:13784			Count: many		Andy Lamb								PRESENT				Stylantheca papillosa					iNaturalist:131205								Stylantheca papillosa							Animalia	Cnidaria	Hydrozoa	Anthoathecata	Stylasteridae	Stylantheca	papillosa		species		(Dall, 1884)
	imerss.org:PMLS:13785			Count: some		Andy Lamb								PRESENT				Thuiaria spp.					iNaturalist:514521								Thuiaria							Animalia	Cnidaria	Hydrozoa	Leptothecata	Sertulariidae	Thuiaria			genus
	imerss.org:PMLS:13786			Count: some		Andy Lamb								PRESENT				Ectopleura crocea					iNaturalist:324497								Ectopleura crocea							Animalia	Cnidaria	Hydrozoa	Anthoathecata	Tubulariidae	Ectopleura	crocea		species		(Agassiz, 1862)
	imerss.org:PMLS:13787			Count: some		Andy Lamb								PRESENT				Similiclava nivea					iNaturalist:873890								Similiclava nivea							Animalia	Cnidaria	Hydrozoa	Anthoathecata	Similiclavidae	Similiclava	nivea		species		Calder, Choong & McDaniel, 2015
	imerss.org:PMLS:13788			Count: few		Andy Lamb								PRESENT				Aurelia labiata					iNaturalist:130235								Aurelia labiata							Animalia	Cnidaria	Scyphozoa	Semaeostomeae	Ulmaridae	Aurelia	labiata		species		Chamisso & Eysenhardt, 1821
	imerss.org:PMLS:13858			Count: abundant		Andy Lamb								PRESENT				Metridium farcimen					iNaturalist:51812								Metridium farcimen							Animalia	Cnidaria	Anthozoa	Actiniaria	Metridiidae	Metridium	farcimen		species		(Brandt, 1835)
	imerss.org:PMLS:13859			Count: few		Andy Lamb								PRESENT				Cribrinopsis fernaldi					iNaturalist:465158								Cribrinopsis fernaldi							Animalia	Cnidaria	Anthozoa	Actiniaria	Actiniidae	Cribrinopsis	fernaldi		species		Siebert & Spaulding, 1976
	imerss.org:PMLS:13860					Andy Lamb		2						PRESENT				Urticina grebelnyi					iNaturalist:492672								Urticina grebelnyi							Animalia	Cnidaria	Anthozoa	Actiniaria	Actiniidae	Urticina	grebelnyi		species		Sanamyan & Sanamyan, 2006
	imerss.org:PMLS:13861			Count: few		Andy Lamb								PRESENT				Pachycerianthus fimbriatus					iNaturalist:47702								Pachycerianthus fimbriatus							Animalia	Cnidaria	Anthozoa	Spirularia	Cerianthidae	Pachycerianthus	fimbriatus		species		McMurrich, 1910
	imerss.org:PMLS:13862					Andy Lamb		2						PRESENT				Epizoanthus scotinus					iNaturalist:429859								Epizoanthus scotinus							Animalia	Cnidaria	Anthozoa	Zoantharia	Epizoanthidae	Epizoanthus	scotinus		species		Wood, 1957
	imerss.org:PMLS:13863			Count: many		Andy Lamb								PRESENT				Balanophyllia elegans					iNaturalist:51799								Balanophyllia (Balanophyllia) elegans							Animalia	Cnidaria	Anthozoa	Scleractinia	Dendrophylliidae	Balanophyllia	elegans		species		Verrill, 1864
	imerss.org:PMLS:13864			Count: few		Andy Lamb								PRESENT				Alcyonium sp.?					iNaturalist:338004								Alcyonium							Animalia	Cnidaria	Anthozoa	Alcyonacea	Alcyoniidae	Alcyonium			genus
	imerss.org:PMLS:13865			Count: few		Andy Lamb								PRESENT				Ptilosarcus gurneyi					iNaturalist:448320								Ptilosarcus gurneyi							Animalia	Cnidaria	Anthozoa	Pennatulacea	Pennatulidae	Ptilosarcus	gurneyi		species		(Gray, 1860)
	imerss.org:PMLS:13866			Count: many		Andy Lamb								PRESENT				Thuiaria spp.					iNaturalist:514521								Thuiaria							Animalia	Cnidaria	Hydrozoa	Leptothecata	Sertulariidae	Thuiaria			genus
	imerss.org:PMLS:13867			Count: some		Andy Lamb								PRESENT				Selaginopsis sp.					iNaturalist:468278								Thuiaria sp.1							Animalia	Cnidaria	Hydrozoa	Leptothecata	Sertulariidae	Thuiaria	sp.1		species
	imerss.org:PMLS:13868			Count: some		Andy Lamb								PRESENT				Tubularia indivisa					iNaturalist:461660								Tubularia indivisa							Animalia	Cnidaria	Hydrozoa	Anthoathecata	Tubulariidae	Tubularia	indivisa		species		Linnaeus, 1758
	imerss.org:PMLS:13869			Count: some		Andy Lamb								PRESENT				Aequorea spp.					iNaturalist:191502								Aequorea							Animalia	Cnidaria	Hydrozoa	Leptothecata	Aequoreidae	Aequorea			genus
	imerss.org:PMLS:13971			Count: some		Andy Lamb								PRESENT				Metridium farcimen					iNaturalist:51812								Metridium farcimen							Animalia	Cnidaria	Anthozoa	Actiniaria	Metridiidae	Metridium	farcimen		species		(Brandt, 1835)
	imerss.org:PMLS:13972					Andy Lamb		1						PRESENT				Urticina grebelnyi					iNaturalist:492672								Urticina grebelnyi							Animalia	Cnidaria	Anthozoa	Actiniaria	Actiniidae	Urticina	grebelnyi		species		Sanamyan & Sanamyan, 2006
	imerss.org:PMLS:13973			Count: many		Andy Lamb								PRESENT				Pachycerianthus fimbriatus					iNaturalist:47702								Pachycerianthus fimbriatus							Animalia	Cnidaria	Anthozoa	Spirularia	Cerianthidae	Pachycerianthus	fimbriatus		species		McMurrich, 1910
	imerss.org:PMLS:13974			Count: abundant		Andy Lamb								PRESENT				Balanophyllia elegans					iNaturalist:51799								Balanophyllia (Balanophyllia) elegans							Animalia	Cnidaria	Anthozoa	Scleractinia	Dendrophylliidae	Balanophyllia	elegans		species		Verrill, 1864
	imerss.org:PMLS:13975			Count: few		Andy Lamb								PRESENT				Ptilosarcus gurneyi					iNaturalist:448320								Ptilosarcus gurneyi							Animalia	Cnidaria	Anthozoa	Pennatulacea	Pennatulidae	Ptilosarcus	gurneyi		species		(Gray, 1860)
	imerss.org:PMLS:13976			Count: few		Andy Lamb								PRESENT				Stylantheca papillosa					iNaturalist:131205								Stylantheca papillosa							Animalia	Cnidaria	Hydrozoa	Anthoathecata	Stylasteridae	Stylantheca	papillosa		species		(Dall, 1884)
	imerss.org:PMLS:13977			Count: few		Andy Lamb								PRESENT				Similiclava nivea					iNaturalist:873890								Similiclava nivea							Animalia	Cnidaria	Hydrozoa	Anthoathecata	Similiclavidae	Similiclava	nivea		species		Calder, Choong & McDaniel, 2015
	imerss.org:PMLS:13978			Count: few		Andy Lamb								PRESENT				Lafoea dumosa					iNaturalist:423721								Lafoea dumosa							Animalia	Cnidaria	Hydrozoa	Leptothecata	Lafoeidae	Lafoea	dumosa		species		(Fleming, 1820)
	imerss.org:PMLS:14037			Count: very many		Andy Lamb								PRESENT				Metridium farcimen					iNaturalist:51812								Metridium farcimen							Animalia	Cnidaria	Anthozoa	Actiniaria	Metridiidae	Metridium	farcimen		species		(Brandt, 1835)
	imerss.org:PMLS:14038					Andy Lamb		1						PRESENT				Urticina grebelnyi					iNaturalist:492672								Urticina grebelnyi							Animalia	Cnidaria	Anthozoa	Actiniaria	Actiniidae	Urticina	grebelnyi		species		Sanamyan & Sanamyan, 2006
	imerss.org:PMLS:14039					Andy Lamb		3						PRESENT				Stomphia didemon					iNaturalist:501276								Stomphia didemon							Animalia	Cnidaria	Anthozoa	Actiniaria	Actinostolidae	Stomphia	didemon		species		Siebert, 1973
	imerss.org:PMLS:14040			Count: many		Andy Lamb								PRESENT				Pachycerianthus fimbriatus					iNaturalist:47702								Pachycerianthus fimbriatus							Animalia	Cnidaria	Anthozoa	Spirularia	Cerianthidae	Pachycerianthus	fimbriatus		species		McMurrich, 1910
	imerss.org:PMLS:14041			Count: some		Andy Lamb								PRESENT				Epizoanthus scotinus					iNaturalist:429859								Epizoanthus scotinus							Animalia	Cnidaria	Anthozoa	Zoantharia	Epizoanthidae	Epizoanthus	scotinus		species		Wood, 1957
	imerss.org:PMLS:14042			Count: abundant		Andy Lamb								PRESENT				Balanophyllia elegans					iNaturalist:51799								Balanophyllia (Balanophyllia) elegans							Animalia	Cnidaria	Anthozoa	Scleractinia	Dendrophylliidae	Balanophyllia	elegans		species		Verrill, 1864
	imerss.org:PMLS:14043			Count: many		Andy Lamb								PRESENT				Ptilosarcus gurneyi					iNaturalist:448320								Ptilosarcus gurneyi							Animalia	Cnidaria	Anthozoa	Pennatulacea	Pennatulidae	Ptilosarcus	gurneyi		species		(Gray, 1860)
	imerss.org:PMLS:14044			Count: few		Andy Lamb								PRESENT				Ectopleura marina					iNaturalist:492142								Ectopleura marina							Animalia	Cnidaria	Hydrozoa	Anthoathecata	Tubulariidae	Ectopleura	marina		species		(Torrey, 1902)
	imerss.org:PMLS:14112			Count: very many		Andy Lamb								PRESENT				Metridium farcimen					iNaturalist:51812								Metridium farcimen							Animalia	Cnidaria	Anthozoa	Actiniaria	Metridiidae	Metridium	farcimen		species		(Brandt, 1835)
	imerss.org:PMLS:14113					Andy Lamb		1						PRESENT				Cribrinopsis fernaldi					iNaturalist:465158								Cribrinopsis fernaldi							Animalia	Cnidaria	Anthozoa	Actiniaria	Actiniidae	Cribrinopsis	fernaldi		species		Siebert & Spaulding, 1976
	imerss.org:PMLS:14114					Andy Lamb		1						PRESENT				Stomphia didemon					iNaturalist:501276								Stomphia didemon							Animalia	Cnidaria	Anthozoa	Actiniaria	Actinostolidae	Stomphia	didemon		species		Siebert, 1973
	imerss.org:PMLS:14115			Count: some		Andy Lamb								PRESENT				Pachycerianthus fimbriatus					iNaturalist:47702								Pachycerianthus fimbriatus							Animalia	Cnidaria	Anthozoa	Spirularia	Cerianthidae	Pachycerianthus	fimbriatus		species		McMurrich, 1910
	imerss.org:PMLS:14116			Count: few		Andy Lamb								PRESENT				Epizoanthus scotinus					iNaturalist:429859								Epizoanthus scotinus							Animalia	Cnidaria	Anthozoa	Zoantharia	Epizoanthidae	Epizoanthus	scotinus		species		Wood, 1957
	imerss.org:PMLS:14117			Count: very many		Andy Lamb								PRESENT				Balanophyllia elegans					iNaturalist:51799								Balanophyllia (Balanophyllia) elegans							Animalia	Cnidaria	Anthozoa	Scleractinia	Dendrophylliidae	Balanophyllia	elegans		species		Verrill, 1864
	imerss.org:PMLS:14175			Count: very many		Andy Lamb								PRESENT				Metridium farcimen					iNaturalist:51812								Metridium farcimen							Animalia	Cnidaria	Anthozoa	Actiniaria	Metridiidae	Metridium	farcimen		species		(Brandt, 1835)
	imerss.org:PMLS:14176					Andy Lamb		2						PRESENT				Urticina grebelnyi					iNaturalist:492672								Urticina grebelnyi							Animalia	Cnidaria	Anthozoa	Actiniaria	Actiniidae	Urticina	grebelnyi		species		Sanamyan & Sanamyan, 2006
	imerss.org:PMLS:14177			Count: abundant		Andy Lamb								PRESENT				Balanophyllia elegans					iNaturalist:51799								Balanophyllia (Balanophyllia) elegans							Animalia	Cnidaria	Anthozoa	Scleractinia	Dendrophylliidae	Balanophyllia	elegans		species		Verrill, 1864
	imerss.org:PMLS:14178			Count: abundant		Andy Lamb								PRESENT				Stylantheca papillosa					iNaturalist:131205								Stylantheca papillosa							Animalia	Cnidaria	Hydrozoa	Anthoathecata	Stylasteridae	Stylantheca	papillosa		species		(Dall, 1884)
	imerss.org:PMLS:14179			Count: some		Andy Lamb								PRESENT				Abietinaria spp.					iNaturalist:55322								Abietinaria							Animalia	Cnidaria	Hydrozoa	Leptothecata	Sertulariidae	Abietinaria			genus
	imerss.org:PMLS:14180			Count: very many		Andy Lamb								PRESENT				Plumularia setacea					iNaturalist:209141								Plumularia setacea							Animalia	Cnidaria	Hydrozoa	Leptothecata	Plumulariidae	Plumularia	setacea		species		(Linnaeus, 1758)
	imerss.org:PMLS:14181			Count: many		Andy Lamb								PRESENT				Garveia annulata					iNaturalist:63662								Garveia annulata							Animalia	Cnidaria	Hydrozoa	Anthoathecata	Bougainvilliidae	Garveia	annulata		species		Nutting, 1901
	imerss.org:PMLS:14182			Count: many		Andy Lamb								PRESENT				Ectopleura crocea					iNaturalist:324497								Ectopleura crocea							Animalia	Cnidaria	Hydrozoa	Anthoathecata	Tubulariidae	Ectopleura	crocea		species		(Agassiz, 1862)
	imerss.org:PMLS:14183			Count: few		Andy Lamb								PRESENT				Orthopyxis sp.					iNaturalist:500952								Orthopyxis							Animalia	Cnidaria	Hydrozoa	Leptothecata	Campanulariidae	Orthopyxis			genus
[truncated: 696 more rows]
[truncated: 105 more columns]

## Sheet: ExternalLinks
Taxon_Local_ID	Link type	Link
