# Supplementary material for: Toward an atlas of Salish Sea biodiversity: the flora and fauna of Galiano Island, British Columbia, Canada. Part I. Marine zoology
Source: Biodivers Data J. 2022 Mar 10;10:e76050. doi: 10.3897/BDJ.10.e76050 (PMC8930920; doi:10.3897/BDJ.10.e76050)
Supplement: Supplementary material 5 — Nemertea of Galiano Island, British Columbia, Canada [file bdj-10-e76050-s005.xlsx]

## Sheet: Taxa
Taxon_Local_ID	Kingdom	Subkingdom	Phylum	Subphylum	Superclass	Class	Subclass	Superorder	Order	Suborder	Infraorder	Superfamily	Family	Subfamily	Tribe	Subtribe	Genus	Subgenus	Species	Subspecies	Variety	Form	Authorship	Nomenclature	Feeds on	symbioticWith	parasiteOf	Host of	Native Status	Conservation Status	Distribution	Horizon	Notes
337279	Animalia		Nemertea			Hoplonemertea			Monostilifera	Eumonostilifera			Emplectonematidae				Emplectonema		gracile				(Johnston, 1837)
51284	Animalia		Nemertea			Hoplonemertea			Monostilifera	Eumonostilifera			Neesiidae				Paranemertes		peregrina				Coe, 1901
873878	Animalia		Nemertea			Palaeonemertea			Tubulaniformes				Tubulanidae				Tubulanus		albocinctus				(Coe, 1904)
117581	Animalia		Nemertea			Palaeonemertea			Tubulaniformes				Tubulanidae				Tubulanus		polymorphus				Renier, 1804
121950	Animalia		Nemertea			Palaeonemertea			Tubulaniformes				Tubulanidae				Tubulanus		sexlineatus				(Griffin, 1898)
117598	Animalia		Nemertea			Pilidiophora			Heteronemertea				Lineidae				Micrura		verrilli				Coe, 1901

## Sheet: Materials
typeStatus	occurrenceID	catalogNumber	occurrenceDetails	occurrenceRemarks	recordNumber	recordedBy	individualID	individualCount	sex	lifeStage	reproductiveCondition	behavior	establishmentMeans	occurrenceStatus	preparations	disposition	otherCatalogNumbers	previousIdentifications	associatedMedia	associatedReferences	associatedOccurrences	associatedSequences	taxonID	scientificNameID	acceptedNameUsageID	parentNameUsageID	originalNameUsageID	nameAccordingToID	namePublishedInID	taxonConceptID	scientificName	acceptedNameUsage	parentNameUsage	originalNameUsage	nameAccordingTo	namePublishedIn	higherClassification	kingdom	phylum	class	order	family	genus	specificEpithet	infraspecificEpithet	taxonRank	verbatimTaxonRank	scientificNameAuthorship	vernacularName
	imerss.org:PMLS:60					Andy Lamb								PRESENT				Emplectonema gracile					iNaturalist:337279								Emplectonema gracile							Animalia	Nemertea	Hoplonemertea	Monostilifera	Emplectonematidae	Emplectonema	gracile		species		(Johnston, 1837)
	imerss.org:PMLS:61					Andy Lamb								PRESENT				Tubulanus sexlineatus					iNaturalist:121950								Tubulanus sexlineatus							Animalia	Nemertea	Palaeonemertea	Tubulaniformes	Tubulanidae	Tubulanus	sexlineatus		species		(Griffin, 1898)
	imerss.org:PMLS:631					Charlie Gibbs								PRESENT				Tubulanus sexlineatus					iNaturalist:121950								Tubulanus sexlineatus							Animalia	Nemertea	Palaeonemertea	Tubulaniformes	Tubulanidae	Tubulanus	sexlineatus		species		(Griffin, 1898)
	imerss.org:PMLS:2292					Charlie Gibbs								PRESENT				Tubulanus albocinctus					iNaturalist:873878								Tubulanus albocinctus							Animalia	Nemertea	Palaeonemertea	Tubulaniformes	Tubulanidae	Tubulanus	albocinctus		species		(Coe, 1904)
	imerss.org:PMLS:2879					Charlie Gibbs		1						PRESENT				Tubulanus sexlineatus					iNaturalist:121950								Tubulanus sexlineatus							Animalia	Nemertea	Palaeonemertea	Tubulaniformes	Tubulanidae	Tubulanus	sexlineatus		species		(Griffin, 1898)
	imerss.org:PMLS:3674					Andy Lamb		1						PRESENT				Micrura verrilli					iNaturalist:117598								Micrura verrilli							Animalia	Nemertea	Pilidiophora	Heteronemertea	Lineidae	Micrura	verrilli		species		Coe, 1901
	imerss.org:PMLS:5657					Andy Lamb		1						PRESENT				Tubulanus sexlineatus					iNaturalist:121950								Tubulanus sexlineatus							Animalia	Nemertea	Palaeonemertea	Tubulaniformes	Tubulanidae	Tubulanus	sexlineatus		species		(Griffin, 1898)
	imerss.org:PMLS:7723					Andy Lamb		1						PRESENT				Tubulanus polymorphus					iNaturalist:117581								Tubulanus polymorphus							Animalia	Nemertea	Palaeonemertea	Tubulaniformes	Tubulanidae	Tubulanus	polymorphus		species		Renier, 1804
	imerss.org:PMLS:7917					Andy Lamb		1						PRESENT				Tubulanus sexlineatus					iNaturalist:121950								Tubulanus sexlineatus							Animalia	Nemertea	Palaeonemertea	Tubulaniformes	Tubulanidae	Tubulanus	sexlineatus		species		(Griffin, 1898)
	imerss.org:PMLS:8303					Andy Lamb		1						PRESENT				Tubulanus sexlineatus					iNaturalist:121950								Tubulanus sexlineatus							Animalia	Nemertea	Palaeonemertea	Tubulaniformes	Tubulanidae	Tubulanus	sexlineatus		species		(Griffin, 1898)
	imerss.org:PMLS:11421					Andy Lamb		1						PRESENT				Tubulanus albocinctus					iNaturalist:873878								Tubulanus albocinctus							Animalia	Nemertea	Palaeonemertea	Tubulaniformes	Tubulanidae	Tubulanus	albocinctus		species		(Coe, 1904)
	imerss.org:PMLS:12834					Andy Lamb		1						PRESENT				Tubulanus sexlineatus					iNaturalist:121950								Tubulanus sexlineatus							Animalia	Nemertea	Palaeonemertea	Tubulaniformes	Tubulanidae	Tubulanus	sexlineatus		species		(Griffin, 1898)
	imerss.org:PMLS:13162					Andy Lamb		1						PRESENT				Tubulanus polymorphus					iNaturalist:117581								Tubulanus polymorphus							Animalia	Nemertea	Palaeonemertea	Tubulaniformes	Tubulanidae	Tubulanus	polymorphus		species		Renier, 1804
	imerss.org:PMLS:17190					Andy Lamb		1						PRESENT				Tubulanus sexlineatus					iNaturalist:121950								Tubulanus sexlineatus							Animalia	Nemertea	Palaeonemertea	Tubulaniformes	Tubulanidae	Tubulanus	sexlineatus		species		(Griffin, 1898)
	imerss.org:PMLS:17290					Andy Lamb		1						PRESENT				Tubulanus polymorphus					iNaturalist:117581								Tubulanus polymorphus							Animalia	Nemertea	Palaeonemertea	Tubulaniformes	Tubulanidae	Tubulanus	polymorphus		species		Renier, 1804
	imerss.org:PMLS:18138					Andy Lamb		1						PRESENT				Tubulanus sexlineatus					iNaturalist:121950								Tubulanus sexlineatus							Animalia	Nemertea	Palaeonemertea	Tubulaniformes	Tubulanidae	Tubulanus	sexlineatus		species		(Griffin, 1898)
	imerss.org:PMLS:18253					Andy Lamb		1						PRESENT				Tubulanus sexlineatus					iNaturalist:121950								Tubulanus sexlineatus							Animalia	Nemertea	Palaeonemertea	Tubulaniformes	Tubulanidae	Tubulanus	sexlineatus		species		(Griffin, 1898)
	imerss.org:iNat:7648049					Karolle Wall								PRESENT				Tubulanus polymorphus					iNaturalist:117581								Tubulanus polymorphus							Animalia	Nemertea	Palaeonemertea	Tubulaniformes	Tubulanidae	Tubulanus	polymorphus		species		Renier, 1804
	imerss.org:iNat:7674347					Karolle Wall								PRESENT				Tubulanus polymorphus					iNaturalist:117581								Tubulanus polymorphus							Animalia	Nemertea	Palaeonemertea	Tubulaniformes	Tubulanidae	Tubulanus	polymorphus		species		Renier, 1804
	imerss.org:iNat:15660001					Karolle Wall								PRESENT				Tubulanus sexlineatus					iNaturalist:121950								Tubulanus sexlineatus							Animalia	Nemertea	Palaeonemertea	Tubulaniformes	Tubulanidae	Tubulanus	sexlineatus		species		(Griffin, 1898)
	imerss.org:iNat:25587683													PRESENT				Paranemertes peregrina					iNaturalist:51284								Paranemertes peregrina							Animalia	Nemertea	Hoplonemertea	Monostilifera	Neesiidae	Paranemertes	peregrina		species		Coe, 1901
	imerss.org:iNat:72321492					Andrew Simon								PRESENT				Emplectonema gracile					iNaturalist:337279								Emplectonema gracile							Animalia	Nemertea	Hoplonemertea	Monostilifera	Emplectonematidae	Emplectonema	gracile		species		(Johnston, 1837)
	imerss.org:iNat:73919060					Catiemac								PRESENT				Tubulanus polymorphus					iNaturalist:117581								Tubulanus polymorphus							Animalia	Nemertea	Palaeonemertea	Tubulaniformes	Tubulanidae	Tubulanus	polymorphus		species		Renier, 1804
[truncated: 105 more columns]

## Sheet: ExternalLinks
Taxon_Local_ID	Link type	Link
