# Supplementary material for: Toward an atlas of Salish Sea biodiversity: the flora and fauna of Galiano Island, British Columbia, Canada. Part I. Marine zoology
Source: Biodivers Data J. 2022 Mar 10;10:e76050. doi: 10.3897/BDJ.10.e76050 (PMC8930920; doi:10.3897/BDJ.10.e76050)
Supplement: Supplementary material 10 — Sipuncula of Galiano Island, British Columbia, Canada [file bdj-10-e76050-s010.xlsx]

## Sheet: Taxa
Taxon_Local_ID	Kingdom	Subkingdom	Phylum	Subphylum	Superclass	Class	Subclass	Superorder	Order	Suborder	Infraorder	Superfamily	Family	Subfamily	Tribe	Subtribe	Genus	Subgenus	Species	Subspecies	Variety	Form	Authorship	Nomenclature	Feeds on	symbioticWith	parasiteOf	Host of	Native Status	Conservation Status	Distribution	Horizon	Notes
874030	Animalia		Sipuncula			Sipunculidea			Golfingiida				Golfingiidae				Golfingia		vulgaris				(de Blainville, 1827)

## Sheet: Materials
typeStatus	occurrenceID	catalogNumber	occurrenceDetails	occurrenceRemarks	recordNumber	recordedBy	individualID	individualCount	sex	lifeStage	reproductiveCondition	behavior	establishmentMeans	occurrenceStatus	preparations	disposition	otherCatalogNumbers	previousIdentifications	associatedMedia	associatedReferences	associatedOccurrences	associatedSequences	taxonID	scientificNameID	acceptedNameUsageID	parentNameUsageID	originalNameUsageID	nameAccordingToID	namePublishedInID	taxonConceptID	scientificName	acceptedNameUsage	parentNameUsage	originalNameUsage	nameAccordingTo	namePublishedIn	higherClassification	kingdom	phylum	class	order	family	genus	specificEpithet	infraspecificEpithet	taxonRank	verbatimTaxonRank	scientificNameAuthorship	vernacularName
	imerss.org:PMLS:5379					Andy Lamb		1						PRESENT				Golfingia vulgaris					iNaturalist:874030								Golfingia vulgaris							Animalia	Sipuncula	Sipunculidea	Golfingiida	Golfingiidae	Golfingia	vulgaris		species		(de Blainville, 1827)
[truncated: 105 more columns]

## Sheet: ExternalLinks
Taxon_Local_ID	Link type	Link
