# Supplementary material for: Toward an atlas of Salish Sea biodiversity: the flora and fauna of Galiano Island, British Columbia, Canada. Part I. Marine zoology
Source: Biodivers Data J. 2022 Mar 10;10:e76050. doi: 10.3897/BDJ.10.e76050 (PMC8930920; doi:10.3897/BDJ.10.e76050)
Supplement: Supplementary material 11 — Crustacea of Galiano Island, British Columbia, Canada [file bdj-10-e76050-s011.xlsx]

## Sheet: Taxa
Taxon_Local_ID	Kingdom	Subkingdom	Phylum	Subphylum	Superclass	Class	Subclass	Superorder	Order	Suborder	Infraorder	Superfamily	Family	Subfamily	Tribe	Subtribe	Genus	Subgenus	Species	Subspecies	Variety	Form	Authorship	Nomenclature	Feeds on	symbioticWith	parasiteOf	Host of	Native Status	Conservation Status	Distribution	Horizon	Notes
329133	Animalia		Arthropoda	Crustacea	Multicrustacea	Hexanauplia	Copepoda	Podoplea	Siphonostomatoida				Caligidae				Lepeophtheirus		sp.														Two taxa are known in the genus Lepeophtheirus: one associated with salmonids (reported in PMLS records as 'sp.A'); the other with lingcod ('sp.B'). The species associated with lingcod is reported for Galiano Island; the other species likely also occurs locally.
117672	Animalia		Arthropoda	Crustacea	Multicrustacea	Hexanauplia	Thecostraca	Thoracicalcarea	Balanomorpha			Balanoidea	Balanidae				Balanus		crenatus				Bruguière, 1789
81610	Animalia		Arthropoda	Crustacea	Multicrustacea	Hexanauplia	Thecostraca	Thoracicalcarea	Balanomorpha			Balanoidea	Balanidae				Balanus		glandula				Darwin, 1854
49127	Animalia		Arthropoda	Crustacea	Multicrustacea	Hexanauplia	Thecostraca	Thoracicalcarea	Balanomorpha			Balanoidea	Balanidae				Balanus		nubilus				Darwin, 1854
782656	Animalia		Arthropoda	Crustacea	Multicrustacea	Hexanauplia	Thecostraca	Thoracicalcarea	Balanomorpha			Balanoidea	Balanidae				Balanus		rostratus				Hoek, 1883
47658	Animalia		Arthropoda	Crustacea	Multicrustacea	Hexanauplia	Thecostraca	Thoracicalcarea	Balanomorpha			Balanoidea	Balanidae				Semibalanus		cariosus				(Pallas, 1788)
129910	Animalia		Arthropoda	Crustacea	Multicrustacea	Hexanauplia	Thecostraca	Thoracicalcarea	Balanomorpha			Chthamaloidea	Chthamalidae				Chthamalus		dalli				Pilsbry, 1916
873865	Animalia		Arthropoda	Crustacea	Oligostraca	Ichthyostraca	Branchiura		Arguloida			Arguloidea	Argulidae				Argulus		pugettensis				Dana, 1852
796029	Animalia		Arthropoda	Crustacea	Multicrustacea	Malacostraca	Eumalacostraca	Peracarida	Amphipoda	Amphilochidea	Amphilochida	Amphilochoidea	Pleustidae	Parapleustinae			Chromopleustes		oculatus				(Holmes, 1908)
1128633	Animalia		Arthropoda	Crustacea	Multicrustacea	Malacostraca	Eumalacostraca	Peracarida	Amphipoda	Amphilochidea	Amphilochida	Amphilochoidea	Pleustidae	Parapleustinae			Gnathopleustes		pachychaetus				Bousfield & Hendrycks, 1995
295404	Animalia		Arthropoda	Crustacea	Multicrustacea	Malacostraca	Eumalacostraca	Peracarida	Amphipoda	Amphilochidea	Lysianassida	Synopioidea	Ampeliscidae				Ampelisca		hancocki				J.L. Barnard, 1954
295407	Animalia		Arthropoda	Crustacea	Multicrustacea	Malacostraca	Eumalacostraca	Peracarida	Amphipoda	Amphilochidea	Lysianassida	Synopioidea	Ampeliscidae				Ampelisca		lobata				Holmes, 1908
1265117	Animalia		Arthropoda	Crustacea	Multicrustacea	Malacostraca	Eumalacostraca	Peracarida	Amphipoda	Amphilochidea	Lysianassida	Synopioidea	Ampeliscidae				Ampelisca		unsocalae				J.L. Barnard, 1960
508889	Animalia		Arthropoda	Crustacea	Multicrustacea	Malacostraca	Eumalacostraca	Peracarida	Amphipoda	Senticaudata	Corophiida	Caprelloidea	Caprellidae	Caprellinae			Caprella		alaskana				Mayer, 1903
64634	Animalia		Arthropoda	Crustacea	Multicrustacea	Malacostraca	Eumalacostraca	Peracarida	Amphipoda	Senticaudata	Corophiida	Caprelloidea	Caprellidae	Caprellinae			Caprella		mutica				Schurin, 1935
260501	Animalia		Arthropoda	Crustacea	Multicrustacea	Malacostraca	Eumalacostraca	Peracarida	Amphipoda	Senticaudata	Corophiida	Corophioidea	Ampithoidae				Ampithoe		lacertosa				Spence Bate, 1858
295828	Animalia		Arthropoda	Crustacea	Multicrustacea	Malacostraca	Eumalacostraca	Peracarida	Amphipoda	Senticaudata	Corophiida	Photoidea	Photidae				Photis		brevipes				Shoemaker, 1942
1128629	Animalia		Arthropoda	Crustacea	Multicrustacea	Malacostraca	Eumalacostraca	Peracarida	Amphipoda	Senticaudata	Hadziida	Hadzioidea	Melitidae				Desdimelita		californica				(Alderman, 1936)
1128632	Animalia		Arthropoda	Crustacea	Multicrustacea	Malacostraca	Eumalacostraca	Peracarida	Amphipoda	Senticaudata	Hadziida	Hadzioidea	Melitidae				Desdimelita		microdentata				Jarrett & Bousfield, 1996
345335	Animalia		Arthropoda	Crustacea	Multicrustacea	Malacostraca	Eumalacostraca	Peracarida	Amphipoda	Senticaudata	Talitrida	Talitroidea	Talitridae	Talitrinae			Megalorchestia		pugettensis				(Dana, 1853)
130223	Animalia		Arthropoda	Crustacea	Multicrustacea	Malacostraca	Eumalacostraca	Peracarida	Amphipoda	Senticaudata	Talitrida	Talitroidea	Talitridae	Talitrinae			Traskorchestia		traskiana				(Stimpson, 1857)
459581	Animalia		Arthropoda	Crustacea	Multicrustacea	Malacostraca	Eumalacostraca	Eucarida	Decapoda	Dendrobranchiata		Sergestoidea	Sergestidae				Eusergestes		similis				(Hansen, 1903)										Accessioned in the RBCM collections as Sergestes similis, an unaccepted synonym (WoRMS Editorial Board 2021).
334674	Animalia		Arthropoda	Crustacea	Multicrustacea	Malacostraca	Eumalacostraca	Eucarida	Decapoda	Pleocyemata	Anomura	Galatheoidea	Munididae				Munida		quadrispina				Benedict, 1902
47803	Animalia		Arthropoda	Crustacea	Multicrustacea	Malacostraca	Eumalacostraca	Eucarida	Decapoda	Pleocyemata	Anomura	Galatheoidea	Porcellanidae				Petrolisthes		eriomerus				Stimpson, 1871
450310	Animalia		Arthropoda	Crustacea	Multicrustacea	Malacostraca	Eumalacostraca	Eucarida	Decapoda	Pleocyemata	Anomura	Lithodoidea	Hapalogastridae				Acantholithodes		hispidus				(Stimpson, 1860)
51635	Animalia		Arthropoda	Crustacea	Multicrustacea	Malacostraca	Eumalacostraca	Eucarida	Decapoda	Pleocyemata	Anomura	Lithodoidea	Hapalogastridae				Hapalogaster		mertensii				J.F. Brandt, 1850
194566	Animalia		Arthropoda	Crustacea	Multicrustacea	Malacostraca	Eumalacostraca	Eucarida	Decapoda	Pleocyemata	Anomura	Lithodoidea	Hapalogastridae				Oedignathus		inermis				(Stimpson, 1860)
459657	Animalia		Arthropoda	Crustacea	Multicrustacea	Malacostraca	Eumalacostraca	Eucarida	Decapoda	Pleocyemata	Anomura	Lithodoidea	Hapalogastridae				Placetron		wosnessenskii				Schalfeew, 1892
47395	Animalia		Arthropoda	Crustacea	Multicrustacea	Malacostraca	Eumalacostraca	Eucarida	Decapoda	Pleocyemata	Anomura	Lithodoidea	Lithodidae				Cryptolithodes		sitchensis				J.F. Brandt, 1853
53845	Animalia		Arthropoda	Crustacea	Multicrustacea	Malacostraca	Eumalacostraca	Eucarida	Decapoda	Pleocyemata	Anomura	Lithodoidea	Lithodidae				Cryptolithodes		typicus				J.F. Brandt, 1848
459606	Animalia		Arthropoda	Crustacea	Multicrustacea	Malacostraca	Eumalacostraca	Eucarida	Decapoda	Pleocyemata	Anomura	Lithodoidea	Lithodidae				Lopholithodes		foraminatus				(Stimpson, 1859)
459608	Animalia		Arthropoda	Crustacea	Multicrustacea	Malacostraca	Eumalacostraca	Eucarida	Decapoda	Pleocyemata	Anomura	Lithodoidea	Lithodidae				Lopholithodes		mandtii				J.F. Brandt, 1848
424896	Animalia		Arthropoda	Crustacea	Multicrustacea	Malacostraca	Eumalacostraca	Eucarida	Decapoda	Pleocyemata	Anomura	Lithodoidea	Lithodidae				Phyllolithodes		papillosus				J.F. Brandt, 1848
459660	Animalia		Arthropoda	Crustacea	Multicrustacea	Malacostraca	Eumalacostraca	Eucarida	Decapoda	Pleocyemata	Anomura	Lithodoidea	Lithodidae				Rhinolithodes		wosnessenskii				J.F. Brandt, 1848
459564	Animalia		Arthropoda	Crustacea	Multicrustacea	Malacostraca	Eumalacostraca	Eucarida	Decapoda	Pleocyemata	Anomura	Paguroidea	Paguridae				Discorsopagurus		schmitti				(Stevens, 1925)
459568	Animalia		Arthropoda	Crustacea	Multicrustacea	Malacostraca	Eumalacostraca	Eucarida	Decapoda	Pleocyemata	Anomura	Paguroidea	Paguridae				Elassochirus		gilli				(Benedict, 1892)
459569	Animalia		Arthropoda	Crustacea	Multicrustacea	Malacostraca	Eumalacostraca	Eucarida	Decapoda	Pleocyemata	Anomura	Paguroidea	Paguridae				Elassochirus		tenuimanus				(Dana, 1851)
459543	Animalia		Arthropoda	Crustacea	Multicrustacea	Malacostraca	Eumalacostraca	Eucarida	Decapoda	Pleocyemata	Anomura	Paguroidea	Paguridae				Pagurus		armatus				(Dana, 1851)
362749	Animalia		Arthropoda	Crustacea	Multicrustacea	Malacostraca	Eumalacostraca	Eucarida	Decapoda	Pleocyemata	Anomura	Paguroidea	Paguridae				Pagurus		beringanus				(Benedict, 1892)
180026	Animalia		Arthropoda	Crustacea	Multicrustacea	Malacostraca	Eumalacostraca	Eucarida	Decapoda	Pleocyemata	Anomura	Paguroidea	Paguridae				Pagurus		caurinus				Hart, 1971
127555	Animalia		Arthropoda	Crustacea	Multicrustacea	Malacostraca	Eumalacostraca	Eucarida	Decapoda	Pleocyemata	Anomura	Paguroidea	Paguridae				Pagurus		granosimanus				(Stimpson, 1859)
63219	Animalia		Arthropoda	Crustacea	Multicrustacea	Malacostraca	Eumalacostraca	Eucarida	Decapoda	Pleocyemata	Anomura	Paguroidea	Paguridae				Pagurus		hirsutiusculus				(Dana, 1851)
459637	Animalia		Arthropoda	Crustacea	Multicrustacea	Malacostraca	Eumalacostraca	Eucarida	Decapoda	Pleocyemata	Anomura	Paguroidea	Paguridae				Pagurus		kennerlyi				(Stimpson, 1864)
202044	Animalia		Arthropoda	Crustacea	Multicrustacea	Malacostraca	Eumalacostraca	Eucarida	Decapoda	Pleocyemata	Anomura	Paguroidea	Paguridae				Pagurus		ochotensis				Brandt, 1851
366957	Animalia		Arthropoda	Crustacea	Multicrustacea	Malacostraca	Eumalacostraca	Eucarida	Decapoda	Pleocyemata	Anomura	Paguroidea	Paguridae				Pagurus		quaylei				Hart, 1971
49095	Animalia		Arthropoda	Crustacea	Multicrustacea	Malacostraca	Eumalacostraca	Eucarida	Decapoda	Pleocyemata	Anomura	Paguroidea	Paguridae				Pagurus		samuelis				(Stimpson, 1857)
459640	Animalia		Arthropoda	Crustacea	Multicrustacea	Malacostraca	Eumalacostraca	Eucarida	Decapoda	Pleocyemata	Anomura	Paguroidea	Paguridae				Pagurus		stevensae				Hart, 1971
56659	Animalia		Arthropoda	Crustacea	Multicrustacea	Malacostraca	Eumalacostraca	Eucarida	Decapoda	Pleocyemata	Axiidea		Callianassidae				Neotrypaea		californiensis				(Dana, 1854)
47826	Animalia		Arthropoda	Crustacea	Multicrustacea	Malacostraca	Eumalacostraca	Eucarida	Decapoda	Pleocyemata	Brachyura	Cancroidea	Cancridae				Cancer		productus				Randall, 1840
429951	Animalia		Arthropoda	Crustacea	Multicrustacea	Malacostraca	Eumalacostraca	Eucarida	Decapoda	Pleocyemata	Brachyura	Cancroidea	Cancridae				Glebocarcinus		oregonensis				(Dana, 1852)
116721	Animalia		Arthropoda	Crustacea	Multicrustacea	Malacostraca	Eumalacostraca	Eucarida	Decapoda	Pleocyemata	Brachyura	Cancroidea	Cancridae				Metacarcinus		gracilis				(Dana, 1852)
63697	Animalia		Arthropoda	Crustacea	Multicrustacea	Malacostraca	Eumalacostraca	Eucarida	Decapoda	Pleocyemata	Brachyura	Cancroidea	Cancridae				Metacarcinus		magister				(Dana, 1852)
180391	Animalia		Arthropoda	Crustacea	Multicrustacea	Malacostraca	Eumalacostraca	Eucarida	Decapoda	Pleocyemata	Brachyura	Cheiragonoidea	Cheiragonidae				Telmessus		cheiragonus				(Tilesius, 1815)
48342	Animalia		Arthropoda	Crustacea	Multicrustacea	Malacostraca	Eumalacostraca	Eucarida	Decapoda	Pleocyemata	Brachyura	Grapsoidea	Varunidae	Varuninae			Hemigrapsus		nudus				(Dana, 1851)
69170	Animalia		Arthropoda	Crustacea	Multicrustacea	Malacostraca	Eumalacostraca	Eucarida	Decapoda	Pleocyemata	Brachyura	Grapsoidea	Varunidae	Varuninae			Hemigrapsus		oregonensis				(Dana, 1851)
130344	Animalia		Arthropoda	Crustacea	Multicrustacea	Malacostraca	Eumalacostraca	Eucarida	Decapoda	Pleocyemata	Brachyura	Majoidea	Epialtidae	Epialtinae			Pugettia		gracilis				Dana, 1851
49723	Animalia		Arthropoda	Crustacea	Multicrustacea	Malacostraca	Eumalacostraca	Eucarida	Decapoda	Pleocyemata	Brachyura	Majoidea	Epialtidae	Epialtinae			Pugettia		producta				(Randall, 1840)
459559	Animalia		Arthropoda	Crustacea	Multicrustacea	Malacostraca	Eumalacostraca	Eucarida	Decapoda	Pleocyemata	Brachyura	Majoidea	Epialtidae	Pisinae			Chorilia		longipes				Dana, 1851
47712	Animalia		Arthropoda	Crustacea	Multicrustacea	Malacostraca	Eumalacostraca	Eucarida	Decapoda	Pleocyemata	Brachyura	Majoidea	Epialtidae	Pisinae			Scyra		acutifrons				Dana, 1851
459591	Animalia		Arthropoda	Crustacea	Multicrustacea	Malacostraca	Eumalacostraca	Eucarida	Decapoda	Pleocyemata	Brachyura	Majoidea	Oregoniidae	Oregoniinae			Hyas		lyratus				Dana, 1851
84267	Animalia		Arthropoda	Crustacea	Multicrustacea	Malacostraca	Eumalacostraca	Eucarida	Decapoda	Pleocyemata	Brachyura	Majoidea	Oregoniidae	Oregoniinae			Oregonia		gracilis				Dana, 1851
117669	Animalia		Arthropoda	Crustacea	Multicrustacea	Malacostraca	Eumalacostraca	Eucarida	Decapoda	Pleocyemata	Brachyura	Pinnotheroidea	Pinnotheridae	Pinnotherinae			Fabia		subquadrata				Dana, 1851
50818	Animalia		Arthropoda	Crustacea	Multicrustacea	Malacostraca	Eumalacostraca	Eucarida	Decapoda	Pleocyemata	Brachyura	Xanthoidea	Panopeidae				Lophopanopeus		bellus				(Stimpson, 1860)
459508	Animalia		Arthropoda	Crustacea	Multicrustacea	Malacostraca	Eumalacostraca	Eucarida	Decapoda	Pleocyemata	Caridea	Alpheoidea	Thoridae				Eualus		butleri				Jensen, 2004
63679	Animalia		Arthropoda	Crustacea	Multicrustacea	Malacostraca	Eumalacostraca	Eucarida	Decapoda	Pleocyemata	Caridea	Alpheoidea	Thoridae				Heptacarpus		brevirostris				(Dana, 1852)
459524	Animalia		Arthropoda	Crustacea	Multicrustacea	Malacostraca	Eumalacostraca	Eucarida	Decapoda	Pleocyemata	Caridea	Alpheoidea	Thoridae				Heptacarpus		kincaidi				(Rathbun, 1902)
67627	Animalia		Arthropoda	Crustacea	Multicrustacea	Malacostraca	Eumalacostraca	Eucarida	Decapoda	Pleocyemata	Caridea	Alpheoidea	Thoridae				Heptacarpus		sitchensis				(J.F. Brandt in von Middendorf, 1851)
458674	Animalia		Arthropoda	Crustacea	Multicrustacea	Malacostraca	Eumalacostraca	Eucarida	Decapoda	Pleocyemata	Caridea	Alpheoidea	Thoridae				Heptacarpus		stylus				(Stimpson, 1864)
459522	Animalia		Arthropoda	Crustacea	Multicrustacea	Malacostraca	Eumalacostraca	Eucarida	Decapoda	Pleocyemata	Caridea	Alpheoidea	Thoridae				Heptacarpus		tridens				(Rathbun, 1902)
459480	Animalia		Arthropoda	Crustacea	Multicrustacea	Malacostraca	Eumalacostraca	Eucarida	Decapoda	Pleocyemata	Caridea	Alpheoidea	Thoridae				Lebbeus		eludus				Jensen, 2006
459598	Animalia		Arthropoda	Crustacea	Multicrustacea	Malacostraca	Eumalacostraca	Eucarida	Decapoda	Pleocyemata	Caridea	Alpheoidea	Thoridae				Lebbeus		grandimanus				(Bražnikov, 1907)
459601	Animalia		Arthropoda	Crustacea	Multicrustacea	Malacostraca	Eumalacostraca	Eucarida	Decapoda	Pleocyemata	Caridea	Alpheoidea	Thoridae				Lebbeus		mundus				Jensen, 2006
424249	Animalia		Arthropoda	Crustacea	Multicrustacea	Malacostraca	Eumalacostraca	Eucarida	Decapoda	Pleocyemata	Caridea	Alpheoidea	Thoridae				Spirontocaris		prionota				(Stimpson, 1864)
339110	Animalia		Arthropoda	Crustacea	Multicrustacea	Malacostraca	Eumalacostraca	Eucarida	Decapoda	Pleocyemata	Caridea	Crangonoidea	Crangonidae				Crangon		nigricauda				Stimpson, 1856
459610	Animalia		Arthropoda	Crustacea	Multicrustacea	Malacostraca	Eumalacostraca	Eucarida	Decapoda	Pleocyemata	Caridea	Crangonoidea	Crangonidae				Metacrangon		munita				(Dana, 1852)
437504	Animalia		Arthropoda	Crustacea	Multicrustacea	Malacostraca	Eumalacostraca	Eucarida	Decapoda	Pleocyemata	Caridea	Pandaloidea	Pandalidae				Pandalus		borealis				Krøyer, 1838
154708	Animalia		Arthropoda	Crustacea	Multicrustacea	Malacostraca	Eumalacostraca	Eucarida	Decapoda	Pleocyemata	Caridea	Pandaloidea	Pandalidae				Pandalus		danae				Stimpson, 1857
459644	Animalia		Arthropoda	Crustacea	Multicrustacea	Malacostraca	Eumalacostraca	Eucarida	Decapoda	Pleocyemata	Caridea	Pandaloidea	Pandalidae				Pandalus		eous				Makarov, 1935
1111164	Animalia		Arthropoda	Crustacea	Multicrustacea	Malacostraca	Eumalacostraca	Eucarida	Decapoda	Pleocyemata	Caridea	Pandaloidea	Pandalidae				Pandalus		lucidirimicolus				(Jensen, 1998)										The genus Pandalus is adopted instead of Pandalopsis as per WoRMS Editorial Board 2021, though there is some contention regarding this matter. "Since generic splits are rather arbitrary, I am not sure why they split off Pandalus lucidirimicolus when all the Pandalopsis fall out together in their tree" (Gregory Jensen pers. comm. 2019).
180394	Animalia		Arthropoda	Crustacea	Multicrustacea	Malacostraca	Eumalacostraca	Eucarida	Decapoda	Pleocyemata	Caridea	Pandaloidea	Pandalidae				Pandalus		platyceros				J.F. Brandt in von Middendorf, 1851
459645	Animalia		Arthropoda	Crustacea	Multicrustacea	Malacostraca	Eumalacostraca	Eucarida	Decapoda	Pleocyemata	Caridea	Pandaloidea	Pandalidae				Pandalus		stenolepis				Rathbun, 1902
195136	Animalia		Arthropoda	Crustacea	Multicrustacea	Malacostraca	Eumalacostraca	Eucarida	Euphausiacea				Euphausiidae				Euphausia		spp.														At least two species are present in the region. Their small sizes, rapid swimming behavior, and minor anatomical differences make field identifications impossible.
873867	Animalia		Arthropoda	Crustacea	Multicrustacea	Malacostraca	Eumalacostraca	Peracarida	Isopoda	Cymothoida	Epicaridea	Bopyroidea	Bopyridae	Bopyrinae			Bopyroides		hippolytes				(Kröyer, 1838)
123798	Animalia		Arthropoda	Crustacea	Multicrustacea	Malacostraca	Eumalacostraca	Peracarida	Isopoda	Sphaeromatidea		Sphaeromatoidea	Sphaeromatidae				Gnorimosphaeroma		oregonense				(Dana, 1853)
141842	Animalia		Arthropoda	Crustacea	Multicrustacea	Malacostraca	Eumalacostraca	Peracarida	Isopoda	Valvifera			Idoteidae				Pentidotea		resecata				(Stimpson, 1857)
126295	Animalia		Arthropoda	Crustacea	Multicrustacea	Malacostraca	Eumalacostraca	Peracarida	Isopoda	Valvifera			Idoteidae				Pentidotea		wosnesenskii				(Brandt, 1851)

## Sheet: Materials
typeStatus	occurrenceID	catalogNumber	occurrenceDetails	occurrenceRemarks	recordNumber	recordedBy	individualID	individualCount	sex	lifeStage	reproductiveCondition	behavior	establishmentMeans	occurrenceStatus	preparations	disposition	otherCatalogNumbers	previousIdentifications	associatedMedia	associatedReferences	associatedOccurrences	associatedSequences	taxonID	scientificNameID	acceptedNameUsageID	parentNameUsageID	originalNameUsageID	nameAccordingToID	namePublishedInID	taxonConceptID	scientificName	acceptedNameUsage	parentNameUsage	originalNameUsage	nameAccordingTo	namePublishedIn	higherClassification	kingdom	phylum	class	order	family	genus	specificEpithet	infraspecificEpithet	taxonRank	verbatimTaxonRank	scientificNameAuthorship	vernacularName
	imerss.org:PMLS:6					Andy Lamb								PRESENT				Pagurus beringanus					iNaturalist:362749								Pagurus beringanus							Animalia	Arthropoda	Malacostraca	Decapoda	Paguridae	Pagurus	beringanus		species		(Benedict, 1892)
	imerss.org:PMLS:29					Andy Lamb								PRESENT				Scyra acutifrons					iNaturalist:47712								Scyra acutifrons							Animalia	Arthropoda	Malacostraca	Decapoda	Epialtidae	Scyra	acutifrons		species		Dana, 1851
	imerss.org:PMLS:30					Andy Lamb								PRESENT				Phyllolithodes papillosus					iNaturalist:424896								Phyllolithodes papillosus							Animalia	Arthropoda	Malacostraca	Decapoda	Lithodidae	Phyllolithodes	papillosus		species		J.F. Brandt, 1848
	imerss.org:PMLS:31					Andy Lamb								PRESENT				Pagurus armatus					iNaturalist:459543								Pagurus armatus							Animalia	Arthropoda	Malacostraca	Decapoda	Paguridae	Pagurus	armatus		species		(Dana, 1851)
	imerss.org:PMLS:32					Andy Lamb								PRESENT				Balanus nubilus					iNaturalist:49127								Balanus nubilus							Animalia	Arthropoda	Hexanauplia	Balanomorpha	Balanidae	Balanus	nubilus		species		Darwin, 1854
	imerss.org:PMLS:77					Andy Lamb								PRESENT				Glebocarcinus oregonensis					iNaturalist:429951								Glebocarcinus oregonensis							Animalia	Arthropoda	Malacostraca	Decapoda	Cancridae	Glebocarcinus	oregonensis		species		(Dana, 1852)
	imerss.org:PMLS:78					Andy Lamb								PRESENT				Pugettia producta					iNaturalist:49723								Pugettia producta							Animalia	Arthropoda	Malacostraca	Decapoda	Epialtidae	Pugettia	producta		species		(Randall, 1840)
	imerss.org:PMLS:79					Andy Lamb								PRESENT				Pugettia gracilis					iNaturalist:130344								Pugettia gracilis							Animalia	Arthropoda	Malacostraca	Decapoda	Epialtidae	Pugettia	gracilis		species		Dana, 1851
	imerss.org:PMLS:80					Andy Lamb								PRESENT				Petrolisthes eriomerus					iNaturalist:47803								Petrolisthes eriomerus							Animalia	Arthropoda	Malacostraca	Decapoda	Porcellanidae	Petrolisthes	eriomerus		species		Stimpson, 1871
	imerss.org:PMLS:81					Andy Lamb								PRESENT				Hapalogaster mertensii					iNaturalist:51635								Hapalogaster mertensii							Animalia	Arthropoda	Malacostraca	Decapoda	Hapalogastridae	Hapalogaster	mertensii		species		J.F. Brandt, 1850
	imerss.org:PMLS:82					Andy Lamb								PRESENT				Balanus glandula / Balanus crenatus					iNaturalist:81610								Balanus glandula							Animalia	Arthropoda	Hexanauplia	Balanomorpha	Balanidae	Balanus	glandula		species		Darwin, 1854
	imerss.org:PMLS:201					Andy Lamb								PRESENT				Euphausia spp.					iNaturalist:195136								Euphausia							Animalia	Arthropoda	Malacostraca	Euphausiacea	Euphausiidae	Euphausia			genus
	imerss.org:PMLS:202					Andy Lamb								PRESENT				Oregonia gracilis					iNaturalist:84267								Oregonia gracilis							Animalia	Arthropoda	Malacostraca	Decapoda	Oregoniidae	Oregonia	gracilis		species		Dana, 1851
	imerss.org:PMLS:259					Andy Lamb								PRESENT				Pandalus danae					iNaturalist:154708								Pandalus danae							Animalia	Arthropoda	Malacostraca	Decapoda	Pandalidae	Pandalus	danae		species		Stimpson, 1857
	imerss.org:PMLS:260					Andy Lamb								PRESENT				Petrolisthes eriomerus					iNaturalist:47803								Petrolisthes eriomerus							Animalia	Arthropoda	Malacostraca	Decapoda	Porcellanidae	Petrolisthes	eriomerus		species		Stimpson, 1871
	imerss.org:PMLS:261					Andy Lamb								PRESENT				Hapalogaster mertensii					iNaturalist:51635								Hapalogaster mertensii							Animalia	Arthropoda	Malacostraca	Decapoda	Hapalogastridae	Hapalogaster	mertensii		species		J.F. Brandt, 1850
	imerss.org:PMLS:315					Andy Lamb								PRESENT				Pandalus danae					iNaturalist:154708								Pandalus danae							Animalia	Arthropoda	Malacostraca	Decapoda	Pandalidae	Pandalus	danae		species		Stimpson, 1857
	imerss.org:PMLS:316					Andy Lamb								PRESENT				Scyra acutifrons					iNaturalist:47712								Scyra acutifrons							Animalia	Arthropoda	Malacostraca	Decapoda	Epialtidae	Scyra	acutifrons		species		Dana, 1851
	imerss.org:PMLS:317					Andy Lamb		2						PRESENT				Cryptolithodes typicus					iNaturalist:53845								Cryptolithodes typicus							Animalia	Arthropoda	Malacostraca	Decapoda	Lithodidae	Cryptolithodes	typicus		species		J.F. Brandt, 1848
	imerss.org:PMLS:318					Andy Lamb								PRESENT				Pagurus beringanus					iNaturalist:362749								Pagurus beringanus							Animalia	Arthropoda	Malacostraca	Decapoda	Paguridae	Pagurus	beringanus		species		(Benedict, 1892)
	imerss.org:PMLS:319			Count: very abundant		Andy Lamb								PRESENT				Balanus nubilus					iNaturalist:49127								Balanus nubilus							Animalia	Arthropoda	Hexanauplia	Balanomorpha	Balanidae	Balanus	nubilus		species		Darwin, 1854
	imerss.org:PMLS:421					Andy Lamb								PRESENT				Pandalus danae					iNaturalist:154708								Pandalus danae							Animalia	Arthropoda	Malacostraca	Decapoda	Pandalidae	Pandalus	danae		species		Stimpson, 1857
	imerss.org:PMLS:422					Andy Lamb								PRESENT				Glebocarcinus oregonensis					iNaturalist:429951								Glebocarcinus oregonensis							Animalia	Arthropoda	Malacostraca	Decapoda	Cancridae	Glebocarcinus	oregonensis		species		(Dana, 1852)
	imerss.org:PMLS:423			Count: some		Andy Lamb								PRESENT				Scyra acutifrons					iNaturalist:47712								Scyra acutifrons							Animalia	Arthropoda	Malacostraca	Decapoda	Epialtidae	Scyra	acutifrons		species		Dana, 1851
	imerss.org:PMLS:424			Count: few		Andy Lamb								PRESENT				Oregonia gracilis					iNaturalist:84267								Oregonia gracilis							Animalia	Arthropoda	Malacostraca	Decapoda	Oregoniidae	Oregonia	gracilis		species		Dana, 1851
	imerss.org:PMLS:425					Andy Lamb								PRESENT				Petrolisthes eriomerus					iNaturalist:47803								Petrolisthes eriomerus							Animalia	Arthropoda	Malacostraca	Decapoda	Porcellanidae	Petrolisthes	eriomerus		species		Stimpson, 1871
	imerss.org:PMLS:426					Andy Lamb								PRESENT				Elassochirus gilli					iNaturalist:459568								Elassochirus gilli							Animalia	Arthropoda	Malacostraca	Decapoda	Paguridae	Elassochirus	gilli		species		(Benedict, 1892)
	imerss.org:PMLS:427					Andy Lamb								PRESENT				Elassochirus tenuimanus					iNaturalist:459569								Elassochirus tenuimanus							Animalia	Arthropoda	Malacostraca	Decapoda	Paguridae	Elassochirus	tenuimanus		species		(Dana, 1851)
	imerss.org:PMLS:428					Andy Lamb								PRESENT				Pagurus ochotensis					iNaturalist:202044								Pagurus ochotensis							Animalia	Arthropoda	Malacostraca	Decapoda	Paguridae	Pagurus	ochotensis		species		Brandt, 1851
	imerss.org:PMLS:429					Andy Lamb								PRESENT				Balanus glandula / Balanus crenatus					iNaturalist:81610								Balanus glandula							Animalia	Arthropoda	Hexanauplia	Balanomorpha	Balanidae	Balanus	glandula		species		Darwin, 1854
	imerss.org:PMLS:430			Count: some		Andy Lamb								PRESENT				Balanus nubilus					iNaturalist:49127								Balanus nubilus							Animalia	Arthropoda	Hexanauplia	Balanomorpha	Balanidae	Balanus	nubilus		species		Darwin, 1854
	imerss.org:PMLS:515			Count: few		Andy Lamb								PRESENT				Pandalus danae					iNaturalist:154708								Pandalus danae							Animalia	Arthropoda	Malacostraca	Decapoda	Pandalidae	Pandalus	danae		species		Stimpson, 1857
	imerss.org:PMLS:516			Count: few		Andy Lamb								PRESENT				Glebocarcinus oregonensis					iNaturalist:429951								Glebocarcinus oregonensis							Animalia	Arthropoda	Malacostraca	Decapoda	Cancridae	Glebocarcinus	oregonensis		species		(Dana, 1852)
	imerss.org:PMLS:517			Count: abundant		Andy Lamb								PRESENT				Scyra acutifrons					iNaturalist:47712								Scyra acutifrons							Animalia	Arthropoda	Malacostraca	Decapoda	Epialtidae	Scyra	acutifrons		species		Dana, 1851
	imerss.org:PMLS:518					Andy Lamb		1						PRESENT				Phyllolithodes papillosus					iNaturalist:424896								Phyllolithodes papillosus							Animalia	Arthropoda	Malacostraca	Decapoda	Lithodidae	Phyllolithodes	papillosus		species		J.F. Brandt, 1848
	imerss.org:PMLS:519			Count: abundant		Andy Lamb								PRESENT				Pagurus beringanus					iNaturalist:362749								Pagurus beringanus							Animalia	Arthropoda	Malacostraca	Decapoda	Paguridae	Pagurus	beringanus		species		(Benedict, 1892)
	imerss.org:PMLS:520			Count: abundant		Andy Lamb								PRESENT				Balanus nubilus					iNaturalist:49127								Balanus nubilus							Animalia	Arthropoda	Hexanauplia	Balanomorpha	Balanidae	Balanus	nubilus		species		Darwin, 1854
	imerss.org:PMLS:579			Count: many		Andy Lamb								PRESENT				Glebocarcinus oregonensis					iNaturalist:429951								Glebocarcinus oregonensis							Animalia	Arthropoda	Malacostraca	Decapoda	Cancridae	Glebocarcinus	oregonensis		species		(Dana, 1852)
	imerss.org:PMLS:580					Andy Lamb		1						PRESENT				Cancer productus					iNaturalist:47826								Cancer productus							Animalia	Arthropoda	Malacostraca	Decapoda	Cancridae	Cancer	productus		species		Randall, 1840
	imerss.org:PMLS:581					Andy Lamb		1						PRESENT				Pugettia producta					iNaturalist:49723								Pugettia producta							Animalia	Arthropoda	Malacostraca	Decapoda	Epialtidae	Pugettia	producta		species		(Randall, 1840)
	imerss.org:PMLS:582					Andy Lamb								PRESENT				Pagurus beringanus					iNaturalist:362749								Pagurus beringanus							Animalia	Arthropoda	Malacostraca	Decapoda	Paguridae	Pagurus	beringanus		species		(Benedict, 1892)
	imerss.org:PMLS:654					Charlie Gibbs								PRESENT				Pandalus danae					iNaturalist:154708								Pandalus danae							Animalia	Arthropoda	Malacostraca	Decapoda	Pandalidae	Pandalus	danae		species		Stimpson, 1857
	imerss.org:PMLS:655					Charlie Gibbs								PRESENT				Phyllolithodes papillosus					iNaturalist:424896								Phyllolithodes papillosus							Animalia	Arthropoda	Malacostraca	Decapoda	Lithodidae	Phyllolithodes	papillosus		species		J.F. Brandt, 1848
	imerss.org:PMLS:656					Charlie Gibbs								PRESENT				Cryptolithodes typicus					iNaturalist:53845								Cryptolithodes typicus							Animalia	Arthropoda	Malacostraca	Decapoda	Lithodidae	Cryptolithodes	typicus		species		J.F. Brandt, 1848
	imerss.org:PMLS:657					Charlie Gibbs								PRESENT				Pagurus beringanus					iNaturalist:362749								Pagurus beringanus							Animalia	Arthropoda	Malacostraca	Decapoda	Paguridae	Pagurus	beringanus		species		(Benedict, 1892)
	imerss.org:PMLS:658					Charlie Gibbs								PRESENT				Balanus glandula / Balanus crenatus					iNaturalist:81610								Balanus glandula							Animalia	Arthropoda	Hexanauplia	Balanomorpha	Balanidae	Balanus	glandula		species		Darwin, 1854
	imerss.org:PMLS:725					Andy Lamb								PRESENT				Balanus nubilus					iNaturalist:49127								Balanus nubilus							Animalia	Arthropoda	Hexanauplia	Balanomorpha	Balanidae	Balanus	nubilus		species		Darwin, 1854
	imerss.org:PMLS:726					Andy Lamb								PRESENT				Pagurus beringanus					iNaturalist:362749								Pagurus beringanus							Animalia	Arthropoda	Malacostraca	Decapoda	Paguridae	Pagurus	beringanus		species		(Benedict, 1892)
	imerss.org:PMLS:727					Andy Lamb		1						PRESENT				Elassochirus tenuimanus					iNaturalist:459569								Elassochirus tenuimanus							Animalia	Arthropoda	Malacostraca	Decapoda	Paguridae	Elassochirus	tenuimanus		species		(Dana, 1851)
	imerss.org:PMLS:728					Andy Lamb		1						PRESENT				Elassochirus gilli					iNaturalist:459568								Elassochirus gilli							Animalia	Arthropoda	Malacostraca	Decapoda	Paguridae	Elassochirus	gilli		species		(Benedict, 1892)
	imerss.org:PMLS:729					Andy Lamb								PRESENT				Glebocarcinus oregonensis					iNaturalist:429951								Glebocarcinus oregonensis							Animalia	Arthropoda	Malacostraca	Decapoda	Cancridae	Glebocarcinus	oregonensis		species		(Dana, 1852)
	imerss.org:PMLS:804					Charlie Gibbs								PRESENT				Balanus nubilus					iNaturalist:49127								Balanus nubilus							Animalia	Arthropoda	Hexanauplia	Balanomorpha	Balanidae	Balanus	nubilus		species		Darwin, 1854
	imerss.org:PMLS:805					Charlie Gibbs								PRESENT				Scyra acutifrons					iNaturalist:47712								Scyra acutifrons							Animalia	Arthropoda	Malacostraca	Decapoda	Epialtidae	Scyra	acutifrons		species		Dana, 1851
	imerss.org:PMLS:888					Charlie Gibbs								PRESENT				Scyra acutifrons					iNaturalist:47712								Scyra acutifrons							Animalia	Arthropoda	Malacostraca	Decapoda	Epialtidae	Scyra	acutifrons		species		Dana, 1851
	imerss.org:PMLS:889					Charlie Gibbs								PRESENT				Balanus nubilus					iNaturalist:49127								Balanus nubilus							Animalia	Arthropoda	Hexanauplia	Balanomorpha	Balanidae	Balanus	nubilus		species		Darwin, 1854
	imerss.org:PMLS:951					Charlie Gibbs								PRESENT				Pandalus danae					iNaturalist:154708								Pandalus danae							Animalia	Arthropoda	Malacostraca	Decapoda	Pandalidae	Pandalus	danae		species		Stimpson, 1857
	imerss.org:PMLS:952					Charlie Gibbs								PRESENT				Scyra acutifrons					iNaturalist:47712								Scyra acutifrons							Animalia	Arthropoda	Malacostraca	Decapoda	Epialtidae	Scyra	acutifrons		species		Dana, 1851
	imerss.org:PMLS:953					Charlie Gibbs		6						PRESENT				Lopholithodes mandtii					iNaturalist:459608								Lopholithodes mandtii							Animalia	Arthropoda	Malacostraca	Decapoda	Lithodidae	Lopholithodes	mandtii		species		J.F. Brandt, 1848
	imerss.org:PMLS:954					Charlie Gibbs								PRESENT				Balanus nubilus					iNaturalist:49127								Balanus nubilus							Animalia	Arthropoda	Hexanauplia	Balanomorpha	Balanidae	Balanus	nubilus		species		Darwin, 1854
	imerss.org:PMLS:1050			Count: few		Andy Lamb								PRESENT				Glebocarcinus oregonensis					iNaturalist:429951								Glebocarcinus oregonensis							Animalia	Arthropoda	Malacostraca	Decapoda	Cancridae	Glebocarcinus	oregonensis		species		(Dana, 1852)
	imerss.org:PMLS:1051			Count: few		Andy Lamb								PRESENT				Scyra acutifrons					iNaturalist:47712								Scyra acutifrons							Animalia	Arthropoda	Malacostraca	Decapoda	Epialtidae	Scyra	acutifrons		species		Dana, 1851
	imerss.org:PMLS:1052					Andy Lamb		1						PRESENT				Acantholithodes hispidus					iNaturalist:450310								Acantholithodes hispidus							Animalia	Arthropoda	Malacostraca	Decapoda	Hapalogastridae	Acantholithodes	hispidus		species		(Stimpson, 1860)
	imerss.org:PMLS:1053					Andy Lamb		2						PRESENT				Rhinolithodes wosnessenskii					iNaturalist:459660								Rhinolithodes wosnessenskii							Animalia	Arthropoda	Malacostraca	Decapoda	Lithodidae	Rhinolithodes	wosnessenskii		species		J.F. Brandt, 1848
	imerss.org:PMLS:1054			Count: very many		Andy Lamb								PRESENT				Semibalanus cariosus					iNaturalist:47658								Semibalanus cariosus							Animalia	Arthropoda	Hexanauplia	Balanomorpha	Balanidae	Semibalanus	cariosus		species		(Pallas, 1788)
	imerss.org:PMLS:1132			Count: few		Andy Lamb								PRESENT				Pandalus danae					iNaturalist:154708								Pandalus danae							Animalia	Arthropoda	Malacostraca	Decapoda	Pandalidae	Pandalus	danae		species		Stimpson, 1857
	imerss.org:PMLS:1133			Count: few		Andy Lamb								PRESENT				Cancer productus					iNaturalist:47826								Cancer productus							Animalia	Arthropoda	Malacostraca	Decapoda	Cancridae	Cancer	productus		species		Randall, 1840
	imerss.org:PMLS:1134			Count: some		Andy Lamb								PRESENT				Pugettia producta					iNaturalist:49723								Pugettia producta							Animalia	Arthropoda	Malacostraca	Decapoda	Epialtidae	Pugettia	producta		species		(Randall, 1840)
	imerss.org:PMLS:1135			Count: many		Andy Lamb								PRESENT				Scyra acutifrons					iNaturalist:47712								Scyra acutifrons							Animalia	Arthropoda	Malacostraca	Decapoda	Epialtidae	Scyra	acutifrons		species		Dana, 1851
	imerss.org:PMLS:1136					Andy Lamb		1						PRESENT				Oregonia gracilis					iNaturalist:84267								Oregonia gracilis							Animalia	Arthropoda	Malacostraca	Decapoda	Oregoniidae	Oregonia	gracilis		species		Dana, 1851
	imerss.org:PMLS:1137					Andy Lamb		2						PRESENT				Phyllolithodes papillosus					iNaturalist:424896								Phyllolithodes papillosus							Animalia	Arthropoda	Malacostraca	Decapoda	Lithodidae	Phyllolithodes	papillosus		species		J.F. Brandt, 1848
	imerss.org:PMLS:1138					Andy Lamb		2						PRESENT				Lopholithodes mandtii					iNaturalist:459608								Lopholithodes mandtii							Animalia	Arthropoda	Malacostraca	Decapoda	Lithodidae	Lopholithodes	mandtii		species		J.F. Brandt, 1848
	imerss.org:PMLS:1139					Andy Lamb								PRESENT				Pagurus beringanus					iNaturalist:362749								Pagurus beringanus							Animalia	Arthropoda	Malacostraca	Decapoda	Paguridae	Pagurus	beringanus		species		(Benedict, 1892)
	imerss.org:PMLS:1140			Count: few		Andy Lamb								PRESENT				Balanus nubilus					iNaturalist:49127								Balanus nubilus							Animalia	Arthropoda	Hexanauplia	Balanomorpha	Balanidae	Balanus	nubilus		species		Darwin, 1854
	imerss.org:PMLS:1268			Count: very abundant		Andy Lamb								PRESENT				Balanus nubilus					iNaturalist:49127								Balanus nubilus							Animalia	Arthropoda	Hexanauplia	Balanomorpha	Balanidae	Balanus	nubilus		species		Darwin, 1854
	imerss.org:PMLS:1269					Andy Lamb								PRESENT				Pandalus danae					iNaturalist:154708								Pandalus danae							Animalia	Arthropoda	Malacostraca	Decapoda	Pandalidae	Pandalus	danae		species		Stimpson, 1857
	imerss.org:PMLS:1270					Andy Lamb		1						PRESENT				Acantholithodes hispidus					iNaturalist:450310								Acantholithodes hispidus							Animalia	Arthropoda	Malacostraca	Decapoda	Hapalogastridae	Acantholithodes	hispidus		species		(Stimpson, 1860)
	imerss.org:PMLS:1271					Andy Lamb		1						PRESENT				Lopholithodes mandtii					iNaturalist:459608								Lopholithodes mandtii							Animalia	Arthropoda	Malacostraca	Decapoda	Lithodidae	Lopholithodes	mandtii		species		J.F. Brandt, 1848
	imerss.org:PMLS:1272					Andy Lamb		1						PRESENT				Pagurus granosimanus					iNaturalist:127555								Pagurus granosimanus							Animalia	Arthropoda	Malacostraca	Decapoda	Paguridae	Pagurus	granosimanus		species		(Stimpson, 1859)
	imerss.org:PMLS:1273			Count: very many		Andy Lamb								PRESENT				Pagurus beringanus					iNaturalist:362749								Pagurus beringanus							Animalia	Arthropoda	Malacostraca	Decapoda	Paguridae	Pagurus	beringanus		species		(Benedict, 1892)
	imerss.org:PMLS:1274					Andy Lamb		1						PRESENT				Elassochirus tenuimanus					iNaturalist:459569								Elassochirus tenuimanus							Animalia	Arthropoda	Malacostraca	Decapoda	Paguridae	Elassochirus	tenuimanus		species		(Dana, 1851)
	imerss.org:PMLS:1275			Count: very many		Andy Lamb								PRESENT				Scyra acutifrons					iNaturalist:47712								Scyra acutifrons							Animalia	Arthropoda	Malacostraca	Decapoda	Epialtidae	Scyra	acutifrons		species		Dana, 1851
	imerss.org:PMLS:1276			Count: very many		Andy Lamb								PRESENT				Glebocarcinus oregonensis					iNaturalist:429951								Glebocarcinus oregonensis							Animalia	Arthropoda	Malacostraca	Decapoda	Cancridae	Glebocarcinus	oregonensis		species		(Dana, 1852)
	imerss.org:PMLS:1338					Charlie Gibbs								PRESENT				Euphausia spp.					iNaturalist:195136								Euphausia							Animalia	Arthropoda	Malacostraca	Euphausiacea	Euphausiidae	Euphausia			genus
	imerss.org:PMLS:1339					Charlie Gibbs								PRESENT				Pandalus danae					iNaturalist:154708								Pandalus danae							Animalia	Arthropoda	Malacostraca	Decapoda	Pandalidae	Pandalus	danae		species		Stimpson, 1857
	imerss.org:PMLS:1340					Charlie Gibbs								PRESENT				Pandalus stenolepis					iNaturalist:459645								Pandalus stenolepis							Animalia	Arthropoda	Malacostraca	Decapoda	Pandalidae	Pandalus	stenolepis		species		Rathbun, 1902
	imerss.org:PMLS:1341					Charlie Gibbs								PRESENT				Pandalus eous					iNaturalist:459644								Pandalus eous							Animalia	Arthropoda	Malacostraca	Decapoda	Pandalidae	Pandalus	eous		species		Makarov, 1935
	imerss.org:PMLS:1342					Charlie Gibbs								PRESENT				Neotrypaea californiensis					iNaturalist:56659								Neotrypaea californiensis							Animalia	Arthropoda	Malacostraca	Decapoda	Callianassidae	Neotrypaea	californiensis		species		(Dana, 1854)
	imerss.org:PMLS:1343					Charlie Gibbs								PRESENT				Cancer productus					iNaturalist:47826								Cancer productus							Animalia	Arthropoda	Malacostraca	Decapoda	Cancridae	Cancer	productus		species		Randall, 1840
	imerss.org:PMLS:1344					Charlie Gibbs								PRESENT				Pugettia producta					iNaturalist:49723								Pugettia producta							Animalia	Arthropoda	Malacostraca	Decapoda	Epialtidae	Pugettia	producta		species		(Randall, 1840)
	imerss.org:PMLS:1345					Charlie Gibbs								PRESENT				Oregonia gracilis					iNaturalist:84267								Oregonia gracilis							Animalia	Arthropoda	Malacostraca	Decapoda	Oregoniidae	Oregonia	gracilis		species		Dana, 1851
	imerss.org:PMLS:1346					Charlie Gibbs								PRESENT				Balanus glandula / Balanus crenatus					iNaturalist:81610								Balanus glandula							Animalia	Arthropoda	Hexanauplia	Balanomorpha	Balanidae	Balanus	glandula		species		Darwin, 1854
	imerss.org:PMLS:1414					Charlie Gibbs								PRESENT				Chromopleustes oculatus					iNaturalist:796029								Chromopleustes oculatus							Animalia	Arthropoda	Malacostraca	Amphipoda	Pleustidae	Chromopleustes	oculatus		species		(Holmes, 1908)
	imerss.org:PMLS:1415					Charlie Gibbs								PRESENT				Pandalus danae					iNaturalist:154708								Pandalus danae							Animalia	Arthropoda	Malacostraca	Decapoda	Pandalidae	Pandalus	danae		species		Stimpson, 1857
	imerss.org:PMLS:1416					Charlie Gibbs								PRESENT				Pandalus stenolepis					iNaturalist:459645								Pandalus stenolepis							Animalia	Arthropoda	Malacostraca	Decapoda	Pandalidae	Pandalus	stenolepis		species		Rathbun, 1902
	imerss.org:PMLS:1417					Charlie Gibbs								PRESENT				Glebocarcinus oregonensis					iNaturalist:429951								Glebocarcinus oregonensis							Animalia	Arthropoda	Malacostraca	Decapoda	Cancridae	Glebocarcinus	oregonensis		species		(Dana, 1852)
	imerss.org:PMLS:1418					Charlie Gibbs								PRESENT				Scyra acutifrons					iNaturalist:47712								Scyra acutifrons							Animalia	Arthropoda	Malacostraca	Decapoda	Epialtidae	Scyra	acutifrons		species		Dana, 1851
	imerss.org:PMLS:1419					Charlie Gibbs								PRESENT				Acantholithodes hispidus					iNaturalist:450310								Acantholithodes hispidus							Animalia	Arthropoda	Malacostraca	Decapoda	Hapalogastridae	Acantholithodes	hispidus		species		(Stimpson, 1860)
	imerss.org:PMLS:1420					Charlie Gibbs								PRESENT				Cryptolithodes typicus					iNaturalist:53845								Cryptolithodes typicus							Animalia	Arthropoda	Malacostraca	Decapoda	Lithodidae	Cryptolithodes	typicus		species		J.F. Brandt, 1848
	imerss.org:PMLS:1421					Charlie Gibbs								PRESENT				Pagurus beringanus					iNaturalist:362749								Pagurus beringanus							Animalia	Arthropoda	Malacostraca	Decapoda	Paguridae	Pagurus	beringanus		species		(Benedict, 1892)
	imerss.org:PMLS:1422					Charlie Gibbs								PRESENT				Balanus glandula / Balanus crenatus					iNaturalist:81610								Balanus glandula							Animalia	Arthropoda	Hexanauplia	Balanomorpha	Balanidae	Balanus	glandula		species		Darwin, 1854
	imerss.org:PMLS:1423					Charlie Gibbs								PRESENT				Balanus nubilus					iNaturalist:49127								Balanus nubilus							Animalia	Arthropoda	Hexanauplia	Balanomorpha	Balanidae	Balanus	nubilus		species		Darwin, 1854
	imerss.org:PMLS:1503					Charlie Gibbs								PRESENT				Pandalus danae					iNaturalist:154708								Pandalus danae							Animalia	Arthropoda	Malacostraca	Decapoda	Pandalidae	Pandalus	danae		species		Stimpson, 1857
	imerss.org:PMLS:1504					Charlie Gibbs								PRESENT				Glebocarcinus oregonensis					iNaturalist:429951								Glebocarcinus oregonensis							Animalia	Arthropoda	Malacostraca	Decapoda	Cancridae	Glebocarcinus	oregonensis		species		(Dana, 1852)
	imerss.org:PMLS:1505					Charlie Gibbs								PRESENT				Cancer productus					iNaturalist:47826								Cancer productus							Animalia	Arthropoda	Malacostraca	Decapoda	Cancridae	Cancer	productus		species		Randall, 1840
	imerss.org:PMLS:1506					Charlie Gibbs								PRESENT				Pugettia producta					iNaturalist:49723								Pugettia producta							Animalia	Arthropoda	Malacostraca	Decapoda	Epialtidae	Pugettia	producta		species		(Randall, 1840)
	imerss.org:PMLS:1507					Charlie Gibbs								PRESENT				Scyra acutifrons					iNaturalist:47712								Scyra acutifrons							Animalia	Arthropoda	Malacostraca	Decapoda	Epialtidae	Scyra	acutifrons		species		Dana, 1851
	imerss.org:PMLS:1508					Charlie Gibbs								PRESENT				Oregonia gracilis					iNaturalist:84267								Oregonia gracilis							Animalia	Arthropoda	Malacostraca	Decapoda	Oregoniidae	Oregonia	gracilis		species		Dana, 1851
	imerss.org:PMLS:1509					Charlie Gibbs								PRESENT				Petrolisthes eriomerus					iNaturalist:47803								Petrolisthes eriomerus							Animalia	Arthropoda	Malacostraca	Decapoda	Porcellanidae	Petrolisthes	eriomerus		species		Stimpson, 1871
	imerss.org:PMLS:1510					Charlie Gibbs								PRESENT				Acantholithodes hispidus					iNaturalist:450310								Acantholithodes hispidus							Animalia	Arthropoda	Malacostraca	Decapoda	Hapalogastridae	Acantholithodes	hispidus		species		(Stimpson, 1860)
	imerss.org:PMLS:1511					Charlie Gibbs								PRESENT				Phyllolithodes papillosus					iNaturalist:424896								Phyllolithodes papillosus							Animalia	Arthropoda	Malacostraca	Decapoda	Lithodidae	Phyllolithodes	papillosus		species		J.F. Brandt, 1848
	imerss.org:PMLS:1512					Charlie Gibbs								PRESENT				Pagurus beringanus					iNaturalist:362749								Pagurus beringanus							Animalia	Arthropoda	Malacostraca	Decapoda	Paguridae	Pagurus	beringanus		species		(Benedict, 1892)
	imerss.org:PMLS:1513					Charlie Gibbs								PRESENT				Elassochirus tenuimanus					iNaturalist:459569								Elassochirus tenuimanus							Animalia	Arthropoda	Malacostraca	Decapoda	Paguridae	Elassochirus	tenuimanus		species		(Dana, 1851)
	imerss.org:PMLS:1514					Charlie Gibbs								PRESENT				Balanus glandula / Balanus crenatus					iNaturalist:81610								Balanus glandula							Animalia	Arthropoda	Hexanauplia	Balanomorpha	Balanidae	Balanus	glandula		species		Darwin, 1854
	imerss.org:PMLS:1515					Charlie Gibbs								PRESENT				Balanus nubilus					iNaturalist:49127								Balanus nubilus							Animalia	Arthropoda	Hexanauplia	Balanomorpha	Balanidae	Balanus	nubilus		species		Darwin, 1854
	imerss.org:PMLS:1604					Charlie Gibbs								PRESENT				Pandalus danae					iNaturalist:154708								Pandalus danae							Animalia	Arthropoda	Malacostraca	Decapoda	Pandalidae	Pandalus	danae		species		Stimpson, 1857
	imerss.org:PMLS:1605					Charlie Gibbs								PRESENT				Pandalus stenolepis					iNaturalist:459645								Pandalus stenolepis							Animalia	Arthropoda	Malacostraca	Decapoda	Pandalidae	Pandalus	stenolepis		species		Rathbun, 1902
	imerss.org:PMLS:1606					Charlie Gibbs								PRESENT				Pugettia producta					iNaturalist:49723								Pugettia producta							Animalia	Arthropoda	Malacostraca	Decapoda	Epialtidae	Pugettia	producta		species		(Randall, 1840)
	imerss.org:PMLS:1607					Charlie Gibbs								PRESENT				Scyra acutifrons					iNaturalist:47712								Scyra acutifrons							Animalia	Arthropoda	Malacostraca	Decapoda	Epialtidae	Scyra	acutifrons		species		Dana, 1851
	imerss.org:PMLS:1608					Charlie Gibbs								PRESENT				Oregonia gracilis					iNaturalist:84267								Oregonia gracilis							Animalia	Arthropoda	Malacostraca	Decapoda	Oregoniidae	Oregonia	gracilis		species		Dana, 1851
	imerss.org:PMLS:1609					Charlie Gibbs								PRESENT				Cryptolithodes typicus					iNaturalist:53845								Cryptolithodes typicus							Animalia	Arthropoda	Malacostraca	Decapoda	Lithodidae	Cryptolithodes	typicus		species		J.F. Brandt, 1848
	imerss.org:PMLS:1610					Charlie Gibbs								PRESENT				Pagurus beringanus					iNaturalist:362749								Pagurus beringanus							Animalia	Arthropoda	Malacostraca	Decapoda	Paguridae	Pagurus	beringanus		species		(Benedict, 1892)
	imerss.org:PMLS:1611					Charlie Gibbs								PRESENT				Balanus glandula / Balanus crenatus					iNaturalist:81610								Balanus glandula							Animalia	Arthropoda	Hexanauplia	Balanomorpha	Balanidae	Balanus	glandula		species		Darwin, 1854
	imerss.org:PMLS:1612					Charlie Gibbs								PRESENT				Balanus nubilus					iNaturalist:49127								Balanus nubilus							Animalia	Arthropoda	Hexanauplia	Balanomorpha	Balanidae	Balanus	nubilus		species		Darwin, 1854
	imerss.org:PMLS:1693					Charlie Gibbs								PRESENT				Pandalus danae					iNaturalist:154708								Pandalus danae							Animalia	Arthropoda	Malacostraca	Decapoda	Pandalidae	Pandalus	danae		species		Stimpson, 1857
	imerss.org:PMLS:1694					Charlie Gibbs								PRESENT				Pandalus stenolepis					iNaturalist:459645								Pandalus stenolepis							Animalia	Arthropoda	Malacostraca	Decapoda	Pandalidae	Pandalus	stenolepis		species		Rathbun, 1902
	imerss.org:PMLS:1695					Charlie Gibbs								PRESENT				Glebocarcinus oregonensis					iNaturalist:429951								Glebocarcinus oregonensis							Animalia	Arthropoda	Malacostraca	Decapoda	Cancridae	Glebocarcinus	oregonensis		species		(Dana, 1852)
	imerss.org:PMLS:1696					Charlie Gibbs								PRESENT				Scyra acutifrons					iNaturalist:47712								Scyra acutifrons							Animalia	Arthropoda	Malacostraca	Decapoda	Epialtidae	Scyra	acutifrons		species		Dana, 1851
	imerss.org:PMLS:1697					Charlie Gibbs								PRESENT				Oregonia gracilis					iNaturalist:84267								Oregonia gracilis							Animalia	Arthropoda	Malacostraca	Decapoda	Oregoniidae	Oregonia	gracilis		species		Dana, 1851
	imerss.org:PMLS:1698					Charlie Gibbs								PRESENT				Acantholithodes hispidus					iNaturalist:450310								Acantholithodes hispidus							Animalia	Arthropoda	Malacostraca	Decapoda	Hapalogastridae	Acantholithodes	hispidus		species		(Stimpson, 1860)
	imerss.org:PMLS:1699					Charlie Gibbs								PRESENT				Rhinolithodes wosnessenskii					iNaturalist:459660								Rhinolithodes wosnessenskii							Animalia	Arthropoda	Malacostraca	Decapoda	Lithodidae	Rhinolithodes	wosnessenskii		species		J.F. Brandt, 1848
	imerss.org:PMLS:1700					Charlie Gibbs								PRESENT				Phyllolithodes papillosus					iNaturalist:424896								Phyllolithodes papillosus							Animalia	Arthropoda	Malacostraca	Decapoda	Lithodidae	Phyllolithodes	papillosus		species		J.F. Brandt, 1848
	imerss.org:PMLS:1701					Charlie Gibbs								PRESENT				Pagurus beringanus					iNaturalist:362749								Pagurus beringanus							Animalia	Arthropoda	Malacostraca	Decapoda	Paguridae	Pagurus	beringanus		species		(Benedict, 1892)
	imerss.org:PMLS:1702					Charlie Gibbs								PRESENT				Balanus glandula / Balanus crenatus					iNaturalist:81610								Balanus glandula							Animalia	Arthropoda	Hexanauplia	Balanomorpha	Balanidae	Balanus	glandula		species		Darwin, 1854
	imerss.org:PMLS:1703					Charlie Gibbs								PRESENT				Balanus nubilus					iNaturalist:49127								Balanus nubilus							Animalia	Arthropoda	Hexanauplia	Balanomorpha	Balanidae	Balanus	nubilus		species		Darwin, 1854
	imerss.org:PMLS:1781					Charlie Gibbs								PRESENT				Euphausia spp.					iNaturalist:195136								Euphausia							Animalia	Arthropoda	Malacostraca	Euphausiacea	Euphausiidae	Euphausia			genus
	imerss.org:PMLS:1782					Charlie Gibbs								PRESENT				Pandalus platyceros					iNaturalist:180394								Pandalus platyceros							Animalia	Arthropoda	Malacostraca	Decapoda	Pandalidae	Pandalus	platyceros		species		J.F. Brandt in von Middendorf, 1851
	imerss.org:PMLS:1783					Charlie Gibbs								PRESENT				Pandalus stenolepis					iNaturalist:459645								Pandalus stenolepis							Animalia	Arthropoda	Malacostraca	Decapoda	Pandalidae	Pandalus	stenolepis		species		Rathbun, 1902
	imerss.org:PMLS:1784					Charlie Gibbs								PRESENT				Pandalus danae					iNaturalist:154708								Pandalus danae							Animalia	Arthropoda	Malacostraca	Decapoda	Pandalidae	Pandalus	danae		species		Stimpson, 1857
	imerss.org:PMLS:1785					Charlie Gibbs								PRESENT				Pagurus beringanus					iNaturalist:362749								Pagurus beringanus							Animalia	Arthropoda	Malacostraca	Decapoda	Paguridae	Pagurus	beringanus		species		(Benedict, 1892)
	imerss.org:PMLS:1786					Charlie Gibbs								PRESENT				Oregonia gracilis					iNaturalist:84267								Oregonia gracilis							Animalia	Arthropoda	Malacostraca	Decapoda	Oregoniidae	Oregonia	gracilis		species		Dana, 1851
	imerss.org:PMLS:1787					Charlie Gibbs								PRESENT				Pugettia gracilis					iNaturalist:130344								Pugettia gracilis							Animalia	Arthropoda	Malacostraca	Decapoda	Epialtidae	Pugettia	gracilis		species		Dana, 1851
	imerss.org:PMLS:1788					Charlie Gibbs								PRESENT				Scyra acutifrons					iNaturalist:47712								Scyra acutifrons							Animalia	Arthropoda	Malacostraca	Decapoda	Epialtidae	Scyra	acutifrons		species		Dana, 1851
	imerss.org:PMLS:1789					Charlie Gibbs								PRESENT				Glebocarcinus oregonensis					iNaturalist:429951								Glebocarcinus oregonensis							Animalia	Arthropoda	Malacostraca	Decapoda	Cancridae	Glebocarcinus	oregonensis		species		(Dana, 1852)
	imerss.org:PMLS:1869					Charlie Gibbs								PRESENT				Pandalus danae					iNaturalist:154708								Pandalus danae							Animalia	Arthropoda	Malacostraca	Decapoda	Pandalidae	Pandalus	danae		species		Stimpson, 1857
	imerss.org:PMLS:1870					Charlie Gibbs								PRESENT				Glebocarcinus oregonensis					iNaturalist:429951								Glebocarcinus oregonensis							Animalia	Arthropoda	Malacostraca	Decapoda	Cancridae	Glebocarcinus	oregonensis		species		(Dana, 1852)
	imerss.org:PMLS:1871					Charlie Gibbs								PRESENT				Scyra acutifrons					iNaturalist:47712								Scyra acutifrons							Animalia	Arthropoda	Malacostraca	Decapoda	Epialtidae	Scyra	acutifrons		species		Dana, 1851
	imerss.org:PMLS:1872					Charlie Gibbs								PRESENT				Oregonia gracilis					iNaturalist:84267								Oregonia gracilis							Animalia	Arthropoda	Malacostraca	Decapoda	Oregoniidae	Oregonia	gracilis		species		Dana, 1851
	imerss.org:PMLS:1873					Charlie Gibbs								PRESENT				Cryptolithodes typicus					iNaturalist:53845								Cryptolithodes typicus							Animalia	Arthropoda	Malacostraca	Decapoda	Lithodidae	Cryptolithodes	typicus		species		J.F. Brandt, 1848
	imerss.org:PMLS:1874					Charlie Gibbs								PRESENT				Pagurus beringanus					iNaturalist:362749								Pagurus beringanus							Animalia	Arthropoda	Malacostraca	Decapoda	Paguridae	Pagurus	beringanus		species		(Benedict, 1892)
	imerss.org:PMLS:1875					Charlie Gibbs								PRESENT				Balanus glandula / Balanus crenatus					iNaturalist:81610								Balanus glandula							Animalia	Arthropoda	Hexanauplia	Balanomorpha	Balanidae	Balanus	glandula		species		Darwin, 1854
	imerss.org:PMLS:1876					Charlie Gibbs								PRESENT				Balanus nubilus					iNaturalist:49127								Balanus nubilus							Animalia	Arthropoda	Hexanauplia	Balanomorpha	Balanidae	Balanus	nubilus		species		Darwin, 1854
	imerss.org:PMLS:1946					Charlie Gibbs								PRESENT				Pandalus danae					iNaturalist:154708								Pandalus danae							Animalia	Arthropoda	Malacostraca	Decapoda	Pandalidae	Pandalus	danae		species		Stimpson, 1857
	imerss.org:PMLS:1947					Charlie Gibbs								PRESENT				Scyra acutifrons					iNaturalist:47712								Scyra acutifrons							Animalia	Arthropoda	Malacostraca	Decapoda	Epialtidae	Scyra	acutifrons		species		Dana, 1851
	imerss.org:PMLS:1948					Charlie Gibbs								PRESENT				Pagurus beringanus					iNaturalist:362749								Pagurus beringanus							Animalia	Arthropoda	Malacostraca	Decapoda	Paguridae	Pagurus	beringanus		species		(Benedict, 1892)
	imerss.org:PMLS:1949					Charlie Gibbs								PRESENT				Balanus glandula / Balanus crenatus					iNaturalist:81610								Balanus glandula							Animalia	Arthropoda	Hexanauplia	Balanomorpha	Balanidae	Balanus	glandula		species		Darwin, 1854
	imerss.org:PMLS:1950					Charlie Gibbs								PRESENT				Balanus nubilus					iNaturalist:49127								Balanus nubilus							Animalia	Arthropoda	Hexanauplia	Balanomorpha	Balanidae	Balanus	nubilus		species		Darwin, 1854
	imerss.org:PMLS:2027					Charlie Gibbs								PRESENT				Balanus glandula / Balanus crenatus					iNaturalist:81610								Balanus glandula							Animalia	Arthropoda	Hexanauplia	Balanomorpha	Balanidae	Balanus	glandula		species		Darwin, 1854
	imerss.org:PMLS:2028					Charlie Gibbs								PRESENT				Balanus nubilus					iNaturalist:49127								Balanus nubilus							Animalia	Arthropoda	Hexanauplia	Balanomorpha	Balanidae	Balanus	nubilus		species		Darwin, 1854
	imerss.org:PMLS:2029					Charlie Gibbs								PRESENT				Hapalogaster mertensii					iNaturalist:51635								Hapalogaster mertensii							Animalia	Arthropoda	Malacostraca	Decapoda	Hapalogastridae	Hapalogaster	mertensii		species		J.F. Brandt, 1850
	imerss.org:PMLS:2030					Charlie Gibbs								PRESENT				Cryptolithodes typicus					iNaturalist:53845								Cryptolithodes typicus							Animalia	Arthropoda	Malacostraca	Decapoda	Lithodidae	Cryptolithodes	typicus		species		J.F. Brandt, 1848
	imerss.org:PMLS:2031					Charlie Gibbs								PRESENT				Lopholithodes mandtii					iNaturalist:459608								Lopholithodes mandtii							Animalia	Arthropoda	Malacostraca	Decapoda	Lithodidae	Lopholithodes	mandtii		species		J.F. Brandt, 1848
	imerss.org:PMLS:2032					Charlie Gibbs								PRESENT				Pagurus beringanus					iNaturalist:362749								Pagurus beringanus							Animalia	Arthropoda	Malacostraca	Decapoda	Paguridae	Pagurus	beringanus		species		(Benedict, 1892)
	imerss.org:PMLS:2033					Charlie Gibbs								PRESENT				Oregonia gracilis					iNaturalist:84267								Oregonia gracilis							Animalia	Arthropoda	Malacostraca	Decapoda	Oregoniidae	Oregonia	gracilis		species		Dana, 1851
	imerss.org:PMLS:2034					Charlie Gibbs								PRESENT				Glebocarcinus oregonensis					iNaturalist:429951								Glebocarcinus oregonensis							Animalia	Arthropoda	Malacostraca	Decapoda	Cancridae	Glebocarcinus	oregonensis		species		(Dana, 1852)
	imerss.org:PMLS:2120					Charlie Gibbs								PRESENT				Pandalus danae					iNaturalist:154708								Pandalus danae							Animalia	Arthropoda	Malacostraca	Decapoda	Pandalidae	Pandalus	danae		species		Stimpson, 1857
	imerss.org:PMLS:2121			Count: some		Charlie Gibbs								PRESENT				Pandalus platyceros					iNaturalist:180394								Pandalus platyceros							Animalia	Arthropoda	Malacostraca	Decapoda	Pandalidae	Pandalus	platyceros		species		J.F. Brandt in von Middendorf, 1851
	imerss.org:PMLS:2122					Charlie Gibbs								PRESENT				Glebocarcinus oregonensis					iNaturalist:429951								Glebocarcinus oregonensis							Animalia	Arthropoda	Malacostraca	Decapoda	Cancridae	Glebocarcinus	oregonensis		species		(Dana, 1852)
	imerss.org:PMLS:2123					Charlie Gibbs								PRESENT				Cancer productus					iNaturalist:47826								Cancer productus							Animalia	Arthropoda	Malacostraca	Decapoda	Cancridae	Cancer	productus		species		Randall, 1840
	imerss.org:PMLS:2124					Charlie Gibbs								PRESENT				Metacarcinus gracilis					iNaturalist:116721								Metacarcinus gracilis							Animalia	Arthropoda	Malacostraca	Decapoda	Cancridae	Metacarcinus	gracilis		species		(Dana, 1852)
	imerss.org:PMLS:2125					Charlie Gibbs								PRESENT				Pugettia gracilis					iNaturalist:130344								Pugettia gracilis							Animalia	Arthropoda	Malacostraca	Decapoda	Epialtidae	Pugettia	gracilis		species		Dana, 1851
	imerss.org:PMLS:2126					Charlie Gibbs								PRESENT				Scyra acutifrons					iNaturalist:47712								Scyra acutifrons							Animalia	Arthropoda	Malacostraca	Decapoda	Epialtidae	Scyra	acutifrons		species		Dana, 1851
	imerss.org:PMLS:2127					Charlie Gibbs								PRESENT				Oregonia gracilis					iNaturalist:84267								Oregonia gracilis							Animalia	Arthropoda	Malacostraca	Decapoda	Oregoniidae	Oregonia	gracilis		species		Dana, 1851
	imerss.org:PMLS:2128					Charlie Gibbs								PRESENT				Rhinolithodes wosnessenskii					iNaturalist:459660								Rhinolithodes wosnessenskii							Animalia	Arthropoda	Malacostraca	Decapoda	Lithodidae	Rhinolithodes	wosnessenskii		species		J.F. Brandt, 1848
	imerss.org:PMLS:2129					Charlie Gibbs								PRESENT				Pagurus beringanus					iNaturalist:362749								Pagurus beringanus							Animalia	Arthropoda	Malacostraca	Decapoda	Paguridae	Pagurus	beringanus		species		(Benedict, 1892)
	imerss.org:PMLS:2130					Charlie Gibbs								PRESENT				Balanus glandula / Balanus crenatus					iNaturalist:81610								Balanus glandula							Animalia	Arthropoda	Hexanauplia	Balanomorpha	Balanidae	Balanus	glandula		species		Darwin, 1854
	imerss.org:PMLS:2131					Charlie Gibbs								PRESENT				Balanus nubilus					iNaturalist:49127								Balanus nubilus							Animalia	Arthropoda	Hexanauplia	Balanomorpha	Balanidae	Balanus	nubilus		species		Darwin, 1854
	imerss.org:PMLS:2226					Charlie Gibbs								PRESENT				Balanus glandula / Balanus crenatus					iNaturalist:81610								Balanus glandula							Animalia	Arthropoda	Hexanauplia	Balanomorpha	Balanidae	Balanus	glandula		species		Darwin, 1854
	imerss.org:PMLS:2227					Charlie Gibbs								PRESENT				Balanus nubilus					iNaturalist:49127								Balanus nubilus							Animalia	Arthropoda	Hexanauplia	Balanomorpha	Balanidae	Balanus	nubilus		species		Darwin, 1854
	imerss.org:PMLS:2228					Charlie Gibbs								PRESENT				Pandalus danae					iNaturalist:154708								Pandalus danae							Animalia	Arthropoda	Malacostraca	Decapoda	Pandalidae	Pandalus	danae		species		Stimpson, 1857
	imerss.org:PMLS:2229					Charlie Gibbs								PRESENT				Acantholithodes hispidus					iNaturalist:450310								Acantholithodes hispidus							Animalia	Arthropoda	Malacostraca	Decapoda	Hapalogastridae	Acantholithodes	hispidus		species		(Stimpson, 1860)
	imerss.org:PMLS:2230					Charlie Gibbs								PRESENT				Phyllolithodes papillosus					iNaturalist:424896								Phyllolithodes papillosus							Animalia	Arthropoda	Malacostraca	Decapoda	Lithodidae	Phyllolithodes	papillosus		species		J.F. Brandt, 1848
	imerss.org:PMLS:2231					Charlie Gibbs								PRESENT				Pagurus beringanus					iNaturalist:362749								Pagurus beringanus							Animalia	Arthropoda	Malacostraca	Decapoda	Paguridae	Pagurus	beringanus		species		(Benedict, 1892)
	imerss.org:PMLS:2232					Charlie Gibbs								PRESENT				Petrolisthes eriomerus					iNaturalist:47803								Petrolisthes eriomerus							Animalia	Arthropoda	Malacostraca	Decapoda	Porcellanidae	Petrolisthes	eriomerus		species		Stimpson, 1871
	imerss.org:PMLS:2233					Charlie Gibbs								PRESENT				Scyra acutifrons					iNaturalist:47712								Scyra acutifrons							Animalia	Arthropoda	Malacostraca	Decapoda	Epialtidae	Scyra	acutifrons		species		Dana, 1851
	imerss.org:PMLS:2234					Charlie Gibbs								PRESENT				Glebocarcinus oregonensis					iNaturalist:429951								Glebocarcinus oregonensis							Animalia	Arthropoda	Malacostraca	Decapoda	Cancridae	Glebocarcinus	oregonensis		species		(Dana, 1852)
	imerss.org:PMLS:2318					Charlie Gibbs								PRESENT				Semibalanus cariosus					iNaturalist:47658								Semibalanus cariosus							Animalia	Arthropoda	Hexanauplia	Balanomorpha	Balanidae	Semibalanus	cariosus		species		(Pallas, 1788)
	imerss.org:PMLS:2319					Charlie Gibbs								PRESENT				Balanus glandula / Balanus crenatus					iNaturalist:81610								Balanus glandula							Animalia	Arthropoda	Hexanauplia	Balanomorpha	Balanidae	Balanus	glandula		species		Darwin, 1854
	imerss.org:PMLS:2320					Charlie Gibbs								PRESENT				Balanus nubilus					iNaturalist:49127								Balanus nubilus							Animalia	Arthropoda	Hexanauplia	Balanomorpha	Balanidae	Balanus	nubilus		species		Darwin, 1854
	imerss.org:PMLS:2321					Charlie Gibbs								PRESENT				Pandalus danae					iNaturalist:154708								Pandalus danae							Animalia	Arthropoda	Malacostraca	Decapoda	Pandalidae	Pandalus	danae		species		Stimpson, 1857
	imerss.org:PMLS:2322					Charlie Gibbs								PRESENT				Pagurus armatus					iNaturalist:459543								Pagurus armatus							Animalia	Arthropoda	Malacostraca	Decapoda	Paguridae	Pagurus	armatus		species		(Dana, 1851)
	imerss.org:PMLS:2323					Charlie Gibbs								PRESENT				Pagurus beringanus					iNaturalist:362749								Pagurus beringanus							Animalia	Arthropoda	Malacostraca	Decapoda	Paguridae	Pagurus	beringanus		species		(Benedict, 1892)
	imerss.org:PMLS:2324					Charlie Gibbs								PRESENT				Pugettia producta					iNaturalist:49723								Pugettia producta							Animalia	Arthropoda	Malacostraca	Decapoda	Epialtidae	Pugettia	producta		species		(Randall, 1840)
	imerss.org:PMLS:2325					Charlie Gibbs								PRESENT				Scyra acutifrons					iNaturalist:47712								Scyra acutifrons							Animalia	Arthropoda	Malacostraca	Decapoda	Epialtidae	Scyra	acutifrons		species		Dana, 1851
	imerss.org:PMLS:2326					Charlie Gibbs		2						PRESENT				Telmessus cheiragonus					iNaturalist:180391								Telmessus cheiragonus							Animalia	Arthropoda	Malacostraca	Decapoda	Cheiragonidae	Telmessus	cheiragonus		species		(Tilesius, 1815)
	imerss.org:PMLS:2327					Charlie Gibbs								PRESENT				Cancer productus					iNaturalist:47826								Cancer productus							Animalia	Arthropoda	Malacostraca	Decapoda	Cancridae	Cancer	productus		species		Randall, 1840
	imerss.org:PMLS:2328					Charlie Gibbs								PRESENT				Glebocarcinus oregonensis					iNaturalist:429951								Glebocarcinus oregonensis							Animalia	Arthropoda	Malacostraca	Decapoda	Cancridae	Glebocarcinus	oregonensis		species		(Dana, 1852)
	imerss.org:PMLS:2329					Charlie Gibbs								PRESENT				Metacarcinus magister					iNaturalist:63697								Metacarcinus magister							Animalia	Arthropoda	Malacostraca	Decapoda	Cancridae	Metacarcinus	magister		species		(Dana, 1852)
	imerss.org:PMLS:2425					Charlie Gibbs								PRESENT				Balanus glandula / Balanus crenatus					iNaturalist:81610								Balanus glandula							Animalia	Arthropoda	Hexanauplia	Balanomorpha	Balanidae	Balanus	glandula		species		Darwin, 1854
	imerss.org:PMLS:2426					Charlie Gibbs								PRESENT				Balanus nubilus					iNaturalist:49127								Balanus nubilus							Animalia	Arthropoda	Hexanauplia	Balanomorpha	Balanidae	Balanus	nubilus		species		Darwin, 1854
	imerss.org:PMLS:2427					Charlie Gibbs								PRESENT				Chromopleustes oculatus					iNaturalist:796029								Chromopleustes oculatus							Animalia	Arthropoda	Malacostraca	Amphipoda	Pleustidae	Chromopleustes	oculatus		species		(Holmes, 1908)
	imerss.org:PMLS:2428					Charlie Gibbs								PRESENT				Pandalus danae					iNaturalist:154708								Pandalus danae							Animalia	Arthropoda	Malacostraca	Decapoda	Pandalidae	Pandalus	danae		species		Stimpson, 1857
	imerss.org:PMLS:2429					Charlie Gibbs								PRESENT				Heptacarpus kincaidi					iNaturalist:459524								Heptacarpus kincaidi							Animalia	Arthropoda	Malacostraca	Decapoda	Thoridae	Heptacarpus	kincaidi		species		(Rathbun, 1902)
	imerss.org:PMLS:2430					Charlie Gibbs								PRESENT				Lebbeus grandimanus					iNaturalist:459598								Lebbeus grandimanus							Animalia	Arthropoda	Malacostraca	Decapoda	Thoridae	Lebbeus	grandimanus		species		(Bražnikov, 1907)
	imerss.org:PMLS:2431					Charlie Gibbs								PRESENT				Cryptolithodes typicus					iNaturalist:53845								Cryptolithodes typicus							Animalia	Arthropoda	Malacostraca	Decapoda	Lithodidae	Cryptolithodes	typicus		species		J.F. Brandt, 1848
	imerss.org:PMLS:2432					Charlie Gibbs		2						PRESENT				Lopholithodes mandtii					iNaturalist:459608								Lopholithodes mandtii							Animalia	Arthropoda	Malacostraca	Decapoda	Lithodidae	Lopholithodes	mandtii		species		J.F. Brandt, 1848
	imerss.org:PMLS:2433					Charlie Gibbs								PRESENT				Pagurus beringanus					iNaturalist:362749								Pagurus beringanus							Animalia	Arthropoda	Malacostraca	Decapoda	Paguridae	Pagurus	beringanus		species		(Benedict, 1892)
	imerss.org:PMLS:2434					Charlie Gibbs								PRESENT				Oregonia gracilis					iNaturalist:84267								Oregonia gracilis							Animalia	Arthropoda	Malacostraca	Decapoda	Oregoniidae	Oregonia	gracilis		species		Dana, 1851
	imerss.org:PMLS:2435					Charlie Gibbs								PRESENT				Pugettia producta					iNaturalist:49723								Pugettia producta							Animalia	Arthropoda	Malacostraca	Decapoda	Epialtidae	Pugettia	producta		species		(Randall, 1840)
	imerss.org:PMLS:2436					Charlie Gibbs								PRESENT				Glebocarcinus oregonensis					iNaturalist:429951								Glebocarcinus oregonensis							Animalia	Arthropoda	Malacostraca	Decapoda	Cancridae	Glebocarcinus	oregonensis		species		(Dana, 1852)
	imerss.org:PMLS:2514					Charlie Gibbs								PRESENT				Balanus glandula / Balanus crenatus					iNaturalist:81610								Balanus glandula							Animalia	Arthropoda	Hexanauplia	Balanomorpha	Balanidae	Balanus	glandula		species		Darwin, 1854
	imerss.org:PMLS:2515					Charlie Gibbs								PRESENT				Balanus nubilus					iNaturalist:49127								Balanus nubilus							Animalia	Arthropoda	Hexanauplia	Balanomorpha	Balanidae	Balanus	nubilus		species		Darwin, 1854
	imerss.org:PMLS:2516					Charlie Gibbs								PRESENT				Chromopleustes oculatus					iNaturalist:796029								Chromopleustes oculatus							Animalia	Arthropoda	Malacostraca	Amphipoda	Pleustidae	Chromopleustes	oculatus		species		(Holmes, 1908)
	imerss.org:PMLS:2517					Charlie Gibbs								PRESENT				Pandalus danae					iNaturalist:154708								Pandalus danae							Animalia	Arthropoda	Malacostraca	Decapoda	Pandalidae	Pandalus	danae		species		Stimpson, 1857
	imerss.org:PMLS:2518					Charlie Gibbs								PRESENT				Heptacarpus kincaidi					iNaturalist:459524								Heptacarpus kincaidi							Animalia	Arthropoda	Malacostraca	Decapoda	Thoridae	Heptacarpus	kincaidi		species		(Rathbun, 1902)
	imerss.org:PMLS:2519					Charlie Gibbs								PRESENT				Pagurus beringanus					iNaturalist:362749								Pagurus beringanus							Animalia	Arthropoda	Malacostraca	Decapoda	Paguridae	Pagurus	beringanus		species		(Benedict, 1892)
	imerss.org:PMLS:2520					Charlie Gibbs								PRESENT				Pugettia producta					iNaturalist:49723								Pugettia producta							Animalia	Arthropoda	Malacostraca	Decapoda	Epialtidae	Pugettia	producta		species		(Randall, 1840)
	imerss.org:PMLS:2521					Charlie Gibbs								PRESENT				Glebocarcinus oregonensis					iNaturalist:429951								Glebocarcinus oregonensis							Animalia	Arthropoda	Malacostraca	Decapoda	Cancridae	Glebocarcinus	oregonensis		species		(Dana, 1852)
	imerss.org:PMLS:2599					Charlie Gibbs								PRESENT				Balanus glandula / Balanus crenatus					iNaturalist:81610								Balanus glandula							Animalia	Arthropoda	Hexanauplia	Balanomorpha	Balanidae	Balanus	glandula		species		Darwin, 1854
	imerss.org:PMLS:2600					Charlie Gibbs								PRESENT				Balanus nubilus					iNaturalist:49127								Balanus nubilus							Animalia	Arthropoda	Hexanauplia	Balanomorpha	Balanidae	Balanus	nubilus		species		Darwin, 1854
	imerss.org:PMLS:2601					Charlie Gibbs								PRESENT				Pandalus danae					iNaturalist:154708								Pandalus danae							Animalia	Arthropoda	Malacostraca	Decapoda	Pandalidae	Pandalus	danae		species		Stimpson, 1857
	imerss.org:PMLS:2602					Charlie Gibbs								PRESENT				Heptacarpus kincaidi					iNaturalist:459524								Heptacarpus kincaidi							Animalia	Arthropoda	Malacostraca	Decapoda	Thoridae	Heptacarpus	kincaidi		species		(Rathbun, 1902)
	imerss.org:PMLS:2603					Charlie Gibbs								PRESENT				Pagurus beringanus					iNaturalist:362749								Pagurus beringanus							Animalia	Arthropoda	Malacostraca	Decapoda	Paguridae	Pagurus	beringanus		species		(Benedict, 1892)
	imerss.org:PMLS:2604					Charlie Gibbs								PRESENT				Pugettia producta					iNaturalist:49723								Pugettia producta							Animalia	Arthropoda	Malacostraca	Decapoda	Epialtidae	Pugettia	producta		species		(Randall, 1840)
	imerss.org:PMLS:2605					Charlie Gibbs								PRESENT				Pugettia gracilis					iNaturalist:130344								Pugettia gracilis							Animalia	Arthropoda	Malacostraca	Decapoda	Epialtidae	Pugettia	gracilis		species		Dana, 1851
	imerss.org:PMLS:2606					Charlie Gibbs								PRESENT				Scyra acutifrons					iNaturalist:47712								Scyra acutifrons							Animalia	Arthropoda	Malacostraca	Decapoda	Epialtidae	Scyra	acutifrons		species		Dana, 1851
	imerss.org:PMLS:2607					Charlie Gibbs								PRESENT				Glebocarcinus oregonensis					iNaturalist:429951								Glebocarcinus oregonensis							Animalia	Arthropoda	Malacostraca	Decapoda	Cancridae	Glebocarcinus	oregonensis		species		(Dana, 1852)
	imerss.org:PMLS:2692					Charlie Gibbs								PRESENT				Balanus glandula / Balanus crenatus					iNaturalist:81610								Balanus glandula							Animalia	Arthropoda	Hexanauplia	Balanomorpha	Balanidae	Balanus	glandula		species		Darwin, 1854
	imerss.org:PMLS:2693					Charlie Gibbs								PRESENT				Balanus nubilus					iNaturalist:49127								Balanus nubilus							Animalia	Arthropoda	Hexanauplia	Balanomorpha	Balanidae	Balanus	nubilus		species		Darwin, 1854
	imerss.org:PMLS:2694					Charlie Gibbs								PRESENT				Chromopleustes oculatus					iNaturalist:796029								Chromopleustes oculatus							Animalia	Arthropoda	Malacostraca	Amphipoda	Pleustidae	Chromopleustes	oculatus		species		(Holmes, 1908)
	imerss.org:PMLS:2695					Charlie Gibbs								PRESENT				Pandalus danae					iNaturalist:154708								Pandalus danae							Animalia	Arthropoda	Malacostraca	Decapoda	Pandalidae	Pandalus	danae		species		Stimpson, 1857
	imerss.org:PMLS:2696					Charlie Gibbs								PRESENT				Pagurus beringanus					iNaturalist:362749								Pagurus beringanus							Animalia	Arthropoda	Malacostraca	Decapoda	Paguridae	Pagurus	beringanus		species		(Benedict, 1892)
	imerss.org:PMLS:2697					Charlie Gibbs								PRESENT				Pugettia producta					iNaturalist:49723								Pugettia producta							Animalia	Arthropoda	Malacostraca	Decapoda	Epialtidae	Pugettia	producta		species		(Randall, 1840)
	imerss.org:PMLS:2698					Charlie Gibbs								PRESENT				Pugettia gracilis					iNaturalist:130344								Pugettia gracilis							Animalia	Arthropoda	Malacostraca	Decapoda	Epialtidae	Pugettia	gracilis		species		Dana, 1851
	imerss.org:PMLS:2699					Charlie Gibbs								PRESENT				Scyra acutifrons					iNaturalist:47712								Scyra acutifrons							Animalia	Arthropoda	Malacostraca	Decapoda	Epialtidae	Scyra	acutifrons		species		Dana, 1851
	imerss.org:PMLS:2700					Charlie Gibbs								PRESENT				Cancer productus					iNaturalist:47826								Cancer productus							Animalia	Arthropoda	Malacostraca	Decapoda	Cancridae	Cancer	productus		species		Randall, 1840
	imerss.org:PMLS:2701					Charlie Gibbs								PRESENT				Glebocarcinus oregonensis					iNaturalist:429951								Glebocarcinus oregonensis							Animalia	Arthropoda	Malacostraca	Decapoda	Cancridae	Glebocarcinus	oregonensis		species		(Dana, 1852)
	imerss.org:PMLS:2811					Andy Lamb		3						PRESENT				Scyra acutifrons					iNaturalist:47712								Scyra acutifrons							Animalia	Arthropoda	Malacostraca	Decapoda	Epialtidae	Scyra	acutifrons		species		Dana, 1851
	imerss.org:PMLS:2812					Andy Lamb								PRESENT				Lopholithodes mandtii					iNaturalist:459608								Lopholithodes mandtii							Animalia	Arthropoda	Malacostraca	Decapoda	Lithodidae	Lopholithodes	mandtii		species		J.F. Brandt, 1848
	imerss.org:PMLS:2813			Count: few		Andy Lamb								PRESENT				Pagurus beringanus					iNaturalist:362749								Pagurus beringanus							Animalia	Arthropoda	Malacostraca	Decapoda	Paguridae	Pagurus	beringanus		species		(Benedict, 1892)
	imerss.org:PMLS:2814					Andy Lamb		2						PRESENT				Balanus nubilus					iNaturalist:49127								Balanus nubilus							Animalia	Arthropoda	Hexanauplia	Balanomorpha	Balanidae	Balanus	nubilus		species		Darwin, 1854
	imerss.org:PMLS:2930			Count: few		Charlie Gibbs								PRESENT				Pandalus danae					iNaturalist:154708								Pandalus danae							Animalia	Arthropoda	Malacostraca	Decapoda	Pandalidae	Pandalus	danae		species		Stimpson, 1857
	imerss.org:PMLS:2932			Count: many		Charlie Gibbs								PRESENT				Glebocarcinus oregonensis					iNaturalist:429951								Glebocarcinus oregonensis							Animalia	Arthropoda	Malacostraca	Decapoda	Cancridae	Glebocarcinus	oregonensis		species		(Dana, 1852)
	imerss.org:PMLS:2933					Charlie Gibbs		1						PRESENT				Cancer productus					iNaturalist:47826								Cancer productus							Animalia	Arthropoda	Malacostraca	Decapoda	Cancridae	Cancer	productus		species		Randall, 1840
	imerss.org:PMLS:2934					Charlie Gibbs								PRESENT				Scyra acutifrons					iNaturalist:47712								Scyra acutifrons							Animalia	Arthropoda	Malacostraca	Decapoda	Epialtidae	Scyra	acutifrons		species		Dana, 1851
	imerss.org:PMLS:2935			Count: few		Charlie Gibbs								PRESENT				Oregonia gracilis					iNaturalist:84267								Oregonia gracilis							Animalia	Arthropoda	Malacostraca	Decapoda	Oregoniidae	Oregonia	gracilis		species		Dana, 1851
	imerss.org:PMLS:2936			Count: few		Charlie Gibbs								PRESENT				Petrolisthes eriomerus					iNaturalist:47803								Petrolisthes eriomerus							Animalia	Arthropoda	Malacostraca	Decapoda	Porcellanidae	Petrolisthes	eriomerus		species		Stimpson, 1871
	imerss.org:PMLS:2937					Charlie Gibbs		2						PRESENT				Phyllolithodes papillosus					iNaturalist:424896								Phyllolithodes papillosus							Animalia	Arthropoda	Malacostraca	Decapoda	Lithodidae	Phyllolithodes	papillosus		species		J.F. Brandt, 1848
	imerss.org:PMLS:2938					Charlie Gibbs		1						PRESENT				Placetron wosnessenskii					iNaturalist:459657								Placetron wosnessenskii							Animalia	Arthropoda	Malacostraca	Decapoda	Hapalogastridae	Placetron	wosnessenskii		species		Schalfeew, 1892
	imerss.org:PMLS:2939					Charlie Gibbs								PRESENT				Pagurus beringanus					iNaturalist:362749								Pagurus beringanus							Animalia	Arthropoda	Malacostraca	Decapoda	Paguridae	Pagurus	beringanus		species		(Benedict, 1892)
	imerss.org:PMLS:2940					Charlie Gibbs								PRESENT				Balanus glandula / Balanus crenatus					iNaturalist:81610								Balanus glandula							Animalia	Arthropoda	Hexanauplia	Balanomorpha	Balanidae	Balanus	glandula		species		Darwin, 1854
	imerss.org:PMLS:2941			Count: abundant		Charlie Gibbs								PRESENT				Balanus nubilus					iNaturalist:49127								Balanus nubilus							Animalia	Arthropoda	Hexanauplia	Balanomorpha	Balanidae	Balanus	nubilus		species		Darwin, 1854
	imerss.org:PMLS:3047			Count: few		Andy Lamb								PRESENT				Heptacarpus kincaidi					iNaturalist:459524								Heptacarpus kincaidi							Animalia	Arthropoda	Malacostraca	Decapoda	Thoridae	Heptacarpus	kincaidi		species		(Rathbun, 1902)
	imerss.org:PMLS:3048					Andy Lamb								PRESENT				Heptacarpus tridens					iNaturalist:459522								Heptacarpus tridens							Animalia	Arthropoda	Malacostraca	Decapoda	Thoridae	Heptacarpus	tridens		species		(Rathbun, 1902)
	imerss.org:PMLS:3049			Count: many		Andy Lamb								PRESENT				Pandalus stenolepis					iNaturalist:459645								Pandalus stenolepis							Animalia	Arthropoda	Malacostraca	Decapoda	Pandalidae	Pandalus	stenolepis		species		Rathbun, 1902
	imerss.org:PMLS:3050			Count: few		Andy Lamb								PRESENT				Glebocarcinus oregonensis					iNaturalist:429951								Glebocarcinus oregonensis							Animalia	Arthropoda	Malacostraca	Decapoda	Cancridae	Glebocarcinus	oregonensis		species		(Dana, 1852)
	imerss.org:PMLS:3051			Count: few		Andy Lamb								PRESENT				Cancer productus					iNaturalist:47826								Cancer productus							Animalia	Arthropoda	Malacostraca	Decapoda	Cancridae	Cancer	productus		species		Randall, 1840
	imerss.org:PMLS:3052					Andy Lamb		1						PRESENT				Metacarcinus gracilis					iNaturalist:116721								Metacarcinus gracilis							Animalia	Arthropoda	Malacostraca	Decapoda	Cancridae	Metacarcinus	gracilis		species		(Dana, 1852)
	imerss.org:PMLS:3053					Andy Lamb		2						PRESENT				Pugettia producta					iNaturalist:49723								Pugettia producta							Animalia	Arthropoda	Malacostraca	Decapoda	Epialtidae	Pugettia	producta		species		(Randall, 1840)
	imerss.org:PMLS:3054					Andy Lamb								PRESENT				Scyra acutifrons					iNaturalist:47712								Scyra acutifrons							Animalia	Arthropoda	Malacostraca	Decapoda	Epialtidae	Scyra	acutifrons		species		Dana, 1851
	imerss.org:PMLS:3055					Andy Lamb								PRESENT				Petrolisthes eriomerus					iNaturalist:47803								Petrolisthes eriomerus							Animalia	Arthropoda	Malacostraca	Decapoda	Porcellanidae	Petrolisthes	eriomerus		species		Stimpson, 1871
	imerss.org:PMLS:3056					Andy Lamb		1						PRESENT				Lopholithodes mandtii					iNaturalist:459608								Lopholithodes mandtii							Animalia	Arthropoda	Malacostraca	Decapoda	Lithodidae	Lopholithodes	mandtii		species		J.F. Brandt, 1848
	imerss.org:PMLS:3057					Andy Lamb		1						PRESENT				Cryptolithodes sitchensis					iNaturalist:47395								Cryptolithodes sitchensis							Animalia	Arthropoda	Malacostraca	Decapoda	Lithodidae	Cryptolithodes	sitchensis		species		J.F. Brandt, 1853
	imerss.org:PMLS:3058					Andy Lamb								PRESENT				Pagurus beringanus					iNaturalist:362749								Pagurus beringanus							Animalia	Arthropoda	Malacostraca	Decapoda	Paguridae	Pagurus	beringanus		species		(Benedict, 1892)
	imerss.org:PMLS:3059					Andy Lamb		1						PRESENT				Pagurus kennerlyi					iNaturalist:459637								Pagurus kennerlyi							Animalia	Arthropoda	Malacostraca	Decapoda	Paguridae	Pagurus	kennerlyi		species		(Stimpson, 1864)
	imerss.org:PMLS:3060			Count: abundant		Andy Lamb								PRESENT				Balanus glandula / Balanus crenatus					iNaturalist:81610								Balanus glandula							Animalia	Arthropoda	Hexanauplia	Balanomorpha	Balanidae	Balanus	glandula		species		Darwin, 1854
	imerss.org:PMLS:3061					Andy Lamb								PRESENT				Balanus nubilus					iNaturalist:49127								Balanus nubilus							Animalia	Arthropoda	Hexanauplia	Balanomorpha	Balanidae	Balanus	nubilus		species		Darwin, 1854
	imerss.org:PMLS:3133					Andy Lamb		2						PRESENT				Balanus nubilus					iNaturalist:49127								Balanus nubilus							Animalia	Arthropoda	Hexanauplia	Balanomorpha	Balanidae	Balanus	nubilus		species		Darwin, 1854
	imerss.org:PMLS:3134					Andy Lamb		1						PRESENT				Lopholithodes mandtii					iNaturalist:459608								Lopholithodes mandtii							Animalia	Arthropoda	Malacostraca	Decapoda	Lithodidae	Lopholithodes	mandtii		species		J.F. Brandt, 1848
	imerss.org:PMLS:3135			Count: few		Andy Lamb								PRESENT				Pagurus beringanus					iNaturalist:362749								Pagurus beringanus							Animalia	Arthropoda	Malacostraca	Decapoda	Paguridae	Pagurus	beringanus		species		(Benedict, 1892)
	imerss.org:PMLS:3136			Count: few		Andy Lamb								PRESENT				Scyra acutifrons					iNaturalist:47712								Scyra acutifrons							Animalia	Arthropoda	Malacostraca	Decapoda	Epialtidae	Scyra	acutifrons		species		Dana, 1851
	imerss.org:PMLS:3246					Andy Lamb		2						PRESENT				Pandalus danae					iNaturalist:154708								Pandalus danae							Animalia	Arthropoda	Malacostraca	Decapoda	Pandalidae	Pandalus	danae		species		Stimpson, 1857
	imerss.org:PMLS:3247			Count: some		Andy Lamb								PRESENT				Glebocarcinus oregonensis					iNaturalist:429951								Glebocarcinus oregonensis							Animalia	Arthropoda	Malacostraca	Decapoda	Cancridae	Glebocarcinus	oregonensis		species		(Dana, 1852)
	imerss.org:PMLS:3248					Andy Lamb		1						PRESENT				Pugettia producta					iNaturalist:49723								Pugettia producta							Animalia	Arthropoda	Malacostraca	Decapoda	Epialtidae	Pugettia	producta		species		(Randall, 1840)
	imerss.org:PMLS:3249			Count: few		Andy Lamb								PRESENT				Pugettia gracilis					iNaturalist:130344								Pugettia gracilis							Animalia	Arthropoda	Malacostraca	Decapoda	Epialtidae	Pugettia	gracilis		species		Dana, 1851
	imerss.org:PMLS:3250			Count: abundant		Andy Lamb								PRESENT				Scyra acutifrons					iNaturalist:47712								Scyra acutifrons							Animalia	Arthropoda	Malacostraca	Decapoda	Epialtidae	Scyra	acutifrons		species		Dana, 1851
	imerss.org:PMLS:3251			Count: few		Andy Lamb								PRESENT				Petrolisthes eriomerus					iNaturalist:47803								Petrolisthes eriomerus							Animalia	Arthropoda	Malacostraca	Decapoda	Porcellanidae	Petrolisthes	eriomerus		species		Stimpson, 1871
	imerss.org:PMLS:3252					Andy Lamb		1						PRESENT				Phyllolithodes papillosus					iNaturalist:424896								Phyllolithodes papillosus							Animalia	Arthropoda	Malacostraca	Decapoda	Lithodidae	Phyllolithodes	papillosus		species		J.F. Brandt, 1848
	imerss.org:PMLS:3253					Andy Lamb		1						PRESENT				Lopholithodes mandtii					iNaturalist:459608								Lopholithodes mandtii							Animalia	Arthropoda	Malacostraca	Decapoda	Lithodidae	Lopholithodes	mandtii		species		J.F. Brandt, 1848
	imerss.org:PMLS:3254					Andy Lamb		1						PRESENT				Placetron wosnessenskii					iNaturalist:459657								Placetron wosnessenskii							Animalia	Arthropoda	Malacostraca	Decapoda	Hapalogastridae	Placetron	wosnessenskii		species		Schalfeew, 1892
	imerss.org:PMLS:3255					Andy Lamb		1						PRESENT				Cryptolithodes typicus					iNaturalist:53845								Cryptolithodes typicus							Animalia	Arthropoda	Malacostraca	Decapoda	Lithodidae	Cryptolithodes	typicus		species		J.F. Brandt, 1848
	imerss.org:PMLS:3256			Count: many		Andy Lamb								PRESENT				Pagurus caurinus					iNaturalist:180026								Pagurus caurinus							Animalia	Arthropoda	Malacostraca	Decapoda	Paguridae	Pagurus	caurinus		species		Hart, 1971
	imerss.org:PMLS:3257			Count: some		Andy Lamb								PRESENT				Pagurus beringanus					iNaturalist:362749								Pagurus beringanus							Animalia	Arthropoda	Malacostraca	Decapoda	Paguridae	Pagurus	beringanus		species		(Benedict, 1892)
	imerss.org:PMLS:3258			Count: abundant		Andy Lamb								PRESENT				Balanus nubilus					iNaturalist:49127								Balanus nubilus							Animalia	Arthropoda	Hexanauplia	Balanomorpha	Balanidae	Balanus	nubilus		species		Darwin, 1854
	imerss.org:PMLS:3334					Andy Lamb		2						PRESENT				Heptacarpus stylus					iNaturalist:458674								Heptacarpus stylus							Animalia	Arthropoda	Malacostraca	Decapoda	Thoridae	Heptacarpus	stylus		species		(Stimpson, 1864)
	imerss.org:PMLS:3335			Count: abundant		Andy Lamb								PRESENT				Pandalus danae					iNaturalist:154708								Pandalus danae							Animalia	Arthropoda	Malacostraca	Decapoda	Pandalidae	Pandalus	danae		species		Stimpson, 1857
	imerss.org:PMLS:3336			Count: abundant		Andy Lamb								PRESENT				Pandalus platyceros					iNaturalist:180394								Pandalus platyceros							Animalia	Arthropoda	Malacostraca	Decapoda	Pandalidae	Pandalus	platyceros		species		J.F. Brandt in von Middendorf, 1851
	imerss.org:PMLS:3337					Andy Lamb		1						PRESENT				Cancer productus					iNaturalist:47826								Cancer productus							Animalia	Arthropoda	Malacostraca	Decapoda	Cancridae	Cancer	productus		species		Randall, 1840
	imerss.org:PMLS:3338					Andy Lamb		1						PRESENT				Pugettia gracilis					iNaturalist:130344								Pugettia gracilis							Animalia	Arthropoda	Malacostraca	Decapoda	Epialtidae	Pugettia	gracilis		species		Dana, 1851
	imerss.org:PMLS:3339			Count: few		Andy Lamb								PRESENT				Scyra acutifrons					iNaturalist:47712								Scyra acutifrons							Animalia	Arthropoda	Malacostraca	Decapoda	Epialtidae	Scyra	acutifrons		species		Dana, 1851
	imerss.org:PMLS:3442			Count: few		Andy Lamb								PRESENT				Cancer productus					iNaturalist:47826								Cancer productus							Animalia	Arthropoda	Malacostraca	Decapoda	Cancridae	Cancer	productus		species		Randall, 1840
	imerss.org:PMLS:3443			Count: few		Andy Lamb								PRESENT				Pugettia producta					iNaturalist:49723								Pugettia producta							Animalia	Arthropoda	Malacostraca	Decapoda	Epialtidae	Pugettia	producta		species		(Randall, 1840)
	imerss.org:PMLS:3444			Count: few		Andy Lamb								PRESENT				Scyra acutifrons					iNaturalist:47712								Scyra acutifrons							Animalia	Arthropoda	Malacostraca	Decapoda	Epialtidae	Scyra	acutifrons		species		Dana, 1851
	imerss.org:PMLS:3445					Andy Lamb		1						PRESENT				Cryptolithodes typicus					iNaturalist:53845								Cryptolithodes typicus							Animalia	Arthropoda	Malacostraca	Decapoda	Lithodidae	Cryptolithodes	typicus		species		J.F. Brandt, 1848
	imerss.org:PMLS:3446			Count: few		Andy Lamb								PRESENT				Pagurus granosimanus					iNaturalist:127555								Pagurus granosimanus							Animalia	Arthropoda	Malacostraca	Decapoda	Paguridae	Pagurus	granosimanus		species		(Stimpson, 1859)
	imerss.org:PMLS:3447			Count: some		Andy Lamb								PRESENT				Pagurus beringanus					iNaturalist:362749								Pagurus beringanus							Animalia	Arthropoda	Malacostraca	Decapoda	Paguridae	Pagurus	beringanus		species		(Benedict, 1892)
	imerss.org:PMLS:3448			Count: abundant		Andy Lamb								PRESENT				Balanus glandula / Balanus crenatus					iNaturalist:81610								Balanus glandula							Animalia	Arthropoda	Hexanauplia	Balanomorpha	Balanidae	Balanus	glandula		species		Darwin, 1854
	imerss.org:PMLS:3449			Count: some		Andy Lamb								PRESENT				Balanus nubilus					iNaturalist:49127								Balanus nubilus							Animalia	Arthropoda	Hexanauplia	Balanomorpha	Balanidae	Balanus	nubilus		species		Darwin, 1854
	imerss.org:PMLS:3584					Andy Lamb		1						PRESENT				Pandalus danae					iNaturalist:154708								Pandalus danae							Animalia	Arthropoda	Malacostraca	Decapoda	Pandalidae	Pandalus	danae		species		Stimpson, 1857
	imerss.org:PMLS:3585					Andy Lamb		1						PRESENT				Cancer productus					iNaturalist:47826								Cancer productus							Animalia	Arthropoda	Malacostraca	Decapoda	Cancridae	Cancer	productus		species		Randall, 1840
	imerss.org:PMLS:3586			Count: few		Andy Lamb								PRESENT				Scyra acutifrons					iNaturalist:47712								Scyra acutifrons							Animalia	Arthropoda	Malacostraca	Decapoda	Epialtidae	Scyra	acutifrons		species		Dana, 1851
	imerss.org:PMLS:3587					Andy Lamb		1						PRESENT				Oregonia gracilis					iNaturalist:84267								Oregonia gracilis							Animalia	Arthropoda	Malacostraca	Decapoda	Oregoniidae	Oregonia	gracilis		species		Dana, 1851
	imerss.org:PMLS:3588					Andy Lamb		1						PRESENT				Phyllolithodes papillosus					iNaturalist:424896								Phyllolithodes papillosus							Animalia	Arthropoda	Malacostraca	Decapoda	Lithodidae	Phyllolithodes	papillosus		species		J.F. Brandt, 1848
	imerss.org:PMLS:3589			Count: some		Andy Lamb								PRESENT				Pagurus beringanus					iNaturalist:362749								Pagurus beringanus							Animalia	Arthropoda	Malacostraca	Decapoda	Paguridae	Pagurus	beringanus		species		(Benedict, 1892)
	imerss.org:PMLS:3590			Count: some		Andy Lamb								PRESENT				Pagurus armatus					iNaturalist:459543								Pagurus armatus							Animalia	Arthropoda	Malacostraca	Decapoda	Paguridae	Pagurus	armatus		species		(Dana, 1851)
	imerss.org:PMLS:3591			Count: abundant		Andy Lamb								PRESENT				Balanus glandula / Balanus crenatus					iNaturalist:81610								Balanus glandula							Animalia	Arthropoda	Hexanauplia	Balanomorpha	Balanidae	Balanus	glandula		species		Darwin, 1854
	imerss.org:PMLS:3592			Count: few		Andy Lamb								PRESENT				Balanus nubilus					iNaturalist:49127								Balanus nubilus							Animalia	Arthropoda	Hexanauplia	Balanomorpha	Balanidae	Balanus	nubilus		species		Darwin, 1854
	imerss.org:PMLS:3696			Count: few		Andy Lamb								PRESENT				Pandalus danae					iNaturalist:154708								Pandalus danae							Animalia	Arthropoda	Malacostraca	Decapoda	Pandalidae	Pandalus	danae		species		Stimpson, 1857
	imerss.org:PMLS:3697			Count: few		Andy Lamb								PRESENT				Glebocarcinus oregonensis					iNaturalist:429951								Glebocarcinus oregonensis							Animalia	Arthropoda	Malacostraca	Decapoda	Cancridae	Glebocarcinus	oregonensis		species		(Dana, 1852)
	imerss.org:PMLS:3698					Andy Lamb		1						PRESENT				Cancer productus					iNaturalist:47826								Cancer productus							Animalia	Arthropoda	Malacostraca	Decapoda	Cancridae	Cancer	productus		species		Randall, 1840
	imerss.org:PMLS:3699			Count: few		Andy Lamb								PRESENT				Pugettia producta					iNaturalist:49723								Pugettia producta							Animalia	Arthropoda	Malacostraca	Decapoda	Epialtidae	Pugettia	producta		species		(Randall, 1840)
	imerss.org:PMLS:3700			Count: many		Andy Lamb								PRESENT				Scyra acutifrons					iNaturalist:47712								Scyra acutifrons							Animalia	Arthropoda	Malacostraca	Decapoda	Epialtidae	Scyra	acutifrons		species		Dana, 1851
	imerss.org:PMLS:3701			Count: many		Andy Lamb								PRESENT				Pagurus beringanus					iNaturalist:362749								Pagurus beringanus							Animalia	Arthropoda	Malacostraca	Decapoda	Paguridae	Pagurus	beringanus		species		(Benedict, 1892)
	imerss.org:PMLS:3702			Count: very many		Andy Lamb								PRESENT				Balanus glandula / Balanus crenatus					iNaturalist:81610								Balanus glandula							Animalia	Arthropoda	Hexanauplia	Balanomorpha	Balanidae	Balanus	glandula		species		Darwin, 1854
	imerss.org:PMLS:3703			Count: many		Andy Lamb								PRESENT				Balanus nubilus					iNaturalist:49127								Balanus nubilus							Animalia	Arthropoda	Hexanauplia	Balanomorpha	Balanidae	Balanus	nubilus		species		Darwin, 1854
	imerss.org:PMLS:3808					Andy Lamb		2						PRESENT				Glebocarcinus oregonensis					iNaturalist:429951								Glebocarcinus oregonensis							Animalia	Arthropoda	Malacostraca	Decapoda	Cancridae	Glebocarcinus	oregonensis		species		(Dana, 1852)
	imerss.org:PMLS:3809					Andy Lamb		1						PRESENT				Pugettia producta					iNaturalist:49723								Pugettia producta							Animalia	Arthropoda	Malacostraca	Decapoda	Epialtidae	Pugettia	producta		species		(Randall, 1840)
	imerss.org:PMLS:3810					Andy Lamb		1						PRESENT				Pugettia gracilis					iNaturalist:130344								Pugettia gracilis							Animalia	Arthropoda	Malacostraca	Decapoda	Epialtidae	Pugettia	gracilis		species		Dana, 1851
	imerss.org:PMLS:3811			Count: some		Andy Lamb								PRESENT				Scyra acutifrons					iNaturalist:47712								Scyra acutifrons							Animalia	Arthropoda	Malacostraca	Decapoda	Epialtidae	Scyra	acutifrons		species		Dana, 1851
	imerss.org:PMLS:3812			Count: few		Andy Lamb								PRESENT				Pagurus beringanus					iNaturalist:362749								Pagurus beringanus							Animalia	Arthropoda	Malacostraca	Decapoda	Paguridae	Pagurus	beringanus		species		(Benedict, 1892)
	imerss.org:PMLS:3813			Count: few		Andy Lamb								PRESENT				Balanus nubilus					iNaturalist:49127								Balanus nubilus							Animalia	Arthropoda	Hexanauplia	Balanomorpha	Balanidae	Balanus	nubilus		species		Darwin, 1854
	imerss.org:PMLS:3938			Count: some		Andy Lamb								PRESENT				Glebocarcinus oregonensis					iNaturalist:429951								Glebocarcinus oregonensis							Animalia	Arthropoda	Malacostraca	Decapoda	Cancridae	Glebocarcinus	oregonensis		species		(Dana, 1852)
	imerss.org:PMLS:3939			Count: very many		Andy Lamb								PRESENT				Scyra acutifrons					iNaturalist:47712								Scyra acutifrons							Animalia	Arthropoda	Malacostraca	Decapoda	Epialtidae	Scyra	acutifrons		species		Dana, 1851
	imerss.org:PMLS:3940			Count: abundant		Andy Lamb								PRESENT				Pagurus beringanus					iNaturalist:362749								Pagurus beringanus							Animalia	Arthropoda	Malacostraca	Decapoda	Paguridae	Pagurus	beringanus		species		(Benedict, 1892)
	imerss.org:PMLS:3941			Count: very abundant		Andy Lamb								PRESENT				Balanus nubilus					iNaturalist:49127								Balanus nubilus							Animalia	Arthropoda	Hexanauplia	Balanomorpha	Balanidae	Balanus	nubilus		species		Darwin, 1854
	imerss.org:PMLS:4028			Count: few		Andy Lamb								PRESENT				Heptacarpus kincaidi					iNaturalist:459524								Heptacarpus kincaidi							Animalia	Arthropoda	Malacostraca	Decapoda	Thoridae	Heptacarpus	kincaidi		species		(Rathbun, 1902)
	imerss.org:PMLS:4029			Count: some		Andy Lamb								PRESENT				Pandalus danae					iNaturalist:154708								Pandalus danae							Animalia	Arthropoda	Malacostraca	Decapoda	Pandalidae	Pandalus	danae		species		Stimpson, 1857
	imerss.org:PMLS:4030					Andy Lamb		1						PRESENT				Pugettia gracilis					iNaturalist:130344								Pugettia gracilis							Animalia	Arthropoda	Malacostraca	Decapoda	Epialtidae	Pugettia	gracilis		species		Dana, 1851
	imerss.org:PMLS:4031			Count: few		Andy Lamb								PRESENT				Scyra acutifrons					iNaturalist:47712								Scyra acutifrons							Animalia	Arthropoda	Malacostraca	Decapoda	Epialtidae	Scyra	acutifrons		species		Dana, 1851
	imerss.org:PMLS:4032					Andy Lamb		1						PRESENT				Rhinolithodes wosnessenskii					iNaturalist:459660								Rhinolithodes wosnessenskii							Animalia	Arthropoda	Malacostraca	Decapoda	Lithodidae	Rhinolithodes	wosnessenskii		species		J.F. Brandt, 1848
	imerss.org:PMLS:4033			Count: few		Andy Lamb								PRESENT				Pagurus beringanus					iNaturalist:362749								Pagurus beringanus							Animalia	Arthropoda	Malacostraca	Decapoda	Paguridae	Pagurus	beringanus		species		(Benedict, 1892)
	imerss.org:PMLS:4034					Andy Lamb		1						PRESENT				Elassochirus tenuimanus					iNaturalist:459569								Elassochirus tenuimanus							Animalia	Arthropoda	Malacostraca	Decapoda	Paguridae	Elassochirus	tenuimanus		species		(Dana, 1851)
	imerss.org:PMLS:4035			Count: some		Andy Lamb								PRESENT				Balanus nubilus					iNaturalist:49127								Balanus nubilus							Animalia	Arthropoda	Hexanauplia	Balanomorpha	Balanidae	Balanus	nubilus		species		Darwin, 1854
	imerss.org:PMLS:4139			Count: few		Andy Lamb								PRESENT				Heptacarpus kincaidi					iNaturalist:459524								Heptacarpus kincaidi							Animalia	Arthropoda	Malacostraca	Decapoda	Thoridae	Heptacarpus	kincaidi		species		(Rathbun, 1902)
	imerss.org:PMLS:4140			Count: many		Andy Lamb								PRESENT				Scyra acutifrons					iNaturalist:47712								Scyra acutifrons							Animalia	Arthropoda	Malacostraca	Decapoda	Epialtidae	Scyra	acutifrons		species		Dana, 1851
	imerss.org:PMLS:4141					Andy Lamb		2						PRESENT				Lopholithodes mandtii					iNaturalist:459608								Lopholithodes mandtii							Animalia	Arthropoda	Malacostraca	Decapoda	Lithodidae	Lopholithodes	mandtii		species		J.F. Brandt, 1848
	imerss.org:PMLS:4142			Count: few		Andy Lamb								PRESENT				Pagurus beringanus					iNaturalist:362749								Pagurus beringanus							Animalia	Arthropoda	Malacostraca	Decapoda	Paguridae	Pagurus	beringanus		species		(Benedict, 1892)
	imerss.org:PMLS:4143			Count: many		Andy Lamb								PRESENT				Balanus glandula / Balanus crenatus					iNaturalist:81610								Balanus glandula							Animalia	Arthropoda	Hexanauplia	Balanomorpha	Balanidae	Balanus	glandula		species		Darwin, 1854
	imerss.org:PMLS:4144			Count: some		Andy Lamb								PRESENT				Balanus nubilus					iNaturalist:49127								Balanus nubilus							Animalia	Arthropoda	Hexanauplia	Balanomorpha	Balanidae	Balanus	nubilus		species		Darwin, 1854
	imerss.org:PMLS:4257			Count: few		Andy Lamb								PRESENT				Pandalus danae					iNaturalist:154708								Pandalus danae							Animalia	Arthropoda	Malacostraca	Decapoda	Pandalidae	Pandalus	danae		species		Stimpson, 1857
	imerss.org:PMLS:4258					Andy Lamb		1						PRESENT				Pugettia gracilis					iNaturalist:130344								Pugettia gracilis							Animalia	Arthropoda	Malacostraca	Decapoda	Epialtidae	Pugettia	gracilis		species		Dana, 1851
	imerss.org:PMLS:4259			Count: many		Andy Lamb								PRESENT				Scyra acutifrons					iNaturalist:47712								Scyra acutifrons							Animalia	Arthropoda	Malacostraca	Decapoda	Epialtidae	Scyra	acutifrons		species		Dana, 1851
	imerss.org:PMLS:4260					Andy Lamb		1						PRESENT				Phyllolithodes papillosus					iNaturalist:424896								Phyllolithodes papillosus							Animalia	Arthropoda	Malacostraca	Decapoda	Lithodidae	Phyllolithodes	papillosus		species		J.F. Brandt, 1848
	imerss.org:PMLS:4261					Andy Lamb		1						PRESENT				Lopholithodes mandtii					iNaturalist:459608								Lopholithodes mandtii							Animalia	Arthropoda	Malacostraca	Decapoda	Lithodidae	Lopholithodes	mandtii		species		J.F. Brandt, 1848
	imerss.org:PMLS:4262			Count: few		Andy Lamb								PRESENT				Pagurus beringanus					iNaturalist:362749								Pagurus beringanus							Animalia	Arthropoda	Malacostraca	Decapoda	Paguridae	Pagurus	beringanus		species		(Benedict, 1892)
	imerss.org:PMLS:4263					Andy Lamb		2						PRESENT				Elassochirus tenuimanus					iNaturalist:459569								Elassochirus tenuimanus							Animalia	Arthropoda	Malacostraca	Decapoda	Paguridae	Elassochirus	tenuimanus		species		(Dana, 1851)
	imerss.org:PMLS:4264			Count: very many		Andy Lamb								PRESENT				Balanus glandula / Balanus crenatus					iNaturalist:81610								Balanus glandula							Animalia	Arthropoda	Hexanauplia	Balanomorpha	Balanidae	Balanus	glandula		species		Darwin, 1854
	imerss.org:PMLS:4265			Count: some		Andy Lamb								PRESENT				Balanus nubilus					iNaturalist:49127								Balanus nubilus							Animalia	Arthropoda	Hexanauplia	Balanomorpha	Balanidae	Balanus	nubilus		species		Darwin, 1854
	imerss.org:PMLS:4367			Count: few		Andy Lamb								PRESENT				Scyra acutifrons					iNaturalist:47712								Scyra acutifrons							Animalia	Arthropoda	Malacostraca	Decapoda	Epialtidae	Scyra	acutifrons		species		Dana, 1851
	imerss.org:PMLS:4368					Andy Lamb		4						PRESENT				Rhinolithodes wosnessenskii					iNaturalist:459660								Rhinolithodes wosnessenskii							Animalia	Arthropoda	Malacostraca	Decapoda	Lithodidae	Rhinolithodes	wosnessenskii		species		J.F. Brandt, 1848
	imerss.org:PMLS:4369					Andy Lamb		1						PRESENT				Phyllolithodes papillosus					iNaturalist:424896								Phyllolithodes papillosus							Animalia	Arthropoda	Malacostraca	Decapoda	Lithodidae	Phyllolithodes	papillosus		species		J.F. Brandt, 1848
	imerss.org:PMLS:4370			Count: few		Andy Lamb								PRESENT				Pagurus beringanus					iNaturalist:362749								Pagurus beringanus							Animalia	Arthropoda	Malacostraca	Decapoda	Paguridae	Pagurus	beringanus		species		(Benedict, 1892)
	imerss.org:PMLS:4371					Andy Lamb		2						PRESENT				Elassochirus tenuimanus					iNaturalist:459569								Elassochirus tenuimanus							Animalia	Arthropoda	Malacostraca	Decapoda	Paguridae	Elassochirus	tenuimanus		species		(Dana, 1851)
	imerss.org:PMLS:4372			Count: some		Andy Lamb								PRESENT				Balanus nubilus					iNaturalist:49127								Balanus nubilus							Animalia	Arthropoda	Hexanauplia	Balanomorpha	Balanidae	Balanus	nubilus		species		Darwin, 1854
	imerss.org:PMLS:4451			Count: some		Charlie Gibbs								PRESENT				Pandalus danae					iNaturalist:154708								Pandalus danae							Animalia	Arthropoda	Malacostraca	Decapoda	Pandalidae	Pandalus	danae		species		Stimpson, 1857
	imerss.org:PMLS:4452			Count: many		Charlie Gibbs								PRESENT				Scyra acutifrons					iNaturalist:47712								Scyra acutifrons							Animalia	Arthropoda	Malacostraca	Decapoda	Epialtidae	Scyra	acutifrons		species		Dana, 1851
	imerss.org:PMLS:4453					Charlie Gibbs		1						PRESENT				Acantholithodes hispidus					iNaturalist:450310								Acantholithodes hispidus							Animalia	Arthropoda	Malacostraca	Decapoda	Hapalogastridae	Acantholithodes	hispidus		species		(Stimpson, 1860)
	imerss.org:PMLS:4454					Charlie Gibbs		1						PRESENT				Phyllolithodes papillosus					iNaturalist:424896								Phyllolithodes papillosus							Animalia	Arthropoda	Malacostraca	Decapoda	Lithodidae	Phyllolithodes	papillosus		species		J.F. Brandt, 1848
	imerss.org:PMLS:4455					Charlie Gibbs		1						PRESENT				Cryptolithodes typicus					iNaturalist:53845								Cryptolithodes typicus							Animalia	Arthropoda	Malacostraca	Decapoda	Lithodidae	Cryptolithodes	typicus		species		J.F. Brandt, 1848
	imerss.org:PMLS:4456			Count: many		Charlie Gibbs								PRESENT				Pagurus beringanus					iNaturalist:362749								Pagurus beringanus							Animalia	Arthropoda	Malacostraca	Decapoda	Paguridae	Pagurus	beringanus		species		(Benedict, 1892)
	imerss.org:PMLS:4457			Count: some		Charlie Gibbs								PRESENT				Elassochirus tenuimanus					iNaturalist:459569								Elassochirus tenuimanus							Animalia	Arthropoda	Malacostraca	Decapoda	Paguridae	Elassochirus	tenuimanus		species		(Dana, 1851)
	imerss.org:PMLS:4458			Count: some		Charlie Gibbs								PRESENT				Balanus glandula / Balanus crenatus					iNaturalist:81610								Balanus glandula							Animalia	Arthropoda	Hexanauplia	Balanomorpha	Balanidae	Balanus	glandula		species		Darwin, 1854
	imerss.org:PMLS:4459			Count: few		Charlie Gibbs								PRESENT				Balanus nubilus					iNaturalist:49127								Balanus nubilus							Animalia	Arthropoda	Hexanauplia	Balanomorpha	Balanidae	Balanus	nubilus		species		Darwin, 1854
	imerss.org:PMLS:4529					Charlie Gibbs		1						PRESENT				Rhinolithodes wosnessenskii					iNaturalist:459660								Rhinolithodes wosnessenskii							Animalia	Arthropoda	Malacostraca	Decapoda	Lithodidae	Rhinolithodes	wosnessenskii		species		J.F. Brandt, 1848
	imerss.org:PMLS:4530			Count: some		Charlie Gibbs								PRESENT				Pagurus beringanus					iNaturalist:362749								Pagurus beringanus							Animalia	Arthropoda	Malacostraca	Decapoda	Paguridae	Pagurus	beringanus		species		(Benedict, 1892)
	imerss.org:PMLS:4531					Charlie Gibbs		1						PRESENT				Elassochirus tenuimanus					iNaturalist:459569								Elassochirus tenuimanus							Animalia	Arthropoda	Malacostraca	Decapoda	Paguridae	Elassochirus	tenuimanus		species		(Dana, 1851)
	imerss.org:PMLS:4570			Count: few		Andy Lamb								PRESENT				Balanus nubilus					iNaturalist:49127								Balanus nubilus							Animalia	Arthropoda	Hexanauplia	Balanomorpha	Balanidae	Balanus	nubilus		species		Darwin, 1854
	imerss.org:PMLS:4647			Count: few		Andy Lamb								PRESENT				Cancer productus					iNaturalist:47826								Cancer productus							Animalia	Arthropoda	Malacostraca	Decapoda	Cancridae	Cancer	productus		species		Randall, 1840
	imerss.org:PMLS:4648			Count: few		Andy Lamb								PRESENT				Scyra acutifrons					iNaturalist:47712								Scyra acutifrons							Animalia	Arthropoda	Malacostraca	Decapoda	Epialtidae	Scyra	acutifrons		species		Dana, 1851
	imerss.org:PMLS:4649					Andy Lamb		1						PRESENT				Oregonia gracilis					iNaturalist:84267								Oregonia gracilis							Animalia	Arthropoda	Malacostraca	Decapoda	Oregoniidae	Oregonia	gracilis		species		Dana, 1851
	imerss.org:PMLS:4650					Andy Lamb		1						PRESENT				Acantholithodes hispidus					iNaturalist:450310								Acantholithodes hispidus							Animalia	Arthropoda	Malacostraca	Decapoda	Hapalogastridae	Acantholithodes	hispidus		species		(Stimpson, 1860)
	imerss.org:PMLS:4651					Andy Lamb		1						PRESENT				Lopholithodes mandtii					iNaturalist:459608								Lopholithodes mandtii							Animalia	Arthropoda	Malacostraca	Decapoda	Lithodidae	Lopholithodes	mandtii		species		J.F. Brandt, 1848
	imerss.org:PMLS:4652			Count: some		Andy Lamb								PRESENT				Pagurus beringanus					iNaturalist:362749								Pagurus beringanus							Animalia	Arthropoda	Malacostraca	Decapoda	Paguridae	Pagurus	beringanus		species		(Benedict, 1892)
	imerss.org:PMLS:4653					Andy Lamb		1						PRESENT				Elassochirus tenuimanus					iNaturalist:459569								Elassochirus tenuimanus							Animalia	Arthropoda	Malacostraca	Decapoda	Paguridae	Elassochirus	tenuimanus		species		(Dana, 1851)
	imerss.org:PMLS:4654			Count: some		Andy Lamb								PRESENT				Balanus glandula / Balanus crenatus					iNaturalist:81610								Balanus glandula							Animalia	Arthropoda	Hexanauplia	Balanomorpha	Balanidae	Balanus	glandula		species		Darwin, 1854
	imerss.org:PMLS:4655			Count: few		Andy Lamb								PRESENT				Balanus nubilus					iNaturalist:49127								Balanus nubilus							Animalia	Arthropoda	Hexanauplia	Balanomorpha	Balanidae	Balanus	nubilus		species		Darwin, 1854
	imerss.org:PMLS:4771					Andy Lamb		1						PRESENT				Argulus pugettensis					iNaturalist:873865								Argulus pugettensis							Animalia	Arthropoda	Ichthyostraca	Arguloida	Argulidae	Argulus	pugettensis		species		Dana, 1852
	imerss.org:PMLS:4772			Count: few		Andy Lamb								PRESENT				Pandalus danae					iNaturalist:154708								Pandalus danae							Animalia	Arthropoda	Malacostraca	Decapoda	Pandalidae	Pandalus	danae		species		Stimpson, 1857
	imerss.org:PMLS:4773			Count: abundant		Andy Lamb								PRESENT				Scyra acutifrons					iNaturalist:47712								Scyra acutifrons							Animalia	Arthropoda	Malacostraca	Decapoda	Epialtidae	Scyra	acutifrons		species		Dana, 1851
	imerss.org:PMLS:4774					Andy Lamb		2						PRESENT				Oregonia gracilis					iNaturalist:84267								Oregonia gracilis							Animalia	Arthropoda	Malacostraca	Decapoda	Oregoniidae	Oregonia	gracilis		species		Dana, 1851
	imerss.org:PMLS:4775					Andy Lamb		2						PRESENT				Hapalogaster mertensii					iNaturalist:51635								Hapalogaster mertensii							Animalia	Arthropoda	Malacostraca	Decapoda	Hapalogastridae	Hapalogaster	mertensii		species		J.F. Brandt, 1850
	imerss.org:PMLS:4776					Andy Lamb		2						PRESENT				Cryptolithodes typicus					iNaturalist:53845								Cryptolithodes typicus							Animalia	Arthropoda	Malacostraca	Decapoda	Lithodidae	Cryptolithodes	typicus		species		J.F. Brandt, 1848
	imerss.org:PMLS:4777			Count: very many		Andy Lamb								PRESENT				Pagurus beringanus					iNaturalist:362749								Pagurus beringanus							Animalia	Arthropoda	Malacostraca	Decapoda	Paguridae	Pagurus	beringanus		species		(Benedict, 1892)
	imerss.org:PMLS:4778			Count: very many		Andy Lamb								PRESENT				Balanus nubilus					iNaturalist:49127								Balanus nubilus							Animalia	Arthropoda	Hexanauplia	Balanomorpha	Balanidae	Balanus	nubilus		species		Darwin, 1854
	imerss.org:PMLS:4891					Andy Lamb		1						PRESENT				Heptacarpus stylus					iNaturalist:458674								Heptacarpus stylus							Animalia	Arthropoda	Malacostraca	Decapoda	Thoridae	Heptacarpus	stylus		species		(Stimpson, 1864)
	imerss.org:PMLS:4892			Count: few		Andy Lamb								PRESENT				Pandalus danae					iNaturalist:154708								Pandalus danae							Animalia	Arthropoda	Malacostraca	Decapoda	Pandalidae	Pandalus	danae		species		Stimpson, 1857
	imerss.org:PMLS:4893			Count: very many		Andy Lamb								PRESENT				Scyra acutifrons					iNaturalist:47712								Scyra acutifrons							Animalia	Arthropoda	Malacostraca	Decapoda	Epialtidae	Scyra	acutifrons		species		Dana, 1851
	imerss.org:PMLS:4894					Andy Lamb		3						PRESENT				Lopholithodes mandtii					iNaturalist:459608								Lopholithodes mandtii							Animalia	Arthropoda	Malacostraca	Decapoda	Lithodidae	Lopholithodes	mandtii		species		J.F. Brandt, 1848
	imerss.org:PMLS:4895					Andy Lamb		2						PRESENT				Cryptolithodes sitchensis					iNaturalist:47395								Cryptolithodes sitchensis							Animalia	Arthropoda	Malacostraca	Decapoda	Lithodidae	Cryptolithodes	sitchensis		species		J.F. Brandt, 1853
	imerss.org:PMLS:4896			Count: very many		Andy Lamb								PRESENT				Pagurus beringanus					iNaturalist:362749								Pagurus beringanus							Animalia	Arthropoda	Malacostraca	Decapoda	Paguridae	Pagurus	beringanus		species		(Benedict, 1892)
	imerss.org:PMLS:4897					Andy Lamb		2						PRESENT				Elassochirus tenuimanus					iNaturalist:459569								Elassochirus tenuimanus							Animalia	Arthropoda	Malacostraca	Decapoda	Paguridae	Elassochirus	tenuimanus		species		(Dana, 1851)
	imerss.org:PMLS:4898			Count: some		Andy Lamb								PRESENT				Balanus nubilus					iNaturalist:49127								Balanus nubilus							Animalia	Arthropoda	Hexanauplia	Balanomorpha	Balanidae	Balanus	nubilus		species		Darwin, 1854
	imerss.org:PMLS:4989			Count: some		Andy Lamb								PRESENT				Scyra acutifrons					iNaturalist:47712								Scyra acutifrons							Animalia	Arthropoda	Malacostraca	Decapoda	Epialtidae	Scyra	acutifrons		species		Dana, 1851
	imerss.org:PMLS:4990					Andy Lamb		2						PRESENT				Cryptolithodes typicus					iNaturalist:53845								Cryptolithodes typicus							Animalia	Arthropoda	Malacostraca	Decapoda	Lithodidae	Cryptolithodes	typicus		species		J.F. Brandt, 1848
	imerss.org:PMLS:4991			Count: some		Andy Lamb								PRESENT				Pagurus beringanus					iNaturalist:362749								Pagurus beringanus							Animalia	Arthropoda	Malacostraca	Decapoda	Paguridae	Pagurus	beringanus		species		(Benedict, 1892)
	imerss.org:PMLS:4992			Count: some		Andy Lamb								PRESENT				Balanus nubilus					iNaturalist:49127								Balanus nubilus							Animalia	Arthropoda	Hexanauplia	Balanomorpha	Balanidae	Balanus	nubilus		species		Darwin, 1854
	imerss.org:PMLS:5085			Count: few		Andy Lamb								PRESENT				Pandalus danae					iNaturalist:154708								Pandalus danae							Animalia	Arthropoda	Malacostraca	Decapoda	Pandalidae	Pandalus	danae		species		Stimpson, 1857
	imerss.org:PMLS:5086					Andy Lamb		2						PRESENT				Lophopanopeus bellus					iNaturalist:50818								Lophopanopeus bellus							Animalia	Arthropoda	Malacostraca	Decapoda	Panopeidae	Lophopanopeus	bellus		species		(Stimpson, 1860)
	imerss.org:PMLS:5087					Andy Lamb		2						PRESENT				Cancer productus					iNaturalist:47826								Cancer productus							Animalia	Arthropoda	Malacostraca	Decapoda	Cancridae	Cancer	productus		species		Randall, 1840
	imerss.org:PMLS:5088					Andy Lamb		1						PRESENT				Pugettia gracilis					iNaturalist:130344								Pugettia gracilis							Animalia	Arthropoda	Malacostraca	Decapoda	Epialtidae	Pugettia	gracilis		species		Dana, 1851
	imerss.org:PMLS:5089			Count: some		Andy Lamb								PRESENT				Scyra acutifrons					iNaturalist:47712								Scyra acutifrons							Animalia	Arthropoda	Malacostraca	Decapoda	Epialtidae	Scyra	acutifrons		species		Dana, 1851
	imerss.org:PMLS:5090					Andy Lamb		2						PRESENT				Rhinolithodes wosnessenskii					iNaturalist:459660								Rhinolithodes wosnessenskii							Animalia	Arthropoda	Malacostraca	Decapoda	Lithodidae	Rhinolithodes	wosnessenskii		species		J.F. Brandt, 1848
	imerss.org:PMLS:5091					Andy Lamb		3						PRESENT				Phyllolithodes papillosus					iNaturalist:424896								Phyllolithodes papillosus							Animalia	Arthropoda	Malacostraca	Decapoda	Lithodidae	Phyllolithodes	papillosus		species		J.F. Brandt, 1848
	imerss.org:PMLS:5092					Andy Lamb		1						PRESENT				Placetron wosnessenskii					iNaturalist:459657								Placetron wosnessenskii							Animalia	Arthropoda	Malacostraca	Decapoda	Hapalogastridae	Placetron	wosnessenskii		species		Schalfeew, 1892
	imerss.org:PMLS:5093			Count: abundant		Andy Lamb								PRESENT				Pagurus beringanus					iNaturalist:362749								Pagurus beringanus							Animalia	Arthropoda	Malacostraca	Decapoda	Paguridae	Pagurus	beringanus		species		(Benedict, 1892)
	imerss.org:PMLS:5094			Count: few		Andy Lamb								PRESENT				Balanus nubilus					iNaturalist:49127								Balanus nubilus							Animalia	Arthropoda	Hexanauplia	Balanomorpha	Balanidae	Balanus	nubilus		species		Darwin, 1854
	imerss.org:PMLS:5229			Count: few		Andy Lamb								PRESENT				Pandalus danae					iNaturalist:154708								Pandalus danae							Animalia	Arthropoda	Malacostraca	Decapoda	Pandalidae	Pandalus	danae		species		Stimpson, 1857
	imerss.org:PMLS:5230			Count: few		Andy Lamb								PRESENT				Glebocarcinus oregonensis					iNaturalist:429951								Glebocarcinus oregonensis							Animalia	Arthropoda	Malacostraca	Decapoda	Cancridae	Glebocarcinus	oregonensis		species		(Dana, 1852)
	imerss.org:PMLS:5231			Count: abundant		Andy Lamb								PRESENT				Scyra acutifrons					iNaturalist:47712								Scyra acutifrons							Animalia	Arthropoda	Malacostraca	Decapoda	Epialtidae	Scyra	acutifrons		species		Dana, 1851
	imerss.org:PMLS:5232					Andy Lamb		1						PRESENT				Hapalogaster mertensii					iNaturalist:51635								Hapalogaster mertensii							Animalia	Arthropoda	Malacostraca	Decapoda	Hapalogastridae	Hapalogaster	mertensii		species		J.F. Brandt, 1850
	imerss.org:PMLS:5233					Andy Lamb		1						PRESENT				Acantholithodes hispidus					iNaturalist:450310								Acantholithodes hispidus							Animalia	Arthropoda	Malacostraca	Decapoda	Hapalogastridae	Acantholithodes	hispidus		species		(Stimpson, 1860)
	imerss.org:PMLS:5234					Andy Lamb		1						PRESENT				Lopholithodes mandtii					iNaturalist:459608								Lopholithodes mandtii							Animalia	Arthropoda	Malacostraca	Decapoda	Lithodidae	Lopholithodes	mandtii		species		J.F. Brandt, 1848
	imerss.org:PMLS:5235			Count: very many		Andy Lamb								PRESENT				Pagurus beringanus					iNaturalist:362749								Pagurus beringanus							Animalia	Arthropoda	Malacostraca	Decapoda	Paguridae	Pagurus	beringanus		species		(Benedict, 1892)
	imerss.org:PMLS:5236			Count: few		Andy Lamb								PRESENT				Elassochirus tenuimanus					iNaturalist:459569								Elassochirus tenuimanus							Animalia	Arthropoda	Malacostraca	Decapoda	Paguridae	Elassochirus	tenuimanus		species		(Dana, 1851)
	imerss.org:PMLS:5237			Count: very many		Andy Lamb								PRESENT				Balanus nubilus					iNaturalist:49127								Balanus nubilus							Animalia	Arthropoda	Hexanauplia	Balanomorpha	Balanidae	Balanus	nubilus		species		Darwin, 1854
	imerss.org:PMLS:5317					Andy Lamb		1						PRESENT				Pandalus stenolepis					iNaturalist:459645								Pandalus stenolepis							Animalia	Arthropoda	Malacostraca	Decapoda	Pandalidae	Pandalus	stenolepis		species		Rathbun, 1902
	imerss.org:PMLS:5318					Andy Lamb		2						PRESENT				Cancer productus					iNaturalist:47826								Cancer productus							Animalia	Arthropoda	Malacostraca	Decapoda	Cancridae	Cancer	productus		species		Randall, 1840
	imerss.org:PMLS:5319					Andy Lamb		1						PRESENT				Pugettia producta					iNaturalist:49723								Pugettia producta							Animalia	Arthropoda	Malacostraca	Decapoda	Epialtidae	Pugettia	producta		species		(Randall, 1840)
	imerss.org:PMLS:5320			Count: some		Andy Lamb								PRESENT				Scyra acutifrons					iNaturalist:47712								Scyra acutifrons							Animalia	Arthropoda	Malacostraca	Decapoda	Epialtidae	Scyra	acutifrons		species		Dana, 1851
	imerss.org:PMLS:5321					Andy Lamb		3						PRESENT				Lopholithodes mandtii					iNaturalist:459608								Lopholithodes mandtii							Animalia	Arthropoda	Malacostraca	Decapoda	Lithodidae	Lopholithodes	mandtii		species		J.F. Brandt, 1848
	imerss.org:PMLS:5322			Count: few		Andy Lamb								PRESENT				Pagurus beringanus					iNaturalist:362749								Pagurus beringanus							Animalia	Arthropoda	Malacostraca	Decapoda	Paguridae	Pagurus	beringanus		species		(Benedict, 1892)
	imerss.org:PMLS:5323			Count: few		Andy Lamb								PRESENT				Balanus nubilus					iNaturalist:49127								Balanus nubilus							Animalia	Arthropoda	Hexanauplia	Balanomorpha	Balanidae	Balanus	nubilus		species		Darwin, 1854
	imerss.org:PMLS:5411					Andy Lamb		1						PRESENT				Pugettia producta					iNaturalist:49723								Pugettia producta							Animalia	Arthropoda	Malacostraca	Decapoda	Epialtidae	Pugettia	producta		species		(Randall, 1840)
	imerss.org:PMLS:5412			Count: many		Andy Lamb								PRESENT				Scyra acutifrons					iNaturalist:47712								Scyra acutifrons							Animalia	Arthropoda	Malacostraca	Decapoda	Epialtidae	Scyra	acutifrons		species		Dana, 1851
	imerss.org:PMLS:5413			Count: few		Andy Lamb								PRESENT				Lopholithodes mandtii					iNaturalist:459608								Lopholithodes mandtii							Animalia	Arthropoda	Malacostraca	Decapoda	Lithodidae	Lopholithodes	mandtii		species		J.F. Brandt, 1848
	imerss.org:PMLS:5414			Count: some		Andy Lamb								PRESENT				Pagurus caurinus					iNaturalist:180026								Pagurus caurinus							Animalia	Arthropoda	Malacostraca	Decapoda	Paguridae	Pagurus	caurinus		species		Hart, 1971
	imerss.org:PMLS:5415			Count: few		Andy Lamb								PRESENT				Pagurus beringanus					iNaturalist:362749								Pagurus beringanus							Animalia	Arthropoda	Malacostraca	Decapoda	Paguridae	Pagurus	beringanus		species		(Benedict, 1892)
	imerss.org:PMLS:5416					Andy Lamb		2						PRESENT				Elassochirus tenuimanus					iNaturalist:459569								Elassochirus tenuimanus							Animalia	Arthropoda	Malacostraca	Decapoda	Paguridae	Elassochirus	tenuimanus		species		(Dana, 1851)
	imerss.org:PMLS:5417			Count: very many		Andy Lamb								PRESENT				Balanus glandula / Balanus crenatus					iNaturalist:81610								Balanus glandula							Animalia	Arthropoda	Hexanauplia	Balanomorpha	Balanidae	Balanus	glandula		species		Darwin, 1854
	imerss.org:PMLS:5418			Count: some		Andy Lamb								PRESENT				Balanus nubilus					iNaturalist:49127								Balanus nubilus							Animalia	Arthropoda	Hexanauplia	Balanomorpha	Balanidae	Balanus	nubilus		species		Darwin, 1854
	imerss.org:PMLS:5508			Count: few		Andy Lamb								PRESENT				Scyra acutifrons					iNaturalist:47712								Scyra acutifrons							Animalia	Arthropoda	Malacostraca	Decapoda	Epialtidae	Scyra	acutifrons		species		Dana, 1851
	imerss.org:PMLS:5509					Andy Lamb		1						PRESENT				Rhinolithodes wosnessenskii					iNaturalist:459660								Rhinolithodes wosnessenskii							Animalia	Arthropoda	Malacostraca	Decapoda	Lithodidae	Rhinolithodes	wosnessenskii		species		J.F. Brandt, 1848
	imerss.org:PMLS:5510					Andy Lamb		1						PRESENT				Lopholithodes mandtii					iNaturalist:459608								Lopholithodes mandtii							Animalia	Arthropoda	Malacostraca	Decapoda	Lithodidae	Lopholithodes	mandtii		species		J.F. Brandt, 1848
	imerss.org:PMLS:5511			Count: few		Andy Lamb								PRESENT				Pagurus beringanus					iNaturalist:362749								Pagurus beringanus							Animalia	Arthropoda	Malacostraca	Decapoda	Paguridae	Pagurus	beringanus		species		(Benedict, 1892)
	imerss.org:PMLS:5512			Count: few		Andy Lamb								PRESENT				Balanus nubilus					iNaturalist:49127								Balanus nubilus							Animalia	Arthropoda	Hexanauplia	Balanomorpha	Balanidae	Balanus	nubilus		species		Darwin, 1854
	imerss.org:PMLS:5597			Count: few		Andy Lamb								PRESENT				Pagurus beringanus					iNaturalist:362749								Pagurus beringanus							Animalia	Arthropoda	Malacostraca	Decapoda	Paguridae	Pagurus	beringanus		species		(Benedict, 1892)
	imerss.org:PMLS:5598					Andy Lamb		2						PRESENT				Elassochirus tenuimanus					iNaturalist:459569								Elassochirus tenuimanus							Animalia	Arthropoda	Malacostraca	Decapoda	Paguridae	Elassochirus	tenuimanus		species		(Dana, 1851)
	imerss.org:PMLS:5599			Count: many		Andy Lamb								PRESENT				Balanus nubilus					iNaturalist:49127								Balanus nubilus							Animalia	Arthropoda	Hexanauplia	Balanomorpha	Balanidae	Balanus	nubilus		species		Darwin, 1854
	imerss.org:PMLS:5682			Count: few		Andy Lamb								PRESENT				Lepeophtheirus sp. B					iNaturalist:329133								Lepeophtheirus							Animalia	Arthropoda	Hexanauplia	Siphonostomatoida	Caligidae	Lepeophtheirus			genus
	imerss.org:PMLS:5683			Count: some		Andy Lamb								PRESENT				Heptacarpus kincaidi					iNaturalist:459524								Heptacarpus kincaidi							Animalia	Arthropoda	Malacostraca	Decapoda	Thoridae	Heptacarpus	kincaidi		species		(Rathbun, 1902)
	imerss.org:PMLS:5684					Andy Lamb		2						PRESENT				Lebbeus grandimanus					iNaturalist:459598								Lebbeus grandimanus							Animalia	Arthropoda	Malacostraca	Decapoda	Thoridae	Lebbeus	grandimanus		species		(Bražnikov, 1907)
	imerss.org:PMLS:5685			Count: some		Andy Lamb								PRESENT				Pandalus danae					iNaturalist:154708								Pandalus danae							Animalia	Arthropoda	Malacostraca	Decapoda	Pandalidae	Pandalus	danae		species		Stimpson, 1857
	imerss.org:PMLS:5686			Count: few		Andy Lamb								PRESENT				Pandalus stenolepis					iNaturalist:459645								Pandalus stenolepis							Animalia	Arthropoda	Malacostraca	Decapoda	Pandalidae	Pandalus	stenolepis		species		Rathbun, 1902
	imerss.org:PMLS:5687			Count: few		Andy Lamb								PRESENT				Scyra acutifrons					iNaturalist:47712								Scyra acutifrons							Animalia	Arthropoda	Malacostraca	Decapoda	Epialtidae	Scyra	acutifrons		species		Dana, 1851
	imerss.org:PMLS:5688					Andy Lamb		3						PRESENT				Rhinolithodes wosnessenskii					iNaturalist:459660								Rhinolithodes wosnessenskii							Animalia	Arthropoda	Malacostraca	Decapoda	Lithodidae	Rhinolithodes	wosnessenskii		species		J.F. Brandt, 1848
	imerss.org:PMLS:5689			Count: many		Andy Lamb								PRESENT				Lopholithodes mandtii					iNaturalist:459608								Lopholithodes mandtii							Animalia	Arthropoda	Malacostraca	Decapoda	Lithodidae	Lopholithodes	mandtii		species		J.F. Brandt, 1848
	imerss.org:PMLS:5690			Count: few		Andy Lamb								PRESENT				Pagurus caurinus					iNaturalist:180026								Pagurus caurinus							Animalia	Arthropoda	Malacostraca	Decapoda	Paguridae	Pagurus	caurinus		species		Hart, 1971
	imerss.org:PMLS:5691			Count: some		Andy Lamb								PRESENT				Pagurus kennerlyi					iNaturalist:459637								Pagurus kennerlyi							Animalia	Arthropoda	Malacostraca	Decapoda	Paguridae	Pagurus	kennerlyi		species		(Stimpson, 1864)
	imerss.org:PMLS:5692			Count: few		Andy Lamb								PRESENT				Balanus nubilus					iNaturalist:49127								Balanus nubilus							Animalia	Arthropoda	Hexanauplia	Balanomorpha	Balanidae	Balanus	nubilus		species		Darwin, 1854
	imerss.org:PMLS:5784			Count: few		Andy Lamb								PRESENT				Scyra acutifrons					iNaturalist:47712								Scyra acutifrons							Animalia	Arthropoda	Malacostraca	Decapoda	Epialtidae	Scyra	acutifrons		species		Dana, 1851
	imerss.org:PMLS:5785			Count: some		Andy Lamb								PRESENT				Pagurus beringanus					iNaturalist:362749								Pagurus beringanus							Animalia	Arthropoda	Malacostraca	Decapoda	Paguridae	Pagurus	beringanus		species		(Benedict, 1892)
	imerss.org:PMLS:5786			Count: few		Andy Lamb								PRESENT				Elassochirus tenuimanus					iNaturalist:459569								Elassochirus tenuimanus							Animalia	Arthropoda	Malacostraca	Decapoda	Paguridae	Elassochirus	tenuimanus		species		(Dana, 1851)
	imerss.org:PMLS:5787			Count: some		Andy Lamb								PRESENT				Balanus nubilus					iNaturalist:49127								Balanus nubilus							Animalia	Arthropoda	Hexanauplia	Balanomorpha	Balanidae	Balanus	nubilus		species		Darwin, 1854
	imerss.org:PMLS:5893			Count: very many		Andy Lamb								PRESENT				Chromopleustes oculatus					iNaturalist:796029								Chromopleustes oculatus							Animalia	Arthropoda	Malacostraca	Amphipoda	Pleustidae	Chromopleustes	oculatus		species		(Holmes, 1908)
	imerss.org:PMLS:5894			Count: some		Andy Lamb								PRESENT				Heptacarpus kincaidi					iNaturalist:459524								Heptacarpus kincaidi							Animalia	Arthropoda	Malacostraca	Decapoda	Thoridae	Heptacarpus	kincaidi		species		(Rathbun, 1902)
	imerss.org:PMLS:5895			Count: some		Andy Lamb								PRESENT				Heptacarpus tridens					iNaturalist:459522								Heptacarpus tridens							Animalia	Arthropoda	Malacostraca	Decapoda	Thoridae	Heptacarpus	tridens		species		(Rathbun, 1902)
	imerss.org:PMLS:5896					Andy Lamb		1						PRESENT				Lebbeus mundus					iNaturalist:459601								Lebbeus mundus							Animalia	Arthropoda	Malacostraca	Decapoda	Thoridae	Lebbeus	mundus		species		Jensen, 2006
	imerss.org:PMLS:5897			Count: some		Andy Lamb								PRESENT				Pandalus danae					iNaturalist:154708								Pandalus danae							Animalia	Arthropoda	Malacostraca	Decapoda	Pandalidae	Pandalus	danae		species		Stimpson, 1857
	imerss.org:PMLS:5898					Andy Lamb		1						PRESENT				Glebocarcinus oregonensis					iNaturalist:429951								Glebocarcinus oregonensis							Animalia	Arthropoda	Malacostraca	Decapoda	Cancridae	Glebocarcinus	oregonensis		species		(Dana, 1852)
	imerss.org:PMLS:5899					Andy Lamb		1						PRESENT				Telmessus cheiragonus					iNaturalist:180391								Telmessus cheiragonus							Animalia	Arthropoda	Malacostraca	Decapoda	Cheiragonidae	Telmessus	cheiragonus		species		(Tilesius, 1815)
	imerss.org:PMLS:5900			Count: few		Andy Lamb								PRESENT				Scyra acutifrons					iNaturalist:47712								Scyra acutifrons							Animalia	Arthropoda	Malacostraca	Decapoda	Epialtidae	Scyra	acutifrons		species		Dana, 1851
	imerss.org:PMLS:5901			Count: few		Andy Lamb								PRESENT				Oregonia gracilis					iNaturalist:84267								Oregonia gracilis							Animalia	Arthropoda	Malacostraca	Decapoda	Oregoniidae	Oregonia	gracilis		species		Dana, 1851
	imerss.org:PMLS:5902					Andy Lamb		1						PRESENT				Phyllolithodes papillosus					iNaturalist:424896								Phyllolithodes papillosus							Animalia	Arthropoda	Malacostraca	Decapoda	Lithodidae	Phyllolithodes	papillosus		species		J.F. Brandt, 1848
	imerss.org:PMLS:5903					Andy Lamb		1						PRESENT				Lopholithodes mandtii					iNaturalist:459608								Lopholithodes mandtii							Animalia	Arthropoda	Malacostraca	Decapoda	Lithodidae	Lopholithodes	mandtii		species		J.F. Brandt, 1848
	imerss.org:PMLS:5904					Andy Lamb		2						PRESENT				Cryptolithodes typicus					iNaturalist:53845								Cryptolithodes typicus							Animalia	Arthropoda	Malacostraca	Decapoda	Lithodidae	Cryptolithodes	typicus		species		J.F. Brandt, 1848
	imerss.org:PMLS:5905			Count: some		Andy Lamb								PRESENT				Pagurus caurinus					iNaturalist:180026								Pagurus caurinus							Animalia	Arthropoda	Malacostraca	Decapoda	Paguridae	Pagurus	caurinus		species		Hart, 1971
	imerss.org:PMLS:5906			Count: very many		Andy Lamb								PRESENT				Pagurus beringanus					iNaturalist:362749								Pagurus beringanus							Animalia	Arthropoda	Malacostraca	Decapoda	Paguridae	Pagurus	beringanus		species		(Benedict, 1892)
	imerss.org:PMLS:5907			Count: some		Andy Lamb								PRESENT				Elassochirus tenuimanus					iNaturalist:459569								Elassochirus tenuimanus							Animalia	Arthropoda	Malacostraca	Decapoda	Paguridae	Elassochirus	tenuimanus		species		(Dana, 1851)
	imerss.org:PMLS:5908			Count: very many		Andy Lamb								PRESENT				Chthamalus dalli					iNaturalist:129910								Chthamalus dalli							Animalia	Arthropoda	Hexanauplia	Balanomorpha	Chthamalidae	Chthamalus	dalli		species		Pilsbry, 1916
	imerss.org:PMLS:5909			Count: abundant		Andy Lamb								PRESENT				Balanus glandula / Balanus crenatus					iNaturalist:81610								Balanus glandula							Animalia	Arthropoda	Hexanauplia	Balanomorpha	Balanidae	Balanus	glandula		species		Darwin, 1854
	imerss.org:PMLS:5910			Count: many		Andy Lamb								PRESENT				Balanus nubilus					iNaturalist:49127								Balanus nubilus							Animalia	Arthropoda	Hexanauplia	Balanomorpha	Balanidae	Balanus	nubilus		species		Darwin, 1854
	imerss.org:PMLS:6013			Count: many		Andy Lamb								PRESENT				Glebocarcinus oregonensis					iNaturalist:429951								Glebocarcinus oregonensis							Animalia	Arthropoda	Malacostraca	Decapoda	Cancridae	Glebocarcinus	oregonensis		species		(Dana, 1852)
	imerss.org:PMLS:6014			Count: many		Andy Lamb								PRESENT				Pugettia producta					iNaturalist:49723								Pugettia producta							Animalia	Arthropoda	Malacostraca	Decapoda	Epialtidae	Pugettia	producta		species		(Randall, 1840)
	imerss.org:PMLS:6015			Count: some		Andy Lamb								PRESENT				Scyra acutifrons					iNaturalist:47712								Scyra acutifrons							Animalia	Arthropoda	Malacostraca	Decapoda	Epialtidae	Scyra	acutifrons		species		Dana, 1851
	imerss.org:PMLS:6016			Count: some		Andy Lamb								PRESENT				Petrolisthes eriomerus					iNaturalist:47803								Petrolisthes eriomerus							Animalia	Arthropoda	Malacostraca	Decapoda	Porcellanidae	Petrolisthes	eriomerus		species		Stimpson, 1871
	imerss.org:PMLS:6017			Count: very many		Andy Lamb								PRESENT				Pagurus caurinus					iNaturalist:180026								Pagurus caurinus							Animalia	Arthropoda	Malacostraca	Decapoda	Paguridae	Pagurus	caurinus		species		Hart, 1971
	imerss.org:PMLS:6018			Count: abundant		Andy Lamb								PRESENT				Pagurus beringanus					iNaturalist:362749								Pagurus beringanus							Animalia	Arthropoda	Malacostraca	Decapoda	Paguridae	Pagurus	beringanus		species		(Benedict, 1892)
	imerss.org:PMLS:6019			Count: very abundant		Andy Lamb								PRESENT				Balanus nubilus					iNaturalist:49127								Balanus nubilus							Animalia	Arthropoda	Hexanauplia	Balanomorpha	Balanidae	Balanus	nubilus		species		Darwin, 1854
	imerss.org:PMLS:6121			Count: some		Andy Lamb								PRESENT				Pandalus danae					iNaturalist:154708								Pandalus danae							Animalia	Arthropoda	Malacostraca	Decapoda	Pandalidae	Pandalus	danae		species		Stimpson, 1857
	imerss.org:PMLS:6122			Count: many		Andy Lamb								PRESENT				Glebocarcinus oregonensis					iNaturalist:429951								Glebocarcinus oregonensis							Animalia	Arthropoda	Malacostraca	Decapoda	Cancridae	Glebocarcinus	oregonensis		species		(Dana, 1852)
	imerss.org:PMLS:6123			Count: few		Andy Lamb								PRESENT				Pugettia producta					iNaturalist:49723								Pugettia producta							Animalia	Arthropoda	Malacostraca	Decapoda	Epialtidae	Pugettia	producta		species		(Randall, 1840)
	imerss.org:PMLS:6124			Count: abundant		Andy Lamb								PRESENT				Scyra acutifrons					iNaturalist:47712								Scyra acutifrons							Animalia	Arthropoda	Malacostraca	Decapoda	Epialtidae	Scyra	acutifrons		species		Dana, 1851
	imerss.org:PMLS:6125					Andy Lamb		2						PRESENT				Acantholithodes hispidus					iNaturalist:450310								Acantholithodes hispidus							Animalia	Arthropoda	Malacostraca	Decapoda	Hapalogastridae	Acantholithodes	hispidus		species		(Stimpson, 1860)
	imerss.org:PMLS:6126					Andy Lamb		1						PRESENT				Rhinolithodes wosnessenskii					iNaturalist:459660								Rhinolithodes wosnessenskii							Animalia	Arthropoda	Malacostraca	Decapoda	Lithodidae	Rhinolithodes	wosnessenskii		species		J.F. Brandt, 1848
	imerss.org:PMLS:6127					Andy Lamb		1						PRESENT				Lopholithodes mandtii					iNaturalist:459608								Lopholithodes mandtii							Animalia	Arthropoda	Malacostraca	Decapoda	Lithodidae	Lopholithodes	mandtii		species		J.F. Brandt, 1848
	imerss.org:PMLS:6128			Count: abundant		Andy Lamb								PRESENT				Pagurus caurinus					iNaturalist:180026								Pagurus caurinus							Animalia	Arthropoda	Malacostraca	Decapoda	Paguridae	Pagurus	caurinus		species		Hart, 1971
	imerss.org:PMLS:6129			Count: abundant		Andy Lamb								PRESENT				Pagurus beringanus					iNaturalist:362749								Pagurus beringanus							Animalia	Arthropoda	Malacostraca	Decapoda	Paguridae	Pagurus	beringanus		species		(Benedict, 1892)
	imerss.org:PMLS:6130					Andy Lamb		1						PRESENT				Pagurus stevensae					iNaturalist:459640								Pagurus stevensae							Animalia	Arthropoda	Malacostraca	Decapoda	Paguridae	Pagurus	stevensae		species		Hart, 1971
	imerss.org:PMLS:6131			Count: very abundant		Andy Lamb								PRESENT				Balanus nubilus					iNaturalist:49127								Balanus nubilus							Animalia	Arthropoda	Hexanauplia	Balanomorpha	Balanidae	Balanus	nubilus		species		Darwin, 1854
	imerss.org:PMLS:6235			Count: some		Andy Lamb								PRESENT				Heptacarpus kincaidi					iNaturalist:459524								Heptacarpus kincaidi							Animalia	Arthropoda	Malacostraca	Decapoda	Thoridae	Heptacarpus	kincaidi		species		(Rathbun, 1902)
	imerss.org:PMLS:6236					Andy Lamb		2						PRESENT				Pugettia producta					iNaturalist:49723								Pugettia producta							Animalia	Arthropoda	Malacostraca	Decapoda	Epialtidae	Pugettia	producta		species		(Randall, 1840)
	imerss.org:PMLS:6237			Count: few		Andy Lamb								PRESENT				Pugettia gracilis					iNaturalist:130344								Pugettia gracilis							Animalia	Arthropoda	Malacostraca	Decapoda	Epialtidae	Pugettia	gracilis		species		Dana, 1851
	imerss.org:PMLS:6238			Count: very many		Andy Lamb								PRESENT				Scyra acutifrons					iNaturalist:47712								Scyra acutifrons							Animalia	Arthropoda	Malacostraca	Decapoda	Epialtidae	Scyra	acutifrons		species		Dana, 1851
	imerss.org:PMLS:6239					Andy Lamb		2						PRESENT				Lopholithodes mandtii					iNaturalist:459608								Lopholithodes mandtii							Animalia	Arthropoda	Malacostraca	Decapoda	Lithodidae	Lopholithodes	mandtii		species		J.F. Brandt, 1848
	imerss.org:PMLS:6240			Count: very many		Andy Lamb								PRESENT				Pagurus caurinus					iNaturalist:180026								Pagurus caurinus							Animalia	Arthropoda	Malacostraca	Decapoda	Paguridae	Pagurus	caurinus		species		Hart, 1971
	imerss.org:PMLS:6241			Count: very many		Andy Lamb								PRESENT				Pagurus beringanus					iNaturalist:362749								Pagurus beringanus							Animalia	Arthropoda	Malacostraca	Decapoda	Paguridae	Pagurus	beringanus		species		(Benedict, 1892)
	imerss.org:PMLS:6242			Count: many		Andy Lamb								PRESENT				Balanus nubilus					iNaturalist:49127								Balanus nubilus							Animalia	Arthropoda	Hexanauplia	Balanomorpha	Balanidae	Balanus	nubilus		species		Darwin, 1854
	imerss.org:PMLS:6323			Count: many		Andy Lamb								PRESENT				Scyra acutifrons					iNaturalist:47712								Scyra acutifrons							Animalia	Arthropoda	Malacostraca	Decapoda	Epialtidae	Scyra	acutifrons		species		Dana, 1851
	imerss.org:PMLS:6324					Andy Lamb		2						PRESENT				Rhinolithodes wosnessenskii					iNaturalist:459660								Rhinolithodes wosnessenskii							Animalia	Arthropoda	Malacostraca	Decapoda	Lithodidae	Rhinolithodes	wosnessenskii		species		J.F. Brandt, 1848
	imerss.org:PMLS:6325			Count: some		Andy Lamb								PRESENT				Pagurus caurinus					iNaturalist:180026								Pagurus caurinus							Animalia	Arthropoda	Malacostraca	Decapoda	Paguridae	Pagurus	caurinus		species		Hart, 1971
	imerss.org:PMLS:6326			Count: very many		Andy Lamb								PRESENT				Pagurus beringanus					iNaturalist:362749								Pagurus beringanus							Animalia	Arthropoda	Malacostraca	Decapoda	Paguridae	Pagurus	beringanus		species		(Benedict, 1892)
	imerss.org:PMLS:6327			Count: many		Andy Lamb								PRESENT				Balanus nubilus					iNaturalist:49127								Balanus nubilus							Animalia	Arthropoda	Hexanauplia	Balanomorpha	Balanidae	Balanus	nubilus		species		Darwin, 1854
	imerss.org:PMLS:6416			Count: very many		Andy Lamb								PRESENT				Scyra acutifrons					iNaturalist:47712								Scyra acutifrons							Animalia	Arthropoda	Malacostraca	Decapoda	Epialtidae	Scyra	acutifrons		species		Dana, 1851
	imerss.org:PMLS:6417					Andy Lamb		1						PRESENT				Acantholithodes hispidus					iNaturalist:450310								Acantholithodes hispidus							Animalia	Arthropoda	Malacostraca	Decapoda	Hapalogastridae	Acantholithodes	hispidus		species		(Stimpson, 1860)
	imerss.org:PMLS:6418			Count: few		Andy Lamb								PRESENT				Rhinolithodes wosnessenskii					iNaturalist:459660								Rhinolithodes wosnessenskii							Animalia	Arthropoda	Malacostraca	Decapoda	Lithodidae	Rhinolithodes	wosnessenskii		species		J.F. Brandt, 1848
	imerss.org:PMLS:6419			Count: few		Andy Lamb								PRESENT				Phyllolithodes papillosus					iNaturalist:424896								Phyllolithodes papillosus							Animalia	Arthropoda	Malacostraca	Decapoda	Lithodidae	Phyllolithodes	papillosus		species		J.F. Brandt, 1848
	imerss.org:PMLS:6420			Count: many		Andy Lamb								PRESENT				Lopholithodes mandtii					iNaturalist:459608								Lopholithodes mandtii							Animalia	Arthropoda	Malacostraca	Decapoda	Lithodidae	Lopholithodes	mandtii		species		J.F. Brandt, 1848
	imerss.org:PMLS:6421			Count: many		Andy Lamb								PRESENT				Pagurus caurinus					iNaturalist:180026								Pagurus caurinus							Animalia	Arthropoda	Malacostraca	Decapoda	Paguridae	Pagurus	caurinus		species		Hart, 1971
	imerss.org:PMLS:6422			Count: very many		Andy Lamb								PRESENT				Pagurus beringanus					iNaturalist:362749								Pagurus beringanus							Animalia	Arthropoda	Malacostraca	Decapoda	Paguridae	Pagurus	beringanus		species		(Benedict, 1892)
	imerss.org:PMLS:6423			Count: many		Andy Lamb								PRESENT				Balanus nubilus					iNaturalist:49127								Balanus nubilus							Animalia	Arthropoda	Hexanauplia	Balanomorpha	Balanidae	Balanus	nubilus		species		Darwin, 1854
	imerss.org:PMLS:6512			Count: many		Andy Lamb								PRESENT				Scyra acutifrons					iNaturalist:47712								Scyra acutifrons							Animalia	Arthropoda	Malacostraca	Decapoda	Epialtidae	Scyra	acutifrons		species		Dana, 1851
	imerss.org:PMLS:6513					Andy Lamb								PRESENT				Oregonia gracilis					iNaturalist:84267								Oregonia gracilis							Animalia	Arthropoda	Malacostraca	Decapoda	Oregoniidae	Oregonia	gracilis		species		Dana, 1851
	imerss.org:PMLS:6514			Count: very many		Andy Lamb								PRESENT				Pagurus caurinus					iNaturalist:180026								Pagurus caurinus							Animalia	Arthropoda	Malacostraca	Decapoda	Paguridae	Pagurus	caurinus		species		Hart, 1971
	imerss.org:PMLS:6515			Count: very many		Andy Lamb								PRESENT				Pagurus beringanus					iNaturalist:362749								Pagurus beringanus							Animalia	Arthropoda	Malacostraca	Decapoda	Paguridae	Pagurus	beringanus		species		(Benedict, 1892)
	imerss.org:PMLS:6516			Count: very many		Andy Lamb								PRESENT				Balanus nubilus					iNaturalist:49127								Balanus nubilus							Animalia	Arthropoda	Hexanauplia	Balanomorpha	Balanidae	Balanus	nubilus		species		Darwin, 1854
	imerss.org:PMLS:6595			Count: very many		Andy Lamb								PRESENT				Scyra acutifrons					iNaturalist:47712								Scyra acutifrons							Animalia	Arthropoda	Malacostraca	Decapoda	Epialtidae	Scyra	acutifrons		species		Dana, 1851
	imerss.org:PMLS:6596			Count: few		Andy Lamb								PRESENT				Lopholithodes mandtii					iNaturalist:459608								Lopholithodes mandtii							Animalia	Arthropoda	Malacostraca	Decapoda	Lithodidae	Lopholithodes	mandtii		species		J.F. Brandt, 1848
	imerss.org:PMLS:6597					Andy Lamb		1						PRESENT				Cryptolithodes typicus					iNaturalist:53845								Cryptolithodes typicus							Animalia	Arthropoda	Malacostraca	Decapoda	Lithodidae	Cryptolithodes	typicus		species		J.F. Brandt, 1848
	imerss.org:PMLS:6598			Count: very many		Andy Lamb								PRESENT				Pagurus caurinus					iNaturalist:180026								Pagurus caurinus							Animalia	Arthropoda	Malacostraca	Decapoda	Paguridae	Pagurus	caurinus		species		Hart, 1971
	imerss.org:PMLS:6599			Count: many		Andy Lamb								PRESENT				Pagurus beringanus					iNaturalist:362749								Pagurus beringanus							Animalia	Arthropoda	Malacostraca	Decapoda	Paguridae	Pagurus	beringanus		species		(Benedict, 1892)
	imerss.org:PMLS:6600			Count: few		Andy Lamb								PRESENT				Elassochirus tenuimanus					iNaturalist:459569								Elassochirus tenuimanus							Animalia	Arthropoda	Malacostraca	Decapoda	Paguridae	Elassochirus	tenuimanus		species		(Dana, 1851)
	imerss.org:PMLS:6601			Count: some		Andy Lamb								PRESENT				Balanus nubilus					iNaturalist:49127								Balanus nubilus							Animalia	Arthropoda	Hexanauplia	Balanomorpha	Balanidae	Balanus	nubilus		species		Darwin, 1854
	imerss.org:PMLS:6680			Count: some		Andy Lamb								PRESENT				Glebocarcinus oregonensis					iNaturalist:429951								Glebocarcinus oregonensis							Animalia	Arthropoda	Malacostraca	Decapoda	Cancridae	Glebocarcinus	oregonensis		species		(Dana, 1852)
	imerss.org:PMLS:6681			Count: some		Andy Lamb								PRESENT				Scyra acutifrons					iNaturalist:47712								Scyra acutifrons							Animalia	Arthropoda	Malacostraca	Decapoda	Epialtidae	Scyra	acutifrons		species		Dana, 1851
	imerss.org:PMLS:6682			Count: some		Andy Lamb								PRESENT				Pagurus beringanus					iNaturalist:362749								Pagurus beringanus							Animalia	Arthropoda	Malacostraca	Decapoda	Paguridae	Pagurus	beringanus		species		(Benedict, 1892)
	imerss.org:PMLS:6683			Count: very abundant		Andy Lamb								PRESENT				Balanus nubilus					iNaturalist:49127								Balanus nubilus							Animalia	Arthropoda	Hexanauplia	Balanomorpha	Balanidae	Balanus	nubilus		species		Darwin, 1854
	imerss.org:PMLS:6780					Andy Lamb		3						PRESENT				Glebocarcinus oregonensis					iNaturalist:429951								Glebocarcinus oregonensis							Animalia	Arthropoda	Malacostraca	Decapoda	Cancridae	Glebocarcinus	oregonensis		species		(Dana, 1852)
	imerss.org:PMLS:6781					Andy Lamb		1						PRESENT				Pugettia producta					iNaturalist:49723								Pugettia producta							Animalia	Arthropoda	Malacostraca	Decapoda	Epialtidae	Pugettia	producta		species		(Randall, 1840)
	imerss.org:PMLS:6782					Andy Lamb		1						PRESENT				Pugettia gracilis					iNaturalist:130344								Pugettia gracilis							Animalia	Arthropoda	Malacostraca	Decapoda	Epialtidae	Pugettia	gracilis		species		Dana, 1851
	imerss.org:PMLS:6783			Count: many		Andy Lamb								PRESENT				Scyra acutifrons					iNaturalist:47712								Scyra acutifrons							Animalia	Arthropoda	Malacostraca	Decapoda	Epialtidae	Scyra	acutifrons		species		Dana, 1851
	imerss.org:PMLS:6784					Andy Lamb		2						PRESENT				Oregonia gracilis					iNaturalist:84267								Oregonia gracilis							Animalia	Arthropoda	Malacostraca	Decapoda	Oregoniidae	Oregonia	gracilis		species		Dana, 1851
	imerss.org:PMLS:6785					Andy Lamb		1						PRESENT				Cryptolithodes typicus					iNaturalist:53845								Cryptolithodes typicus							Animalia	Arthropoda	Malacostraca	Decapoda	Lithodidae	Cryptolithodes	typicus		species		J.F. Brandt, 1848
	imerss.org:PMLS:6786			Count: few		Andy Lamb								PRESENT				Pagurus beringanus					iNaturalist:362749								Pagurus beringanus							Animalia	Arthropoda	Malacostraca	Decapoda	Paguridae	Pagurus	beringanus		species		(Benedict, 1892)
	imerss.org:PMLS:6787			Count: very many		Andy Lamb								PRESENT				Balanus nubilus					iNaturalist:49127								Balanus nubilus							Animalia	Arthropoda	Hexanauplia	Balanomorpha	Balanidae	Balanus	nubilus		species		Darwin, 1854
	imerss.org:PMLS:6902			Count: few		Andy Lamb								PRESENT				Pandalus danae					iNaturalist:154708								Pandalus danae							Animalia	Arthropoda	Malacostraca	Decapoda	Pandalidae	Pandalus	danae		species		Stimpson, 1857
	imerss.org:PMLS:6903			Count: many		Andy Lamb								PRESENT				Scyra acutifrons					iNaturalist:47712								Scyra acutifrons							Animalia	Arthropoda	Malacostraca	Decapoda	Epialtidae	Scyra	acutifrons		species		Dana, 1851
	imerss.org:PMLS:6904					Andy Lamb		1						PRESENT				Rhinolithodes wosnessenskii					iNaturalist:459660								Rhinolithodes wosnessenskii							Animalia	Arthropoda	Malacostraca	Decapoda	Lithodidae	Rhinolithodes	wosnessenskii		species		J.F. Brandt, 1848
	imerss.org:PMLS:6905					Andy Lamb		1						PRESENT				Cryptolithodes typicus					iNaturalist:53845								Cryptolithodes typicus							Animalia	Arthropoda	Malacostraca	Decapoda	Lithodidae	Cryptolithodes	typicus		species		J.F. Brandt, 1848
	imerss.org:PMLS:6906			Count: few		Andy Lamb								PRESENT				Pagurus caurinus					iNaturalist:180026								Pagurus caurinus							Animalia	Arthropoda	Malacostraca	Decapoda	Paguridae	Pagurus	caurinus		species		Hart, 1971
	imerss.org:PMLS:6907			Count: abundant		Andy Lamb								PRESENT				Pagurus beringanus					iNaturalist:362749								Pagurus beringanus							Animalia	Arthropoda	Malacostraca	Decapoda	Paguridae	Pagurus	beringanus		species		(Benedict, 1892)
	imerss.org:PMLS:6908			Count: some		Andy Lamb								PRESENT				Balanus nubilus					iNaturalist:49127								Balanus nubilus							Animalia	Arthropoda	Hexanauplia	Balanomorpha	Balanidae	Balanus	nubilus		species		Darwin, 1854
	imerss.org:PMLS:7032			Count: few		Andy Lamb								PRESENT				Chromopleustes oculatus					iNaturalist:796029								Chromopleustes oculatus							Animalia	Arthropoda	Malacostraca	Amphipoda	Pleustidae	Chromopleustes	oculatus		species		(Holmes, 1908)
	imerss.org:PMLS:7035			Count: few		Andy Lamb								PRESENT				Heptacarpus kincaidi					iNaturalist:459524								Heptacarpus kincaidi							Animalia	Arthropoda	Malacostraca	Decapoda	Thoridae	Heptacarpus	kincaidi		species		(Rathbun, 1902)
	imerss.org:PMLS:7036			Count: some		Andy Lamb								PRESENT				Pandalus danae					iNaturalist:154708								Pandalus danae							Animalia	Arthropoda	Malacostraca	Decapoda	Pandalidae	Pandalus	danae		species		Stimpson, 1857
	imerss.org:PMLS:7037			Count: few		Andy Lamb								PRESENT				Glebocarcinus oregonensis					iNaturalist:429951								Glebocarcinus oregonensis							Animalia	Arthropoda	Malacostraca	Decapoda	Cancridae	Glebocarcinus	oregonensis		species		(Dana, 1852)
	imerss.org:PMLS:7038			Count: few		Andy Lamb								PRESENT				Pugettia gracilis					iNaturalist:130344								Pugettia gracilis							Animalia	Arthropoda	Malacostraca	Decapoda	Epialtidae	Pugettia	gracilis		species		Dana, 1851
	imerss.org:PMLS:7039			Count: very many		Andy Lamb								PRESENT				Scyra acutifrons					iNaturalist:47712								Scyra acutifrons							Animalia	Arthropoda	Malacostraca	Decapoda	Epialtidae	Scyra	acutifrons		species		Dana, 1851
	imerss.org:PMLS:7040			Count: some		Andy Lamb								PRESENT				Oregonia gracilis					iNaturalist:84267								Oregonia gracilis							Animalia	Arthropoda	Malacostraca	Decapoda	Oregoniidae	Oregonia	gracilis		species		Dana, 1851
	imerss.org:PMLS:7041					Andy Lamb		2						PRESENT				Rhinolithodes wosnessenskii					iNaturalist:459660								Rhinolithodes wosnessenskii							Animalia	Arthropoda	Malacostraca	Decapoda	Lithodidae	Rhinolithodes	wosnessenskii		species		J.F. Brandt, 1848
	imerss.org:PMLS:7042					Andy Lamb		1						PRESENT				Phyllolithodes papillosus					iNaturalist:424896								Phyllolithodes papillosus							Animalia	Arthropoda	Malacostraca	Decapoda	Lithodidae	Phyllolithodes	papillosus		species		J.F. Brandt, 1848
	imerss.org:PMLS:7043					Andy Lamb		1						PRESENT				Lopholithodes mandtii					iNaturalist:459608								Lopholithodes mandtii							Animalia	Arthropoda	Malacostraca	Decapoda	Lithodidae	Lopholithodes	mandtii		species		J.F. Brandt, 1848
	imerss.org:PMLS:7044			Count: some		Andy Lamb								PRESENT				Pagurus caurinus					iNaturalist:180026								Pagurus caurinus							Animalia	Arthropoda	Malacostraca	Decapoda	Paguridae	Pagurus	caurinus		species		Hart, 1971
	imerss.org:PMLS:7045			Count: very many		Andy Lamb								PRESENT				Pagurus beringanus					iNaturalist:362749								Pagurus beringanus							Animalia	Arthropoda	Malacostraca	Decapoda	Paguridae	Pagurus	beringanus		species		(Benedict, 1892)
	imerss.org:PMLS:7046			Count: few		Andy Lamb								PRESENT				Elassochirus tenuimanus					iNaturalist:459569								Elassochirus tenuimanus							Animalia	Arthropoda	Malacostraca	Decapoda	Paguridae	Elassochirus	tenuimanus		species		(Dana, 1851)
	imerss.org:PMLS:7047			Count: some		Andy Lamb								PRESENT				Balanus nubilus					iNaturalist:49127								Balanus nubilus							Animalia	Arthropoda	Hexanauplia	Balanomorpha	Balanidae	Balanus	nubilus		species		Darwin, 1854
	imerss.org:PMLS:7158			Count: few		Andy Lamb								PRESENT				Pandalus danae					iNaturalist:154708								Pandalus danae							Animalia	Arthropoda	Malacostraca	Decapoda	Pandalidae	Pandalus	danae		species		Stimpson, 1857
	imerss.org:PMLS:7159			Count: many		Andy Lamb								PRESENT				Scyra acutifrons					iNaturalist:47712								Scyra acutifrons							Animalia	Arthropoda	Malacostraca	Decapoda	Epialtidae	Scyra	acutifrons		species		Dana, 1851
	imerss.org:PMLS:7160			Count: few		Andy Lamb								PRESENT				Oregonia gracilis					iNaturalist:84267								Oregonia gracilis							Animalia	Arthropoda	Malacostraca	Decapoda	Oregoniidae	Oregonia	gracilis		species		Dana, 1851
	imerss.org:PMLS:7161					Andy Lamb		2						PRESENT				Phyllolithodes papillosus					iNaturalist:424896								Phyllolithodes papillosus							Animalia	Arthropoda	Malacostraca	Decapoda	Lithodidae	Phyllolithodes	papillosus		species		J.F. Brandt, 1848
	imerss.org:PMLS:7162					Andy Lamb		2						PRESENT				Lopholithodes mandtii					iNaturalist:459608								Lopholithodes mandtii							Animalia	Arthropoda	Malacostraca	Decapoda	Lithodidae	Lopholithodes	mandtii		species		J.F. Brandt, 1848
	imerss.org:PMLS:7163					Andy Lamb		1						PRESENT				Cryptolithodes typicus					iNaturalist:53845								Cryptolithodes typicus							Animalia	Arthropoda	Malacostraca	Decapoda	Lithodidae	Cryptolithodes	typicus		species		J.F. Brandt, 1848
	imerss.org:PMLS:7164			Count: few		Andy Lamb								PRESENT				Pagurus caurinus					iNaturalist:180026								Pagurus caurinus							Animalia	Arthropoda	Malacostraca	Decapoda	Paguridae	Pagurus	caurinus		species		Hart, 1971
	imerss.org:PMLS:7165			Count: very many		Andy Lamb								PRESENT				Pagurus beringanus					iNaturalist:362749								Pagurus beringanus							Animalia	Arthropoda	Malacostraca	Decapoda	Paguridae	Pagurus	beringanus		species		(Benedict, 1892)
	imerss.org:PMLS:7166					Andy Lamb		2						PRESENT				Pagurus kennerlyi					iNaturalist:459637								Pagurus kennerlyi							Animalia	Arthropoda	Malacostraca	Decapoda	Paguridae	Pagurus	kennerlyi		species		(Stimpson, 1864)
	imerss.org:PMLS:7167			Count: very many		Andy Lamb								PRESENT				Balanus glandula / Balanus crenatus					iNaturalist:81610								Balanus glandula							Animalia	Arthropoda	Hexanauplia	Balanomorpha	Balanidae	Balanus	glandula		species		Darwin, 1854
	imerss.org:PMLS:7168			Count: some		Andy Lamb								PRESENT				Balanus nubilus					iNaturalist:49127								Balanus nubilus							Animalia	Arthropoda	Hexanauplia	Balanomorpha	Balanidae	Balanus	nubilus		species		Darwin, 1854
	imerss.org:PMLS:7230			Count: very many		Andy Lamb								PRESENT				Pandalus danae					iNaturalist:154708								Pandalus danae							Animalia	Arthropoda	Malacostraca	Decapoda	Pandalidae	Pandalus	danae		species		Stimpson, 1857
	imerss.org:PMLS:7231			Count: few		Andy Lamb								PRESENT				Cancer productus					iNaturalist:47826								Cancer productus							Animalia	Arthropoda	Malacostraca	Decapoda	Cancridae	Cancer	productus		species		Randall, 1840
	imerss.org:PMLS:7232					Andy Lamb		1						PRESENT				Metacarcinus magister					iNaturalist:63697								Metacarcinus magister							Animalia	Arthropoda	Malacostraca	Decapoda	Cancridae	Metacarcinus	magister		species		(Dana, 1852)
	imerss.org:PMLS:7315			Count: few		Andy Lamb								PRESENT				Caprella alaskana					iNaturalist:508889								Caprella alaskana							Animalia	Arthropoda	Malacostraca	Amphipoda	Caprellidae	Caprella	alaskana		species		Mayer, 1903
	imerss.org:PMLS:7316					Andy Lamb		2						PRESENT				Pandalus danae					iNaturalist:154708								Pandalus danae							Animalia	Arthropoda	Malacostraca	Decapoda	Pandalidae	Pandalus	danae		species		Stimpson, 1857
	imerss.org:PMLS:7317			Count: few		Andy Lamb								PRESENT				Scyra acutifrons					iNaturalist:47712								Scyra acutifrons							Animalia	Arthropoda	Malacostraca	Decapoda	Epialtidae	Scyra	acutifrons		species		Dana, 1851
	imerss.org:PMLS:7318			Count: few		Andy Lamb								PRESENT				Oregonia gracilis					iNaturalist:84267								Oregonia gracilis							Animalia	Arthropoda	Malacostraca	Decapoda	Oregoniidae	Oregonia	gracilis		species		Dana, 1851
	imerss.org:PMLS:7319					Andy Lamb		2						PRESENT				Rhinolithodes wosnessenskii					iNaturalist:459660								Rhinolithodes wosnessenskii							Animalia	Arthropoda	Malacostraca	Decapoda	Lithodidae	Rhinolithodes	wosnessenskii		species		J.F. Brandt, 1848
	imerss.org:PMLS:7320					Andy Lamb		2						PRESENT				Phyllolithodes papillosus					iNaturalist:424896								Phyllolithodes papillosus							Animalia	Arthropoda	Malacostraca	Decapoda	Lithodidae	Phyllolithodes	papillosus		species		J.F. Brandt, 1848
	imerss.org:PMLS:7321					Andy Lamb		1						PRESENT				Cryptolithodes typicus					iNaturalist:53845								Cryptolithodes typicus							Animalia	Arthropoda	Malacostraca	Decapoda	Lithodidae	Cryptolithodes	typicus		species		J.F. Brandt, 1848
	imerss.org:PMLS:7322			Count: some		Andy Lamb								PRESENT				Pagurus caurinus					iNaturalist:180026								Pagurus caurinus							Animalia	Arthropoda	Malacostraca	Decapoda	Paguridae	Pagurus	caurinus		species		Hart, 1971
	imerss.org:PMLS:7323			Count: some		Andy Lamb								PRESENT				Pagurus beringanus					iNaturalist:362749								Pagurus beringanus							Animalia	Arthropoda	Malacostraca	Decapoda	Paguridae	Pagurus	beringanus		species		(Benedict, 1892)
	imerss.org:PMLS:7324					Andy Lamb		1						PRESENT				Elassochirus gilli					iNaturalist:459568								Elassochirus gilli							Animalia	Arthropoda	Malacostraca	Decapoda	Paguridae	Elassochirus	gilli		species		(Benedict, 1892)
	imerss.org:PMLS:7325			Count: some		Andy Lamb								PRESENT				Elassochirus tenuimanus					iNaturalist:459569								Elassochirus tenuimanus							Animalia	Arthropoda	Malacostraca	Decapoda	Paguridae	Elassochirus	tenuimanus		species		(Dana, 1851)
	imerss.org:PMLS:7326			Count: some		Andy Lamb								PRESENT				Balanus nubilus					iNaturalist:49127								Balanus nubilus							Animalia	Arthropoda	Hexanauplia	Balanomorpha	Balanidae	Balanus	nubilus		species		Darwin, 1854
	imerss.org:PMLS:7435			Count: few		Andy Lamb								PRESENT				Heptacarpus kincaidi					iNaturalist:459524								Heptacarpus kincaidi							Animalia	Arthropoda	Malacostraca	Decapoda	Thoridae	Heptacarpus	kincaidi		species		(Rathbun, 1902)
	imerss.org:PMLS:7436					Andy Lamb		2						PRESENT				Pandalus danae					iNaturalist:154708								Pandalus danae							Animalia	Arthropoda	Malacostraca	Decapoda	Pandalidae	Pandalus	danae		species		Stimpson, 1857
	imerss.org:PMLS:7437					Andy Lamb		1						PRESENT				Pugettia gracilis					iNaturalist:130344								Pugettia gracilis							Animalia	Arthropoda	Malacostraca	Decapoda	Epialtidae	Pugettia	gracilis		species		Dana, 1851
	imerss.org:PMLS:7438			Count: very many		Andy Lamb								PRESENT				Scyra acutifrons					iNaturalist:47712								Scyra acutifrons							Animalia	Arthropoda	Malacostraca	Decapoda	Epialtidae	Scyra	acutifrons		species		Dana, 1851
	imerss.org:PMLS:7439			Count: few		Andy Lamb								PRESENT				Oregonia gracilis					iNaturalist:84267								Oregonia gracilis							Animalia	Arthropoda	Malacostraca	Decapoda	Oregoniidae	Oregonia	gracilis		species		Dana, 1851
	imerss.org:PMLS:7440			Count: few		Andy Lamb								PRESENT				Phyllolithodes papillosus					iNaturalist:424896								Phyllolithodes papillosus							Animalia	Arthropoda	Malacostraca	Decapoda	Lithodidae	Phyllolithodes	papillosus		species		J.F. Brandt, 1848
	imerss.org:PMLS:7441					Andy Lamb		2						PRESENT				Lopholithodes mandtii					iNaturalist:459608								Lopholithodes mandtii							Animalia	Arthropoda	Malacostraca	Decapoda	Lithodidae	Lopholithodes	mandtii		species		J.F. Brandt, 1848
	imerss.org:PMLS:7442					Andy Lamb		1						PRESENT				Cryptolithodes typicus					iNaturalist:53845								Cryptolithodes typicus							Animalia	Arthropoda	Malacostraca	Decapoda	Lithodidae	Cryptolithodes	typicus		species		J.F. Brandt, 1848
	imerss.org:PMLS:7443			Count: some		Andy Lamb								PRESENT				Pagurus caurinus					iNaturalist:180026								Pagurus caurinus							Animalia	Arthropoda	Malacostraca	Decapoda	Paguridae	Pagurus	caurinus		species		Hart, 1971
	imerss.org:PMLS:7444					Andy Lamb		1						PRESENT				Pagurus quaylei					iNaturalist:366957								Pagurus quaylei							Animalia	Arthropoda	Malacostraca	Decapoda	Paguridae	Pagurus	quaylei		species		Hart, 1971
	imerss.org:PMLS:7445			Count: abundant		Andy Lamb								PRESENT				Pagurus beringanus					iNaturalist:362749								Pagurus beringanus							Animalia	Arthropoda	Malacostraca	Decapoda	Paguridae	Pagurus	beringanus		species		(Benedict, 1892)
	imerss.org:PMLS:7446			Count: some		Andy Lamb								PRESENT				Elassochirus tenuimanus					iNaturalist:459569								Elassochirus tenuimanus							Animalia	Arthropoda	Malacostraca	Decapoda	Paguridae	Elassochirus	tenuimanus		species		(Dana, 1851)
	imerss.org:PMLS:7447			Count: many		Andy Lamb								PRESENT				Balanus nubilus					iNaturalist:49127								Balanus nubilus							Animalia	Arthropoda	Hexanauplia	Balanomorpha	Balanidae	Balanus	nubilus		species		Darwin, 1854
	imerss.org:PMLS:7542			Count: some		Andy Lamb								PRESENT				Scyra acutifrons					iNaturalist:47712								Scyra acutifrons							Animalia	Arthropoda	Malacostraca	Decapoda	Epialtidae	Scyra	acutifrons		species		Dana, 1851
	imerss.org:PMLS:7543			Count: some		Andy Lamb								PRESENT				Oregonia gracilis					iNaturalist:84267								Oregonia gracilis							Animalia	Arthropoda	Malacostraca	Decapoda	Oregoniidae	Oregonia	gracilis		species		Dana, 1851
	imerss.org:PMLS:7544			Count: some		Andy Lamb								PRESENT				Pagurus caurinus					iNaturalist:180026								Pagurus caurinus							Animalia	Arthropoda	Malacostraca	Decapoda	Paguridae	Pagurus	caurinus		species		Hart, 1971
	imerss.org:PMLS:7545			Count: many		Andy Lamb								PRESENT				Pagurus beringanus					iNaturalist:362749								Pagurus beringanus							Animalia	Arthropoda	Malacostraca	Decapoda	Paguridae	Pagurus	beringanus		species		(Benedict, 1892)
	imerss.org:PMLS:7546			Count: few		Andy Lamb								PRESENT				Elassochirus tenuimanus					iNaturalist:459569								Elassochirus tenuimanus							Animalia	Arthropoda	Malacostraca	Decapoda	Paguridae	Elassochirus	tenuimanus		species		(Dana, 1851)
	imerss.org:PMLS:7547			Count: abundant		Andy Lamb								PRESENT				Balanus glandula / Balanus crenatus					iNaturalist:81610								Balanus glandula							Animalia	Arthropoda	Hexanauplia	Balanomorpha	Balanidae	Balanus	glandula		species		Darwin, 1854
	imerss.org:PMLS:7548			Count: some		Andy Lamb								PRESENT				Balanus nubilus					iNaturalist:49127								Balanus nubilus							Animalia	Arthropoda	Hexanauplia	Balanomorpha	Balanidae	Balanus	nubilus		species		Darwin, 1854
	imerss.org:PMLS:7652			Count: some		Andy Lamb								PRESENT				Scyra acutifrons					iNaturalist:47712								Scyra acutifrons							Animalia	Arthropoda	Malacostraca	Decapoda	Epialtidae	Scyra	acutifrons		species		Dana, 1851
	imerss.org:PMLS:7653			Count: few		Andy Lamb								PRESENT				Oregonia gracilis					iNaturalist:84267								Oregonia gracilis							Animalia	Arthropoda	Malacostraca	Decapoda	Oregoniidae	Oregonia	gracilis		species		Dana, 1851
	imerss.org:PMLS:7654					Andy Lamb		1						PRESENT				Rhinolithodes wosnessenskii					iNaturalist:459660								Rhinolithodes wosnessenskii							Animalia	Arthropoda	Malacostraca	Decapoda	Lithodidae	Rhinolithodes	wosnessenskii		species		J.F. Brandt, 1848
	imerss.org:PMLS:7655			Count: few		Andy Lamb								PRESENT				Pagurus caurinus					iNaturalist:180026								Pagurus caurinus							Animalia	Arthropoda	Malacostraca	Decapoda	Paguridae	Pagurus	caurinus		species		Hart, 1971
	imerss.org:PMLS:7656			Count: some		Andy Lamb								PRESENT				Pagurus beringanus					iNaturalist:362749								Pagurus beringanus							Animalia	Arthropoda	Malacostraca	Decapoda	Paguridae	Pagurus	beringanus		species		(Benedict, 1892)
	imerss.org:PMLS:7657					Andy Lamb		1						PRESENT				Pagurus kennerlyi					iNaturalist:459637								Pagurus kennerlyi							Animalia	Arthropoda	Malacostraca	Decapoda	Paguridae	Pagurus	kennerlyi		species		(Stimpson, 1864)
	imerss.org:PMLS:7658			Count: few		Andy Lamb								PRESENT				Elassochirus tenuimanus					iNaturalist:459569								Elassochirus tenuimanus							Animalia	Arthropoda	Malacostraca	Decapoda	Paguridae	Elassochirus	tenuimanus		species		(Dana, 1851)
	imerss.org:PMLS:7659			Count: abundant		Andy Lamb								PRESENT				Balanus glandula / Balanus crenatus					iNaturalist:81610								Balanus glandula							Animalia	Arthropoda	Hexanauplia	Balanomorpha	Balanidae	Balanus	glandula		species		Darwin, 1854
	imerss.org:PMLS:7660			Count: some		Andy Lamb								PRESENT				Balanus nubilus					iNaturalist:49127								Balanus nubilus							Animalia	Arthropoda	Hexanauplia	Balanomorpha	Balanidae	Balanus	nubilus		species		Darwin, 1854
	imerss.org:PMLS:7745			Count: some		Andy Lamb								PRESENT				Scyra acutifrons					iNaturalist:47712								Scyra acutifrons							Animalia	Arthropoda	Malacostraca	Decapoda	Epialtidae	Scyra	acutifrons		species		Dana, 1851
	imerss.org:PMLS:7746			Count: very many		Andy Lamb								PRESENT				Pagurus beringanus					iNaturalist:362749								Pagurus beringanus							Animalia	Arthropoda	Malacostraca	Decapoda	Paguridae	Pagurus	beringanus		species		(Benedict, 1892)
	imerss.org:PMLS:7747			Count: many		Andy Lamb								PRESENT				Balanus nubilus					iNaturalist:49127								Balanus nubilus							Animalia	Arthropoda	Hexanauplia	Balanomorpha	Balanidae	Balanus	nubilus		species		Darwin, 1854
	imerss.org:PMLS:7853			Count: some		Andy Lamb								PRESENT				Glebocarcinus oregonensis					iNaturalist:429951								Glebocarcinus oregonensis							Animalia	Arthropoda	Malacostraca	Decapoda	Cancridae	Glebocarcinus	oregonensis		species		(Dana, 1852)
	imerss.org:PMLS:7854			Count: many		Andy Lamb								PRESENT				Scyra acutifrons					iNaturalist:47712								Scyra acutifrons							Animalia	Arthropoda	Malacostraca	Decapoda	Epialtidae	Scyra	acutifrons		species		Dana, 1851
	imerss.org:PMLS:7855			Count: some		Andy Lamb								PRESENT				Petrolisthes eriomerus					iNaturalist:47803								Petrolisthes eriomerus							Animalia	Arthropoda	Malacostraca	Decapoda	Porcellanidae	Petrolisthes	eriomerus		species		Stimpson, 1871
	imerss.org:PMLS:7856			Count: many		Andy Lamb								PRESENT				Oedignathus inermis					iNaturalist:194566								Oedignathus inermis							Animalia	Arthropoda	Malacostraca	Decapoda	Hapalogastridae	Oedignathus	inermis		species		(Stimpson, 1860)
	imerss.org:PMLS:7857			Count: many		Andy Lamb								PRESENT				Pagurus beringanus					iNaturalist:362749								Pagurus beringanus							Animalia	Arthropoda	Malacostraca	Decapoda	Paguridae	Pagurus	beringanus		species		(Benedict, 1892)
	imerss.org:PMLS:7858			Count: very abundant		Andy Lamb								PRESENT				Balanus nubilus					iNaturalist:49127								Balanus nubilus							Animalia	Arthropoda	Hexanauplia	Balanomorpha	Balanidae	Balanus	nubilus		species		Darwin, 1854
	imerss.org:PMLS:7946			Count: very many		Andy Lamb								PRESENT				Heptacarpus kincaidi					iNaturalist:459524								Heptacarpus kincaidi							Animalia	Arthropoda	Malacostraca	Decapoda	Thoridae	Heptacarpus	kincaidi		species		(Rathbun, 1902)
	imerss.org:PMLS:7947			Count: few		Andy Lamb								PRESENT				Pandalus danae					iNaturalist:154708								Pandalus danae							Animalia	Arthropoda	Malacostraca	Decapoda	Pandalidae	Pandalus	danae		species		Stimpson, 1857
	imerss.org:PMLS:7948			Count: some		Andy Lamb								PRESENT				Scyra acutifrons					iNaturalist:47712								Scyra acutifrons							Animalia	Arthropoda	Malacostraca	Decapoda	Epialtidae	Scyra	acutifrons		species		Dana, 1851
	imerss.org:PMLS:7949					Andy Lamb		1						PRESENT				Rhinolithodes wosnessenskii					iNaturalist:459660								Rhinolithodes wosnessenskii							Animalia	Arthropoda	Malacostraca	Decapoda	Lithodidae	Rhinolithodes	wosnessenskii		species		J.F. Brandt, 1848
	imerss.org:PMLS:7950					Andy Lamb		1						PRESENT				Lopholithodes mandtii					iNaturalist:459608								Lopholithodes mandtii							Animalia	Arthropoda	Malacostraca	Decapoda	Lithodidae	Lopholithodes	mandtii		species		J.F. Brandt, 1848
	imerss.org:PMLS:7951			Count: some		Andy Lamb								PRESENT				Pagurus caurinus					iNaturalist:180026								Pagurus caurinus							Animalia	Arthropoda	Malacostraca	Decapoda	Paguridae	Pagurus	caurinus		species		Hart, 1971
	imerss.org:PMLS:7952			Count: many		Andy Lamb								PRESENT				Pagurus beringanus					iNaturalist:362749								Pagurus beringanus							Animalia	Arthropoda	Malacostraca	Decapoda	Paguridae	Pagurus	beringanus		species		(Benedict, 1892)
	imerss.org:PMLS:7953			Count: very many		Andy Lamb								PRESENT				Balanus nubilus					iNaturalist:49127								Balanus nubilus							Animalia	Arthropoda	Hexanauplia	Balanomorpha	Balanidae	Balanus	nubilus		species		Darwin, 1854
	imerss.org:PMLS:8051			Count: some		Andy Lamb								PRESENT				Pandalus danae					iNaturalist:154708								Pandalus danae							Animalia	Arthropoda	Malacostraca	Decapoda	Pandalidae	Pandalus	danae		species		Stimpson, 1857
	imerss.org:PMLS:8052			Count: many		Andy Lamb								PRESENT				Scyra acutifrons					iNaturalist:47712								Scyra acutifrons							Animalia	Arthropoda	Malacostraca	Decapoda	Epialtidae	Scyra	acutifrons		species		Dana, 1851
	imerss.org:PMLS:8053					Andy Lamb		2						PRESENT				Rhinolithodes wosnessenskii					iNaturalist:459660								Rhinolithodes wosnessenskii							Animalia	Arthropoda	Malacostraca	Decapoda	Lithodidae	Rhinolithodes	wosnessenskii		species		J.F. Brandt, 1848
	imerss.org:PMLS:8054					Andy Lamb		1						PRESENT				Cryptolithodes typicus					iNaturalist:53845								Cryptolithodes typicus							Animalia	Arthropoda	Malacostraca	Decapoda	Lithodidae	Cryptolithodes	typicus		species		J.F. Brandt, 1848
	imerss.org:PMLS:8055			Count: some		Andy Lamb								PRESENT				Pagurus beringanus					iNaturalist:362749								Pagurus beringanus							Animalia	Arthropoda	Malacostraca	Decapoda	Paguridae	Pagurus	beringanus		species		(Benedict, 1892)
	imerss.org:PMLS:8056			Count: very many		Andy Lamb								PRESENT				Balanus glandula / Balanus crenatus					iNaturalist:81610								Balanus glandula							Animalia	Arthropoda	Hexanauplia	Balanomorpha	Balanidae	Balanus	glandula		species		Darwin, 1854
	imerss.org:PMLS:8057			Count: some		Andy Lamb								PRESENT				Balanus nubilus					iNaturalist:49127								Balanus nubilus							Animalia	Arthropoda	Hexanauplia	Balanomorpha	Balanidae	Balanus	nubilus		species		Darwin, 1854
	imerss.org:PMLS:8137			Count: some		Andy Lamb								PRESENT				Scyra acutifrons					iNaturalist:47712								Scyra acutifrons							Animalia	Arthropoda	Malacostraca	Decapoda	Epialtidae	Scyra	acutifrons		species		Dana, 1851
	imerss.org:PMLS:8138			Count: some		Andy Lamb								PRESENT				Pagurus beringanus					iNaturalist:362749								Pagurus beringanus							Animalia	Arthropoda	Malacostraca	Decapoda	Paguridae	Pagurus	beringanus		species		(Benedict, 1892)
	imerss.org:PMLS:8139			Count: some		Andy Lamb								PRESENT				Balanus nubilus					iNaturalist:49127								Balanus nubilus							Animalia	Arthropoda	Hexanauplia	Balanomorpha	Balanidae	Balanus	nubilus		species		Darwin, 1854
	imerss.org:PMLS:8241			Count: few		Andy Lamb								PRESENT				Pandalus danae					iNaturalist:154708								Pandalus danae							Animalia	Arthropoda	Malacostraca	Decapoda	Pandalidae	Pandalus	danae		species		Stimpson, 1857
	imerss.org:PMLS:8242			Count: few		Andy Lamb								PRESENT				Scyra acutifrons					iNaturalist:47712								Scyra acutifrons							Animalia	Arthropoda	Malacostraca	Decapoda	Epialtidae	Scyra	acutifrons		species		Dana, 1851
	imerss.org:PMLS:8243			Count: few		Andy Lamb								PRESENT				Pagurus beringanus					iNaturalist:362749								Pagurus beringanus							Animalia	Arthropoda	Malacostraca	Decapoda	Paguridae	Pagurus	beringanus		species		(Benedict, 1892)
	imerss.org:PMLS:8244			Count: some		Andy Lamb								PRESENT				Balanus nubilus					iNaturalist:49127								Balanus nubilus							Animalia	Arthropoda	Hexanauplia	Balanomorpha	Balanidae	Balanus	nubilus		species		Darwin, 1854
	imerss.org:PMLS:8325			Count: some		Andy Lamb								PRESENT				Scyra acutifrons					iNaturalist:47712								Scyra acutifrons							Animalia	Arthropoda	Malacostraca	Decapoda	Epialtidae	Scyra	acutifrons		species		Dana, 1851
	imerss.org:PMLS:8326			Count: few		Andy Lamb								PRESENT				Petrolisthes eriomerus					iNaturalist:47803								Petrolisthes eriomerus							Animalia	Arthropoda	Malacostraca	Decapoda	Porcellanidae	Petrolisthes	eriomerus		species		Stimpson, 1871
	imerss.org:PMLS:8327					Andy Lamb		1						PRESENT				Lopholithodes mandtii					iNaturalist:459608								Lopholithodes mandtii							Animalia	Arthropoda	Malacostraca	Decapoda	Lithodidae	Lopholithodes	mandtii		species		J.F. Brandt, 1848
	imerss.org:PMLS:8328					Andy Lamb		1						PRESENT				Cryptolithodes typicus					iNaturalist:53845								Cryptolithodes typicus							Animalia	Arthropoda	Malacostraca	Decapoda	Lithodidae	Cryptolithodes	typicus		species		J.F. Brandt, 1848
	imerss.org:PMLS:8329			Count: few		Andy Lamb								PRESENT				Pagurus beringanus					iNaturalist:362749								Pagurus beringanus							Animalia	Arthropoda	Malacostraca	Decapoda	Paguridae	Pagurus	beringanus		species		(Benedict, 1892)
	imerss.org:PMLS:8330			Count: some		Andy Lamb								PRESENT				Elassochirus tenuimanus					iNaturalist:459569								Elassochirus tenuimanus							Animalia	Arthropoda	Malacostraca	Decapoda	Paguridae	Elassochirus	tenuimanus		species		(Dana, 1851)
	imerss.org:PMLS:8331			Count: many		Andy Lamb								PRESENT				Balanus nubilus					iNaturalist:49127								Balanus nubilus							Animalia	Arthropoda	Hexanauplia	Balanomorpha	Balanidae	Balanus	nubilus		species		Darwin, 1854
	imerss.org:PMLS:8410			Count: some		Andy Lamb								PRESENT				Pandalus danae					iNaturalist:154708								Pandalus danae							Animalia	Arthropoda	Malacostraca	Decapoda	Pandalidae	Pandalus	danae		species		Stimpson, 1857
	imerss.org:PMLS:8411			Count: few		Andy Lamb								PRESENT				Cancer productus					iNaturalist:47826								Cancer productus							Animalia	Arthropoda	Malacostraca	Decapoda	Cancridae	Cancer	productus		species		Randall, 1840
	imerss.org:PMLS:8412			Count: few		Andy Lamb								PRESENT				Metacarcinus gracilis					iNaturalist:116721								Metacarcinus gracilis							Animalia	Arthropoda	Malacostraca	Decapoda	Cancridae	Metacarcinus	gracilis		species		(Dana, 1852)
	imerss.org:PMLS:8413					Andy Lamb		3						PRESENT				Pugettia producta					iNaturalist:49723								Pugettia producta							Animalia	Arthropoda	Malacostraca	Decapoda	Epialtidae	Pugettia	producta		species		(Randall, 1840)
	imerss.org:PMLS:8414			Count: few		Andy Lamb								PRESENT				Scyra acutifrons					iNaturalist:47712								Scyra acutifrons							Animalia	Arthropoda	Malacostraca	Decapoda	Epialtidae	Scyra	acutifrons		species		Dana, 1851
	imerss.org:PMLS:8415			Count: few		Andy Lamb								PRESENT				Pagurus beringanus					iNaturalist:362749								Pagurus beringanus							Animalia	Arthropoda	Malacostraca	Decapoda	Paguridae	Pagurus	beringanus		species		(Benedict, 1892)
	imerss.org:PMLS:8416			Count: few		Andy Lamb								PRESENT				Balanus nubilus					iNaturalist:49127								Balanus nubilus							Animalia	Arthropoda	Hexanauplia	Balanomorpha	Balanidae	Balanus	nubilus		species		Darwin, 1854
	imerss.org:PMLS:8505					Andy Lamb		1						PRESENT				Pugettia producta					iNaturalist:49723								Pugettia producta							Animalia	Arthropoda	Malacostraca	Decapoda	Epialtidae	Pugettia	producta		species		(Randall, 1840)
	imerss.org:PMLS:8506			Count: some		Andy Lamb								PRESENT				Scyra acutifrons					iNaturalist:47712								Scyra acutifrons							Animalia	Arthropoda	Malacostraca	Decapoda	Epialtidae	Scyra	acutifrons		species		Dana, 1851
	imerss.org:PMLS:8507					Andy Lamb		1						PRESENT				Lopholithodes mandtii					iNaturalist:459608								Lopholithodes mandtii							Animalia	Arthropoda	Malacostraca	Decapoda	Lithodidae	Lopholithodes	mandtii		species		J.F. Brandt, 1848
	imerss.org:PMLS:8508			Count: many		Andy Lamb								PRESENT				Balanus nubilus					iNaturalist:49127								Balanus nubilus							Animalia	Arthropoda	Hexanauplia	Balanomorpha	Balanidae	Balanus	nubilus		species		Darwin, 1854
	imerss.org:PMLS:8602			Count: few		Andy Lamb								PRESENT				Glebocarcinus oregonensis					iNaturalist:429951								Glebocarcinus oregonensis							Animalia	Arthropoda	Malacostraca	Decapoda	Cancridae	Glebocarcinus	oregonensis		species		(Dana, 1852)
	imerss.org:PMLS:8603			Count: some		Andy Lamb								PRESENT				Scyra acutifrons					iNaturalist:47712								Scyra acutifrons							Animalia	Arthropoda	Malacostraca	Decapoda	Epialtidae	Scyra	acutifrons		species		Dana, 1851
	imerss.org:PMLS:8604			Count: few		Andy Lamb								PRESENT				Pagurus beringanus					iNaturalist:362749								Pagurus beringanus							Animalia	Arthropoda	Malacostraca	Decapoda	Paguridae	Pagurus	beringanus		species		(Benedict, 1892)
	imerss.org:PMLS:8605			Count: abundant		Andy Lamb								PRESENT				Balanus nubilus					iNaturalist:49127								Balanus nubilus							Animalia	Arthropoda	Hexanauplia	Balanomorpha	Balanidae	Balanus	nubilus		species		Darwin, 1854
	imerss.org:PMLS:8697			Count: few		Andy Lamb								PRESENT				Pandalus danae					iNaturalist:154708								Pandalus danae							Animalia	Arthropoda	Malacostraca	Decapoda	Pandalidae	Pandalus	danae		species		Stimpson, 1857
	imerss.org:PMLS:8698			Count: some		Andy Lamb								PRESENT				Scyra acutifrons					iNaturalist:47712								Scyra acutifrons							Animalia	Arthropoda	Malacostraca	Decapoda	Epialtidae	Scyra	acutifrons		species		Dana, 1851
	imerss.org:PMLS:8699			Count: few		Andy Lamb								PRESENT				Oregonia gracilis					iNaturalist:84267								Oregonia gracilis							Animalia	Arthropoda	Malacostraca	Decapoda	Oregoniidae	Oregonia	gracilis		species		Dana, 1851
	imerss.org:PMLS:8700					Andy Lamb		1						PRESENT				Phyllolithodes papillosus					iNaturalist:424896								Phyllolithodes papillosus							Animalia	Arthropoda	Malacostraca	Decapoda	Lithodidae	Phyllolithodes	papillosus		species		J.F. Brandt, 1848
	imerss.org:PMLS:8701			Count: some		Andy Lamb								PRESENT				Pagurus beringanus					iNaturalist:362749								Pagurus beringanus							Animalia	Arthropoda	Malacostraca	Decapoda	Paguridae	Pagurus	beringanus		species		(Benedict, 1892)
	imerss.org:PMLS:8702			Count: few		Andy Lamb								PRESENT				Elassochirus tenuimanus					iNaturalist:459569								Elassochirus tenuimanus							Animalia	Arthropoda	Malacostraca	Decapoda	Paguridae	Elassochirus	tenuimanus		species		(Dana, 1851)
	imerss.org:PMLS:8703			Count: very many		Andy Lamb								PRESENT				Balanus glandula / Balanus crenatus					iNaturalist:81610								Balanus glandula							Animalia	Arthropoda	Hexanauplia	Balanomorpha	Balanidae	Balanus	glandula		species		Darwin, 1854
	imerss.org:PMLS:8704			Count: many		Andy Lamb								PRESENT				Balanus nubilus					iNaturalist:49127								Balanus nubilus							Animalia	Arthropoda	Hexanauplia	Balanomorpha	Balanidae	Balanus	nubilus		species		Darwin, 1854
	imerss.org:PMLS:8787			Count: some		Andy Lamb								PRESENT				Pandalus danae					iNaturalist:154708								Pandalus danae							Animalia	Arthropoda	Malacostraca	Decapoda	Pandalidae	Pandalus	danae		species		Stimpson, 1857
	imerss.org:PMLS:8788			Count: few		Andy Lamb								PRESENT				Pandalus stenolepis					iNaturalist:459645								Pandalus stenolepis							Animalia	Arthropoda	Malacostraca	Decapoda	Pandalidae	Pandalus	stenolepis		species		Rathbun, 1902
	imerss.org:PMLS:8789			Count: few		Andy Lamb								PRESENT				Scyra acutifrons					iNaturalist:47712								Scyra acutifrons							Animalia	Arthropoda	Malacostraca	Decapoda	Epialtidae	Scyra	acutifrons		species		Dana, 1851
	imerss.org:PMLS:8790					Andy Lamb		1						PRESENT				Lopholithodes mandtii					iNaturalist:459608								Lopholithodes mandtii							Animalia	Arthropoda	Malacostraca	Decapoda	Lithodidae	Lopholithodes	mandtii		species		J.F. Brandt, 1848
	imerss.org:PMLS:8791			Count: few		Andy Lamb								PRESENT				Pagurus beringanus					iNaturalist:362749								Pagurus beringanus							Animalia	Arthropoda	Malacostraca	Decapoda	Paguridae	Pagurus	beringanus		species		(Benedict, 1892)
	imerss.org:PMLS:8792			Count: very many		Andy Lamb								PRESENT				Balanus nubilus					iNaturalist:49127								Balanus nubilus							Animalia	Arthropoda	Hexanauplia	Balanomorpha	Balanidae	Balanus	nubilus		species		Darwin, 1854
	imerss.org:PMLS:8868			Count: some		Andy Lamb								PRESENT				Glebocarcinus oregonensis					iNaturalist:429951								Glebocarcinus oregonensis							Animalia	Arthropoda	Malacostraca	Decapoda	Cancridae	Glebocarcinus	oregonensis		species		(Dana, 1852)
	imerss.org:PMLS:8869			Count: many		Andy Lamb								PRESENT				Scyra acutifrons					iNaturalist:47712								Scyra acutifrons							Animalia	Arthropoda	Malacostraca	Decapoda	Epialtidae	Scyra	acutifrons		species		Dana, 1851
	imerss.org:PMLS:8870			Count: few		Andy Lamb								PRESENT				Pagurus beringanus					iNaturalist:362749								Pagurus beringanus							Animalia	Arthropoda	Malacostraca	Decapoda	Paguridae	Pagurus	beringanus		species		(Benedict, 1892)
	imerss.org:PMLS:8871					Andy Lamb		2						PRESENT				Elassochirus gilli					iNaturalist:459568								Elassochirus gilli							Animalia	Arthropoda	Malacostraca	Decapoda	Paguridae	Elassochirus	gilli		species		(Benedict, 1892)
	imerss.org:PMLS:8872			Count: some		Andy Lamb								PRESENT				Balanus glandula / Balanus crenatus					iNaturalist:81610								Balanus glandula							Animalia	Arthropoda	Hexanauplia	Balanomorpha	Balanidae	Balanus	glandula		species		Darwin, 1854
	imerss.org:PMLS:8873			Count: very many		Andy Lamb								PRESENT				Balanus nubilus					iNaturalist:49127								Balanus nubilus							Animalia	Arthropoda	Hexanauplia	Balanomorpha	Balanidae	Balanus	nubilus		species		Darwin, 1854
	imerss.org:PMLS:8949			Count: few		Andy Lamb								PRESENT				Glebocarcinus oregonensis					iNaturalist:429951								Glebocarcinus oregonensis							Animalia	Arthropoda	Malacostraca	Decapoda	Cancridae	Glebocarcinus	oregonensis		species		(Dana, 1852)
	imerss.org:PMLS:8950					Andy Lamb		1						PRESENT				Pugettia gracilis					iNaturalist:130344								Pugettia gracilis							Animalia	Arthropoda	Malacostraca	Decapoda	Epialtidae	Pugettia	gracilis		species		Dana, 1851
	imerss.org:PMLS:8951			Count: very many		Andy Lamb								PRESENT				Scyra acutifrons					iNaturalist:47712								Scyra acutifrons							Animalia	Arthropoda	Malacostraca	Decapoda	Epialtidae	Scyra	acutifrons		species		Dana, 1851
	imerss.org:PMLS:8952			Count: few		Andy Lamb								PRESENT				Pagurus beringanus					iNaturalist:362749								Pagurus beringanus							Animalia	Arthropoda	Malacostraca	Decapoda	Paguridae	Pagurus	beringanus		species		(Benedict, 1892)
	imerss.org:PMLS:8953			Count: few		Andy Lamb								PRESENT				Elassochirus tenuimanus					iNaturalist:459569								Elassochirus tenuimanus							Animalia	Arthropoda	Malacostraca	Decapoda	Paguridae	Elassochirus	tenuimanus		species		(Dana, 1851)
	imerss.org:PMLS:8954			Count: very many		Andy Lamb								PRESENT				Balanus nubilus					iNaturalist:49127								Balanus nubilus							Animalia	Arthropoda	Hexanauplia	Balanomorpha	Balanidae	Balanus	nubilus		species		Darwin, 1854
	imerss.org:PMLS:9020			Count: some		Andy Lamb								PRESENT				Pandalus danae					iNaturalist:154708								Pandalus danae							Animalia	Arthropoda	Malacostraca	Decapoda	Pandalidae	Pandalus	danae		species		Stimpson, 1857
	imerss.org:PMLS:9021			Count: many		Andy Lamb								PRESENT				Scyra acutifrons					iNaturalist:47712								Scyra acutifrons							Animalia	Arthropoda	Malacostraca	Decapoda	Epialtidae	Scyra	acutifrons		species		Dana, 1851
	imerss.org:PMLS:9022					Andy Lamb		2						PRESENT				Phyllolithodes papillosus					iNaturalist:424896								Phyllolithodes papillosus							Animalia	Arthropoda	Malacostraca	Decapoda	Lithodidae	Phyllolithodes	papillosus		species		J.F. Brandt, 1848
	imerss.org:PMLS:9023			Count: few		Andy Lamb								PRESENT				Lopholithodes mandtii					iNaturalist:459608								Lopholithodes mandtii							Animalia	Arthropoda	Malacostraca	Decapoda	Lithodidae	Lopholithodes	mandtii		species		J.F. Brandt, 1848
	imerss.org:PMLS:9024					Andy Lamb		1						PRESENT				Cryptolithodes typicus					iNaturalist:53845								Cryptolithodes typicus							Animalia	Arthropoda	Malacostraca	Decapoda	Lithodidae	Cryptolithodes	typicus		species		J.F. Brandt, 1848
	imerss.org:PMLS:9025			Count: very many		Andy Lamb								PRESENT				Pagurus beringanus					iNaturalist:362749								Pagurus beringanus							Animalia	Arthropoda	Malacostraca	Decapoda	Paguridae	Pagurus	beringanus		species		(Benedict, 1892)
	imerss.org:PMLS:9026			Count: very many		Andy Lamb								PRESENT				Balanus glandula / Balanus crenatus					iNaturalist:81610								Balanus glandula							Animalia	Arthropoda	Hexanauplia	Balanomorpha	Balanidae	Balanus	glandula		species		Darwin, 1854
	imerss.org:PMLS:9027			Count: many		Andy Lamb								PRESENT				Balanus nubilus					iNaturalist:49127								Balanus nubilus							Animalia	Arthropoda	Hexanauplia	Balanomorpha	Balanidae	Balanus	nubilus		species		Darwin, 1854
	imerss.org:PMLS:9115			Count: some		Andy Lamb								PRESENT				Pandalus danae					iNaturalist:154708								Pandalus danae							Animalia	Arthropoda	Malacostraca	Decapoda	Pandalidae	Pandalus	danae		species		Stimpson, 1857
	imerss.org:PMLS:9116			Count: some		Andy Lamb								PRESENT				Scyra acutifrons					iNaturalist:47712								Scyra acutifrons							Animalia	Arthropoda	Malacostraca	Decapoda	Epialtidae	Scyra	acutifrons		species		Dana, 1851
	imerss.org:PMLS:9117			Count: many		Andy Lamb								PRESENT				Pagurus beringanus					iNaturalist:362749								Pagurus beringanus							Animalia	Arthropoda	Malacostraca	Decapoda	Paguridae	Pagurus	beringanus		species		(Benedict, 1892)
	imerss.org:PMLS:9118			Count: few		Andy Lamb								PRESENT				Elassochirus tenuimanus					iNaturalist:459569								Elassochirus tenuimanus							Animalia	Arthropoda	Malacostraca	Decapoda	Paguridae	Elassochirus	tenuimanus		species		(Dana, 1851)
	imerss.org:PMLS:9119			Count: many		Andy Lamb								PRESENT				Balanus nubilus					iNaturalist:49127								Balanus nubilus							Animalia	Arthropoda	Hexanauplia	Balanomorpha	Balanidae	Balanus	nubilus		species		Darwin, 1854
	imerss.org:PMLS:9196			Count: some		Andy Lamb								PRESENT				Pandalus danae					iNaturalist:154708								Pandalus danae							Animalia	Arthropoda	Malacostraca	Decapoda	Pandalidae	Pandalus	danae		species		Stimpson, 1857
	imerss.org:PMLS:9197					Andy Lamb		1						PRESENT				Glebocarcinus oregonensis					iNaturalist:429951								Glebocarcinus oregonensis							Animalia	Arthropoda	Malacostraca	Decapoda	Cancridae	Glebocarcinus	oregonensis		species		(Dana, 1852)
	imerss.org:PMLS:9198			Count: some		Andy Lamb								PRESENT				Scyra acutifrons					iNaturalist:47712								Scyra acutifrons							Animalia	Arthropoda	Malacostraca	Decapoda	Epialtidae	Scyra	acutifrons		species		Dana, 1851
	imerss.org:PMLS:9199					Andy Lamb		2						PRESENT				Rhinolithodes wosnessenskii					iNaturalist:459660								Rhinolithodes wosnessenskii							Animalia	Arthropoda	Malacostraca	Decapoda	Lithodidae	Rhinolithodes	wosnessenskii		species		J.F. Brandt, 1848
	imerss.org:PMLS:9200					Andy Lamb		2						PRESENT				Phyllolithodes papillosus					iNaturalist:424896								Phyllolithodes papillosus							Animalia	Arthropoda	Malacostraca	Decapoda	Lithodidae	Phyllolithodes	papillosus		species		J.F. Brandt, 1848
	imerss.org:PMLS:9201					Andy Lamb		4						PRESENT				Lopholithodes mandtii					iNaturalist:459608								Lopholithodes mandtii							Animalia	Arthropoda	Malacostraca	Decapoda	Lithodidae	Lopholithodes	mandtii		species		J.F. Brandt, 1848
	imerss.org:PMLS:9202			Count: many		Andy Lamb								PRESENT				Pagurus beringanus					iNaturalist:362749								Pagurus beringanus							Animalia	Arthropoda	Malacostraca	Decapoda	Paguridae	Pagurus	beringanus		species		(Benedict, 1892)
	imerss.org:PMLS:9203			Count: very many		Andy Lamb								PRESENT				Balanus glandula / Balanus crenatus					iNaturalist:81610								Balanus glandula							Animalia	Arthropoda	Hexanauplia	Balanomorpha	Balanidae	Balanus	glandula		species		Darwin, 1854
	imerss.org:PMLS:9204			Count: some		Andy Lamb								PRESENT				Balanus nubilus					iNaturalist:49127								Balanus nubilus							Animalia	Arthropoda	Hexanauplia	Balanomorpha	Balanidae	Balanus	nubilus		species		Darwin, 1854
	imerss.org:PMLS:9273			Count: few		Andy Lamb								PRESENT				Heptacarpus kincaidi					iNaturalist:459524								Heptacarpus kincaidi							Animalia	Arthropoda	Malacostraca	Decapoda	Thoridae	Heptacarpus	kincaidi		species		(Rathbun, 1902)
	imerss.org:PMLS:9274			Count: few		Andy Lamb								PRESENT				Pandalus danae					iNaturalist:154708								Pandalus danae							Animalia	Arthropoda	Malacostraca	Decapoda	Pandalidae	Pandalus	danae		species		Stimpson, 1857
	imerss.org:PMLS:9275					Andy Lamb		2						PRESENT				Pugettia producta					iNaturalist:49723								Pugettia producta							Animalia	Arthropoda	Malacostraca	Decapoda	Epialtidae	Pugettia	producta		species		(Randall, 1840)
	imerss.org:PMLS:9276			Count: some		Andy Lamb								PRESENT				Scyra acutifrons					iNaturalist:47712								Scyra acutifrons							Animalia	Arthropoda	Malacostraca	Decapoda	Epialtidae	Scyra	acutifrons		species		Dana, 1851
	imerss.org:PMLS:9277			Count: many		Andy Lamb								PRESENT				Pagurus beringanus					iNaturalist:362749								Pagurus beringanus							Animalia	Arthropoda	Malacostraca	Decapoda	Paguridae	Pagurus	beringanus		species		(Benedict, 1892)
	imerss.org:PMLS:9278			Count: many		Andy Lamb								PRESENT				Balanus glandula / Balanus crenatus					iNaturalist:81610								Balanus glandula							Animalia	Arthropoda	Hexanauplia	Balanomorpha	Balanidae	Balanus	glandula		species		Darwin, 1854
	imerss.org:PMLS:9279			Count: some		Andy Lamb								PRESENT				Balanus nubilus					iNaturalist:49127								Balanus nubilus							Animalia	Arthropoda	Hexanauplia	Balanomorpha	Balanidae	Balanus	nubilus		species		Darwin, 1854
	imerss.org:PMLS:9355			Count: few		Andy Lamb								PRESENT				Pandalus danae					iNaturalist:154708								Pandalus danae							Animalia	Arthropoda	Malacostraca	Decapoda	Pandalidae	Pandalus	danae		species		Stimpson, 1857
	imerss.org:PMLS:9356			Count: some		Andy Lamb								PRESENT				Scyra acutifrons					iNaturalist:47712								Scyra acutifrons							Animalia	Arthropoda	Malacostraca	Decapoda	Epialtidae	Scyra	acutifrons		species		Dana, 1851
	imerss.org:PMLS:9357			Count: few		Andy Lamb								PRESENT				Lopholithodes mandtii					iNaturalist:459608								Lopholithodes mandtii							Animalia	Arthropoda	Malacostraca	Decapoda	Lithodidae	Lopholithodes	mandtii		species		J.F. Brandt, 1848
	imerss.org:PMLS:9358			Count: many		Andy Lamb								PRESENT				Pagurus beringanus					iNaturalist:362749								Pagurus beringanus							Animalia	Arthropoda	Malacostraca	Decapoda	Paguridae	Pagurus	beringanus		species		(Benedict, 1892)
	imerss.org:PMLS:9359			Count: very many		Andy Lamb								PRESENT				Balanus nubilus					iNaturalist:49127								Balanus nubilus							Animalia	Arthropoda	Hexanauplia	Balanomorpha	Balanidae	Balanus	nubilus		species		Darwin, 1854
	imerss.org:PMLS:9448			Count: few		Andy Lamb								PRESENT				Heptacarpus kincaidi					iNaturalist:459524								Heptacarpus kincaidi							Animalia	Arthropoda	Malacostraca	Decapoda	Thoridae	Heptacarpus	kincaidi		species		(Rathbun, 1902)
	imerss.org:PMLS:9449			Count: some		Andy Lamb								PRESENT				Pandalus danae					iNaturalist:154708								Pandalus danae							Animalia	Arthropoda	Malacostraca	Decapoda	Pandalidae	Pandalus	danae		species		Stimpson, 1857
	imerss.org:PMLS:9450					Andy Lamb		1						PRESENT				Pugettia gracilis					iNaturalist:130344								Pugettia gracilis							Animalia	Arthropoda	Malacostraca	Decapoda	Epialtidae	Pugettia	gracilis		species		Dana, 1851
	imerss.org:PMLS:9451			Count: many		Andy Lamb								PRESENT				Scyra acutifrons					iNaturalist:47712								Scyra acutifrons							Animalia	Arthropoda	Malacostraca	Decapoda	Epialtidae	Scyra	acutifrons		species		Dana, 1851
	imerss.org:PMLS:9452			Count: many		Andy Lamb								PRESENT				Rhinolithodes wosnessenskii					iNaturalist:459660								Rhinolithodes wosnessenskii							Animalia	Arthropoda	Malacostraca	Decapoda	Lithodidae	Rhinolithodes	wosnessenskii		species		J.F. Brandt, 1848
	imerss.org:PMLS:9453			Count: few		Andy Lamb								PRESENT				Phyllolithodes papillosus					iNaturalist:424896								Phyllolithodes papillosus							Animalia	Arthropoda	Malacostraca	Decapoda	Lithodidae	Phyllolithodes	papillosus		species		J.F. Brandt, 1848
	imerss.org:PMLS:9454			Count: many		Andy Lamb								PRESENT				Lopholithodes mandtii					iNaturalist:459608								Lopholithodes mandtii							Animalia	Arthropoda	Malacostraca	Decapoda	Lithodidae	Lopholithodes	mandtii		species		J.F. Brandt, 1848
	imerss.org:PMLS:9455			Count: few		Andy Lamb								PRESENT				Pagurus caurinus					iNaturalist:180026								Pagurus caurinus							Animalia	Arthropoda	Malacostraca	Decapoda	Paguridae	Pagurus	caurinus		species		Hart, 1971
	imerss.org:PMLS:9456			Count: many		Andy Lamb								PRESENT				Pagurus beringanus					iNaturalist:362749								Pagurus beringanus							Animalia	Arthropoda	Malacostraca	Decapoda	Paguridae	Pagurus	beringanus		species		(Benedict, 1892)
	imerss.org:PMLS:9457					Andy Lamb		1						PRESENT				Elassochirus tenuimanus					iNaturalist:459569								Elassochirus tenuimanus							Animalia	Arthropoda	Malacostraca	Decapoda	Paguridae	Elassochirus	tenuimanus		species		(Dana, 1851)
	imerss.org:PMLS:9458			Count: very many		Andy Lamb								PRESENT				Balanus nubilus					iNaturalist:49127								Balanus nubilus							Animalia	Arthropoda	Hexanauplia	Balanomorpha	Balanidae	Balanus	nubilus		species		Darwin, 1854
	imerss.org:PMLS:9560					Andy Lamb		2						PRESENT				Glebocarcinus oregonensis					iNaturalist:429951								Glebocarcinus oregonensis							Animalia	Arthropoda	Malacostraca	Decapoda	Cancridae	Glebocarcinus	oregonensis		species		(Dana, 1852)
	imerss.org:PMLS:9561			Count: few		Andy Lamb								PRESENT				Scyra acutifrons					iNaturalist:47712								Scyra acutifrons							Animalia	Arthropoda	Malacostraca	Decapoda	Epialtidae	Scyra	acutifrons		species		Dana, 1851
	imerss.org:PMLS:9562					Andy Lamb		1						PRESENT				Lopholithodes mandtii					iNaturalist:459608								Lopholithodes mandtii							Animalia	Arthropoda	Malacostraca	Decapoda	Lithodidae	Lopholithodes	mandtii		species		J.F. Brandt, 1848
	imerss.org:PMLS:9563			Count: some		Andy Lamb								PRESENT				Pagurus beringanus					iNaturalist:362749								Pagurus beringanus							Animalia	Arthropoda	Malacostraca	Decapoda	Paguridae	Pagurus	beringanus		species		(Benedict, 1892)
	imerss.org:PMLS:9564					Andy Lamb		2						PRESENT				Elassochirus tenuimanus					iNaturalist:459569								Elassochirus tenuimanus							Animalia	Arthropoda	Malacostraca	Decapoda	Paguridae	Elassochirus	tenuimanus		species		(Dana, 1851)
	imerss.org:PMLS:9565			Count: some		Andy Lamb								PRESENT				Balanus nubilus					iNaturalist:49127								Balanus nubilus							Animalia	Arthropoda	Hexanauplia	Balanomorpha	Balanidae	Balanus	nubilus		species		Darwin, 1854
	imerss.org:PMLS:9680			Count: many		Andy Lamb								PRESENT				Pandalus danae					iNaturalist:154708								Pandalus danae							Animalia	Arthropoda	Malacostraca	Decapoda	Pandalidae	Pandalus	danae		species		Stimpson, 1857
	imerss.org:PMLS:9681					Andy Lamb		1						PRESENT				Rhinolithodes wosnessenskii					iNaturalist:459660								Rhinolithodes wosnessenskii							Animalia	Arthropoda	Malacostraca	Decapoda	Lithodidae	Rhinolithodes	wosnessenskii		species		J.F. Brandt, 1848
	imerss.org:PMLS:9682					Andy Lamb		2						PRESENT				Lopholithodes mandtii					iNaturalist:459608								Lopholithodes mandtii							Animalia	Arthropoda	Malacostraca	Decapoda	Lithodidae	Lopholithodes	mandtii		species		J.F. Brandt, 1848
	imerss.org:PMLS:9683			Count: few		Andy Lamb								PRESENT				Pagurus beringanus					iNaturalist:362749								Pagurus beringanus							Animalia	Arthropoda	Malacostraca	Decapoda	Paguridae	Pagurus	beringanus		species		(Benedict, 1892)
	imerss.org:PMLS:9684			Count: some		Andy Lamb								PRESENT				Balanus nubilus					iNaturalist:49127								Balanus nubilus							Animalia	Arthropoda	Hexanauplia	Balanomorpha	Balanidae	Balanus	nubilus		species		Darwin, 1854
	imerss.org:PMLS:9793					Andy Lamb		1						PRESENT				Ampithoe lacertosa					iNaturalist:260501								Ampithoe lacertosa							Animalia	Arthropoda	Malacostraca	Amphipoda	Ampithoidae	Ampithoe	lacertosa		species		Spence Bate, 1858
	imerss.org:PMLS:9794			Count: few		Andy Lamb								PRESENT				Heptacarpus kincaidi					iNaturalist:459524								Heptacarpus kincaidi							Animalia	Arthropoda	Malacostraca	Decapoda	Thoridae	Heptacarpus	kincaidi		species		(Rathbun, 1902)
	imerss.org:PMLS:9795					Andy Lamb		1						PRESENT				Pugettia gracilis					iNaturalist:130344								Pugettia gracilis							Animalia	Arthropoda	Malacostraca	Decapoda	Epialtidae	Pugettia	gracilis		species		Dana, 1851
	imerss.org:PMLS:9796			Count: some		Andy Lamb								PRESENT				Scyra acutifrons					iNaturalist:47712								Scyra acutifrons							Animalia	Arthropoda	Malacostraca	Decapoda	Epialtidae	Scyra	acutifrons		species		Dana, 1851
	imerss.org:PMLS:9797			Count: few		Andy Lamb								PRESENT				Rhinolithodes wosnessenskii					iNaturalist:459660								Rhinolithodes wosnessenskii							Animalia	Arthropoda	Malacostraca	Decapoda	Lithodidae	Rhinolithodes	wosnessenskii		species		J.F. Brandt, 1848
	imerss.org:PMLS:9798					Andy Lamb		1						PRESENT				Phyllolithodes papillosus					iNaturalist:424896								Phyllolithodes papillosus							Animalia	Arthropoda	Malacostraca	Decapoda	Lithodidae	Phyllolithodes	papillosus		species		J.F. Brandt, 1848
	imerss.org:PMLS:9799					Andy Lamb		2						PRESENT				Lopholithodes mandtii					iNaturalist:459608								Lopholithodes mandtii							Animalia	Arthropoda	Malacostraca	Decapoda	Lithodidae	Lopholithodes	mandtii		species		J.F. Brandt, 1848
	imerss.org:PMLS:9800			Count: some		Andy Lamb								PRESENT				Pagurus caurinus					iNaturalist:180026								Pagurus caurinus							Animalia	Arthropoda	Malacostraca	Decapoda	Paguridae	Pagurus	caurinus		species		Hart, 1971
	imerss.org:PMLS:9801			Count: many		Andy Lamb								PRESENT				Pagurus beringanus					iNaturalist:362749								Pagurus beringanus							Animalia	Arthropoda	Malacostraca	Decapoda	Paguridae	Pagurus	beringanus		species		(Benedict, 1892)
	imerss.org:PMLS:9802			Count: few		Andy Lamb								PRESENT				Elassochirus tenuimanus					iNaturalist:459569								Elassochirus tenuimanus							Animalia	Arthropoda	Malacostraca	Decapoda	Paguridae	Elassochirus	tenuimanus		species		(Dana, 1851)
	imerss.org:PMLS:9803			Count: very abundant		Andy Lamb								PRESENT				Balanus glandula / Balanus crenatus					iNaturalist:81610								Balanus glandula							Animalia	Arthropoda	Hexanauplia	Balanomorpha	Balanidae	Balanus	glandula		species		Darwin, 1854
	imerss.org:PMLS:9804			Count: some		Andy Lamb								PRESENT				Balanus nubilus					iNaturalist:49127								Balanus nubilus							Animalia	Arthropoda	Hexanauplia	Balanomorpha	Balanidae	Balanus	nubilus		species		Darwin, 1854
	imerss.org:PMLS:9917			Count: few		Andy Lamb								PRESENT				Scyra acutifrons					iNaturalist:47712								Scyra acutifrons							Animalia	Arthropoda	Malacostraca	Decapoda	Epialtidae	Scyra	acutifrons		species		Dana, 1851
	imerss.org:PMLS:9918					Andy Lamb		2						PRESENT				Lopholithodes mandtii					iNaturalist:459608								Lopholithodes mandtii							Animalia	Arthropoda	Malacostraca	Decapoda	Lithodidae	Lopholithodes	mandtii		species		J.F. Brandt, 1848
	imerss.org:PMLS:9919			Count: some		Andy Lamb								PRESENT				Pagurus caurinus					iNaturalist:180026								Pagurus caurinus							Animalia	Arthropoda	Malacostraca	Decapoda	Paguridae	Pagurus	caurinus		species		Hart, 1971
	imerss.org:PMLS:9920			Count: some		Andy Lamb								PRESENT				Pagurus beringanus					iNaturalist:362749								Pagurus beringanus							Animalia	Arthropoda	Malacostraca	Decapoda	Paguridae	Pagurus	beringanus		species		(Benedict, 1892)
	imerss.org:PMLS:9921			Count: many		Andy Lamb								PRESENT				Balanus nubilus					iNaturalist:49127								Balanus nubilus							Animalia	Arthropoda	Hexanauplia	Balanomorpha	Balanidae	Balanus	nubilus		species		Darwin, 1854
	imerss.org:PMLS:10015			Count: few		Andy Lamb								PRESENT				Pugettia gracilis					iNaturalist:130344								Pugettia gracilis							Animalia	Arthropoda	Malacostraca	Decapoda	Epialtidae	Pugettia	gracilis		species		Dana, 1851
	imerss.org:PMLS:10016			Count: some		Andy Lamb								PRESENT				Scyra acutifrons					iNaturalist:47712								Scyra acutifrons							Animalia	Arthropoda	Malacostraca	Decapoda	Epialtidae	Scyra	acutifrons		species		Dana, 1851
	imerss.org:PMLS:10017			Count: few		Andy Lamb								PRESENT				Rhinolithodes wosnessenskii					iNaturalist:459660								Rhinolithodes wosnessenskii							Animalia	Arthropoda	Malacostraca	Decapoda	Lithodidae	Rhinolithodes	wosnessenskii		species		J.F. Brandt, 1848
	imerss.org:PMLS:10018			Count: few		Andy Lamb								PRESENT				Lopholithodes mandtii					iNaturalist:459608								Lopholithodes mandtii							Animalia	Arthropoda	Malacostraca	Decapoda	Lithodidae	Lopholithodes	mandtii		species		J.F. Brandt, 1848
	imerss.org:PMLS:10019					Andy Lamb		1						PRESENT				Cryptolithodes typicus					iNaturalist:53845								Cryptolithodes typicus							Animalia	Arthropoda	Malacostraca	Decapoda	Lithodidae	Cryptolithodes	typicus		species		J.F. Brandt, 1848
	imerss.org:PMLS:10020			Count: few		Andy Lamb								PRESENT				Pagurus caurinus					iNaturalist:180026								Pagurus caurinus							Animalia	Arthropoda	Malacostraca	Decapoda	Paguridae	Pagurus	caurinus		species		Hart, 1971
	imerss.org:PMLS:10021			Count: very many		Andy Lamb								PRESENT				Pagurus beringanus					iNaturalist:362749								Pagurus beringanus							Animalia	Arthropoda	Malacostraca	Decapoda	Paguridae	Pagurus	beringanus		species		(Benedict, 1892)
	imerss.org:PMLS:10022			Count: few		Andy Lamb								PRESENT				Elassochirus tenuimanus					iNaturalist:459569								Elassochirus tenuimanus							Animalia	Arthropoda	Malacostraca	Decapoda	Paguridae	Elassochirus	tenuimanus		species		(Dana, 1851)
	imerss.org:PMLS:10023			Count: some		Andy Lamb								PRESENT				Balanus nubilus					iNaturalist:49127								Balanus nubilus							Animalia	Arthropoda	Hexanauplia	Balanomorpha	Balanidae	Balanus	nubilus		species		Darwin, 1854
	imerss.org:PMLS:10120			Count: some		Andy Lamb								PRESENT				Scyra acutifrons					iNaturalist:47712								Scyra acutifrons							Animalia	Arthropoda	Malacostraca	Decapoda	Epialtidae	Scyra	acutifrons		species		Dana, 1851
	imerss.org:PMLS:10121			Count: few		Andy Lamb								PRESENT				Rhinolithodes wosnessenskii					iNaturalist:459660								Rhinolithodes wosnessenskii							Animalia	Arthropoda	Malacostraca	Decapoda	Lithodidae	Rhinolithodes	wosnessenskii		species		J.F. Brandt, 1848
	imerss.org:PMLS:10122			Count: few		Andy Lamb								PRESENT				Lopholithodes mandtii					iNaturalist:459608								Lopholithodes mandtii							Animalia	Arthropoda	Malacostraca	Decapoda	Lithodidae	Lopholithodes	mandtii		species		J.F. Brandt, 1848
	imerss.org:PMLS:10123			Count: some		Andy Lamb								PRESENT				Pagurus beringanus					iNaturalist:362749								Pagurus beringanus							Animalia	Arthropoda	Malacostraca	Decapoda	Paguridae	Pagurus	beringanus		species		(Benedict, 1892)
	imerss.org:PMLS:10124			Count: few		Andy Lamb								PRESENT				Elassochirus tenuimanus					iNaturalist:459569								Elassochirus tenuimanus							Animalia	Arthropoda	Malacostraca	Decapoda	Paguridae	Elassochirus	tenuimanus		species		(Dana, 1851)
	imerss.org:PMLS:10125			Count: some		Andy Lamb								PRESENT				Balanus nubilus					iNaturalist:49127								Balanus nubilus							Animalia	Arthropoda	Hexanauplia	Balanomorpha	Balanidae	Balanus	nubilus		species		Darwin, 1854
	imerss.org:PMLS:10211			Count: some		Andy Lamb								PRESENT				Glebocarcinus oregonensis					iNaturalist:429951								Glebocarcinus oregonensis							Animalia	Arthropoda	Malacostraca	Decapoda	Cancridae	Glebocarcinus	oregonensis		species		(Dana, 1852)
	imerss.org:PMLS:10212			Count: few		Andy Lamb								PRESENT				Pugettia gracilis					iNaturalist:130344								Pugettia gracilis							Animalia	Arthropoda	Malacostraca	Decapoda	Epialtidae	Pugettia	gracilis		species		Dana, 1851
	imerss.org:PMLS:10213			Count: some		Andy Lamb								PRESENT				Scyra acutifrons					iNaturalist:47712								Scyra acutifrons							Animalia	Arthropoda	Malacostraca	Decapoda	Epialtidae	Scyra	acutifrons		species		Dana, 1851
	imerss.org:PMLS:10214			Count: very many		Andy Lamb								PRESENT				Pagurus beringanus					iNaturalist:362749								Pagurus beringanus							Animalia	Arthropoda	Malacostraca	Decapoda	Paguridae	Pagurus	beringanus		species		(Benedict, 1892)
	imerss.org:PMLS:10215			Count: very abundant		Andy Lamb								PRESENT				Balanus nubilus					iNaturalist:49127								Balanus nubilus							Animalia	Arthropoda	Hexanauplia	Balanomorpha	Balanidae	Balanus	nubilus		species		Darwin, 1854
	imerss.org:PMLS:10280			Count: few		Andy Lamb								PRESENT				Scyra acutifrons					iNaturalist:47712								Scyra acutifrons							Animalia	Arthropoda	Malacostraca	Decapoda	Epialtidae	Scyra	acutifrons		species		Dana, 1851
	imerss.org:PMLS:10281			Count: few		Andy Lamb								PRESENT				Pagurus beringanus					iNaturalist:362749								Pagurus beringanus							Animalia	Arthropoda	Malacostraca	Decapoda	Paguridae	Pagurus	beringanus		species		(Benedict, 1892)
	imerss.org:PMLS:10282			Count: few		Andy Lamb								PRESENT				Balanus nubilus					iNaturalist:49127								Balanus nubilus							Animalia	Arthropoda	Hexanauplia	Balanomorpha	Balanidae	Balanus	nubilus		species		Darwin, 1854
	imerss.org:PMLS:10345			Count: few		Andy Lamb								PRESENT				Heptacarpus kincaidi					iNaturalist:459524								Heptacarpus kincaidi							Animalia	Arthropoda	Malacostraca	Decapoda	Thoridae	Heptacarpus	kincaidi		species		(Rathbun, 1902)
	imerss.org:PMLS:10346			Count: some		Andy Lamb								PRESENT				Scyra acutifrons					iNaturalist:47712								Scyra acutifrons							Animalia	Arthropoda	Malacostraca	Decapoda	Epialtidae	Scyra	acutifrons		species		Dana, 1851
	imerss.org:PMLS:10347					Andy Lamb								PRESENT				Rhinolithodes wosnessenskii					iNaturalist:459660								Rhinolithodes wosnessenskii							Animalia	Arthropoda	Malacostraca	Decapoda	Lithodidae	Rhinolithodes	wosnessenskii		species		J.F. Brandt, 1848
	imerss.org:PMLS:10348					Andy Lamb		1						PRESENT				Phyllolithodes papillosus					iNaturalist:424896								Phyllolithodes papillosus							Animalia	Arthropoda	Malacostraca	Decapoda	Lithodidae	Phyllolithodes	papillosus		species		J.F. Brandt, 1848
	imerss.org:PMLS:10349					Andy Lamb		2						PRESENT				Lopholithodes mandtii					iNaturalist:459608								Lopholithodes mandtii							Animalia	Arthropoda	Malacostraca	Decapoda	Lithodidae	Lopholithodes	mandtii		species		J.F. Brandt, 1848
	imerss.org:PMLS:10350			Count: some		Andy Lamb								PRESENT				Pagurus samuelis					iNaturalist:49095								Pagurus samuelis							Animalia	Arthropoda	Malacostraca	Decapoda	Paguridae	Pagurus	samuelis		species		(Stimpson, 1857)
	imerss.org:PMLS:10351			Count: many		Andy Lamb								PRESENT				Pagurus beringanus					iNaturalist:362749								Pagurus beringanus							Animalia	Arthropoda	Malacostraca	Decapoda	Paguridae	Pagurus	beringanus		species		(Benedict, 1892)
	imerss.org:PMLS:10352			Count: few		Andy Lamb								PRESENT				Elassochirus tenuimanus					iNaturalist:459569								Elassochirus tenuimanus							Animalia	Arthropoda	Malacostraca	Decapoda	Paguridae	Elassochirus	tenuimanus		species		(Dana, 1851)
	imerss.org:PMLS:10353			Count: abundant		Andy Lamb								PRESENT				Balanus glandula / Balanus crenatus					iNaturalist:81610								Balanus glandula							Animalia	Arthropoda	Hexanauplia	Balanomorpha	Balanidae	Balanus	glandula		species		Darwin, 1854
	imerss.org:PMLS:10354			Count: some		Andy Lamb								PRESENT				Balanus nubilus					iNaturalist:49127								Balanus nubilus							Animalia	Arthropoda	Hexanauplia	Balanomorpha	Balanidae	Balanus	nubilus		species		Darwin, 1854
	imerss.org:PMLS:10441					Andy Lamb		3						PRESENT				Rhinolithodes wosnessenskii					iNaturalist:459660								Rhinolithodes wosnessenskii							Animalia	Arthropoda	Malacostraca	Decapoda	Lithodidae	Rhinolithodes	wosnessenskii		species		J.F. Brandt, 1848
	imerss.org:PMLS:10442			Count: few		Andy Lamb								PRESENT				Pagurus beringanus					iNaturalist:362749								Pagurus beringanus							Animalia	Arthropoda	Malacostraca	Decapoda	Paguridae	Pagurus	beringanus		species		(Benedict, 1892)
	imerss.org:PMLS:10443			Count: some		Andy Lamb								PRESENT				Balanus nubilus					iNaturalist:49127								Balanus nubilus							Animalia	Arthropoda	Hexanauplia	Balanomorpha	Balanidae	Balanus	nubilus		species		Darwin, 1854
	imerss.org:PMLS:10513					Andy Lamb		1						PRESENT				Pugettia producta					iNaturalist:49723								Pugettia producta							Animalia	Arthropoda	Malacostraca	Decapoda	Epialtidae	Pugettia	producta		species		(Randall, 1840)
	imerss.org:PMLS:10514					Andy Lamb		2						PRESENT				Scyra acutifrons					iNaturalist:47712								Scyra acutifrons							Animalia	Arthropoda	Malacostraca	Decapoda	Epialtidae	Scyra	acutifrons		species		Dana, 1851
	imerss.org:PMLS:10606			Count: few		Andy Lamb								PRESENT				Scyra acutifrons					iNaturalist:47712								Scyra acutifrons							Animalia	Arthropoda	Malacostraca	Decapoda	Epialtidae	Scyra	acutifrons		species		Dana, 1851
	imerss.org:PMLS:10607			Count: few		Andy Lamb								PRESENT				Pagurus caurinus					iNaturalist:180026								Pagurus caurinus							Animalia	Arthropoda	Malacostraca	Decapoda	Paguridae	Pagurus	caurinus		species		Hart, 1971
	imerss.org:PMLS:10608			Count: some		Andy Lamb								PRESENT				Pagurus beringanus					iNaturalist:362749								Pagurus beringanus							Animalia	Arthropoda	Malacostraca	Decapoda	Paguridae	Pagurus	beringanus		species		(Benedict, 1892)
	imerss.org:PMLS:10609			Count: few		Andy Lamb								PRESENT				Elassochirus tenuimanus					iNaturalist:459569								Elassochirus tenuimanus							Animalia	Arthropoda	Malacostraca	Decapoda	Paguridae	Elassochirus	tenuimanus		species		(Dana, 1851)
	imerss.org:PMLS:10610			Count: few		Andy Lamb								PRESENT				Balanus nubilus					iNaturalist:49127								Balanus nubilus							Animalia	Arthropoda	Hexanauplia	Balanomorpha	Balanidae	Balanus	nubilus		species		Darwin, 1854
	imerss.org:PMLS:10710			Count: few		Andy Lamb								PRESENT				Heptacarpus stylus					iNaturalist:458674								Heptacarpus stylus							Animalia	Arthropoda	Malacostraca	Decapoda	Thoridae	Heptacarpus	stylus		species		(Stimpson, 1864)
	imerss.org:PMLS:10711					Andy Lamb		3						PRESENT				Pandalus danae					iNaturalist:154708								Pandalus danae							Animalia	Arthropoda	Malacostraca	Decapoda	Pandalidae	Pandalus	danae		species		Stimpson, 1857
	imerss.org:PMLS:10712			Count: some		Andy Lamb								PRESENT				Scyra acutifrons					iNaturalist:47712								Scyra acutifrons							Animalia	Arthropoda	Malacostraca	Decapoda	Epialtidae	Scyra	acutifrons		species		Dana, 1851
	imerss.org:PMLS:10713					Andy Lamb		1						PRESENT				Chorilia longipes					iNaturalist:459559								Chorilia longipes							Animalia	Arthropoda	Malacostraca	Decapoda	Epialtidae	Chorilia	longipes		species		Dana, 1851
	imerss.org:PMLS:10714			Count: pair		Andy Lamb								PRESENT				Rhinolithodes wosnessenskii					iNaturalist:459660								Rhinolithodes wosnessenskii							Animalia	Arthropoda	Malacostraca	Decapoda	Lithodidae	Rhinolithodes	wosnessenskii		species		J.F. Brandt, 1848
	imerss.org:PMLS:10715					Andy Lamb		1						PRESENT				Placetron wosnessenskii					iNaturalist:459657								Placetron wosnessenskii							Animalia	Arthropoda	Malacostraca	Decapoda	Hapalogastridae	Placetron	wosnessenskii		species		Schalfeew, 1892
	imerss.org:PMLS:10716			Count: many		Andy Lamb								PRESENT				Pagurus beringanus					iNaturalist:362749								Pagurus beringanus							Animalia	Arthropoda	Malacostraca	Decapoda	Paguridae	Pagurus	beringanus		species		(Benedict, 1892)
	imerss.org:PMLS:10717					Andy Lamb		1						PRESENT				Elassochirus gilli					iNaturalist:459568								Elassochirus gilli							Animalia	Arthropoda	Malacostraca	Decapoda	Paguridae	Elassochirus	gilli		species		(Benedict, 1892)
	imerss.org:PMLS:10718			Count: few		Andy Lamb								PRESENT				Elassochirus tenuimanus					iNaturalist:459569								Elassochirus tenuimanus							Animalia	Arthropoda	Malacostraca	Decapoda	Paguridae	Elassochirus	tenuimanus		species		(Dana, 1851)
	imerss.org:PMLS:10719			Count: some		Andy Lamb								PRESENT				Balanus glandula / Balanus crenatus					iNaturalist:81610								Balanus glandula							Animalia	Arthropoda	Hexanauplia	Balanomorpha	Balanidae	Balanus	glandula		species		Darwin, 1854
	imerss.org:PMLS:10720			Count: some		Andy Lamb								PRESENT				Balanus nubilus					iNaturalist:49127								Balanus nubilus							Animalia	Arthropoda	Hexanauplia	Balanomorpha	Balanidae	Balanus	nubilus		species		Darwin, 1854
	imerss.org:PMLS:10882			Count: some		Andy Lamb								PRESENT				Pandalus danae					iNaturalist:154708								Pandalus danae							Animalia	Arthropoda	Malacostraca	Decapoda	Pandalidae	Pandalus	danae		species		Stimpson, 1857
	imerss.org:PMLS:10883			Count: some		Andy Lamb								PRESENT				Scyra acutifrons					iNaturalist:47712								Scyra acutifrons							Animalia	Arthropoda	Malacostraca	Decapoda	Epialtidae	Scyra	acutifrons		species		Dana, 1851
	imerss.org:PMLS:10884			Count: few		Andy Lamb								PRESENT				Rhinolithodes wosnessenskii					iNaturalist:459660								Rhinolithodes wosnessenskii							Animalia	Arthropoda	Malacostraca	Decapoda	Lithodidae	Rhinolithodes	wosnessenskii		species		J.F. Brandt, 1848
	imerss.org:PMLS:10885			Count: few		Andy Lamb								PRESENT				Lopholithodes mandtii					iNaturalist:459608								Lopholithodes mandtii							Animalia	Arthropoda	Malacostraca	Decapoda	Lithodidae	Lopholithodes	mandtii		species		J.F. Brandt, 1848
	imerss.org:PMLS:10886					Andy Lamb		1						PRESENT				Placetron wosnessenskii					iNaturalist:459657								Placetron wosnessenskii							Animalia	Arthropoda	Malacostraca	Decapoda	Hapalogastridae	Placetron	wosnessenskii		species		Schalfeew, 1892
	imerss.org:PMLS:10887			Count: some		Andy Lamb								PRESENT				Pagurus caurinus					iNaturalist:180026								Pagurus caurinus							Animalia	Arthropoda	Malacostraca	Decapoda	Paguridae	Pagurus	caurinus		species		Hart, 1971
	imerss.org:PMLS:10888			Count: many		Andy Lamb								PRESENT				Pagurus beringanus					iNaturalist:362749								Pagurus beringanus							Animalia	Arthropoda	Malacostraca	Decapoda	Paguridae	Pagurus	beringanus		species		(Benedict, 1892)
	imerss.org:PMLS:10889			Count: some		Andy Lamb								PRESENT				Elassochirus tenuimanus					iNaturalist:459569								Elassochirus tenuimanus							Animalia	Arthropoda	Malacostraca	Decapoda	Paguridae	Elassochirus	tenuimanus		species		(Dana, 1851)
	imerss.org:PMLS:10890			Count: many		Andy Lamb								PRESENT				Balanus glandula / Balanus crenatus					iNaturalist:81610								Balanus glandula							Animalia	Arthropoda	Hexanauplia	Balanomorpha	Balanidae	Balanus	glandula		species		Darwin, 1854
	imerss.org:PMLS:10891			Count: very many		Andy Lamb								PRESENT				Balanus nubilus					iNaturalist:49127								Balanus nubilus							Animalia	Arthropoda	Hexanauplia	Balanomorpha	Balanidae	Balanus	nubilus		species		Darwin, 1854
	imerss.org:PMLS:11038					Andy Lamb		2						PRESENT				Glebocarcinus oregonensis					iNaturalist:429951								Glebocarcinus oregonensis							Animalia	Arthropoda	Malacostraca	Decapoda	Cancridae	Glebocarcinus	oregonensis		species		(Dana, 1852)
	imerss.org:PMLS:11039			Count: few		Andy Lamb								PRESENT				Scyra acutifrons					iNaturalist:47712								Scyra acutifrons							Animalia	Arthropoda	Malacostraca	Decapoda	Epialtidae	Scyra	acutifrons		species		Dana, 1851
	imerss.org:PMLS:11040					Andy Lamb		1						PRESENT				Rhinolithodes wosnessenskii					iNaturalist:459660								Rhinolithodes wosnessenskii							Animalia	Arthropoda	Malacostraca	Decapoda	Lithodidae	Rhinolithodes	wosnessenskii		species		J.F. Brandt, 1848
	imerss.org:PMLS:11041					Andy Lamb		2						PRESENT				Lopholithodes mandtii					iNaturalist:459608								Lopholithodes mandtii							Animalia	Arthropoda	Malacostraca	Decapoda	Lithodidae	Lopholithodes	mandtii		species		J.F. Brandt, 1848
	imerss.org:PMLS:11042			Count: some		Andy Lamb								PRESENT				Pagurus beringanus					iNaturalist:362749								Pagurus beringanus							Animalia	Arthropoda	Malacostraca	Decapoda	Paguridae	Pagurus	beringanus		species		(Benedict, 1892)
	imerss.org:PMLS:11043			Count: few		Andy Lamb								PRESENT				Elassochirus tenuimanus					iNaturalist:459569								Elassochirus tenuimanus							Animalia	Arthropoda	Malacostraca	Decapoda	Paguridae	Elassochirus	tenuimanus		species		(Dana, 1851)
	imerss.org:PMLS:11044			Count: very many		Andy Lamb								PRESENT				Balanus nubilus					iNaturalist:49127								Balanus nubilus							Animalia	Arthropoda	Hexanauplia	Balanomorpha	Balanidae	Balanus	nubilus		species		Darwin, 1854
	imerss.org:PMLS:11141					Andy Lamb		1						PRESENT				Lopholithodes mandtii					iNaturalist:459608								Lopholithodes mandtii							Animalia	Arthropoda	Malacostraca	Decapoda	Lithodidae	Lopholithodes	mandtii		species		J.F. Brandt, 1848
	imerss.org:PMLS:11142			Count: some		Andy Lamb								PRESENT				Pagurus beringanus					iNaturalist:362749								Pagurus beringanus							Animalia	Arthropoda	Malacostraca	Decapoda	Paguridae	Pagurus	beringanus		species		(Benedict, 1892)
	imerss.org:PMLS:11143			Count: very many		Andy Lamb								PRESENT				Balanus nubilus					iNaturalist:49127								Balanus nubilus							Animalia	Arthropoda	Hexanauplia	Balanomorpha	Balanidae	Balanus	nubilus		species		Darwin, 1854
	imerss.org:PMLS:11219			Count: few		Andy Lamb								PRESENT				Pandalus danae					iNaturalist:154708								Pandalus danae							Animalia	Arthropoda	Malacostraca	Decapoda	Pandalidae	Pandalus	danae		species		Stimpson, 1857
	imerss.org:PMLS:11220			Count: some		Andy Lamb								PRESENT				Cancer productus					iNaturalist:47826								Cancer productus							Animalia	Arthropoda	Malacostraca	Decapoda	Cancridae	Cancer	productus		species		Randall, 1840
	imerss.org:PMLS:11221			Count: few		Andy Lamb								PRESENT				Scyra acutifrons					iNaturalist:47712								Scyra acutifrons							Animalia	Arthropoda	Malacostraca	Decapoda	Epialtidae	Scyra	acutifrons		species		Dana, 1851
	imerss.org:PMLS:11222					Andy Lamb		1						PRESENT				Rhinolithodes wosnessenskii					iNaturalist:459660								Rhinolithodes wosnessenskii							Animalia	Arthropoda	Malacostraca	Decapoda	Lithodidae	Rhinolithodes	wosnessenskii		species		J.F. Brandt, 1848
	imerss.org:PMLS:11223			Count: some		Andy Lamb								PRESENT				Pagurus beringanus					iNaturalist:362749								Pagurus beringanus							Animalia	Arthropoda	Malacostraca	Decapoda	Paguridae	Pagurus	beringanus		species		(Benedict, 1892)
	imerss.org:PMLS:11224			Count: few		Andy Lamb								PRESENT				Elassochirus tenuimanus					iNaturalist:459569								Elassochirus tenuimanus							Animalia	Arthropoda	Malacostraca	Decapoda	Paguridae	Elassochirus	tenuimanus		species		(Dana, 1851)
	imerss.org:PMLS:11225			Count: some		Andy Lamb								PRESENT				Balanus nubilus					iNaturalist:49127								Balanus nubilus							Animalia	Arthropoda	Hexanauplia	Balanomorpha	Balanidae	Balanus	nubilus		species		Darwin, 1854
	imerss.org:PMLS:11329			Count: some		Andy Lamb								PRESENT				Heptacarpus kincaidi					iNaturalist:459524								Heptacarpus kincaidi							Animalia	Arthropoda	Malacostraca	Decapoda	Thoridae	Heptacarpus	kincaidi		species		(Rathbun, 1902)
	imerss.org:PMLS:11330			Count: few		Andy Lamb								PRESENT				Lebbeus grandimanus					iNaturalist:459598								Lebbeus grandimanus							Animalia	Arthropoda	Malacostraca	Decapoda	Thoridae	Lebbeus	grandimanus		species		(Bražnikov, 1907)
	imerss.org:PMLS:11331			Count: few		Andy Lamb								PRESENT				Lebbeus eludus					iNaturalist:459480								Lebbeus eludus							Animalia	Arthropoda	Malacostraca	Decapoda	Thoridae	Lebbeus	eludus		species		Jensen, 2006
	imerss.org:PMLS:11332			Count: some		Andy Lamb								PRESENT				Pandalus danae					iNaturalist:154708								Pandalus danae							Animalia	Arthropoda	Malacostraca	Decapoda	Pandalidae	Pandalus	danae		species		Stimpson, 1857
	imerss.org:PMLS:11333			Count: some		Andy Lamb								PRESENT				Pandalus stenolepis					iNaturalist:459645								Pandalus stenolepis							Animalia	Arthropoda	Malacostraca	Decapoda	Pandalidae	Pandalus	stenolepis		species		Rathbun, 1902
	imerss.org:PMLS:11334					Andy Lamb		2						PRESENT				Pugettia gracilis					iNaturalist:130344								Pugettia gracilis							Animalia	Arthropoda	Malacostraca	Decapoda	Epialtidae	Pugettia	gracilis		species		Dana, 1851
	imerss.org:PMLS:11335			Count: very many		Andy Lamb								PRESENT				Scyra acutifrons					iNaturalist:47712								Scyra acutifrons							Animalia	Arthropoda	Malacostraca	Decapoda	Epialtidae	Scyra	acutifrons		species		Dana, 1851
	imerss.org:PMLS:11336			Count: few		Andy Lamb								PRESENT				Oregonia gracilis					iNaturalist:84267								Oregonia gracilis							Animalia	Arthropoda	Malacostraca	Decapoda	Oregoniidae	Oregonia	gracilis		species		Dana, 1851
	imerss.org:PMLS:11337			Count: few		Andy Lamb								PRESENT				Rhinolithodes wosnessenskii					iNaturalist:459660								Rhinolithodes wosnessenskii							Animalia	Arthropoda	Malacostraca	Decapoda	Lithodidae	Rhinolithodes	wosnessenskii		species		J.F. Brandt, 1848
	imerss.org:PMLS:11338					Andy Lamb		2						PRESENT				Lopholithodes mandtii					iNaturalist:459608								Lopholithodes mandtii							Animalia	Arthropoda	Malacostraca	Decapoda	Lithodidae	Lopholithodes	mandtii		species		J.F. Brandt, 1848
	imerss.org:PMLS:11339					Andy Lamb		1						PRESENT				Cryptolithodes typicus					iNaturalist:53845								Cryptolithodes typicus							Animalia	Arthropoda	Malacostraca	Decapoda	Lithodidae	Cryptolithodes	typicus		species		J.F. Brandt, 1848
	imerss.org:PMLS:11340			Count: some		Andy Lamb								PRESENT				Pagurus caurinus					iNaturalist:180026								Pagurus caurinus							Animalia	Arthropoda	Malacostraca	Decapoda	Paguridae	Pagurus	caurinus		species		Hart, 1971
	imerss.org:PMLS:11341			Count: very abundant		Andy Lamb								PRESENT				Pagurus beringanus					iNaturalist:362749								Pagurus beringanus							Animalia	Arthropoda	Malacostraca	Decapoda	Paguridae	Pagurus	beringanus		species		(Benedict, 1892)
	imerss.org:PMLS:11342			Count: some		Andy Lamb								PRESENT				Elassochirus tenuimanus					iNaturalist:459569								Elassochirus tenuimanus							Animalia	Arthropoda	Malacostraca	Decapoda	Paguridae	Elassochirus	tenuimanus		species		(Dana, 1851)
	imerss.org:PMLS:11343			Count: abundant		Andy Lamb								PRESENT				Balanus glandula / Balanus crenatus					iNaturalist:81610								Balanus glandula							Animalia	Arthropoda	Hexanauplia	Balanomorpha	Balanidae	Balanus	glandula		species		Darwin, 1854
	imerss.org:PMLS:11344			Count: many		Andy Lamb								PRESENT				Balanus nubilus					iNaturalist:49127								Balanus nubilus							Animalia	Arthropoda	Hexanauplia	Balanomorpha	Balanidae	Balanus	nubilus		species		Darwin, 1854
	imerss.org:PMLS:11447			Count: few		Andy Lamb								PRESENT				Pandalus danae					iNaturalist:154708								Pandalus danae							Animalia	Arthropoda	Malacostraca	Decapoda	Pandalidae	Pandalus	danae		species		Stimpson, 1857
	imerss.org:PMLS:11448					Andy Lamb		2						PRESENT				Glebocarcinus oregonensis					iNaturalist:429951								Glebocarcinus oregonensis							Animalia	Arthropoda	Malacostraca	Decapoda	Cancridae	Glebocarcinus	oregonensis		species		(Dana, 1852)
	imerss.org:PMLS:11449			Count: some		Andy Lamb								PRESENT				Scyra acutifrons					iNaturalist:47712								Scyra acutifrons							Animalia	Arthropoda	Malacostraca	Decapoda	Epialtidae	Scyra	acutifrons		species		Dana, 1851
	imerss.org:PMLS:11450			Count: few		Andy Lamb								PRESENT				Oregonia gracilis					iNaturalist:84267								Oregonia gracilis							Animalia	Arthropoda	Malacostraca	Decapoda	Oregoniidae	Oregonia	gracilis		species		Dana, 1851
	imerss.org:PMLS:11451					Andy Lamb		1						PRESENT				Phyllolithodes papillosus					iNaturalist:424896								Phyllolithodes papillosus							Animalia	Arthropoda	Malacostraca	Decapoda	Lithodidae	Phyllolithodes	papillosus		species		J.F. Brandt, 1848
	imerss.org:PMLS:11452			Count: some		Andy Lamb								PRESENT				Pagurus beringanus					iNaturalist:362749								Pagurus beringanus							Animalia	Arthropoda	Malacostraca	Decapoda	Paguridae	Pagurus	beringanus		species		(Benedict, 1892)
	imerss.org:PMLS:11453			Count: few		Andy Lamb								PRESENT				Elassochirus tenuimanus					iNaturalist:459569								Elassochirus tenuimanus							Animalia	Arthropoda	Malacostraca	Decapoda	Paguridae	Elassochirus	tenuimanus		species		(Dana, 1851)
	imerss.org:PMLS:11454			Count: very many		Andy Lamb								PRESENT				Balanus glandula / Balanus crenatus					iNaturalist:81610								Balanus glandula							Animalia	Arthropoda	Hexanauplia	Balanomorpha	Balanidae	Balanus	glandula		species		Darwin, 1854
	imerss.org:PMLS:11455			Count: many		Andy Lamb								PRESENT				Balanus nubilus					iNaturalist:49127								Balanus nubilus							Animalia	Arthropoda	Hexanauplia	Balanomorpha	Balanidae	Balanus	nubilus		species		Darwin, 1854
	imerss.org:PMLS:11540			Count: few		Andy Lamb								PRESENT				Pandalus danae					iNaturalist:154708								Pandalus danae							Animalia	Arthropoda	Malacostraca	Decapoda	Pandalidae	Pandalus	danae		species		Stimpson, 1857
	imerss.org:PMLS:11541			Count: many		Andy Lamb								PRESENT				Pandalus stenolepis					iNaturalist:459645								Pandalus stenolepis							Animalia	Arthropoda	Malacostraca	Decapoda	Pandalidae	Pandalus	stenolepis		species		Rathbun, 1902
	imerss.org:PMLS:11542			Count: few		Andy Lamb								PRESENT				Scyra acutifrons					iNaturalist:47712								Scyra acutifrons							Animalia	Arthropoda	Malacostraca	Decapoda	Epialtidae	Scyra	acutifrons		species		Dana, 1851
	imerss.org:PMLS:11543			Count: some		Andy Lamb								PRESENT				Pagurus beringanus					iNaturalist:362749								Pagurus beringanus							Animalia	Arthropoda	Malacostraca	Decapoda	Paguridae	Pagurus	beringanus		species		(Benedict, 1892)
	imerss.org:PMLS:11544			Count: some		Andy Lamb								PRESENT				Balanus nubilus					iNaturalist:49127								Balanus nubilus							Animalia	Arthropoda	Hexanauplia	Balanomorpha	Balanidae	Balanus	nubilus		species		Darwin, 1854
	imerss.org:PMLS:11643			Count: few		Andy Lamb								PRESENT				Pandalus danae					iNaturalist:154708								Pandalus danae							Animalia	Arthropoda	Malacostraca	Decapoda	Pandalidae	Pandalus	danae		species		Stimpson, 1857
	imerss.org:PMLS:11644			Count: few		Andy Lamb								PRESENT				Scyra acutifrons					iNaturalist:47712								Scyra acutifrons							Animalia	Arthropoda	Malacostraca	Decapoda	Epialtidae	Scyra	acutifrons		species		Dana, 1851
	imerss.org:PMLS:11645			Count: few		Andy Lamb								PRESENT				Oregonia gracilis					iNaturalist:84267								Oregonia gracilis							Animalia	Arthropoda	Malacostraca	Decapoda	Oregoniidae	Oregonia	gracilis		species		Dana, 1851
	imerss.org:PMLS:11646			Count: few		Andy Lamb								PRESENT				Pagurus caurinus					iNaturalist:180026								Pagurus caurinus							Animalia	Arthropoda	Malacostraca	Decapoda	Paguridae	Pagurus	caurinus		species		Hart, 1971
	imerss.org:PMLS:11647			Count: abundant		Andy Lamb								PRESENT				Balanus glandula / Balanus crenatus					iNaturalist:81610								Balanus glandula							Animalia	Arthropoda	Hexanauplia	Balanomorpha	Balanidae	Balanus	glandula		species		Darwin, 1854
	imerss.org:PMLS:11648			Count: some		Andy Lamb								PRESENT				Balanus nubilus					iNaturalist:49127								Balanus nubilus							Animalia	Arthropoda	Hexanauplia	Balanomorpha	Balanidae	Balanus	nubilus		species		Darwin, 1854
	imerss.org:PMLS:11739			Count: many		Andy Lamb								PRESENT				Heptacarpus kincaidi					iNaturalist:459524								Heptacarpus kincaidi							Animalia	Arthropoda	Malacostraca	Decapoda	Thoridae	Heptacarpus	kincaidi		species		(Rathbun, 1902)
	imerss.org:PMLS:11740			Count: few		Andy Lamb								PRESENT				Pandalus danae					iNaturalist:154708								Pandalus danae							Animalia	Arthropoda	Malacostraca	Decapoda	Pandalidae	Pandalus	danae		species		Stimpson, 1857
	imerss.org:PMLS:11741			Count: few		Andy Lamb								PRESENT				Pandalus stenolepis					iNaturalist:459645								Pandalus stenolepis							Animalia	Arthropoda	Malacostraca	Decapoda	Pandalidae	Pandalus	stenolepis		species		Rathbun, 1902
	imerss.org:PMLS:11742			Count: some		Andy Lamb								PRESENT				Pugettia producta					iNaturalist:49723								Pugettia producta							Animalia	Arthropoda	Malacostraca	Decapoda	Epialtidae	Pugettia	producta		species		(Randall, 1840)
	imerss.org:PMLS:11743					Andy Lamb		1						PRESENT				Pugettia gracilis					iNaturalist:130344								Pugettia gracilis							Animalia	Arthropoda	Malacostraca	Decapoda	Epialtidae	Pugettia	gracilis		species		Dana, 1851
	imerss.org:PMLS:11744			Count: some		Andy Lamb								PRESENT				Scyra acutifrons					iNaturalist:47712								Scyra acutifrons							Animalia	Arthropoda	Malacostraca	Decapoda	Epialtidae	Scyra	acutifrons		species		Dana, 1851
	imerss.org:PMLS:11745			Count: some		Andy Lamb								PRESENT				Oregonia gracilis					iNaturalist:84267								Oregonia gracilis							Animalia	Arthropoda	Malacostraca	Decapoda	Oregoniidae	Oregonia	gracilis		species		Dana, 1851
	imerss.org:PMLS:11746					Andy Lamb		2						PRESENT				Lopholithodes mandtii					iNaturalist:459608								Lopholithodes mandtii							Animalia	Arthropoda	Malacostraca	Decapoda	Lithodidae	Lopholithodes	mandtii		species		J.F. Brandt, 1848
	imerss.org:PMLS:11747			Count: some		Andy Lamb								PRESENT				Pagurus beringanus					iNaturalist:362749								Pagurus beringanus							Animalia	Arthropoda	Malacostraca	Decapoda	Paguridae	Pagurus	beringanus		species		(Benedict, 1892)
	imerss.org:PMLS:11748			Count: abundant		Andy Lamb								PRESENT				Balanus glandula / Balanus crenatus					iNaturalist:81610								Balanus glandula							Animalia	Arthropoda	Hexanauplia	Balanomorpha	Balanidae	Balanus	glandula		species		Darwin, 1854
	imerss.org:PMLS:11749			Count: some		Andy Lamb								PRESENT				Balanus nubilus					iNaturalist:49127								Balanus nubilus							Animalia	Arthropoda	Hexanauplia	Balanomorpha	Balanidae	Balanus	nubilus		species		Darwin, 1854
	imerss.org:PMLS:11828			Count: few		Andy Lamb								PRESENT				Heptacarpus kincaidi					iNaturalist:459524								Heptacarpus kincaidi							Animalia	Arthropoda	Malacostraca	Decapoda	Thoridae	Heptacarpus	kincaidi		species		(Rathbun, 1902)
	imerss.org:PMLS:11829			Count: few		Andy Lamb								PRESENT				Pandalus danae					iNaturalist:154708								Pandalus danae							Animalia	Arthropoda	Malacostraca	Decapoda	Pandalidae	Pandalus	danae		species		Stimpson, 1857
	imerss.org:PMLS:11830			Count: few		Andy Lamb								PRESENT				Scyra acutifrons					iNaturalist:47712								Scyra acutifrons							Animalia	Arthropoda	Malacostraca	Decapoda	Epialtidae	Scyra	acutifrons		species		Dana, 1851
	imerss.org:PMLS:11831			Count: few		Andy Lamb								PRESENT				Oregonia gracilis					iNaturalist:84267								Oregonia gracilis							Animalia	Arthropoda	Malacostraca	Decapoda	Oregoniidae	Oregonia	gracilis		species		Dana, 1851
	imerss.org:PMLS:11832					Andy Lamb		1						PRESENT				Lopholithodes mandtii					iNaturalist:459608								Lopholithodes mandtii							Animalia	Arthropoda	Malacostraca	Decapoda	Lithodidae	Lopholithodes	mandtii		species		J.F. Brandt, 1848
	imerss.org:PMLS:11833			Count: few		Andy Lamb								PRESENT				Balanus nubilus					iNaturalist:49127								Balanus nubilus							Animalia	Arthropoda	Hexanauplia	Balanomorpha	Balanidae	Balanus	nubilus		species		Darwin, 1854
	imerss.org:PMLS:11945			Count: some		Andy Lamb								PRESENT				Pandalus danae					iNaturalist:154708								Pandalus danae							Animalia	Arthropoda	Malacostraca	Decapoda	Pandalidae	Pandalus	danae		species		Stimpson, 1857
	imerss.org:PMLS:11946			Count: some		Andy Lamb								PRESENT				Glebocarcinus oregonensis					iNaturalist:429951								Glebocarcinus oregonensis							Animalia	Arthropoda	Malacostraca	Decapoda	Cancridae	Glebocarcinus	oregonensis		species		(Dana, 1852)
	imerss.org:PMLS:11947			Count: abundant		Andy Lamb								PRESENT				Scyra acutifrons					iNaturalist:47712								Scyra acutifrons							Animalia	Arthropoda	Malacostraca	Decapoda	Epialtidae	Scyra	acutifrons		species		Dana, 1851
	imerss.org:PMLS:11948			Count: few		Andy Lamb								PRESENT				Oregonia gracilis					iNaturalist:84267								Oregonia gracilis							Animalia	Arthropoda	Malacostraca	Decapoda	Oregoniidae	Oregonia	gracilis		species		Dana, 1851
	imerss.org:PMLS:11949					Andy Lamb		1						PRESENT				Phyllolithodes papillosus					iNaturalist:424896								Phyllolithodes papillosus							Animalia	Arthropoda	Malacostraca	Decapoda	Lithodidae	Phyllolithodes	papillosus		species		J.F. Brandt, 1848
	imerss.org:PMLS:11950			Count: some		Andy Lamb								PRESENT				Pagurus beringanus					iNaturalist:362749								Pagurus beringanus							Animalia	Arthropoda	Malacostraca	Decapoda	Paguridae	Pagurus	beringanus		species		(Benedict, 1892)
	imerss.org:PMLS:11951			Count: abundant		Andy Lamb								PRESENT				Balanus nubilus					iNaturalist:49127								Balanus nubilus							Animalia	Arthropoda	Hexanauplia	Balanomorpha	Balanidae	Balanus	nubilus		species		Darwin, 1854
	imerss.org:PMLS:12049			Count: some		Andy Lamb								PRESENT				Scyra acutifrons					iNaturalist:47712								Scyra acutifrons							Animalia	Arthropoda	Malacostraca	Decapoda	Epialtidae	Scyra	acutifrons		species		Dana, 1851
	imerss.org:PMLS:12050			Count: some		Andy Lamb								PRESENT				Pagurus beringanus					iNaturalist:362749								Pagurus beringanus							Animalia	Arthropoda	Malacostraca	Decapoda	Paguridae	Pagurus	beringanus		species		(Benedict, 1892)
	imerss.org:PMLS:12051			Count: very many		Andy Lamb								PRESENT				Balanus nubilus					iNaturalist:49127								Balanus nubilus							Animalia	Arthropoda	Hexanauplia	Balanomorpha	Balanidae	Balanus	nubilus		species		Darwin, 1854
	imerss.org:PMLS:12130			Count: some		Andy Lamb								PRESENT				Pandalus danae					iNaturalist:154708								Pandalus danae							Animalia	Arthropoda	Malacostraca	Decapoda	Pandalidae	Pandalus	danae		species		Stimpson, 1857
	imerss.org:PMLS:12131			Count: few		Andy Lamb								PRESENT				Glebocarcinus oregonensis					iNaturalist:429951								Glebocarcinus oregonensis							Animalia	Arthropoda	Malacostraca	Decapoda	Cancridae	Glebocarcinus	oregonensis		species		(Dana, 1852)
	imerss.org:PMLS:12132			Count: few		Andy Lamb								PRESENT				Pugettia gracilis					iNaturalist:130344								Pugettia gracilis							Animalia	Arthropoda	Malacostraca	Decapoda	Epialtidae	Pugettia	gracilis		species		Dana, 1851
	imerss.org:PMLS:12133			Count: very many		Andy Lamb								PRESENT				Scyra acutifrons					iNaturalist:47712								Scyra acutifrons							Animalia	Arthropoda	Malacostraca	Decapoda	Epialtidae	Scyra	acutifrons		species		Dana, 1851
	imerss.org:PMLS:12134			Count: few		Andy Lamb								PRESENT				Rhinolithodes wosnessenskii					iNaturalist:459660								Rhinolithodes wosnessenskii							Animalia	Arthropoda	Malacostraca	Decapoda	Lithodidae	Rhinolithodes	wosnessenskii		species		J.F. Brandt, 1848
	imerss.org:PMLS:12135			Count: few		Andy Lamb								PRESENT				Phyllolithodes papillosus					iNaturalist:424896								Phyllolithodes papillosus							Animalia	Arthropoda	Malacostraca	Decapoda	Lithodidae	Phyllolithodes	papillosus		species		J.F. Brandt, 1848
	imerss.org:PMLS:12136			Count: some		Andy Lamb								PRESENT				Lopholithodes mandtii					iNaturalist:459608								Lopholithodes mandtii							Animalia	Arthropoda	Malacostraca	Decapoda	Lithodidae	Lopholithodes	mandtii		species		J.F. Brandt, 1848
	imerss.org:PMLS:12137					Andy Lamb		2						PRESENT				Cryptolithodes typicus					iNaturalist:53845								Cryptolithodes typicus							Animalia	Arthropoda	Malacostraca	Decapoda	Lithodidae	Cryptolithodes	typicus		species		J.F. Brandt, 1848
	imerss.org:PMLS:12138			Count: some		Andy Lamb								PRESENT				Pagurus beringanus					iNaturalist:362749								Pagurus beringanus							Animalia	Arthropoda	Malacostraca	Decapoda	Paguridae	Pagurus	beringanus		species		(Benedict, 1892)
	imerss.org:PMLS:12139			Count: some		Andy Lamb								PRESENT				Balanus glandula / Balanus crenatus					iNaturalist:81610								Balanus glandula							Animalia	Arthropoda	Hexanauplia	Balanomorpha	Balanidae	Balanus	glandula		species		Darwin, 1854
	imerss.org:PMLS:12140			Count: many		Andy Lamb								PRESENT				Balanus nubilus					iNaturalist:49127								Balanus nubilus							Animalia	Arthropoda	Hexanauplia	Balanomorpha	Balanidae	Balanus	nubilus		species		Darwin, 1854
	imerss.org:PMLS:12228			Count: some		Andy Lamb								PRESENT				Pandalus danae					iNaturalist:154708								Pandalus danae							Animalia	Arthropoda	Malacostraca	Decapoda	Pandalidae	Pandalus	danae		species		Stimpson, 1857
	imerss.org:PMLS:12229			Count: some		Andy Lamb								PRESENT				Pagurus beringanus					iNaturalist:362749								Pagurus beringanus							Animalia	Arthropoda	Malacostraca	Decapoda	Paguridae	Pagurus	beringanus		species		(Benedict, 1892)
	imerss.org:PMLS:12230			Count: some		Andy Lamb								PRESENT				Balanus nubilus					iNaturalist:49127								Balanus nubilus							Animalia	Arthropoda	Hexanauplia	Balanomorpha	Balanidae	Balanus	nubilus		species		Darwin, 1854
	imerss.org:PMLS:12319			Count: few		Andy Lamb								PRESENT				Pugettia gracilis					iNaturalist:130344								Pugettia gracilis							Animalia	Arthropoda	Malacostraca	Decapoda	Epialtidae	Pugettia	gracilis		species		Dana, 1851
	imerss.org:PMLS:12320			Count: few		Andy Lamb								PRESENT				Scyra acutifrons					iNaturalist:47712								Scyra acutifrons							Animalia	Arthropoda	Malacostraca	Decapoda	Epialtidae	Scyra	acutifrons		species		Dana, 1851
	imerss.org:PMLS:12321			Count: many		Andy Lamb								PRESENT				Balanus nubilus					iNaturalist:49127								Balanus nubilus							Animalia	Arthropoda	Hexanauplia	Balanomorpha	Balanidae	Balanus	nubilus		species		Darwin, 1854
	imerss.org:PMLS:12385			Count: some		Andy Lamb								PRESENT				Heptacarpus stylus					iNaturalist:458674								Heptacarpus stylus							Animalia	Arthropoda	Malacostraca	Decapoda	Thoridae	Heptacarpus	stylus		species		(Stimpson, 1864)
	imerss.org:PMLS:12386					Andy Lamb		1						PRESENT				Pugettia producta					iNaturalist:49723								Pugettia producta							Animalia	Arthropoda	Malacostraca	Decapoda	Epialtidae	Pugettia	producta		species		(Randall, 1840)
	imerss.org:PMLS:12387					Andy Lamb		2						PRESENT				Pugettia gracilis					iNaturalist:130344								Pugettia gracilis							Animalia	Arthropoda	Malacostraca	Decapoda	Epialtidae	Pugettia	gracilis		species		Dana, 1851
	imerss.org:PMLS:12388			Count: some		Andy Lamb								PRESENT				Scyra acutifrons					iNaturalist:47712								Scyra acutifrons							Animalia	Arthropoda	Malacostraca	Decapoda	Epialtidae	Scyra	acutifrons		species		Dana, 1851
	imerss.org:PMLS:12389					Andy Lamb		1						PRESENT				Hapalogaster mertensii					iNaturalist:51635								Hapalogaster mertensii							Animalia	Arthropoda	Malacostraca	Decapoda	Hapalogastridae	Hapalogaster	mertensii		species		J.F. Brandt, 1850
	imerss.org:PMLS:12390					Andy Lamb		1						PRESENT				Phyllolithodes papillosus					iNaturalist:424896								Phyllolithodes papillosus							Animalia	Arthropoda	Malacostraca	Decapoda	Lithodidae	Phyllolithodes	papillosus		species		J.F. Brandt, 1848
	imerss.org:PMLS:12391					Andy Lamb		3						PRESENT				Lopholithodes mandtii					iNaturalist:459608								Lopholithodes mandtii							Animalia	Arthropoda	Malacostraca	Decapoda	Lithodidae	Lopholithodes	mandtii		species		J.F. Brandt, 1848
	imerss.org:PMLS:12392			Count: few		Andy Lamb								PRESENT				Pagurus beringanus					iNaturalist:362749								Pagurus beringanus							Animalia	Arthropoda	Malacostraca	Decapoda	Paguridae	Pagurus	beringanus		species		(Benedict, 1892)
	imerss.org:PMLS:12393			Count: many		Andy Lamb								PRESENT				Balanus nubilus					iNaturalist:49127								Balanus nubilus							Animalia	Arthropoda	Hexanauplia	Balanomorpha	Balanidae	Balanus	nubilus		species		Darwin, 1854
	imerss.org:PMLS:12469			Count: some		Andy Lamb								PRESENT				Pandalus danae					iNaturalist:154708								Pandalus danae							Animalia	Arthropoda	Malacostraca	Decapoda	Pandalidae	Pandalus	danae		species		Stimpson, 1857
	imerss.org:PMLS:12470			Count: few		Andy Lamb								PRESENT				Scyra acutifrons					iNaturalist:47712								Scyra acutifrons							Animalia	Arthropoda	Malacostraca	Decapoda	Epialtidae	Scyra	acutifrons		species		Dana, 1851
	imerss.org:PMLS:12471					Andy Lamb		1						PRESENT				Rhinolithodes wosnessenskii					iNaturalist:459660								Rhinolithodes wosnessenskii							Animalia	Arthropoda	Malacostraca	Decapoda	Lithodidae	Rhinolithodes	wosnessenskii		species		J.F. Brandt, 1848
	imerss.org:PMLS:12472					Andy Lamb		1						PRESENT				Lopholithodes mandtii					iNaturalist:459608								Lopholithodes mandtii							Animalia	Arthropoda	Malacostraca	Decapoda	Lithodidae	Lopholithodes	mandtii		species		J.F. Brandt, 1848
	imerss.org:PMLS:12473			Count: few		Andy Lamb								PRESENT				Pagurus beringanus					iNaturalist:362749								Pagurus beringanus							Animalia	Arthropoda	Malacostraca	Decapoda	Paguridae	Pagurus	beringanus		species		(Benedict, 1892)
	imerss.org:PMLS:12474			Count: some		Andy Lamb								PRESENT				Balanus glandula / Balanus crenatus					iNaturalist:81610								Balanus glandula							Animalia	Arthropoda	Hexanauplia	Balanomorpha	Balanidae	Balanus	glandula		species		Darwin, 1854
	imerss.org:PMLS:12475			Count: very many		Andy Lamb								PRESENT				Balanus nubilus					iNaturalist:49127								Balanus nubilus							Animalia	Arthropoda	Hexanauplia	Balanomorpha	Balanidae	Balanus	nubilus		species		Darwin, 1854
	imerss.org:PMLS:12567			Count: few		Andy Lamb								PRESENT				Glebocarcinus oregonensis					iNaturalist:429951								Glebocarcinus oregonensis							Animalia	Arthropoda	Malacostraca	Decapoda	Cancridae	Glebocarcinus	oregonensis		species		(Dana, 1852)
	imerss.org:PMLS:12568			Count: many		Andy Lamb								PRESENT				Scyra acutifrons					iNaturalist:47712								Scyra acutifrons							Animalia	Arthropoda	Malacostraca	Decapoda	Epialtidae	Scyra	acutifrons		species		Dana, 1851
	imerss.org:PMLS:12569			Count: few		Andy Lamb								PRESENT				Phyllolithodes papillosus					iNaturalist:424896								Phyllolithodes papillosus							Animalia	Arthropoda	Malacostraca	Decapoda	Lithodidae	Phyllolithodes	papillosus		species		J.F. Brandt, 1848
	imerss.org:PMLS:12570			Count: few		Andy Lamb								PRESENT				Lopholithodes mandtii					iNaturalist:459608								Lopholithodes mandtii							Animalia	Arthropoda	Malacostraca	Decapoda	Lithodidae	Lopholithodes	mandtii		species		J.F. Brandt, 1848
	imerss.org:PMLS:12571					Andy Lamb		1						PRESENT				Cryptolithodes typicus					iNaturalist:53845								Cryptolithodes typicus							Animalia	Arthropoda	Malacostraca	Decapoda	Lithodidae	Cryptolithodes	typicus		species		J.F. Brandt, 1848
	imerss.org:PMLS:12572			Count: some		Andy Lamb								PRESENT				Pagurus beringanus					iNaturalist:362749								Pagurus beringanus							Animalia	Arthropoda	Malacostraca	Decapoda	Paguridae	Pagurus	beringanus		species		(Benedict, 1892)
	imerss.org:PMLS:12573			Count: very many		Andy Lamb								PRESENT				Balanus nubilus					iNaturalist:49127								Balanus nubilus							Animalia	Arthropoda	Hexanauplia	Balanomorpha	Balanidae	Balanus	nubilus		species		Darwin, 1854
	imerss.org:PMLS:12654			Count: some		Andy Lamb								PRESENT				Scyra acutifrons					iNaturalist:47712								Scyra acutifrons							Animalia	Arthropoda	Malacostraca	Decapoda	Epialtidae	Scyra	acutifrons		species		Dana, 1851
	imerss.org:PMLS:12655			Count: many		Andy Lamb								PRESENT				Balanus nubilus					iNaturalist:49127								Balanus nubilus							Animalia	Arthropoda	Hexanauplia	Balanomorpha	Balanidae	Balanus	nubilus		species		Darwin, 1854
	imerss.org:PMLS:12750			Count: few		Andy Lamb								PRESENT				Pandalus danae					iNaturalist:154708								Pandalus danae							Animalia	Arthropoda	Malacostraca	Decapoda	Pandalidae	Pandalus	danae		species		Stimpson, 1857
	imerss.org:PMLS:12751			Count: very many		Andy Lamb								PRESENT				Scyra acutifrons					iNaturalist:47712								Scyra acutifrons							Animalia	Arthropoda	Malacostraca	Decapoda	Epialtidae	Scyra	acutifrons		species		Dana, 1851
	imerss.org:PMLS:12752					Andy Lamb		1						PRESENT				Rhinolithodes wosnessenskii					iNaturalist:459660								Rhinolithodes wosnessenskii							Animalia	Arthropoda	Malacostraca	Decapoda	Lithodidae	Rhinolithodes	wosnessenskii		species		J.F. Brandt, 1848
	imerss.org:PMLS:12753					Andy Lamb		1						PRESENT				Lopholithodes mandtii					iNaturalist:459608								Lopholithodes mandtii							Animalia	Arthropoda	Malacostraca	Decapoda	Lithodidae	Lopholithodes	mandtii		species		J.F. Brandt, 1848
	imerss.org:PMLS:12754			Count: many		Andy Lamb								PRESENT				Pagurus beringanus					iNaturalist:362749								Pagurus beringanus							Animalia	Arthropoda	Malacostraca	Decapoda	Paguridae	Pagurus	beringanus		species		(Benedict, 1892)
	imerss.org:PMLS:12755			Count: very many		Andy Lamb								PRESENT				Balanus nubilus					iNaturalist:49127								Balanus nubilus							Animalia	Arthropoda	Hexanauplia	Balanomorpha	Balanidae	Balanus	nubilus		species		Darwin, 1854
	imerss.org:PMLS:12878			Count: some		Andy Lamb								PRESENT				Glebocarcinus oregonensis					iNaturalist:429951								Glebocarcinus oregonensis							Animalia	Arthropoda	Malacostraca	Decapoda	Cancridae	Glebocarcinus	oregonensis		species		(Dana, 1852)
	imerss.org:PMLS:12879			Count: many		Andy Lamb								PRESENT				Scyra acutifrons					iNaturalist:47712								Scyra acutifrons							Animalia	Arthropoda	Malacostraca	Decapoda	Epialtidae	Scyra	acutifrons		species		Dana, 1851
	imerss.org:PMLS:12880					Andy Lamb		1						PRESENT				Acantholithodes hispidus					iNaturalist:450310								Acantholithodes hispidus							Animalia	Arthropoda	Malacostraca	Decapoda	Hapalogastridae	Acantholithodes	hispidus		species		(Stimpson, 1860)
	imerss.org:PMLS:12881					Andy Lamb		1						PRESENT				Lopholithodes mandtii					iNaturalist:459608								Lopholithodes mandtii							Animalia	Arthropoda	Malacostraca	Decapoda	Lithodidae	Lopholithodes	mandtii		species		J.F. Brandt, 1848
	imerss.org:PMLS:12882			Count: some		Andy Lamb								PRESENT				Pagurus caurinus					iNaturalist:180026								Pagurus caurinus							Animalia	Arthropoda	Malacostraca	Decapoda	Paguridae	Pagurus	caurinus		species		Hart, 1971
	imerss.org:PMLS:12883			Count: many		Andy Lamb								PRESENT				Pagurus beringanus					iNaturalist:362749								Pagurus beringanus							Animalia	Arthropoda	Malacostraca	Decapoda	Paguridae	Pagurus	beringanus		species		(Benedict, 1892)
	imerss.org:PMLS:12884			Count: abundant		Andy Lamb								PRESENT				Balanus nubilus					iNaturalist:49127								Balanus nubilus							Animalia	Arthropoda	Hexanauplia	Balanomorpha	Balanidae	Balanus	nubilus		species		Darwin, 1854
	imerss.org:PMLS:12987			Count: some		Andy Lamb								PRESENT				Pandalus stenolepis					iNaturalist:459645								Pandalus stenolepis							Animalia	Arthropoda	Malacostraca	Decapoda	Pandalidae	Pandalus	stenolepis		species		Rathbun, 1902
	imerss.org:PMLS:12988					Andy Lamb		2						PRESENT				Pugettia producta					iNaturalist:49723								Pugettia producta							Animalia	Arthropoda	Malacostraca	Decapoda	Epialtidae	Pugettia	producta		species		(Randall, 1840)
	imerss.org:PMLS:12989			Count: few		Andy Lamb								PRESENT				Scyra acutifrons					iNaturalist:47712								Scyra acutifrons							Animalia	Arthropoda	Malacostraca	Decapoda	Epialtidae	Scyra	acutifrons		species		Dana, 1851
	imerss.org:PMLS:12990			Count: few		Andy Lamb								PRESENT				Acantholithodes hispidus					iNaturalist:450310								Acantholithodes hispidus							Animalia	Arthropoda	Malacostraca	Decapoda	Hapalogastridae	Acantholithodes	hispidus		species		(Stimpson, 1860)
	imerss.org:PMLS:12991			Count: few		Andy Lamb								PRESENT				Pagurus beringanus					iNaturalist:362749								Pagurus beringanus							Animalia	Arthropoda	Malacostraca	Decapoda	Paguridae	Pagurus	beringanus		species		(Benedict, 1892)
	imerss.org:PMLS:12992					Andy Lamb		2						PRESENT				Elassochirus tenuimanus					iNaturalist:459569								Elassochirus tenuimanus							Animalia	Arthropoda	Malacostraca	Decapoda	Paguridae	Elassochirus	tenuimanus		species		(Dana, 1851)
	imerss.org:PMLS:12993			Count: many		Andy Lamb								PRESENT				Balanus glandula / Balanus crenatus					iNaturalist:81610								Balanus glandula							Animalia	Arthropoda	Hexanauplia	Balanomorpha	Balanidae	Balanus	glandula		species		Darwin, 1854
	imerss.org:PMLS:12994			Count: many		Andy Lamb								PRESENT				Balanus nubilus					iNaturalist:49127								Balanus nubilus							Animalia	Arthropoda	Hexanauplia	Balanomorpha	Balanidae	Balanus	nubilus		species		Darwin, 1854
	imerss.org:PMLS:13082			Count: some		Andy Lamb								PRESENT				Pandalus stenolepis					iNaturalist:459645								Pandalus stenolepis							Animalia	Arthropoda	Malacostraca	Decapoda	Pandalidae	Pandalus	stenolepis		species		Rathbun, 1902
	imerss.org:PMLS:13083			Count: few		Andy Lamb								PRESENT				Scyra acutifrons					iNaturalist:47712								Scyra acutifrons							Animalia	Arthropoda	Malacostraca	Decapoda	Epialtidae	Scyra	acutifrons		species		Dana, 1851
	imerss.org:PMLS:13084					Andy Lamb		1						PRESENT				Cryptolithodes typicus					iNaturalist:53845								Cryptolithodes typicus							Animalia	Arthropoda	Malacostraca	Decapoda	Lithodidae	Cryptolithodes	typicus		species		J.F. Brandt, 1848
	imerss.org:PMLS:13085			Count: some		Andy Lamb								PRESENT				Balanus nubilus					iNaturalist:49127								Balanus nubilus							Animalia	Arthropoda	Hexanauplia	Balanomorpha	Balanidae	Balanus	nubilus		species		Darwin, 1854
	imerss.org:PMLS:13200					Andy Lamb		1						PRESENT				Bopyroides hippolytes					iNaturalist:873867								Bopyroides hippolytes							Animalia	Arthropoda	Malacostraca	Isopoda	Bopyridae	Bopyroides	hippolytes		species		(Kröyer, 1838)
	imerss.org:PMLS:13201			Count: many		Andy Lamb								PRESENT				Heptacarpus kincaidi					iNaturalist:459524								Heptacarpus kincaidi							Animalia	Arthropoda	Malacostraca	Decapoda	Thoridae	Heptacarpus	kincaidi		species		(Rathbun, 1902)
	imerss.org:PMLS:13202					Andy Lamb		1						PRESENT				Lebbeus grandimanus					iNaturalist:459598								Lebbeus grandimanus							Animalia	Arthropoda	Malacostraca	Decapoda	Thoridae	Lebbeus	grandimanus		species		(Bražnikov, 1907)
	imerss.org:PMLS:13203			Count: some		Andy Lamb								PRESENT				Pandalus danae					iNaturalist:154708								Pandalus danae							Animalia	Arthropoda	Malacostraca	Decapoda	Pandalidae	Pandalus	danae		species		Stimpson, 1857
	imerss.org:PMLS:13204			Count: many		Andy Lamb								PRESENT				Scyra acutifrons					iNaturalist:47712								Scyra acutifrons							Animalia	Arthropoda	Malacostraca	Decapoda	Epialtidae	Scyra	acutifrons		species		Dana, 1851
	imerss.org:PMLS:13205					Andy Lamb		1						PRESENT				Phyllolithodes papillosus					iNaturalist:424896								Phyllolithodes papillosus							Animalia	Arthropoda	Malacostraca	Decapoda	Lithodidae	Phyllolithodes	papillosus		species		J.F. Brandt, 1848
	imerss.org:PMLS:13206			Count: some		Andy Lamb								PRESENT				Lopholithodes mandtii					iNaturalist:459608								Lopholithodes mandtii							Animalia	Arthropoda	Malacostraca	Decapoda	Lithodidae	Lopholithodes	mandtii		species		J.F. Brandt, 1848
	imerss.org:PMLS:13207					Andy Lamb		2						PRESENT				Cryptolithodes typicus					iNaturalist:53845								Cryptolithodes typicus							Animalia	Arthropoda	Malacostraca	Decapoda	Lithodidae	Cryptolithodes	typicus		species		J.F. Brandt, 1848
	imerss.org:PMLS:13208			Count: some		Andy Lamb								PRESENT				Pagurus beringanus					iNaturalist:362749								Pagurus beringanus							Animalia	Arthropoda	Malacostraca	Decapoda	Paguridae	Pagurus	beringanus		species		(Benedict, 1892)
	imerss.org:PMLS:13209					Andy Lamb		1						PRESENT				Elassochirus gilli					iNaturalist:459568								Elassochirus gilli							Animalia	Arthropoda	Malacostraca	Decapoda	Paguridae	Elassochirus	gilli		species		(Benedict, 1892)
	imerss.org:PMLS:13210			Count: very many		Andy Lamb								PRESENT				Balanus glandula / Balanus crenatus					iNaturalist:81610								Balanus glandula							Animalia	Arthropoda	Hexanauplia	Balanomorpha	Balanidae	Balanus	glandula		species		Darwin, 1854
	imerss.org:PMLS:13211			Count: very many		Andy Lamb								PRESENT				Balanus nubilus					iNaturalist:49127								Balanus nubilus							Animalia	Arthropoda	Hexanauplia	Balanomorpha	Balanidae	Balanus	nubilus		species		Darwin, 1854
	imerss.org:PMLS:13318			Count: few		Andy Lamb								PRESENT				Pandalus danae					iNaturalist:154708								Pandalus danae							Animalia	Arthropoda	Malacostraca	Decapoda	Pandalidae	Pandalus	danae		species		Stimpson, 1857
	imerss.org:PMLS:13319			Count: some		Andy Lamb								PRESENT				Glebocarcinus oregonensis					iNaturalist:429951								Glebocarcinus oregonensis							Animalia	Arthropoda	Malacostraca	Decapoda	Cancridae	Glebocarcinus	oregonensis		species		(Dana, 1852)
	imerss.org:PMLS:13320			Count: abundant		Andy Lamb								PRESENT				Scyra acutifrons					iNaturalist:47712								Scyra acutifrons							Animalia	Arthropoda	Malacostraca	Decapoda	Epialtidae	Scyra	acutifrons		species		Dana, 1851
	imerss.org:PMLS:13321					Andy Lamb		2						PRESENT				Oregonia gracilis					iNaturalist:84267								Oregonia gracilis							Animalia	Arthropoda	Malacostraca	Decapoda	Oregoniidae	Oregonia	gracilis		species		Dana, 1851
	imerss.org:PMLS:13322					Andy Lamb		1						PRESENT				Rhinolithodes wosnessenskii					iNaturalist:459660								Rhinolithodes wosnessenskii							Animalia	Arthropoda	Malacostraca	Decapoda	Lithodidae	Rhinolithodes	wosnessenskii		species		J.F. Brandt, 1848
	imerss.org:PMLS:13323			Count: few		Andy Lamb								PRESENT				Lopholithodes mandtii					iNaturalist:459608								Lopholithodes mandtii							Animalia	Arthropoda	Malacostraca	Decapoda	Lithodidae	Lopholithodes	mandtii		species		J.F. Brandt, 1848
	imerss.org:PMLS:13324					Andy Lamb		1						PRESENT				Cryptolithodes typicus					iNaturalist:53845								Cryptolithodes typicus							Animalia	Arthropoda	Malacostraca	Decapoda	Lithodidae	Cryptolithodes	typicus		species		J.F. Brandt, 1848
	imerss.org:PMLS:13325			Count: many		Andy Lamb								PRESENT				Pagurus beringanus					iNaturalist:362749								Pagurus beringanus							Animalia	Arthropoda	Malacostraca	Decapoda	Paguridae	Pagurus	beringanus		species		(Benedict, 1892)
	imerss.org:PMLS:13326			Count: many		Andy Lamb								PRESENT				Elassochirus tenuimanus					iNaturalist:459569								Elassochirus tenuimanus							Animalia	Arthropoda	Malacostraca	Decapoda	Paguridae	Elassochirus	tenuimanus		species		(Dana, 1851)
	imerss.org:PMLS:13327			Count: very abundant		Andy Lamb								PRESENT				Balanus nubilus					iNaturalist:49127								Balanus nubilus							Animalia	Arthropoda	Hexanauplia	Balanomorpha	Balanidae	Balanus	nubilus		species		Darwin, 1854
	imerss.org:PMLS:13423			Count: few		Andy Lamb								PRESENT				Pandalus danae					iNaturalist:154708								Pandalus danae							Animalia	Arthropoda	Malacostraca	Decapoda	Pandalidae	Pandalus	danae		species		Stimpson, 1857
	imerss.org:PMLS:13424			Count: few		Andy Lamb								PRESENT				Scyra acutifrons					iNaturalist:47712								Scyra acutifrons							Animalia	Arthropoda	Malacostraca	Decapoda	Epialtidae	Scyra	acutifrons		species		Dana, 1851
	imerss.org:PMLS:13425			Count: few		Andy Lamb								PRESENT				Pagurus beringanus					iNaturalist:362749								Pagurus beringanus							Animalia	Arthropoda	Malacostraca	Decapoda	Paguridae	Pagurus	beringanus		species		(Benedict, 1892)
	imerss.org:PMLS:13426			Count: some		Andy Lamb								PRESENT				Balanus nubilus					iNaturalist:49127								Balanus nubilus							Animalia	Arthropoda	Hexanauplia	Balanomorpha	Balanidae	Balanus	nubilus		species		Darwin, 1854
	imerss.org:PMLS:13502			Count: few		Andy Lamb								PRESENT				Pandalus danae					iNaturalist:154708								Pandalus danae							Animalia	Arthropoda	Malacostraca	Decapoda	Pandalidae	Pandalus	danae		species		Stimpson, 1857
	imerss.org:PMLS:13503			Count: few		Andy Lamb								PRESENT				Pugettia producta					iNaturalist:49723								Pugettia producta							Animalia	Arthropoda	Malacostraca	Decapoda	Epialtidae	Pugettia	producta		species		(Randall, 1840)
	imerss.org:PMLS:13504			Count: few		Andy Lamb								PRESENT				Pugettia gracilis					iNaturalist:130344								Pugettia gracilis							Animalia	Arthropoda	Malacostraca	Decapoda	Epialtidae	Pugettia	gracilis		species		Dana, 1851
	imerss.org:PMLS:13505			Count: some		Andy Lamb								PRESENT				Scyra acutifrons					iNaturalist:47712								Scyra acutifrons							Animalia	Arthropoda	Malacostraca	Decapoda	Epialtidae	Scyra	acutifrons		species		Dana, 1851
	imerss.org:PMLS:13506					Andy Lamb		1						PRESENT				Oregonia gracilis					iNaturalist:84267								Oregonia gracilis							Animalia	Arthropoda	Malacostraca	Decapoda	Oregoniidae	Oregonia	gracilis		species		Dana, 1851
	imerss.org:PMLS:13507					Andy Lamb		1						PRESENT				Lopholithodes mandtii					iNaturalist:459608								Lopholithodes mandtii							Animalia	Arthropoda	Malacostraca	Decapoda	Lithodidae	Lopholithodes	mandtii		species		J.F. Brandt, 1848
	imerss.org:PMLS:13508			Count: some		Andy Lamb								PRESENT				Pagurus beringanus					iNaturalist:362749								Pagurus beringanus							Animalia	Arthropoda	Malacostraca	Decapoda	Paguridae	Pagurus	beringanus		species		(Benedict, 1892)
	imerss.org:PMLS:13509			Count: very many		Andy Lamb								PRESENT				Balanus glandula / Balanus crenatus					iNaturalist:81610								Balanus glandula							Animalia	Arthropoda	Hexanauplia	Balanomorpha	Balanidae	Balanus	glandula		species		Darwin, 1854
	imerss.org:PMLS:13510			Count: some		Andy Lamb								PRESENT				Balanus nubilus					iNaturalist:49127								Balanus nubilus							Animalia	Arthropoda	Hexanauplia	Balanomorpha	Balanidae	Balanus	nubilus		species		Darwin, 1854
	imerss.org:PMLS:13586			Count: some		Andy Lamb								PRESENT				Scyra acutifrons					iNaturalist:47712								Scyra acutifrons							Animalia	Arthropoda	Malacostraca	Decapoda	Epialtidae	Scyra	acutifrons		species		Dana, 1851
	imerss.org:PMLS:13587					Andy Lamb		1						PRESENT				Lopholithodes mandtii					iNaturalist:459608								Lopholithodes mandtii							Animalia	Arthropoda	Malacostraca	Decapoda	Lithodidae	Lopholithodes	mandtii		species		J.F. Brandt, 1848
	imerss.org:PMLS:13588			Count: some		Andy Lamb								PRESENT				Pagurus beringanus					iNaturalist:362749								Pagurus beringanus							Animalia	Arthropoda	Malacostraca	Decapoda	Paguridae	Pagurus	beringanus		species		(Benedict, 1892)
	imerss.org:PMLS:13589			Count: some		Andy Lamb								PRESENT				Balanus nubilus					iNaturalist:49127								Balanus nubilus							Animalia	Arthropoda	Hexanauplia	Balanomorpha	Balanidae	Balanus	nubilus		species		Darwin, 1854
	imerss.org:PMLS:13707			Count: some		Andy Lamb								PRESENT				Pandalus danae					iNaturalist:154708								Pandalus danae							Animalia	Arthropoda	Malacostraca	Decapoda	Pandalidae	Pandalus	danae		species		Stimpson, 1857
	imerss.org:PMLS:13708			Count: some		Andy Lamb								PRESENT				Pandalus stenolepis					iNaturalist:459645								Pandalus stenolepis							Animalia	Arthropoda	Malacostraca	Decapoda	Pandalidae	Pandalus	stenolepis		species		Rathbun, 1902
	imerss.org:PMLS:13709					Andy Lamb		1						PRESENT				Glebocarcinus oregonensis					iNaturalist:429951								Glebocarcinus oregonensis							Animalia	Arthropoda	Malacostraca	Decapoda	Cancridae	Glebocarcinus	oregonensis		species		(Dana, 1852)
	imerss.org:PMLS:13710					Andy Lamb		2						PRESENT				Pugettia producta					iNaturalist:49723								Pugettia producta							Animalia	Arthropoda	Malacostraca	Decapoda	Epialtidae	Pugettia	producta		species		(Randall, 1840)
	imerss.org:PMLS:13711			Count: some		Andy Lamb								PRESENT				Scyra acutifrons					iNaturalist:47712								Scyra acutifrons							Animalia	Arthropoda	Malacostraca	Decapoda	Epialtidae	Scyra	acutifrons		species		Dana, 1851
	imerss.org:PMLS:13712					Andy Lamb		1						PRESENT				Acantholithodes hispidus					iNaturalist:450310								Acantholithodes hispidus							Animalia	Arthropoda	Malacostraca	Decapoda	Hapalogastridae	Acantholithodes	hispidus		species		(Stimpson, 1860)
	imerss.org:PMLS:13713					Andy Lamb		2						PRESENT				Phyllolithodes papillosus					iNaturalist:424896								Phyllolithodes papillosus							Animalia	Arthropoda	Malacostraca	Decapoda	Lithodidae	Phyllolithodes	papillosus		species		J.F. Brandt, 1848
	imerss.org:PMLS:13714			Count: some		Andy Lamb								PRESENT				Pagurus beringanus					iNaturalist:362749								Pagurus beringanus							Animalia	Arthropoda	Malacostraca	Decapoda	Paguridae	Pagurus	beringanus		species		(Benedict, 1892)
	imerss.org:PMLS:13715			Count: abundant		Andy Lamb								PRESENT				Balanus glandula / Balanus crenatus					iNaturalist:81610								Balanus glandula							Animalia	Arthropoda	Hexanauplia	Balanomorpha	Balanidae	Balanus	glandula		species		Darwin, 1854
	imerss.org:PMLS:13716			Count: very many		Andy Lamb								PRESENT				Balanus nubilus					iNaturalist:49127								Balanus nubilus							Animalia	Arthropoda	Hexanauplia	Balanomorpha	Balanidae	Balanus	nubilus		species		Darwin, 1854
	imerss.org:PMLS:13811			Count: some		Andy Lamb								PRESENT				Pandalus danae					iNaturalist:154708								Pandalus danae							Animalia	Arthropoda	Malacostraca	Decapoda	Pandalidae	Pandalus	danae		species		Stimpson, 1857
	imerss.org:PMLS:13812			Count: few		Andy Lamb								PRESENT				Scyra acutifrons					iNaturalist:47712								Scyra acutifrons							Animalia	Arthropoda	Malacostraca	Decapoda	Epialtidae	Scyra	acutifrons		species		Dana, 1851
	imerss.org:PMLS:13813			Count: few		Andy Lamb								PRESENT				Pagurus beringanus					iNaturalist:362749								Pagurus beringanus							Animalia	Arthropoda	Malacostraca	Decapoda	Paguridae	Pagurus	beringanus		species		(Benedict, 1892)
	imerss.org:PMLS:13814			Count: some		Andy Lamb								PRESENT				Balanus nubilus					iNaturalist:49127								Balanus nubilus							Animalia	Arthropoda	Hexanauplia	Balanomorpha	Balanidae	Balanus	nubilus		species		Darwin, 1854
	imerss.org:PMLS:13902			Count: abundant		Andy Lamb								PRESENT				Pandalus danae					iNaturalist:154708								Pandalus danae							Animalia	Arthropoda	Malacostraca	Decapoda	Pandalidae	Pandalus	danae		species		Stimpson, 1857
	imerss.org:PMLS:13903			Count: abundant		Andy Lamb								PRESENT				Pandalus stenolepis					iNaturalist:459645								Pandalus stenolepis							Animalia	Arthropoda	Malacostraca	Decapoda	Pandalidae	Pandalus	stenolepis		species		Rathbun, 1902
	imerss.org:PMLS:13904					Andy Lamb		1						PRESENT				Pugettia producta					iNaturalist:49723								Pugettia producta							Animalia	Arthropoda	Malacostraca	Decapoda	Epialtidae	Pugettia	producta		species		(Randall, 1840)
	imerss.org:PMLS:13905					Andy Lamb		1						PRESENT				Pugettia gracilis					iNaturalist:130344								Pugettia gracilis							Animalia	Arthropoda	Malacostraca	Decapoda	Epialtidae	Pugettia	gracilis		species		Dana, 1851
	imerss.org:PMLS:13906			Count: many		Andy Lamb								PRESENT				Scyra acutifrons					iNaturalist:47712								Scyra acutifrons							Animalia	Arthropoda	Malacostraca	Decapoda	Epialtidae	Scyra	acutifrons		species		Dana, 1851
	imerss.org:PMLS:13907					Andy Lamb		2						PRESENT				Rhinolithodes wosnessenskii					iNaturalist:459660								Rhinolithodes wosnessenskii							Animalia	Arthropoda	Malacostraca	Decapoda	Lithodidae	Rhinolithodes	wosnessenskii		species		J.F. Brandt, 1848
	imerss.org:PMLS:13908					Andy Lamb		2						PRESENT				Lopholithodes mandtii					iNaturalist:459608								Lopholithodes mandtii							Animalia	Arthropoda	Malacostraca	Decapoda	Lithodidae	Lopholithodes	mandtii		species		J.F. Brandt, 1848
	imerss.org:PMLS:13909			Count: few		Andy Lamb								PRESENT				Pagurus beringanus					iNaturalist:362749								Pagurus beringanus							Animalia	Arthropoda	Malacostraca	Decapoda	Paguridae	Pagurus	beringanus		species		(Benedict, 1892)
	imerss.org:PMLS:13910			Count: abundant		Andy Lamb								PRESENT				Balanus glandula / Balanus crenatus					iNaturalist:81610								Balanus glandula							Animalia	Arthropoda	Hexanauplia	Balanomorpha	Balanidae	Balanus	glandula		species		Darwin, 1854
	imerss.org:PMLS:13911			Count: very many		Andy Lamb								PRESENT				Balanus nubilus					iNaturalist:49127								Balanus nubilus							Animalia	Arthropoda	Hexanauplia	Balanomorpha	Balanidae	Balanus	nubilus		species		Darwin, 1854
	imerss.org:PMLS:13997			Count: few		Andy Lamb								PRESENT				Pandalus danae					iNaturalist:154708								Pandalus danae							Animalia	Arthropoda	Malacostraca	Decapoda	Pandalidae	Pandalus	danae		species		Stimpson, 1857
	imerss.org:PMLS:13998					Andy Lamb		2						PRESENT				Glebocarcinus oregonensis					iNaturalist:429951								Glebocarcinus oregonensis							Animalia	Arthropoda	Malacostraca	Decapoda	Cancridae	Glebocarcinus	oregonensis		species		(Dana, 1852)
	imerss.org:PMLS:13999			Count: some		Andy Lamb								PRESENT				Scyra acutifrons					iNaturalist:47712								Scyra acutifrons							Animalia	Arthropoda	Malacostraca	Decapoda	Epialtidae	Scyra	acutifrons		species		Dana, 1851
	imerss.org:PMLS:14000					Andy Lamb		3						PRESENT				Lopholithodes mandtii					iNaturalist:459608								Lopholithodes mandtii							Animalia	Arthropoda	Malacostraca	Decapoda	Lithodidae	Lopholithodes	mandtii		species		J.F. Brandt, 1848
	imerss.org:PMLS:14001			Count: very many		Andy Lamb								PRESENT				Balanus nubilus					iNaturalist:49127								Balanus nubilus							Animalia	Arthropoda	Hexanauplia	Balanomorpha	Balanidae	Balanus	nubilus		species		Darwin, 1854
	imerss.org:PMLS:14064			Count: many		Andy Lamb								PRESENT				Pandalus danae					iNaturalist:154708								Pandalus danae							Animalia	Arthropoda	Malacostraca	Decapoda	Pandalidae	Pandalus	danae		species		Stimpson, 1857
	imerss.org:PMLS:14065			Count: some		Andy Lamb								PRESENT				Pandalus stenolepis					iNaturalist:459645								Pandalus stenolepis							Animalia	Arthropoda	Malacostraca	Decapoda	Pandalidae	Pandalus	stenolepis		species		Rathbun, 1902
	imerss.org:PMLS:14066			Count: few		Andy Lamb								PRESENT				Pagurus beringanus					iNaturalist:362749								Pagurus beringanus							Animalia	Arthropoda	Malacostraca	Decapoda	Paguridae	Pagurus	beringanus		species		(Benedict, 1892)
	imerss.org:PMLS:14067					Andy Lamb		1						PRESENT				Pagurus armatus					iNaturalist:459543								Pagurus armatus							Animalia	Arthropoda	Malacostraca	Decapoda	Paguridae	Pagurus	armatus		species		(Dana, 1851)
	imerss.org:PMLS:14068			Count: few		Andy Lamb								PRESENT				Balanus nubilus					iNaturalist:49127								Balanus nubilus							Animalia	Arthropoda	Hexanauplia	Balanomorpha	Balanidae	Balanus	nubilus		species		Darwin, 1854
	imerss.org:PMLS:14135			Count: abundant		Andy Lamb								PRESENT				Euphausia spp.					iNaturalist:195136								Euphausia							Animalia	Arthropoda	Malacostraca	Euphausiacea	Euphausiidae	Euphausia			genus
	imerss.org:PMLS:14136			Count: some		Andy Lamb								PRESENT				Scyra acutifrons					iNaturalist:47712								Scyra acutifrons							Animalia	Arthropoda	Malacostraca	Decapoda	Epialtidae	Scyra	acutifrons		species		Dana, 1851
	imerss.org:PMLS:14137					Andy Lamb		1						PRESENT				Acantholithodes hispidus					iNaturalist:450310								Acantholithodes hispidus							Animalia	Arthropoda	Malacostraca	Decapoda	Hapalogastridae	Acantholithodes	hispidus		species		(Stimpson, 1860)
	imerss.org:PMLS:14138			Count: many		Andy Lamb								PRESENT				Rhinolithodes wosnessenskii					iNaturalist:459660								Rhinolithodes wosnessenskii							Animalia	Arthropoda	Malacostraca	Decapoda	Lithodidae	Rhinolithodes	wosnessenskii		species		J.F. Brandt, 1848
	imerss.org:PMLS:14139			Count: few		Andy Lamb								PRESENT				Lopholithodes mandtii					iNaturalist:459608								Lopholithodes mandtii							Animalia	Arthropoda	Malacostraca	Decapoda	Lithodidae	Lopholithodes	mandtii		species		J.F. Brandt, 1848
	imerss.org:PMLS:14140			Count: some		Andy Lamb								PRESENT				Pagurus beringanus					iNaturalist:362749								Pagurus beringanus							Animalia	Arthropoda	Malacostraca	Decapoda	Paguridae	Pagurus	beringanus		species		(Benedict, 1892)
	imerss.org:PMLS:14212			Count: many		Andy Lamb								PRESENT				Scyra acutifrons					iNaturalist:47712								Scyra acutifrons							Animalia	Arthropoda	Malacostraca	Decapoda	Epialtidae	Scyra	acutifrons		species		Dana, 1851
	imerss.org:PMLS:14213					Andy Lamb		1						PRESENT				Phyllolithodes papillosus					iNaturalist:424896								Phyllolithodes papillosus							Animalia	Arthropoda	Malacostraca	Decapoda	Lithodidae	Phyllolithodes	papillosus		species		J.F. Brandt, 1848
	imerss.org:PMLS:14214					Andy Lamb		1						PRESENT				Lopholithodes mandtii					iNaturalist:459608								Lopholithodes mandtii							Animalia	Arthropoda	Malacostraca	Decapoda	Lithodidae	Lopholithodes	mandtii		species		J.F. Brandt, 1848
	imerss.org:PMLS:14215			Count: many		Andy Lamb								PRESENT				Pagurus beringanus					iNaturalist:362749								Pagurus beringanus							Animalia	Arthropoda	Malacostraca	Decapoda	Paguridae	Pagurus	beringanus		species		(Benedict, 1892)
	imerss.org:PMLS:14216			Count: many		Andy Lamb								PRESENT				Balanus nubilus					iNaturalist:49127								Balanus nubilus							Animalia	Arthropoda	Hexanauplia	Balanomorpha	Balanidae	Balanus	nubilus		species		Darwin, 1854
	imerss.org:PMLS:14303			Count: few		Andy Lamb								PRESENT				Scyra acutifrons					iNaturalist:47712								Scyra acutifrons							Animalia	Arthropoda	Malacostraca	Decapoda	Epialtidae	Scyra	acutifrons		species		Dana, 1851
	imerss.org:PMLS:14304					Andy Lamb		1						PRESENT				Rhinolithodes wosnessenskii					iNaturalist:459660								Rhinolithodes wosnessenskii							Animalia	Arthropoda	Malacostraca	Decapoda	Lithodidae	Rhinolithodes	wosnessenskii		species		J.F. Brandt, 1848
	imerss.org:PMLS:14305					Andy Lamb		1						PRESENT				Lopholithodes mandtii					iNaturalist:459608								Lopholithodes mandtii							Animalia	Arthropoda	Malacostraca	Decapoda	Lithodidae	Lopholithodes	mandtii		species		J.F. Brandt, 1848
	imerss.org:PMLS:14306			Count: some		Andy Lamb								PRESENT				Pagurus beringanus					iNaturalist:362749								Pagurus beringanus							Animalia	Arthropoda	Malacostraca	Decapoda	Paguridae	Pagurus	beringanus		species		(Benedict, 1892)
	imerss.org:PMLS:14307			Count: very many		Andy Lamb								PRESENT				Balanus nubilus					iNaturalist:49127								Balanus nubilus							Animalia	Arthropoda	Hexanauplia	Balanomorpha	Balanidae	Balanus	nubilus		species		Darwin, 1854
	imerss.org:PMLS:14401			Count: some		Andy Lamb								PRESENT				Scyra acutifrons					iNaturalist:47712								Scyra acutifrons							Animalia	Arthropoda	Malacostraca	Decapoda	Epialtidae	Scyra	acutifrons		species		Dana, 1851
	imerss.org:PMLS:14402					Andy Lamb		1						PRESENT				Hapalogaster mertensii					iNaturalist:51635								Hapalogaster mertensii							Animalia	Arthropoda	Malacostraca	Decapoda	Hapalogastridae	Hapalogaster	mertensii		species		J.F. Brandt, 1850
	imerss.org:PMLS:14403					Andy Lamb		1						PRESENT				Lopholithodes mandtii					iNaturalist:459608								Lopholithodes mandtii							Animalia	Arthropoda	Malacostraca	Decapoda	Lithodidae	Lopholithodes	mandtii		species		J.F. Brandt, 1848
	imerss.org:PMLS:14404					Andy Lamb		1						PRESENT				Cryptolithodes typicus					iNaturalist:53845								Cryptolithodes typicus							Animalia	Arthropoda	Malacostraca	Decapoda	Lithodidae	Cryptolithodes	typicus		species		J.F. Brandt, 1848
	imerss.org:PMLS:14405			Count: very many		Andy Lamb								PRESENT				Pagurus beringanus					iNaturalist:362749								Pagurus beringanus							Animalia	Arthropoda	Malacostraca	Decapoda	Paguridae	Pagurus	beringanus		species		(Benedict, 1892)
	imerss.org:PMLS:14406			Count: few		Andy Lamb								PRESENT				Elassochirus tenuimanus					iNaturalist:459569								Elassochirus tenuimanus							Animalia	Arthropoda	Malacostraca	Decapoda	Paguridae	Elassochirus	tenuimanus		species		(Dana, 1851)
	imerss.org:PMLS:14407			Count: very many		Andy Lamb								PRESENT				Balanus glandula / Balanus crenatus					iNaturalist:81610								Balanus glandula							Animalia	Arthropoda	Hexanauplia	Balanomorpha	Balanidae	Balanus	glandula		species		Darwin, 1854
	imerss.org:PMLS:14408			Count: some		Andy Lamb								PRESENT				Balanus nubilus					iNaturalist:49127								Balanus nubilus							Animalia	Arthropoda	Hexanauplia	Balanomorpha	Balanidae	Balanus	nubilus		species		Darwin, 1854
	imerss.org:PMLS:14483			Count: some		Andy Lamb								PRESENT				Pandalus danae					iNaturalist:154708								Pandalus danae							Animalia	Arthropoda	Malacostraca	Decapoda	Pandalidae	Pandalus	danae		species		Stimpson, 1857
	imerss.org:PMLS:14484			Count: many		Andy Lamb								PRESENT				Scyra acutifrons					iNaturalist:47712								Scyra acutifrons							Animalia	Arthropoda	Malacostraca	Decapoda	Epialtidae	Scyra	acutifrons		species		Dana, 1851
	imerss.org:PMLS:14485			Count: some		Andy Lamb								PRESENT				Pagurus beringanus					iNaturalist:362749								Pagurus beringanus							Animalia	Arthropoda	Malacostraca	Decapoda	Paguridae	Pagurus	beringanus		species		(Benedict, 1892)
	imerss.org:PMLS:14486			Count: abundant		Andy Lamb								PRESENT				Balanus glandula / Balanus crenatus					iNaturalist:81610								Balanus glandula							Animalia	Arthropoda	Hexanauplia	Balanomorpha	Balanidae	Balanus	glandula		species		Darwin, 1854
	imerss.org:PMLS:14487			Count: some		Andy Lamb								PRESENT				Balanus nubilus					iNaturalist:49127								Balanus nubilus							Animalia	Arthropoda	Hexanauplia	Balanomorpha	Balanidae	Balanus	nubilus		species		Darwin, 1854
	imerss.org:PMLS:14574			Count: some		Andy Lamb								PRESENT				Pandalus danae					iNaturalist:154708								Pandalus danae							Animalia	Arthropoda	Malacostraca	Decapoda	Pandalidae	Pandalus	danae		species		Stimpson, 1857
	imerss.org:PMLS:14575			Count: some		Andy Lamb								PRESENT				Scyra acutifrons					iNaturalist:47712								Scyra acutifrons							Animalia	Arthropoda	Malacostraca	Decapoda	Epialtidae	Scyra	acutifrons		species		Dana, 1851
	imerss.org:PMLS:14576					Andy Lamb		1						PRESENT				Cryptolithodes typicus					iNaturalist:53845								Cryptolithodes typicus							Animalia	Arthropoda	Malacostraca	Decapoda	Lithodidae	Cryptolithodes	typicus		species		J.F. Brandt, 1848
	imerss.org:PMLS:14577			Count: some		Andy Lamb								PRESENT				Pagurus beringanus					iNaturalist:362749								Pagurus beringanus							Animalia	Arthropoda	Malacostraca	Decapoda	Paguridae	Pagurus	beringanus		species		(Benedict, 1892)
	imerss.org:PMLS:14578			Count: very many		Andy Lamb								PRESENT				Balanus glandula / Balanus crenatus					iNaturalist:81610								Balanus glandula							Animalia	Arthropoda	Hexanauplia	Balanomorpha	Balanidae	Balanus	glandula		species		Darwin, 1854
	imerss.org:PMLS:14579			Count: some		Andy Lamb								PRESENT				Balanus nubilus					iNaturalist:49127								Balanus nubilus							Animalia	Arthropoda	Hexanauplia	Balanomorpha	Balanidae	Balanus	nubilus		species		Darwin, 1854
	imerss.org:PMLS:14669			Count: some		Andy Lamb								PRESENT				Pandalus danae					iNaturalist:154708								Pandalus danae							Animalia	Arthropoda	Malacostraca	Decapoda	Pandalidae	Pandalus	danae		species		Stimpson, 1857
	imerss.org:PMLS:14670			Count: many		Andy Lamb								PRESENT				Scyra acutifrons					iNaturalist:47712								Scyra acutifrons							Animalia	Arthropoda	Malacostraca	Decapoda	Epialtidae	Scyra	acutifrons		species		Dana, 1851
	imerss.org:PMLS:14671					Andy Lamb		1						PRESENT				Acantholithodes hispidus					iNaturalist:450310								Acantholithodes hispidus							Animalia	Arthropoda	Malacostraca	Decapoda	Hapalogastridae	Acantholithodes	hispidus		species		(Stimpson, 1860)
	imerss.org:PMLS:14672					Andy Lamb		1						PRESENT				Rhinolithodes wosnessenskii					iNaturalist:459660								Rhinolithodes wosnessenskii							Animalia	Arthropoda	Malacostraca	Decapoda	Lithodidae	Rhinolithodes	wosnessenskii		species		J.F. Brandt, 1848
	imerss.org:PMLS:14673			Count: few		Andy Lamb								PRESENT				Pagurus beringanus					iNaturalist:362749								Pagurus beringanus							Animalia	Arthropoda	Malacostraca	Decapoda	Paguridae	Pagurus	beringanus		species		(Benedict, 1892)
	imerss.org:PMLS:14674			Count: some		Andy Lamb								PRESENT				Balanus nubilus					iNaturalist:49127								Balanus nubilus							Animalia	Arthropoda	Hexanauplia	Balanomorpha	Balanidae	Balanus	nubilus		species		Darwin, 1854
	imerss.org:PMLS:14766			Count: some		Andy Lamb								PRESENT				Pandalus danae					iNaturalist:154708								Pandalus danae							Animalia	Arthropoda	Malacostraca	Decapoda	Pandalidae	Pandalus	danae		species		Stimpson, 1857
	imerss.org:PMLS:14767			Count: some		Andy Lamb								PRESENT				Pandalus stenolepis					iNaturalist:459645								Pandalus stenolepis							Animalia	Arthropoda	Malacostraca	Decapoda	Pandalidae	Pandalus	stenolepis		species		Rathbun, 1902
	imerss.org:PMLS:14768			Count: few		Andy Lamb								PRESENT				Scyra acutifrons					iNaturalist:47712								Scyra acutifrons							Animalia	Arthropoda	Malacostraca	Decapoda	Epialtidae	Scyra	acutifrons		species		Dana, 1851
	imerss.org:PMLS:14769					Andy Lamb		1						PRESENT				Acantholithodes hispidus					iNaturalist:450310								Acantholithodes hispidus							Animalia	Arthropoda	Malacostraca	Decapoda	Hapalogastridae	Acantholithodes	hispidus		species		(Stimpson, 1860)
	imerss.org:PMLS:14770			Count: some		Andy Lamb								PRESENT				Balanus nubilus					iNaturalist:49127								Balanus nubilus							Animalia	Arthropoda	Hexanauplia	Balanomorpha	Balanidae	Balanus	nubilus		species		Darwin, 1854
	imerss.org:PMLS:14887			Count: some		Andy Lamb								PRESENT				Scyra acutifrons					iNaturalist:47712								Scyra acutifrons							Animalia	Arthropoda	Malacostraca	Decapoda	Epialtidae	Scyra	acutifrons		species		Dana, 1851
	imerss.org:PMLS:14888					Andy Lamb		1						PRESENT				Hapalogaster mertensii					iNaturalist:51635								Hapalogaster mertensii							Animalia	Arthropoda	Malacostraca	Decapoda	Hapalogastridae	Hapalogaster	mertensii		species		J.F. Brandt, 1850
	imerss.org:PMLS:14889					Andy Lamb		6						PRESENT				Lopholithodes mandtii					iNaturalist:459608								Lopholithodes mandtii							Animalia	Arthropoda	Malacostraca	Decapoda	Lithodidae	Lopholithodes	mandtii		species		J.F. Brandt, 1848
	imerss.org:PMLS:14890			Count: few		Andy Lamb								PRESENT				Pagurus beringanus					iNaturalist:362749								Pagurus beringanus							Animalia	Arthropoda	Malacostraca	Decapoda	Paguridae	Pagurus	beringanus		species		(Benedict, 1892)
	imerss.org:PMLS:14891			Count: very many		Andy Lamb								PRESENT				Balanus nubilus					iNaturalist:49127								Balanus nubilus							Animalia	Arthropoda	Hexanauplia	Balanomorpha	Balanidae	Balanus	nubilus		species		Darwin, 1854
	imerss.org:PMLS:14985			Count: few		Andy Lamb								PRESENT				Euphausia spp.					iNaturalist:195136								Euphausia							Animalia	Arthropoda	Malacostraca	Euphausiacea	Euphausiidae	Euphausia			genus
	imerss.org:PMLS:14986					Andy Lamb		2						PRESENT				Pandalus stenolepis					iNaturalist:459645								Pandalus stenolepis							Animalia	Arthropoda	Malacostraca	Decapoda	Pandalidae	Pandalus	stenolepis		species		Rathbun, 1902
	imerss.org:PMLS:14987			Count: few		Andy Lamb								PRESENT				Cancer productus					iNaturalist:47826								Cancer productus							Animalia	Arthropoda	Malacostraca	Decapoda	Cancridae	Cancer	productus		species		Randall, 1840
	imerss.org:PMLS:14988					Andy Lamb		1						PRESENT				Pugettia producta					iNaturalist:49723								Pugettia producta							Animalia	Arthropoda	Malacostraca	Decapoda	Epialtidae	Pugettia	producta		species		(Randall, 1840)
	imerss.org:PMLS:14989			Count: some		Andy Lamb								PRESENT				Scyra acutifrons					iNaturalist:47712								Scyra acutifrons							Animalia	Arthropoda	Malacostraca	Decapoda	Epialtidae	Scyra	acutifrons		species		Dana, 1851
	imerss.org:PMLS:14990					Andy Lamb		2						PRESENT				Lopholithodes mandtii					iNaturalist:459608								Lopholithodes mandtii							Animalia	Arthropoda	Malacostraca	Decapoda	Lithodidae	Lopholithodes	mandtii		species		J.F. Brandt, 1848
	imerss.org:PMLS:14991					Andy Lamb		2						PRESENT				Placetron wosnessenskii					iNaturalist:459657								Placetron wosnessenskii							Animalia	Arthropoda	Malacostraca	Decapoda	Hapalogastridae	Placetron	wosnessenskii		species		Schalfeew, 1892
	imerss.org:PMLS:14992			Count: few		Andy Lamb								PRESENT				Pagurus beringanus					iNaturalist:362749								Pagurus beringanus							Animalia	Arthropoda	Malacostraca	Decapoda	Paguridae	Pagurus	beringanus		species		(Benedict, 1892)
	imerss.org:PMLS:14993			Count: few		Andy Lamb								PRESENT				Balanus nubilus					iNaturalist:49127								Balanus nubilus							Animalia	Arthropoda	Hexanauplia	Balanomorpha	Balanidae	Balanus	nubilus		species		Darwin, 1854
	imerss.org:PMLS:15077			Count: few		Andy Lamb								PRESENT				Pandalus danae					iNaturalist:154708								Pandalus danae							Animalia	Arthropoda	Malacostraca	Decapoda	Pandalidae	Pandalus	danae		species		Stimpson, 1857
	imerss.org:PMLS:15078					Andy Lamb		2						PRESENT				Pugettia producta					iNaturalist:49723								Pugettia producta							Animalia	Arthropoda	Malacostraca	Decapoda	Epialtidae	Pugettia	producta		species		(Randall, 1840)
	imerss.org:PMLS:15079			Count: some		Andy Lamb								PRESENT				Scyra acutifrons					iNaturalist:47712								Scyra acutifrons							Animalia	Arthropoda	Malacostraca	Decapoda	Epialtidae	Scyra	acutifrons		species		Dana, 1851
	imerss.org:PMLS:15080					Andy Lamb		2						PRESENT				Oregonia gracilis					iNaturalist:84267								Oregonia gracilis							Animalia	Arthropoda	Malacostraca	Decapoda	Oregoniidae	Oregonia	gracilis		species		Dana, 1851
	imerss.org:PMLS:15081					Andy Lamb		2						PRESENT				Pagurus beringanus					iNaturalist:362749								Pagurus beringanus							Animalia	Arthropoda	Malacostraca	Decapoda	Paguridae	Pagurus	beringanus		species		(Benedict, 1892)
	imerss.org:PMLS:15082			Count: many		Andy Lamb								PRESENT				Balanus glandula / Balanus crenatus					iNaturalist:81610								Balanus glandula							Animalia	Arthropoda	Hexanauplia	Balanomorpha	Balanidae	Balanus	glandula		species		Darwin, 1854
	imerss.org:PMLS:15083			Count: many		Andy Lamb								PRESENT				Balanus nubilus					iNaturalist:49127								Balanus nubilus							Animalia	Arthropoda	Hexanauplia	Balanomorpha	Balanidae	Balanus	nubilus		species		Darwin, 1854
	imerss.org:PMLS:15185			Count: very many		Andy Lamb								PRESENT				Glebocarcinus oregonensis					iNaturalist:429951								Glebocarcinus oregonensis							Animalia	Arthropoda	Malacostraca	Decapoda	Cancridae	Glebocarcinus	oregonensis		species		(Dana, 1852)
	imerss.org:PMLS:15186			Count: few		Andy Lamb								PRESENT				Pugettia gracilis					iNaturalist:130344								Pugettia gracilis							Animalia	Arthropoda	Malacostraca	Decapoda	Epialtidae	Pugettia	gracilis		species		Dana, 1851
	imerss.org:PMLS:15187			Count: many		Andy Lamb								PRESENT				Scyra acutifrons					iNaturalist:47712								Scyra acutifrons							Animalia	Arthropoda	Malacostraca	Decapoda	Epialtidae	Scyra	acutifrons		species		Dana, 1851
	imerss.org:PMLS:15188			Count: few		Andy Lamb								PRESENT				Oregonia gracilis					iNaturalist:84267								Oregonia gracilis							Animalia	Arthropoda	Malacostraca	Decapoda	Oregoniidae	Oregonia	gracilis		species		Dana, 1851
	imerss.org:PMLS:15189			Count: some		Andy Lamb								PRESENT				Pagurus caurinus					iNaturalist:180026								Pagurus caurinus							Animalia	Arthropoda	Malacostraca	Decapoda	Paguridae	Pagurus	caurinus		species		Hart, 1971
	imerss.org:PMLS:15190			Count: some		Andy Lamb								PRESENT				Pagurus beringanus					iNaturalist:362749								Pagurus beringanus							Animalia	Arthropoda	Malacostraca	Decapoda	Paguridae	Pagurus	beringanus		species		(Benedict, 1892)
	imerss.org:PMLS:15191			Count: very abundant		Andy Lamb								PRESENT				Balanus nubilus					iNaturalist:49127								Balanus nubilus							Animalia	Arthropoda	Hexanauplia	Balanomorpha	Balanidae	Balanus	nubilus		species		Darwin, 1854
	imerss.org:PMLS:15281					Andy Lamb		1						PRESENT				Argulus pugettensis					iNaturalist:873865								Argulus pugettensis							Animalia	Arthropoda	Ichthyostraca	Arguloida	Argulidae	Argulus	pugettensis		species		Dana, 1852
	imerss.org:PMLS:15282			Count: some		Andy Lamb								PRESENT				Pandalus danae					iNaturalist:154708								Pandalus danae							Animalia	Arthropoda	Malacostraca	Decapoda	Pandalidae	Pandalus	danae		species		Stimpson, 1857
	imerss.org:PMLS:15283			Count: some		Andy Lamb								PRESENT				Scyra acutifrons					iNaturalist:47712								Scyra acutifrons							Animalia	Arthropoda	Malacostraca	Decapoda	Epialtidae	Scyra	acutifrons		species		Dana, 1851
	imerss.org:PMLS:15284					Andy Lamb		3						PRESENT				Rhinolithodes wosnessenskii					iNaturalist:459660								Rhinolithodes wosnessenskii							Animalia	Arthropoda	Malacostraca	Decapoda	Lithodidae	Rhinolithodes	wosnessenskii		species		J.F. Brandt, 1848
	imerss.org:PMLS:15285			Count: few		Andy Lamb								PRESENT				Pagurus caurinus					iNaturalist:180026								Pagurus caurinus							Animalia	Arthropoda	Malacostraca	Decapoda	Paguridae	Pagurus	caurinus		species		Hart, 1971
	imerss.org:PMLS:15286			Count: some		Andy Lamb								PRESENT				Pagurus beringanus					iNaturalist:362749								Pagurus beringanus							Animalia	Arthropoda	Malacostraca	Decapoda	Paguridae	Pagurus	beringanus		species		(Benedict, 1892)
	imerss.org:PMLS:15287					Andy Lamb		2						PRESENT				Elassochirus tenuimanus					iNaturalist:459569								Elassochirus tenuimanus							Animalia	Arthropoda	Malacostraca	Decapoda	Paguridae	Elassochirus	tenuimanus		species		(Dana, 1851)
	imerss.org:PMLS:15288			Count: very many		Andy Lamb								PRESENT				Balanus glandula / Balanus crenatus					iNaturalist:81610								Balanus glandula							Animalia	Arthropoda	Hexanauplia	Balanomorpha	Balanidae	Balanus	glandula		species		Darwin, 1854
	imerss.org:PMLS:15289			Count: few		Andy Lamb								PRESENT				Balanus nubilus					iNaturalist:49127								Balanus nubilus							Animalia	Arthropoda	Hexanauplia	Balanomorpha	Balanidae	Balanus	nubilus		species		Darwin, 1854
	imerss.org:PMLS:15379			Count: few		Andy Lamb								PRESENT				Pandalus danae					iNaturalist:154708								Pandalus danae							Animalia	Arthropoda	Malacostraca	Decapoda	Pandalidae	Pandalus	danae		species		Stimpson, 1857
	imerss.org:PMLS:15380					Andy Lamb		1						PRESENT				Glebocarcinus oregonensis					iNaturalist:429951								Glebocarcinus oregonensis							Animalia	Arthropoda	Malacostraca	Decapoda	Cancridae	Glebocarcinus	oregonensis		species		(Dana, 1852)
	imerss.org:PMLS:15381			Count: some		Andy Lamb								PRESENT				Cancer productus					iNaturalist:47826								Cancer productus							Animalia	Arthropoda	Malacostraca	Decapoda	Cancridae	Cancer	productus		species		Randall, 1840
	imerss.org:PMLS:15382					Andy Lamb		2						PRESENT				Telmessus cheiragonus					iNaturalist:180391								Telmessus cheiragonus							Animalia	Arthropoda	Malacostraca	Decapoda	Cheiragonidae	Telmessus	cheiragonus		species		(Tilesius, 1815)
	imerss.org:PMLS:15383			Count: few		Andy Lamb								PRESENT				Pugettia producta					iNaturalist:49723								Pugettia producta							Animalia	Arthropoda	Malacostraca	Decapoda	Epialtidae	Pugettia	producta		species		(Randall, 1840)
	imerss.org:PMLS:15384			Count: few		Andy Lamb								PRESENT				Scyra acutifrons					iNaturalist:47712								Scyra acutifrons							Animalia	Arthropoda	Malacostraca	Decapoda	Epialtidae	Scyra	acutifrons		species		Dana, 1851
	imerss.org:PMLS:15385			Count: some		Andy Lamb								PRESENT				Oregonia gracilis					iNaturalist:84267								Oregonia gracilis							Animalia	Arthropoda	Malacostraca	Decapoda	Oregoniidae	Oregonia	gracilis		species		Dana, 1851
	imerss.org:PMLS:15386					Andy Lamb		2						PRESENT				Phyllolithodes papillosus					iNaturalist:424896								Phyllolithodes papillosus							Animalia	Arthropoda	Malacostraca	Decapoda	Lithodidae	Phyllolithodes	papillosus		species		J.F. Brandt, 1848
	imerss.org:PMLS:15387			Count: few		Andy Lamb								PRESENT				Pagurus beringanus					iNaturalist:362749								Pagurus beringanus							Animalia	Arthropoda	Malacostraca	Decapoda	Paguridae	Pagurus	beringanus		species		(Benedict, 1892)
	imerss.org:PMLS:15388			Count: abundant		Andy Lamb								PRESENT				Balanus glandula / Balanus crenatus					iNaturalist:81610								Balanus glandula							Animalia	Arthropoda	Hexanauplia	Balanomorpha	Balanidae	Balanus	glandula		species		Darwin, 1854
	imerss.org:PMLS:15389			Count: very many		Andy Lamb								PRESENT				Balanus nubilus					iNaturalist:49127								Balanus nubilus							Animalia	Arthropoda	Hexanauplia	Balanomorpha	Balanidae	Balanus	nubilus		species		Darwin, 1854
	imerss.org:PMLS:15504			Count: some		Andy Lamb								PRESENT				Pandalus danae					iNaturalist:154708								Pandalus danae							Animalia	Arthropoda	Malacostraca	Decapoda	Pandalidae	Pandalus	danae		species		Stimpson, 1857
	imerss.org:PMLS:15505					Andy Lamb		1						PRESENT				Pugettia producta					iNaturalist:49723								Pugettia producta							Animalia	Arthropoda	Malacostraca	Decapoda	Epialtidae	Pugettia	producta		species		(Randall, 1840)
	imerss.org:PMLS:15506			Count: few		Andy Lamb								PRESENT				Scyra acutifrons					iNaturalist:47712								Scyra acutifrons							Animalia	Arthropoda	Malacostraca	Decapoda	Epialtidae	Scyra	acutifrons		species		Dana, 1851
	imerss.org:PMLS:15507			Count: few		Andy Lamb								PRESENT				Petrolisthes eriomerus					iNaturalist:47803								Petrolisthes eriomerus							Animalia	Arthropoda	Malacostraca	Decapoda	Porcellanidae	Petrolisthes	eriomerus		species		Stimpson, 1871
	imerss.org:PMLS:15508					Andy Lamb		1						PRESENT				Phyllolithodes papillosus					iNaturalist:424896								Phyllolithodes papillosus							Animalia	Arthropoda	Malacostraca	Decapoda	Lithodidae	Phyllolithodes	papillosus		species		J.F. Brandt, 1848
	imerss.org:PMLS:15509			Count: some		Andy Lamb								PRESENT				Balanus nubilus					iNaturalist:49127								Balanus nubilus							Animalia	Arthropoda	Hexanauplia	Balanomorpha	Balanidae	Balanus	nubilus		species		Darwin, 1854
	imerss.org:PMLS:15622					Andy Lamb		3						PRESENT				Heptacarpus kincaidi					iNaturalist:459524								Heptacarpus kincaidi							Animalia	Arthropoda	Malacostraca	Decapoda	Thoridae	Heptacarpus	kincaidi		species		(Rathbun, 1902)
	imerss.org:PMLS:15623			Count: few		Andy Lamb								PRESENT				Pandalus danae					iNaturalist:154708								Pandalus danae							Animalia	Arthropoda	Malacostraca	Decapoda	Pandalidae	Pandalus	danae		species		Stimpson, 1857
	imerss.org:PMLS:15624					Andy Lamb		1						PRESENT				Cancer productus					iNaturalist:47826								Cancer productus							Animalia	Arthropoda	Malacostraca	Decapoda	Cancridae	Cancer	productus		species		Randall, 1840
	imerss.org:PMLS:15625			Count: few		Andy Lamb								PRESENT				Scyra acutifrons					iNaturalist:47712								Scyra acutifrons							Animalia	Arthropoda	Malacostraca	Decapoda	Epialtidae	Scyra	acutifrons		species		Dana, 1851
	imerss.org:PMLS:15626			Count: some		Andy Lamb								PRESENT				Oregonia gracilis					iNaturalist:84267								Oregonia gracilis							Animalia	Arthropoda	Malacostraca	Decapoda	Oregoniidae	Oregonia	gracilis		species		Dana, 1851
	imerss.org:PMLS:15627			Count: few		Andy Lamb								PRESENT				Petrolisthes eriomerus					iNaturalist:47803								Petrolisthes eriomerus							Animalia	Arthropoda	Malacostraca	Decapoda	Porcellanidae	Petrolisthes	eriomerus		species		Stimpson, 1871
	imerss.org:PMLS:15628					Andy Lamb		2						PRESENT				Lopholithodes mandtii					iNaturalist:459608								Lopholithodes mandtii							Animalia	Arthropoda	Malacostraca	Decapoda	Lithodidae	Lopholithodes	mandtii		species		J.F. Brandt, 1848
	imerss.org:PMLS:15629			Count: some		Andy Lamb								PRESENT				Pagurus beringanus					iNaturalist:362749								Pagurus beringanus							Animalia	Arthropoda	Malacostraca	Decapoda	Paguridae	Pagurus	beringanus		species		(Benedict, 1892)
	imerss.org:PMLS:15630					Andy Lamb		1						PRESENT				Elassochirus tenuimanus					iNaturalist:459569								Elassochirus tenuimanus							Animalia	Arthropoda	Malacostraca	Decapoda	Paguridae	Elassochirus	tenuimanus		species		(Dana, 1851)
	imerss.org:PMLS:15631			Count: some		Andy Lamb								PRESENT				Balanus glandula / Balanus crenatus					iNaturalist:81610								Balanus glandula							Animalia	Arthropoda	Hexanauplia	Balanomorpha	Balanidae	Balanus	glandula		species		Darwin, 1854
	imerss.org:PMLS:15632			Count: many		Andy Lamb								PRESENT				Balanus nubilus					iNaturalist:49127								Balanus nubilus							Animalia	Arthropoda	Hexanauplia	Balanomorpha	Balanidae	Balanus	nubilus		species		Darwin, 1854
	imerss.org:PMLS:15727					Andy Lamb		1						PRESENT				Cancer productus					iNaturalist:47826								Cancer productus							Animalia	Arthropoda	Malacostraca	Decapoda	Cancridae	Cancer	productus		species		Randall, 1840
	imerss.org:PMLS:15728			Count: few		Andy Lamb								PRESENT				Scyra acutifrons					iNaturalist:47712								Scyra acutifrons							Animalia	Arthropoda	Malacostraca	Decapoda	Epialtidae	Scyra	acutifrons		species		Dana, 1851
	imerss.org:PMLS:15729					Andy Lamb								PRESENT				Rhinolithodes wosnessenskii					iNaturalist:459660								Rhinolithodes wosnessenskii							Animalia	Arthropoda	Malacostraca	Decapoda	Lithodidae	Rhinolithodes	wosnessenskii		species		J.F. Brandt, 1848
	imerss.org:PMLS:15730					Andy Lamb		3						PRESENT				Phyllolithodes papillosus					iNaturalist:424896								Phyllolithodes papillosus							Animalia	Arthropoda	Malacostraca	Decapoda	Lithodidae	Phyllolithodes	papillosus		species		J.F. Brandt, 1848
	imerss.org:PMLS:15731					Andy Lamb		2						PRESENT				Lopholithodes mandtii					iNaturalist:459608								Lopholithodes mandtii							Animalia	Arthropoda	Malacostraca	Decapoda	Lithodidae	Lopholithodes	mandtii		species		J.F. Brandt, 1848
	imerss.org:PMLS:15732			Count: some		Andy Lamb								PRESENT				Pagurus beringanus					iNaturalist:362749								Pagurus beringanus							Animalia	Arthropoda	Malacostraca	Decapoda	Paguridae	Pagurus	beringanus		species		(Benedict, 1892)
	imerss.org:PMLS:15733			Count: some		Andy Lamb								PRESENT				Balanus nubilus					iNaturalist:49127								Balanus nubilus							Animalia	Arthropoda	Hexanauplia	Balanomorpha	Balanidae	Balanus	nubilus		species		Darwin, 1854
	imerss.org:PMLS:15839			Count: some		Andy Lamb								PRESENT				Pandalus danae					iNaturalist:154708								Pandalus danae							Animalia	Arthropoda	Malacostraca	Decapoda	Pandalidae	Pandalus	danae		species		Stimpson, 1857
	imerss.org:PMLS:15840					Andy Lamb		1						PRESENT				Cancer productus					iNaturalist:47826								Cancer productus							Animalia	Arthropoda	Malacostraca	Decapoda	Cancridae	Cancer	productus		species		Randall, 1840
	imerss.org:PMLS:15841					Andy Lamb		1						PRESENT				Pugettia producta					iNaturalist:49723								Pugettia producta							Animalia	Arthropoda	Malacostraca	Decapoda	Epialtidae	Pugettia	producta		species		(Randall, 1840)
	imerss.org:PMLS:15842			Count: some		Andy Lamb								PRESENT				Scyra acutifrons					iNaturalist:47712								Scyra acutifrons							Animalia	Arthropoda	Malacostraca	Decapoda	Epialtidae	Scyra	acutifrons		species		Dana, 1851
	imerss.org:PMLS:15843					Andy Lamb		1						PRESENT				Rhinolithodes wosnessenskii					iNaturalist:459660								Rhinolithodes wosnessenskii							Animalia	Arthropoda	Malacostraca	Decapoda	Lithodidae	Rhinolithodes	wosnessenskii		species		J.F. Brandt, 1848
	imerss.org:PMLS:15844					Andy Lamb		1						PRESENT				Phyllolithodes papillosus					iNaturalist:424896								Phyllolithodes papillosus							Animalia	Arthropoda	Malacostraca	Decapoda	Lithodidae	Phyllolithodes	papillosus		species		J.F. Brandt, 1848
	imerss.org:PMLS:15845					Andy Lamb		2						PRESENT				Lopholithodes mandtii					iNaturalist:459608								Lopholithodes mandtii							Animalia	Arthropoda	Malacostraca	Decapoda	Lithodidae	Lopholithodes	mandtii		species		J.F. Brandt, 1848
	imerss.org:PMLS:15846			Count: few		Andy Lamb								PRESENT				Pagurus beringanus					iNaturalist:362749								Pagurus beringanus							Animalia	Arthropoda	Malacostraca	Decapoda	Paguridae	Pagurus	beringanus		species		(Benedict, 1892)
	imerss.org:PMLS:15847			Count: few		Andy Lamb								PRESENT				Balanus nubilus					iNaturalist:49127								Balanus nubilus							Animalia	Arthropoda	Hexanauplia	Balanomorpha	Balanidae	Balanus	nubilus		species		Darwin, 1854
	imerss.org:PMLS:15964			Count: few		Andy Lamb								PRESENT				Pandalus danae					iNaturalist:154708								Pandalus danae							Animalia	Arthropoda	Malacostraca	Decapoda	Pandalidae	Pandalus	danae		species		Stimpson, 1857
	imerss.org:PMLS:15965					Andy Lamb		3						PRESENT				Cancer productus					iNaturalist:47826								Cancer productus							Animalia	Arthropoda	Malacostraca	Decapoda	Cancridae	Cancer	productus		species		Randall, 1840
	imerss.org:PMLS:15966			Count: some		Andy Lamb								PRESENT				Scyra acutifrons					iNaturalist:47712								Scyra acutifrons							Animalia	Arthropoda	Malacostraca	Decapoda	Epialtidae	Scyra	acutifrons		species		Dana, 1851
	imerss.org:PMLS:15967			Count: few		Andy Lamb								PRESENT				Oregonia gracilis					iNaturalist:84267								Oregonia gracilis							Animalia	Arthropoda	Malacostraca	Decapoda	Oregoniidae	Oregonia	gracilis		species		Dana, 1851
	imerss.org:PMLS:15968					Andy Lamb		1						PRESENT				Rhinolithodes wosnessenskii					iNaturalist:459660								Rhinolithodes wosnessenskii							Animalia	Arthropoda	Malacostraca	Decapoda	Lithodidae	Rhinolithodes	wosnessenskii		species		J.F. Brandt, 1848
	imerss.org:PMLS:15969					Andy Lamb		1						PRESENT				Phyllolithodes papillosus					iNaturalist:424896								Phyllolithodes papillosus							Animalia	Arthropoda	Malacostraca	Decapoda	Lithodidae	Phyllolithodes	papillosus		species		J.F. Brandt, 1848
	imerss.org:PMLS:15970					Andy Lamb		3						PRESENT				Lopholithodes mandtii					iNaturalist:459608								Lopholithodes mandtii							Animalia	Arthropoda	Malacostraca	Decapoda	Lithodidae	Lopholithodes	mandtii		species		J.F. Brandt, 1848
	imerss.org:PMLS:15971					Andy Lamb		2						PRESENT				Pagurus caurinus					iNaturalist:180026								Pagurus caurinus							Animalia	Arthropoda	Malacostraca	Decapoda	Paguridae	Pagurus	caurinus		species		Hart, 1971
	imerss.org:PMLS:15972			Count: very many		Andy Lamb								PRESENT				Pagurus beringanus					iNaturalist:362749								Pagurus beringanus							Animalia	Arthropoda	Malacostraca	Decapoda	Paguridae	Pagurus	beringanus		species		(Benedict, 1892)
	imerss.org:PMLS:15973					Andy Lamb		3						PRESENT				Elassochirus tenuimanus					iNaturalist:459569								Elassochirus tenuimanus							Animalia	Arthropoda	Malacostraca	Decapoda	Paguridae	Elassochirus	tenuimanus		species		(Dana, 1851)
	imerss.org:PMLS:15974			Count: abundant		Andy Lamb								PRESENT				Balanus glandula / Balanus crenatus					iNaturalist:81610								Balanus glandula							Animalia	Arthropoda	Hexanauplia	Balanomorpha	Balanidae	Balanus	glandula		species		Darwin, 1854
	imerss.org:PMLS:15975			Count: few		Andy Lamb								PRESENT				Balanus nubilus					iNaturalist:49127								Balanus nubilus							Animalia	Arthropoda	Hexanauplia	Balanomorpha	Balanidae	Balanus	nubilus		species		Darwin, 1854
	imerss.org:PMLS:16074					Andy Lamb		2						PRESENT				Heptacarpus kincaidi					iNaturalist:459524								Heptacarpus kincaidi							Animalia	Arthropoda	Malacostraca	Decapoda	Thoridae	Heptacarpus	kincaidi		species		(Rathbun, 1902)
	imerss.org:PMLS:16075			Count: some		Andy Lamb								PRESENT				Pandalus danae					iNaturalist:154708								Pandalus danae							Animalia	Arthropoda	Malacostraca	Decapoda	Pandalidae	Pandalus	danae		species		Stimpson, 1857
	imerss.org:PMLS:16076					Andy Lamb		1						PRESENT				Pugettia gracilis					iNaturalist:130344								Pugettia gracilis							Animalia	Arthropoda	Malacostraca	Decapoda	Epialtidae	Pugettia	gracilis		species		Dana, 1851
	imerss.org:PMLS:16077			Count: some		Andy Lamb								PRESENT				Scyra acutifrons					iNaturalist:47712								Scyra acutifrons							Animalia	Arthropoda	Malacostraca	Decapoda	Epialtidae	Scyra	acutifrons		species		Dana, 1851
	imerss.org:PMLS:16078					Andy Lamb		1						PRESENT				Oregonia gracilis					iNaturalist:84267								Oregonia gracilis							Animalia	Arthropoda	Malacostraca	Decapoda	Oregoniidae	Oregonia	gracilis		species		Dana, 1851
	imerss.org:PMLS:16079					Andy Lamb		2						PRESENT				Lopholithodes mandtii					iNaturalist:459608								Lopholithodes mandtii							Animalia	Arthropoda	Malacostraca	Decapoda	Lithodidae	Lopholithodes	mandtii		species		J.F. Brandt, 1848
	imerss.org:PMLS:16080					Andy Lamb		3						PRESENT				Pagurus beringanus					iNaturalist:362749								Pagurus beringanus							Animalia	Arthropoda	Malacostraca	Decapoda	Paguridae	Pagurus	beringanus		species		(Benedict, 1892)
	imerss.org:PMLS:16081			Count: some		Andy Lamb								PRESENT				Balanus glandula / Balanus crenatus					iNaturalist:81610								Balanus glandula							Animalia	Arthropoda	Hexanauplia	Balanomorpha	Balanidae	Balanus	glandula		species		Darwin, 1854
	imerss.org:PMLS:16082			Count: many		Andy Lamb								PRESENT				Balanus nubilus					iNaturalist:49127								Balanus nubilus							Animalia	Arthropoda	Hexanauplia	Balanomorpha	Balanidae	Balanus	nubilus		species		Darwin, 1854
	imerss.org:PMLS:16169			Count: few		Andy Lamb								PRESENT				Scyra acutifrons					iNaturalist:47712								Scyra acutifrons							Animalia	Arthropoda	Malacostraca	Decapoda	Epialtidae	Scyra	acutifrons		species		Dana, 1851
	imerss.org:PMLS:16170			Count: few		Andy Lamb								PRESENT				Balanus nubilus					iNaturalist:49127								Balanus nubilus							Animalia	Arthropoda	Hexanauplia	Balanomorpha	Balanidae	Balanus	nubilus		species		Darwin, 1854
	imerss.org:PMLS:16256			Count: few		Andy Lamb								PRESENT				Pandalus danae					iNaturalist:154708								Pandalus danae							Animalia	Arthropoda	Malacostraca	Decapoda	Pandalidae	Pandalus	danae		species		Stimpson, 1857
	imerss.org:PMLS:16257					Andy Lamb		1						PRESENT				Glebocarcinus oregonensis					iNaturalist:429951								Glebocarcinus oregonensis							Animalia	Arthropoda	Malacostraca	Decapoda	Cancridae	Glebocarcinus	oregonensis		species		(Dana, 1852)
	imerss.org:PMLS:16258			Count: few		Andy Lamb								PRESENT				Cancer productus					iNaturalist:47826								Cancer productus							Animalia	Arthropoda	Malacostraca	Decapoda	Cancridae	Cancer	productus		species		Randall, 1840
	imerss.org:PMLS:16259					Andy Lamb		2						PRESENT				Pugettia producta					iNaturalist:49723								Pugettia producta							Animalia	Arthropoda	Malacostraca	Decapoda	Epialtidae	Pugettia	producta		species		(Randall, 1840)
	imerss.org:PMLS:16260			Count: few		Andy Lamb								PRESENT				Scyra acutifrons					iNaturalist:47712								Scyra acutifrons							Animalia	Arthropoda	Malacostraca	Decapoda	Epialtidae	Scyra	acutifrons		species		Dana, 1851
	imerss.org:PMLS:16261			Count: very many		Andy Lamb								PRESENT				Balanus glandula / Balanus crenatus					iNaturalist:81610								Balanus glandula							Animalia	Arthropoda	Hexanauplia	Balanomorpha	Balanidae	Balanus	glandula		species		Darwin, 1854
	imerss.org:PMLS:16262			Count: some		Andy Lamb								PRESENT				Balanus nubilus					iNaturalist:49127								Balanus nubilus							Animalia	Arthropoda	Hexanauplia	Balanomorpha	Balanidae	Balanus	nubilus		species		Darwin, 1854
	imerss.org:PMLS:16338			Count: few		Andy Lamb								PRESENT				Pandalus danae					iNaturalist:154708								Pandalus danae							Animalia	Arthropoda	Malacostraca	Decapoda	Pandalidae	Pandalus	danae		species		Stimpson, 1857
	imerss.org:PMLS:16339			Count: some		Andy Lamb								PRESENT				Cancer productus					iNaturalist:47826								Cancer productus							Animalia	Arthropoda	Malacostraca	Decapoda	Cancridae	Cancer	productus		species		Randall, 1840
	imerss.org:PMLS:16340			Count: few		Andy Lamb								PRESENT				Metacarcinus magister					iNaturalist:63697								Metacarcinus magister							Animalia	Arthropoda	Malacostraca	Decapoda	Cancridae	Metacarcinus	magister		species		(Dana, 1852)
	imerss.org:PMLS:16341					Andy Lamb		1						PRESENT				Pugettia gracilis					iNaturalist:130344								Pugettia gracilis							Animalia	Arthropoda	Malacostraca	Decapoda	Epialtidae	Pugettia	gracilis		species		Dana, 1851
	imerss.org:PMLS:16342					Andy Lamb		1						PRESENT				Oregonia gracilis					iNaturalist:84267								Oregonia gracilis							Animalia	Arthropoda	Malacostraca	Decapoda	Oregoniidae	Oregonia	gracilis		species		Dana, 1851
	imerss.org:PMLS:16343					Andy Lamb		1						PRESENT				Pagurus ochotensis					iNaturalist:202044								Pagurus ochotensis							Animalia	Arthropoda	Malacostraca	Decapoda	Paguridae	Pagurus	ochotensis		species		Brandt, 1851
	imerss.org:PMLS:16344			Count: abundant		Andy Lamb								PRESENT				Balanus glandula / Balanus crenatus					iNaturalist:81610								Balanus glandula							Animalia	Arthropoda	Hexanauplia	Balanomorpha	Balanidae	Balanus	glandula		species		Darwin, 1854
	imerss.org:PMLS:16345			Count: few		Andy Lamb								PRESENT				Balanus nubilus					iNaturalist:49127								Balanus nubilus							Animalia	Arthropoda	Hexanauplia	Balanomorpha	Balanidae	Balanus	nubilus		species		Darwin, 1854
	imerss.org:PMLS:16423			Count: some		Andy Lamb								PRESENT				Pandalus danae					iNaturalist:154708								Pandalus danae							Animalia	Arthropoda	Malacostraca	Decapoda	Pandalidae	Pandalus	danae		species		Stimpson, 1857
	imerss.org:PMLS:16424			Count: few		Andy Lamb								PRESENT				Glebocarcinus oregonensis					iNaturalist:429951								Glebocarcinus oregonensis							Animalia	Arthropoda	Malacostraca	Decapoda	Cancridae	Glebocarcinus	oregonensis		species		(Dana, 1852)
	imerss.org:PMLS:16425					Andy Lamb		3						PRESENT				Cancer productus					iNaturalist:47826								Cancer productus							Animalia	Arthropoda	Malacostraca	Decapoda	Cancridae	Cancer	productus		species		Randall, 1840
	imerss.org:PMLS:16426			Count: few		Andy Lamb								PRESENT				Pugettia gracilis					iNaturalist:130344								Pugettia gracilis							Animalia	Arthropoda	Malacostraca	Decapoda	Epialtidae	Pugettia	gracilis		species		Dana, 1851
	imerss.org:PMLS:16427					Andy Lamb		3						PRESENT				Scyra acutifrons					iNaturalist:47712								Scyra acutifrons							Animalia	Arthropoda	Malacostraca	Decapoda	Epialtidae	Scyra	acutifrons		species		Dana, 1851
	imerss.org:PMLS:16428			Count: few		Andy Lamb								PRESENT				Oregonia gracilis					iNaturalist:84267								Oregonia gracilis							Animalia	Arthropoda	Malacostraca	Decapoda	Oregoniidae	Oregonia	gracilis		species		Dana, 1851
	imerss.org:PMLS:16429					Andy Lamb		2						PRESENT				Acantholithodes hispidus					iNaturalist:450310								Acantholithodes hispidus							Animalia	Arthropoda	Malacostraca	Decapoda	Hapalogastridae	Acantholithodes	hispidus		species		(Stimpson, 1860)
	imerss.org:PMLS:16430					Andy Lamb		1						PRESENT				Phyllolithodes papillosus					iNaturalist:424896								Phyllolithodes papillosus							Animalia	Arthropoda	Malacostraca	Decapoda	Lithodidae	Phyllolithodes	papillosus		species		J.F. Brandt, 1848
	imerss.org:PMLS:16431			Count: few		Andy Lamb								PRESENT				Pagurus beringanus					iNaturalist:362749								Pagurus beringanus							Animalia	Arthropoda	Malacostraca	Decapoda	Paguridae	Pagurus	beringanus		species		(Benedict, 1892)
	imerss.org:PMLS:16432			Count: abundant		Andy Lamb								PRESENT				Balanus glandula / Balanus crenatus					iNaturalist:81610								Balanus glandula							Animalia	Arthropoda	Hexanauplia	Balanomorpha	Balanidae	Balanus	glandula		species		Darwin, 1854
	imerss.org:PMLS:16433			Count: some		Andy Lamb								PRESENT				Balanus nubilus					iNaturalist:49127								Balanus nubilus							Animalia	Arthropoda	Hexanauplia	Balanomorpha	Balanidae	Balanus	nubilus		species		Darwin, 1854
	imerss.org:PMLS:16522			Count: very many		Andy Lamb								PRESENT				Heptacarpus tridens					iNaturalist:459522								Heptacarpus tridens							Animalia	Arthropoda	Malacostraca	Decapoda	Thoridae	Heptacarpus	tridens		species		(Rathbun, 1902)
	imerss.org:PMLS:16523			Count: abundant		Andy Lamb								PRESENT				Pandalus danae					iNaturalist:154708								Pandalus danae							Animalia	Arthropoda	Malacostraca	Decapoda	Pandalidae	Pandalus	danae		species		Stimpson, 1857
	imerss.org:PMLS:16524			Count: few		Andy Lamb								PRESENT				Glebocarcinus oregonensis					iNaturalist:429951								Glebocarcinus oregonensis							Animalia	Arthropoda	Malacostraca	Decapoda	Cancridae	Glebocarcinus	oregonensis		species		(Dana, 1852)
	imerss.org:PMLS:16525					Andy Lamb		2						PRESENT				Cancer productus					iNaturalist:47826								Cancer productus							Animalia	Arthropoda	Malacostraca	Decapoda	Cancridae	Cancer	productus		species		Randall, 1840
	imerss.org:PMLS:16526			Count: few		Andy Lamb								PRESENT				Pugettia gracilis					iNaturalist:130344								Pugettia gracilis							Animalia	Arthropoda	Malacostraca	Decapoda	Epialtidae	Pugettia	gracilis		species		Dana, 1851
	imerss.org:PMLS:16527			Count: few		Andy Lamb								PRESENT				Scyra acutifrons					iNaturalist:47712								Scyra acutifrons							Animalia	Arthropoda	Malacostraca	Decapoda	Epialtidae	Scyra	acutifrons		species		Dana, 1851
	imerss.org:PMLS:16528					Andy Lamb		5						PRESENT				Lopholithodes mandtii					iNaturalist:459608								Lopholithodes mandtii							Animalia	Arthropoda	Malacostraca	Decapoda	Lithodidae	Lopholithodes	mandtii		species		J.F. Brandt, 1848
	imerss.org:PMLS:16529			Count: some		Andy Lamb								PRESENT				Pagurus beringanus					iNaturalist:362749								Pagurus beringanus							Animalia	Arthropoda	Malacostraca	Decapoda	Paguridae	Pagurus	beringanus		species		(Benedict, 1892)
	imerss.org:PMLS:16530			Count: few		Andy Lamb								PRESENT				Elassochirus tenuimanus					iNaturalist:459569								Elassochirus tenuimanus							Animalia	Arthropoda	Malacostraca	Decapoda	Paguridae	Elassochirus	tenuimanus		species		(Dana, 1851)
	imerss.org:PMLS:16531			Count: very many		Andy Lamb								PRESENT				Balanus glandula / Balanus crenatus					iNaturalist:81610								Balanus glandula							Animalia	Arthropoda	Hexanauplia	Balanomorpha	Balanidae	Balanus	glandula		species		Darwin, 1854
	imerss.org:PMLS:16532			Count: some		Andy Lamb								PRESENT				Balanus nubilus					iNaturalist:49127								Balanus nubilus							Animalia	Arthropoda	Hexanauplia	Balanomorpha	Balanidae	Balanus	nubilus		species		Darwin, 1854
	imerss.org:PMLS:16614					Andy Lamb		2						PRESENT				Cancer productus					iNaturalist:47826								Cancer productus							Animalia	Arthropoda	Malacostraca	Decapoda	Cancridae	Cancer	productus		species		Randall, 1840
	imerss.org:PMLS:16615			Count: few		Andy Lamb								PRESENT				Scyra acutifrons					iNaturalist:47712								Scyra acutifrons							Animalia	Arthropoda	Malacostraca	Decapoda	Epialtidae	Scyra	acutifrons		species		Dana, 1851
	imerss.org:PMLS:16616					Andy Lamb		3						PRESENT				Lopholithodes mandtii					iNaturalist:459608								Lopholithodes mandtii							Animalia	Arthropoda	Malacostraca	Decapoda	Lithodidae	Lopholithodes	mandtii		species		J.F. Brandt, 1848
	imerss.org:PMLS:16617			Count: few		Andy Lamb								PRESENT				Pagurus beringanus					iNaturalist:362749								Pagurus beringanus							Animalia	Arthropoda	Malacostraca	Decapoda	Paguridae	Pagurus	beringanus		species		(Benedict, 1892)
	imerss.org:PMLS:16618			Count: many		Andy Lamb								PRESENT				Balanus glandula / Balanus crenatus					iNaturalist:81610								Balanus glandula							Animalia	Arthropoda	Hexanauplia	Balanomorpha	Balanidae	Balanus	glandula		species		Darwin, 1854
	imerss.org:PMLS:16619			Count: few		Andy Lamb								PRESENT				Balanus nubilus					iNaturalist:49127								Balanus nubilus							Animalia	Arthropoda	Hexanauplia	Balanomorpha	Balanidae	Balanus	nubilus		species		Darwin, 1854
	imerss.org:PMLS:16703			Count: some		Andy Lamb								PRESENT				Glebocarcinus oregonensis					iNaturalist:429951								Glebocarcinus oregonensis							Animalia	Arthropoda	Malacostraca	Decapoda	Cancridae	Glebocarcinus	oregonensis		species		(Dana, 1852)
	imerss.org:PMLS:16704			Count: some		Andy Lamb								PRESENT				Scyra acutifrons					iNaturalist:47712								Scyra acutifrons							Animalia	Arthropoda	Malacostraca	Decapoda	Epialtidae	Scyra	acutifrons		species		Dana, 1851
	imerss.org:PMLS:16705					Andy Lamb		1						PRESENT				Lopholithodes mandtii					iNaturalist:459608								Lopholithodes mandtii							Animalia	Arthropoda	Malacostraca	Decapoda	Lithodidae	Lopholithodes	mandtii		species		J.F. Brandt, 1848
	imerss.org:PMLS:16706			Count: some		Andy Lamb								PRESENT				Balanus glandula / Balanus crenatus					iNaturalist:81610								Balanus glandula							Animalia	Arthropoda	Hexanauplia	Balanomorpha	Balanidae	Balanus	glandula		species		Darwin, 1854
	imerss.org:PMLS:16707			Count: some		Andy Lamb								PRESENT				Balanus nubilus					iNaturalist:49127								Balanus nubilus							Animalia	Arthropoda	Hexanauplia	Balanomorpha	Balanidae	Balanus	nubilus		species		Darwin, 1854
	imerss.org:PMLS:16759			Count: some		Andy Lamb								PRESENT				Balanus nubilus					iNaturalist:49127								Balanus nubilus							Animalia	Arthropoda	Hexanauplia	Balanomorpha	Balanidae	Balanus	nubilus		species		Darwin, 1854
	imerss.org:PMLS:16834			Count: abundant		Andy Lamb								PRESENT				Eualus butleri					iNaturalist:459508								Eualus butleri							Animalia	Arthropoda	Malacostraca	Decapoda	Thoridae	Eualus	butleri		species		Jensen, 2004
	imerss.org:PMLS:16835			Count: some		Andy Lamb								PRESENT				Pandalus danae					iNaturalist:154708								Pandalus danae							Animalia	Arthropoda	Malacostraca	Decapoda	Pandalidae	Pandalus	danae		species		Stimpson, 1857
	imerss.org:PMLS:16836					Andy Lamb		2						PRESENT				Lophopanopeus bellus					iNaturalist:50818								Lophopanopeus bellus							Animalia	Arthropoda	Malacostraca	Decapoda	Panopeidae	Lophopanopeus	bellus		species		(Stimpson, 1860)
	imerss.org:PMLS:16837					Andy Lamb		2						PRESENT				Cancer productus					iNaturalist:47826								Cancer productus							Animalia	Arthropoda	Malacostraca	Decapoda	Cancridae	Cancer	productus		species		Randall, 1840
	imerss.org:PMLS:16838			Count: very many		Andy Lamb								PRESENT				Pugettia producta					iNaturalist:49723								Pugettia producta							Animalia	Arthropoda	Malacostraca	Decapoda	Epialtidae	Pugettia	producta		species		(Randall, 1840)
	imerss.org:PMLS:16839					Andy Lamb		1						PRESENT				Pugettia gracilis					iNaturalist:130344								Pugettia gracilis							Animalia	Arthropoda	Malacostraca	Decapoda	Epialtidae	Pugettia	gracilis		species		Dana, 1851
	imerss.org:PMLS:16840			Count: few		Andy Lamb								PRESENT				Scyra acutifrons					iNaturalist:47712								Scyra acutifrons							Animalia	Arthropoda	Malacostraca	Decapoda	Epialtidae	Scyra	acutifrons		species		Dana, 1851
	imerss.org:PMLS:16841					Andy Lamb		2						PRESENT				Pagurus hirsutiusculus					iNaturalist:63219								Pagurus hirsutiusculus							Animalia	Arthropoda	Malacostraca	Decapoda	Paguridae	Pagurus	hirsutiusculus		species		(Dana, 1851)
	imerss.org:PMLS:16842			Count: abundant		Andy Lamb								PRESENT				Balanus glandula / Balanus crenatus					iNaturalist:81610								Balanus glandula							Animalia	Arthropoda	Hexanauplia	Balanomorpha	Balanidae	Balanus	glandula		species		Darwin, 1854
	imerss.org:PMLS:16843			Count: few		Andy Lamb								PRESENT				Balanus nubilus					iNaturalist:49127								Balanus nubilus							Animalia	Arthropoda	Hexanauplia	Balanomorpha	Balanidae	Balanus	nubilus		species		Darwin, 1854
	imerss.org:PMLS:16948					Andy Lamb		1						PRESENT				Glebocarcinus oregonensis					iNaturalist:429951								Glebocarcinus oregonensis							Animalia	Arthropoda	Malacostraca	Decapoda	Cancridae	Glebocarcinus	oregonensis		species		(Dana, 1852)
	imerss.org:PMLS:16949					Andy Lamb		2						PRESENT				Cancer productus					iNaturalist:47826								Cancer productus							Animalia	Arthropoda	Malacostraca	Decapoda	Cancridae	Cancer	productus		species		Randall, 1840
	imerss.org:PMLS:16950			Count: many		Andy Lamb								PRESENT				Scyra acutifrons					iNaturalist:47712								Scyra acutifrons							Animalia	Arthropoda	Malacostraca	Decapoda	Epialtidae	Scyra	acutifrons		species		Dana, 1851
	imerss.org:PMLS:16951			Count: many		Andy Lamb								PRESENT				Lopholithodes mandtii					iNaturalist:459608								Lopholithodes mandtii							Animalia	Arthropoda	Malacostraca	Decapoda	Lithodidae	Lopholithodes	mandtii		species		J.F. Brandt, 1848
	imerss.org:PMLS:16952					Andy Lamb		1						PRESENT				Cryptolithodes typicus					iNaturalist:53845								Cryptolithodes typicus							Animalia	Arthropoda	Malacostraca	Decapoda	Lithodidae	Cryptolithodes	typicus		species		J.F. Brandt, 1848
	imerss.org:PMLS:16953			Count: some		Andy Lamb								PRESENT				Balanus nubilus					iNaturalist:49127								Balanus nubilus							Animalia	Arthropoda	Hexanauplia	Balanomorpha	Balanidae	Balanus	nubilus		species		Darwin, 1854
	imerss.org:PMLS:17025			Count: few		Andy Lamb								PRESENT				Cancer productus					iNaturalist:47826								Cancer productus							Animalia	Arthropoda	Malacostraca	Decapoda	Cancridae	Cancer	productus		species		Randall, 1840
	imerss.org:PMLS:17026					Andy Lamb		2						PRESENT				Metacarcinus magister					iNaturalist:63697								Metacarcinus magister							Animalia	Arthropoda	Malacostraca	Decapoda	Cancridae	Metacarcinus	magister		species		(Dana, 1852)
	imerss.org:PMLS:17027			Count: few		Andy Lamb								PRESENT				Pugettia producta					iNaturalist:49723								Pugettia producta							Animalia	Arthropoda	Malacostraca	Decapoda	Epialtidae	Pugettia	producta		species		(Randall, 1840)
	imerss.org:PMLS:17028			Count: 1 tiny		Andy Lamb								PRESENT				Oregonia gracilis					iNaturalist:84267								Oregonia gracilis							Animalia	Arthropoda	Malacostraca	Decapoda	Oregoniidae	Oregonia	gracilis		species		Dana, 1851
	imerss.org:PMLS:17029			Count: some		Andy Lamb								PRESENT				Balanus nubilus					iNaturalist:49127								Balanus nubilus							Animalia	Arthropoda	Hexanauplia	Balanomorpha	Balanidae	Balanus	nubilus		species		Darwin, 1854
	imerss.org:PMLS:17069					Andy Lamb		1						PRESENT				Lopholithodes mandtii					iNaturalist:459608								Lopholithodes mandtii							Animalia	Arthropoda	Malacostraca	Decapoda	Lithodidae	Lopholithodes	mandtii		species		J.F. Brandt, 1848
	imerss.org:PMLS:17070			Count: some		Andy Lamb								PRESENT				Balanus glandula / Balanus crenatus					iNaturalist:81610								Balanus glandula							Animalia	Arthropoda	Hexanauplia	Balanomorpha	Balanidae	Balanus	glandula		species		Darwin, 1854
	imerss.org:PMLS:17071			Count: very many		Andy Lamb								PRESENT				Balanus nubilus					iNaturalist:49127								Balanus nubilus							Animalia	Arthropoda	Hexanauplia	Balanomorpha	Balanidae	Balanus	nubilus		species		Darwin, 1854
	imerss.org:PMLS:17137			Count: few		Andy Lamb								PRESENT				Pandalus danae					iNaturalist:154708								Pandalus danae							Animalia	Arthropoda	Malacostraca	Decapoda	Pandalidae	Pandalus	danae		species		Stimpson, 1857
	imerss.org:PMLS:17138			Count: many		Andy Lamb								PRESENT				Scyra acutifrons					iNaturalist:47712								Scyra acutifrons							Animalia	Arthropoda	Malacostraca	Decapoda	Epialtidae	Scyra	acutifrons		species		Dana, 1851
	imerss.org:PMLS:17139					Andy Lamb		1						PRESENT				Rhinolithodes wosnessenskii					iNaturalist:459660								Rhinolithodes wosnessenskii							Animalia	Arthropoda	Malacostraca	Decapoda	Lithodidae	Rhinolithodes	wosnessenskii		species		J.F. Brandt, 1848
	imerss.org:PMLS:17140					Andy Lamb		1						PRESENT				Lopholithodes mandtii					iNaturalist:459608								Lopholithodes mandtii							Animalia	Arthropoda	Malacostraca	Decapoda	Lithodidae	Lopholithodes	mandtii		species		J.F. Brandt, 1848
	imerss.org:PMLS:17141					Andy Lamb		1						PRESENT				Cryptolithodes typicus					iNaturalist:53845								Cryptolithodes typicus							Animalia	Arthropoda	Malacostraca	Decapoda	Lithodidae	Cryptolithodes	typicus		species		J.F. Brandt, 1848
	imerss.org:PMLS:17142					Andy Lamb		2						PRESENT				Pagurus beringanus					iNaturalist:362749								Pagurus beringanus							Animalia	Arthropoda	Malacostraca	Decapoda	Paguridae	Pagurus	beringanus		species		(Benedict, 1892)
	imerss.org:PMLS:17143			Count: very many		Andy Lamb								PRESENT				Balanus nubilus					iNaturalist:49127								Balanus nubilus							Animalia	Arthropoda	Hexanauplia	Balanomorpha	Balanidae	Balanus	nubilus		species		Darwin, 1854
	imerss.org:PMLS:17216			Count: some		Andy Lamb								PRESENT				Cancer productus					iNaturalist:47826								Cancer productus							Animalia	Arthropoda	Malacostraca	Decapoda	Cancridae	Cancer	productus		species		Randall, 1840
	imerss.org:PMLS:17217					Andy Lamb		1						PRESENT				Pugettia producta					iNaturalist:49723								Pugettia producta							Animalia	Arthropoda	Malacostraca	Decapoda	Epialtidae	Pugettia	producta		species		(Randall, 1840)
	imerss.org:PMLS:17218			Count: few		Andy Lamb								PRESENT				Scyra acutifrons					iNaturalist:47712								Scyra acutifrons							Animalia	Arthropoda	Malacostraca	Decapoda	Epialtidae	Scyra	acutifrons		species		Dana, 1851
	imerss.org:PMLS:17219					Andy Lamb		1						PRESENT				Phyllolithodes papillosus					iNaturalist:424896								Phyllolithodes papillosus							Animalia	Arthropoda	Malacostraca	Decapoda	Lithodidae	Phyllolithodes	papillosus		species		J.F. Brandt, 1848
	imerss.org:PMLS:17220			Count: some		Andy Lamb								PRESENT				Pagurus beringanus					iNaturalist:362749								Pagurus beringanus							Animalia	Arthropoda	Malacostraca	Decapoda	Paguridae	Pagurus	beringanus		species		(Benedict, 1892)
	imerss.org:PMLS:17221					Andy Lamb		2						PRESENT				Pagurus ochotensis					iNaturalist:202044								Pagurus ochotensis							Animalia	Arthropoda	Malacostraca	Decapoda	Paguridae	Pagurus	ochotensis		species		Brandt, 1851
	imerss.org:PMLS:17222			Count: abundant		Andy Lamb								PRESENT				Balanus glandula / Balanus crenatus					iNaturalist:81610								Balanus glandula							Animalia	Arthropoda	Hexanauplia	Balanomorpha	Balanidae	Balanus	glandula		species		Darwin, 1854
	imerss.org:PMLS:17223			Count: some		Andy Lamb								PRESENT				Balanus nubilus					iNaturalist:49127								Balanus nubilus							Animalia	Arthropoda	Hexanauplia	Balanomorpha	Balanidae	Balanus	nubilus		species		Darwin, 1854
	imerss.org:PMLS:17331					Andy Lamb								PRESENT				Glebocarcinus oregonensis					iNaturalist:429951								Glebocarcinus oregonensis							Animalia	Arthropoda	Malacostraca	Decapoda	Cancridae	Glebocarcinus	oregonensis		species		(Dana, 1852)
	imerss.org:PMLS:17332					Andy Lamb		2						PRESENT				Pugettia producta					iNaturalist:49723								Pugettia producta							Animalia	Arthropoda	Malacostraca	Decapoda	Epialtidae	Pugettia	producta		species		(Randall, 1840)
	imerss.org:PMLS:17333			Count: very many		Andy Lamb								PRESENT				Scyra acutifrons					iNaturalist:47712								Scyra acutifrons							Animalia	Arthropoda	Malacostraca	Decapoda	Epialtidae	Scyra	acutifrons		species		Dana, 1851
	imerss.org:PMLS:17334					Andy Lamb		1						PRESENT				Hapalogaster mertensii					iNaturalist:51635								Hapalogaster mertensii							Animalia	Arthropoda	Malacostraca	Decapoda	Hapalogastridae	Hapalogaster	mertensii		species		J.F. Brandt, 1850
	imerss.org:PMLS:17335					Andy Lamb		1						PRESENT				Phyllolithodes papillosus					iNaturalist:424896								Phyllolithodes papillosus							Animalia	Arthropoda	Malacostraca	Decapoda	Lithodidae	Phyllolithodes	papillosus		species		J.F. Brandt, 1848
	imerss.org:PMLS:17336					Andy Lamb		1						PRESENT				Placetron wosnessenskii					iNaturalist:459657								Placetron wosnessenskii							Animalia	Arthropoda	Malacostraca	Decapoda	Hapalogastridae	Placetron	wosnessenskii		species		Schalfeew, 1892
	imerss.org:PMLS:17337			Count: few		Andy Lamb								PRESENT				Pagurus beringanus					iNaturalist:362749								Pagurus beringanus							Animalia	Arthropoda	Malacostraca	Decapoda	Paguridae	Pagurus	beringanus		species		(Benedict, 1892)
	imerss.org:PMLS:17338			Count: very many		Andy Lamb								PRESENT				Balanus glandula / Balanus crenatus					iNaturalist:81610								Balanus glandula							Animalia	Arthropoda	Hexanauplia	Balanomorpha	Balanidae	Balanus	glandula		species		Darwin, 1854
	imerss.org:PMLS:17339			Count: very abundant		Andy Lamb								PRESENT				Balanus nubilus					iNaturalist:49127								Balanus nubilus							Animalia	Arthropoda	Hexanauplia	Balanomorpha	Balanidae	Balanus	nubilus		species		Darwin, 1854
	imerss.org:PMLS:17412					Andy Lamb		2						PRESENT				Pugettia gracilis					iNaturalist:130344								Pugettia gracilis							Animalia	Arthropoda	Malacostraca	Decapoda	Epialtidae	Pugettia	gracilis		species		Dana, 1851
	imerss.org:PMLS:17413			Count: many		Andy Lamb								PRESENT				Scyra acutifrons					iNaturalist:47712								Scyra acutifrons							Animalia	Arthropoda	Malacostraca	Decapoda	Epialtidae	Scyra	acutifrons		species		Dana, 1851
	imerss.org:PMLS:17414			Count: some		Andy Lamb								PRESENT				Oregonia gracilis					iNaturalist:84267								Oregonia gracilis							Animalia	Arthropoda	Malacostraca	Decapoda	Oregoniidae	Oregonia	gracilis		species		Dana, 1851
	imerss.org:PMLS:17415			Count: few		Andy Lamb								PRESENT				Rhinolithodes wosnessenskii					iNaturalist:459660								Rhinolithodes wosnessenskii							Animalia	Arthropoda	Malacostraca	Decapoda	Lithodidae	Rhinolithodes	wosnessenskii		species		J.F. Brandt, 1848
	imerss.org:PMLS:17416					Andy Lamb		6						PRESENT				Lopholithodes mandtii					iNaturalist:459608								Lopholithodes mandtii							Animalia	Arthropoda	Malacostraca	Decapoda	Lithodidae	Lopholithodes	mandtii		species		J.F. Brandt, 1848
	imerss.org:PMLS:17417			Count: few		Andy Lamb								PRESENT				Pagurus beringanus					iNaturalist:362749								Pagurus beringanus							Animalia	Arthropoda	Malacostraca	Decapoda	Paguridae	Pagurus	beringanus		species		(Benedict, 1892)
	imerss.org:PMLS:17418			Count: abundant		Andy Lamb								PRESENT				Balanus glandula / Balanus crenatus					iNaturalist:81610								Balanus glandula							Animalia	Arthropoda	Hexanauplia	Balanomorpha	Balanidae	Balanus	glandula		species		Darwin, 1854
	imerss.org:PMLS:17419			Count: some		Andy Lamb								PRESENT				Balanus nubilus					iNaturalist:49127								Balanus nubilus							Animalia	Arthropoda	Hexanauplia	Balanomorpha	Balanidae	Balanus	nubilus		species		Darwin, 1854
	imerss.org:PMLS:17514			Count: very many		Andy Lamb								PRESENT				Pandalus danae					iNaturalist:154708								Pandalus danae							Animalia	Arthropoda	Malacostraca	Decapoda	Pandalidae	Pandalus	danae		species		Stimpson, 1857
	imerss.org:PMLS:17515			Count: none		Andy Lamb								PRESENT				Pandalus platyceros					iNaturalist:180394								Pandalus platyceros							Animalia	Arthropoda	Malacostraca	Decapoda	Pandalidae	Pandalus	platyceros		species		J.F. Brandt in von Middendorf, 1851
	imerss.org:PMLS:17516					Andy Lamb		2						PRESENT				Cancer productus					iNaturalist:47826								Cancer productus							Animalia	Arthropoda	Malacostraca	Decapoda	Cancridae	Cancer	productus		species		Randall, 1840
	imerss.org:PMLS:17517			Count: few		Andy Lamb								PRESENT				Scyra acutifrons					iNaturalist:47712								Scyra acutifrons							Animalia	Arthropoda	Malacostraca	Decapoda	Epialtidae	Scyra	acutifrons		species		Dana, 1851
	imerss.org:PMLS:17518					Andy Lamb		2						PRESENT				Lopholithodes mandtii					iNaturalist:459608								Lopholithodes mandtii							Animalia	Arthropoda	Malacostraca	Decapoda	Lithodidae	Lopholithodes	mandtii		species		J.F. Brandt, 1848
	imerss.org:PMLS:17519					Andy Lamb		1						PRESENT				Cryptolithodes typicus					iNaturalist:53845								Cryptolithodes typicus							Animalia	Arthropoda	Malacostraca	Decapoda	Lithodidae	Cryptolithodes	typicus		species		J.F. Brandt, 1848
	imerss.org:PMLS:17520					Andy Lamb		3						PRESENT				Pagurus beringanus					iNaturalist:362749								Pagurus beringanus							Animalia	Arthropoda	Malacostraca	Decapoda	Paguridae	Pagurus	beringanus		species		(Benedict, 1892)
	imerss.org:PMLS:17521			Count: abundant		Andy Lamb								PRESENT				Balanus glandula / Balanus crenatus					iNaturalist:81610								Balanus glandula							Animalia	Arthropoda	Hexanauplia	Balanomorpha	Balanidae	Balanus	glandula		species		Darwin, 1854
	imerss.org:PMLS:17522			Count: some		Andy Lamb								PRESENT				Balanus nubilus					iNaturalist:49127								Balanus nubilus							Animalia	Arthropoda	Hexanauplia	Balanomorpha	Balanidae	Balanus	nubilus		species		Darwin, 1854
	imerss.org:PMLS:17633			Count: some		Andy Lamb								PRESENT				Pandalus danae					iNaturalist:154708								Pandalus danae							Animalia	Arthropoda	Malacostraca	Decapoda	Pandalidae	Pandalus	danae		species		Stimpson, 1857
	imerss.org:PMLS:17634			Count: none		Andy Lamb								PRESENT				Pandalus platyceros					iNaturalist:180394								Pandalus platyceros							Animalia	Arthropoda	Malacostraca	Decapoda	Pandalidae	Pandalus	platyceros		species		J.F. Brandt in von Middendorf, 1851
	imerss.org:PMLS:17635			Count: some		Andy Lamb								PRESENT				Lophopanopeus bellus					iNaturalist:50818								Lophopanopeus bellus							Animalia	Arthropoda	Malacostraca	Decapoda	Panopeidae	Lophopanopeus	bellus		species		(Stimpson, 1860)
	imerss.org:PMLS:17636					Andy Lamb		2						PRESENT				Cancer productus					iNaturalist:47826								Cancer productus							Animalia	Arthropoda	Malacostraca	Decapoda	Cancridae	Cancer	productus		species		Randall, 1840
	imerss.org:PMLS:17637			Count: few		Andy Lamb								PRESENT				Scyra acutifrons					iNaturalist:47712								Scyra acutifrons							Animalia	Arthropoda	Malacostraca	Decapoda	Epialtidae	Scyra	acutifrons		species		Dana, 1851
	imerss.org:PMLS:17638					Andy Lamb		3						PRESENT				Petrolisthes eriomerus					iNaturalist:47803								Petrolisthes eriomerus							Animalia	Arthropoda	Malacostraca	Decapoda	Porcellanidae	Petrolisthes	eriomerus		species		Stimpson, 1871
	imerss.org:PMLS:17639					Andy Lamb		1						PRESENT				Phyllolithodes papillosus					iNaturalist:424896								Phyllolithodes papillosus							Animalia	Arthropoda	Malacostraca	Decapoda	Lithodidae	Phyllolithodes	papillosus		species		J.F. Brandt, 1848
	imerss.org:PMLS:17640					Andy Lamb		1						PRESENT				Cryptolithodes typicus					iNaturalist:53845								Cryptolithodes typicus							Animalia	Arthropoda	Malacostraca	Decapoda	Lithodidae	Cryptolithodes	typicus		species		J.F. Brandt, 1848
	imerss.org:PMLS:17641					Andy Lamb		3						PRESENT				Pagurus beringanus					iNaturalist:362749								Pagurus beringanus							Animalia	Arthropoda	Malacostraca	Decapoda	Paguridae	Pagurus	beringanus		species		(Benedict, 1892)
	imerss.org:PMLS:17642					Andy Lamb		1						PRESENT				Pagurus armatus					iNaturalist:459543								Pagurus armatus							Animalia	Arthropoda	Malacostraca	Decapoda	Paguridae	Pagurus	armatus		species		(Dana, 1851)
	imerss.org:PMLS:17643			Count: abundant		Andy Lamb								PRESENT				Balanus glandula / Balanus crenatus					iNaturalist:81610								Balanus glandula							Animalia	Arthropoda	Hexanauplia	Balanomorpha	Balanidae	Balanus	glandula		species		Darwin, 1854
	imerss.org:PMLS:17644			Count: some		Andy Lamb								PRESENT				Balanus nubilus					iNaturalist:49127								Balanus nubilus							Animalia	Arthropoda	Hexanauplia	Balanomorpha	Balanidae	Balanus	nubilus		species		Darwin, 1854
	imerss.org:PMLS:17726			Count: some		Andy Lamb								PRESENT				Pandalus danae					iNaturalist:154708								Pandalus danae							Animalia	Arthropoda	Malacostraca	Decapoda	Pandalidae	Pandalus	danae		species		Stimpson, 1857
	imerss.org:PMLS:17727			Count: none		Andy Lamb								PRESENT				Pandalus platyceros					iNaturalist:180394								Pandalus platyceros							Animalia	Arthropoda	Malacostraca	Decapoda	Pandalidae	Pandalus	platyceros		species		J.F. Brandt in von Middendorf, 1851
	imerss.org:PMLS:17728			Count: few		Andy Lamb								PRESENT				Cancer productus					iNaturalist:47826								Cancer productus							Animalia	Arthropoda	Malacostraca	Decapoda	Cancridae	Cancer	productus		species		Randall, 1840
	imerss.org:PMLS:17729					Andy Lamb		3						PRESENT				Pugettia producta					iNaturalist:49723								Pugettia producta							Animalia	Arthropoda	Malacostraca	Decapoda	Epialtidae	Pugettia	producta		species		(Randall, 1840)
	imerss.org:PMLS:17730			Count: very many		Andy Lamb								PRESENT				Scyra acutifrons					iNaturalist:47712								Scyra acutifrons							Animalia	Arthropoda	Malacostraca	Decapoda	Epialtidae	Scyra	acutifrons		species		Dana, 1851
	imerss.org:PMLS:17731					Andy Lamb		1						PRESENT				Oregonia gracilis					iNaturalist:84267								Oregonia gracilis							Animalia	Arthropoda	Malacostraca	Decapoda	Oregoniidae	Oregonia	gracilis		species		Dana, 1851
	imerss.org:PMLS:17732			Count: abundant		Andy Lamb								PRESENT				Balanus glandula / Balanus crenatus					iNaturalist:81610								Balanus glandula							Animalia	Arthropoda	Hexanauplia	Balanomorpha	Balanidae	Balanus	glandula		species		Darwin, 1854
	imerss.org:PMLS:17733			Count: some		Andy Lamb								PRESENT				Balanus nubilus					iNaturalist:49127								Balanus nubilus							Animalia	Arthropoda	Hexanauplia	Balanomorpha	Balanidae	Balanus	nubilus		species		Darwin, 1854
	imerss.org:PMLS:17793			Count: none		Andy Lamb								PRESENT				Pandalus platyceros					iNaturalist:180394								Pandalus platyceros							Animalia	Arthropoda	Malacostraca	Decapoda	Pandalidae	Pandalus	platyceros		species		J.F. Brandt in von Middendorf, 1851
	imerss.org:PMLS:17794			Count: some		Andy Lamb								PRESENT				Pugettia producta					iNaturalist:49723								Pugettia producta							Animalia	Arthropoda	Malacostraca	Decapoda	Epialtidae	Pugettia	producta		species		(Randall, 1840)
	imerss.org:PMLS:17855			Count: some		Andy Lamb								PRESENT				Pandalus danae					iNaturalist:154708								Pandalus danae							Animalia	Arthropoda	Malacostraca	Decapoda	Pandalidae	Pandalus	danae		species		Stimpson, 1857
	imerss.org:PMLS:17856			Count: none		Andy Lamb								PRESENT				Pandalus platyceros					iNaturalist:180394								Pandalus platyceros							Animalia	Arthropoda	Malacostraca	Decapoda	Pandalidae	Pandalus	platyceros		species		J.F. Brandt in von Middendorf, 1851
	imerss.org:PMLS:17857					Andy Lamb		2						PRESENT				Cancer productus					iNaturalist:47826								Cancer productus							Animalia	Arthropoda	Malacostraca	Decapoda	Cancridae	Cancer	productus		species		Randall, 1840
	imerss.org:PMLS:17858			Count: few		Andy Lamb								PRESENT				Pugettia producta					iNaturalist:49723								Pugettia producta							Animalia	Arthropoda	Malacostraca	Decapoda	Epialtidae	Pugettia	producta		species		(Randall, 1840)
	imerss.org:PMLS:17859			Count: some		Andy Lamb								PRESENT				Scyra acutifrons					iNaturalist:47712								Scyra acutifrons							Animalia	Arthropoda	Malacostraca	Decapoda	Epialtidae	Scyra	acutifrons		species		Dana, 1851
	imerss.org:PMLS:17860					Andy Lamb		1						PRESENT				Hapalogaster mertensii					iNaturalist:51635								Hapalogaster mertensii							Animalia	Arthropoda	Malacostraca	Decapoda	Hapalogastridae	Hapalogaster	mertensii		species		J.F. Brandt, 1850
	imerss.org:PMLS:17861					Andy Lamb		1						PRESENT				Acantholithodes hispidus					iNaturalist:450310								Acantholithodes hispidus							Animalia	Arthropoda	Malacostraca	Decapoda	Hapalogastridae	Acantholithodes	hispidus		species		(Stimpson, 1860)
	imerss.org:PMLS:17862					Andy Lamb		1						PRESENT				Rhinolithodes wosnessenskii					iNaturalist:459660								Rhinolithodes wosnessenskii							Animalia	Arthropoda	Malacostraca	Decapoda	Lithodidae	Rhinolithodes	wosnessenskii		species		J.F. Brandt, 1848
	imerss.org:PMLS:17863					Andy Lamb		4						PRESENT				Lopholithodes mandtii					iNaturalist:459608								Lopholithodes mandtii							Animalia	Arthropoda	Malacostraca	Decapoda	Lithodidae	Lopholithodes	mandtii		species		J.F. Brandt, 1848
	imerss.org:PMLS:17864					Andy Lamb		1						PRESENT				Pagurus caurinus					iNaturalist:180026								Pagurus caurinus							Animalia	Arthropoda	Malacostraca	Decapoda	Paguridae	Pagurus	caurinus		species		Hart, 1971
	imerss.org:PMLS:17865			Count: some		Andy Lamb								PRESENT				Pagurus beringanus					iNaturalist:362749								Pagurus beringanus							Animalia	Arthropoda	Malacostraca	Decapoda	Paguridae	Pagurus	beringanus		species		(Benedict, 1892)
	imerss.org:PMLS:17866			Count: few		Andy Lamb								PRESENT				Elassochirus tenuimanus					iNaturalist:459569								Elassochirus tenuimanus							Animalia	Arthropoda	Malacostraca	Decapoda	Paguridae	Elassochirus	tenuimanus		species		(Dana, 1851)
	imerss.org:PMLS:17867			Count: abundant		Andy Lamb								PRESENT				Balanus glandula / Balanus crenatus					iNaturalist:81610								Balanus glandula							Animalia	Arthropoda	Hexanauplia	Balanomorpha	Balanidae	Balanus	glandula		species		Darwin, 1854
	imerss.org:PMLS:17868			Count: many		Andy Lamb								PRESENT				Balanus nubilus					iNaturalist:49127								Balanus nubilus							Animalia	Arthropoda	Hexanauplia	Balanomorpha	Balanidae	Balanus	nubilus		species		Darwin, 1854
	imerss.org:PMLS:17923					Andy Lamb		2						PRESENT				Cancer productus					iNaturalist:47826								Cancer productus							Animalia	Arthropoda	Malacostraca	Decapoda	Cancridae	Cancer	productus		species		Randall, 1840
	imerss.org:PMLS:17924			Count: few		Andy Lamb								PRESENT				Scyra acutifrons					iNaturalist:47712								Scyra acutifrons							Animalia	Arthropoda	Malacostraca	Decapoda	Epialtidae	Scyra	acutifrons		species		Dana, 1851
	imerss.org:PMLS:17925			Count: many		Andy Lamb								PRESENT				Balanus glandula / Balanus crenatus					iNaturalist:81610								Balanus glandula							Animalia	Arthropoda	Hexanauplia	Balanomorpha	Balanidae	Balanus	glandula		species		Darwin, 1854
	imerss.org:PMLS:17926			Count: few		Andy Lamb								PRESENT				Balanus nubilus					iNaturalist:49127								Balanus nubilus							Animalia	Arthropoda	Hexanauplia	Balanomorpha	Balanidae	Balanus	nubilus		species		Darwin, 1854
	imerss.org:PMLS:18002			Count: few		Andy Lamb								PRESENT				Pandalus danae					iNaturalist:154708								Pandalus danae							Animalia	Arthropoda	Malacostraca	Decapoda	Pandalidae	Pandalus	danae		species		Stimpson, 1857
	imerss.org:PMLS:18003			Count: none		Andy Lamb								PRESENT				Pandalus platyceros					iNaturalist:180394								Pandalus platyceros							Animalia	Arthropoda	Malacostraca	Decapoda	Pandalidae	Pandalus	platyceros		species		J.F. Brandt in von Middendorf, 1851
	imerss.org:PMLS:18004			Count: some		Andy Lamb								PRESENT				Cancer productus					iNaturalist:47826								Cancer productus							Animalia	Arthropoda	Malacostraca	Decapoda	Cancridae	Cancer	productus		species		Randall, 1840
	imerss.org:PMLS:18005					Andy Lamb		2						PRESENT				Pugettia gracilis					iNaturalist:130344								Pugettia gracilis							Animalia	Arthropoda	Malacostraca	Decapoda	Epialtidae	Pugettia	gracilis		species		Dana, 1851
	imerss.org:PMLS:18006			Count: some		Andy Lamb								PRESENT				Scyra acutifrons					iNaturalist:47712								Scyra acutifrons							Animalia	Arthropoda	Malacostraca	Decapoda	Epialtidae	Scyra	acutifrons		species		Dana, 1851
	imerss.org:PMLS:18007			Count: very many		Andy Lamb								PRESENT				Oregonia gracilis					iNaturalist:84267								Oregonia gracilis							Animalia	Arthropoda	Malacostraca	Decapoda	Oregoniidae	Oregonia	gracilis		species		Dana, 1851
	imerss.org:PMLS:18008			Count: many		Andy Lamb								PRESENT				Pagurus beringanus					iNaturalist:362749								Pagurus beringanus							Animalia	Arthropoda	Malacostraca	Decapoda	Paguridae	Pagurus	beringanus		species		(Benedict, 1892)
	imerss.org:PMLS:18009					Andy Lamb		2						PRESENT				Elassochirus tenuimanus					iNaturalist:459569								Elassochirus tenuimanus							Animalia	Arthropoda	Malacostraca	Decapoda	Paguridae	Elassochirus	tenuimanus		species		(Dana, 1851)
	imerss.org:PMLS:18010			Count: abundant		Andy Lamb								PRESENT				Balanus glandula / Balanus crenatus					iNaturalist:81610								Balanus glandula							Animalia	Arthropoda	Hexanauplia	Balanomorpha	Balanidae	Balanus	glandula		species		Darwin, 1854
	imerss.org:PMLS:18011			Count: few		Andy Lamb								PRESENT				Balanus nubilus					iNaturalist:49127								Balanus nubilus							Animalia	Arthropoda	Hexanauplia	Balanomorpha	Balanidae	Balanus	nubilus		species		Darwin, 1854
	imerss.org:PMLS:18073					Andy Lamb		2						PRESENT				Pandalus danae					iNaturalist:154708								Pandalus danae							Animalia	Arthropoda	Malacostraca	Decapoda	Pandalidae	Pandalus	danae		species		Stimpson, 1857
	imerss.org:PMLS:18074			Count: none		Andy Lamb								PRESENT				Pandalus platyceros					iNaturalist:180394								Pandalus platyceros							Animalia	Arthropoda	Malacostraca	Decapoda	Pandalidae	Pandalus	platyceros		species		J.F. Brandt in von Middendorf, 1851
	imerss.org:PMLS:18075			Count: few		Andy Lamb								PRESENT				Scyra acutifrons					iNaturalist:47712								Scyra acutifrons							Animalia	Arthropoda	Malacostraca	Decapoda	Epialtidae	Scyra	acutifrons		species		Dana, 1851
	imerss.org:PMLS:18076					Andy Lamb		1						PRESENT				Cryptolithodes typicus					iNaturalist:53845								Cryptolithodes typicus							Animalia	Arthropoda	Malacostraca	Decapoda	Lithodidae	Cryptolithodes	typicus		species		J.F. Brandt, 1848
	imerss.org:PMLS:18077			Count: some		Andy Lamb								PRESENT				Pagurus beringanus					iNaturalist:362749								Pagurus beringanus							Animalia	Arthropoda	Malacostraca	Decapoda	Paguridae	Pagurus	beringanus		species		(Benedict, 1892)
	imerss.org:PMLS:18078					Andy Lamb		2						PRESENT				Elassochirus tenuimanus					iNaturalist:459569								Elassochirus tenuimanus							Animalia	Arthropoda	Malacostraca	Decapoda	Paguridae	Elassochirus	tenuimanus		species		(Dana, 1851)
	imerss.org:PMLS:18079			Count: many		Andy Lamb								PRESENT				Balanus glandula / Balanus crenatus					iNaturalist:81610								Balanus glandula							Animalia	Arthropoda	Hexanauplia	Balanomorpha	Balanidae	Balanus	glandula		species		Darwin, 1854
	imerss.org:PMLS:18191			Count: some		Andy Lamb								PRESENT				Pandalus danae					iNaturalist:154708								Pandalus danae							Animalia	Arthropoda	Malacostraca	Decapoda	Pandalidae	Pandalus	danae		species		Stimpson, 1857
	imerss.org:PMLS:18192			Count: none		Andy Lamb								PRESENT				Pandalus platyceros					iNaturalist:180394								Pandalus platyceros							Animalia	Arthropoda	Malacostraca	Decapoda	Pandalidae	Pandalus	platyceros		species		J.F. Brandt in von Middendorf, 1851
	imerss.org:PMLS:18193					Andy Lamb		1						PRESENT				Glebocarcinus oregonensis					iNaturalist:429951								Glebocarcinus oregonensis							Animalia	Arthropoda	Malacostraca	Decapoda	Cancridae	Glebocarcinus	oregonensis		species		(Dana, 1852)
	imerss.org:PMLS:18194					Andy Lamb		2						PRESENT				Cancer productus					iNaturalist:47826								Cancer productus							Animalia	Arthropoda	Malacostraca	Decapoda	Cancridae	Cancer	productus		species		Randall, 1840
	imerss.org:PMLS:18195					Andy Lamb		1						PRESENT				Scyra acutifrons					iNaturalist:47712								Scyra acutifrons							Animalia	Arthropoda	Malacostraca	Decapoda	Epialtidae	Scyra	acutifrons		species		Dana, 1851
	imerss.org:PMLS:18196					Andy Lamb		1						PRESENT				Acantholithodes hispidus					iNaturalist:450310								Acantholithodes hispidus							Animalia	Arthropoda	Malacostraca	Decapoda	Hapalogastridae	Acantholithodes	hispidus		species		(Stimpson, 1860)
	imerss.org:PMLS:18197					Andy Lamb		1						PRESENT				Cryptolithodes typicus					iNaturalist:53845								Cryptolithodes typicus							Animalia	Arthropoda	Malacostraca	Decapoda	Lithodidae	Cryptolithodes	typicus		species		J.F. Brandt, 1848
	imerss.org:PMLS:18198					Andy Lamb		1						PRESENT				Pagurus caurinus					iNaturalist:180026								Pagurus caurinus							Animalia	Arthropoda	Malacostraca	Decapoda	Paguridae	Pagurus	caurinus		species		Hart, 1971
	imerss.org:PMLS:18199					Andy Lamb		2						PRESENT				Pagurus beringanus					iNaturalist:362749								Pagurus beringanus							Animalia	Arthropoda	Malacostraca	Decapoda	Paguridae	Pagurus	beringanus		species		(Benedict, 1892)
	imerss.org:PMLS:18200			Count: many		Andy Lamb								PRESENT				Balanus glandula / Balanus crenatus					iNaturalist:81610								Balanus glandula							Animalia	Arthropoda	Hexanauplia	Balanomorpha	Balanidae	Balanus	glandula		species		Darwin, 1854
	imerss.org:PMLS:18201			Count: few		Andy Lamb								PRESENT				Balanus nubilus					iNaturalist:49127								Balanus nubilus							Animalia	Arthropoda	Hexanauplia	Balanomorpha	Balanidae	Balanus	nubilus		species		Darwin, 1854
	imerss.org:PMLS:18281			Count: none		Andy Lamb								PRESENT				Pandalus platyceros					iNaturalist:180394								Pandalus platyceros							Animalia	Arthropoda	Malacostraca	Decapoda	Pandalidae	Pandalus	platyceros		species		J.F. Brandt in von Middendorf, 1851
	imerss.org:PMLS:18282					Andy Lamb		2						PRESENT				Scyra acutifrons					iNaturalist:47712								Scyra acutifrons							Animalia	Arthropoda	Malacostraca	Decapoda	Epialtidae	Scyra	acutifrons		species		Dana, 1851
	imerss.org:PMLS:18283			Count: few		Andy Lamb								PRESENT				Petrolisthes eriomerus					iNaturalist:47803								Petrolisthes eriomerus							Animalia	Arthropoda	Malacostraca	Decapoda	Porcellanidae	Petrolisthes	eriomerus		species		Stimpson, 1871
	imerss.org:PMLS:18284					Andy Lamb		2						PRESENT				Pagurus beringanus					iNaturalist:362749								Pagurus beringanus							Animalia	Arthropoda	Malacostraca	Decapoda	Paguridae	Pagurus	beringanus		species		(Benedict, 1892)
	imerss.org:PMLS:18285					Andy Lamb		1						PRESENT				Elassochirus tenuimanus					iNaturalist:459569								Elassochirus tenuimanus							Animalia	Arthropoda	Malacostraca	Decapoda	Paguridae	Elassochirus	tenuimanus		species		(Dana, 1851)
	imerss.org:PMLS:18286			Count: very many		Andy Lamb								PRESENT				Balanus glandula / Balanus crenatus					iNaturalist:81610								Balanus glandula							Animalia	Arthropoda	Hexanauplia	Balanomorpha	Balanidae	Balanus	glandula		species		Darwin, 1854
	imerss.org:PMLS:18287			Count: few		Andy Lamb								PRESENT				Balanus nubilus					iNaturalist:49127								Balanus nubilus							Animalia	Arthropoda	Hexanauplia	Balanomorpha	Balanidae	Balanus	nubilus		species		Darwin, 1854
	imerss.org:PMLS:18365			Count: none		Andy Lamb								PRESENT				Pandalus platyceros					iNaturalist:180394								Pandalus platyceros							Animalia	Arthropoda	Malacostraca	Decapoda	Pandalidae	Pandalus	platyceros		species		J.F. Brandt in von Middendorf, 1851
	imerss.org:PMLS:18366					Andy Lamb		2						PRESENT				Cancer productus					iNaturalist:47826								Cancer productus							Animalia	Arthropoda	Malacostraca	Decapoda	Cancridae	Cancer	productus		species		Randall, 1840
	imerss.org:PMLS:18367			Count: some		Andy Lamb								PRESENT				Scyra acutifrons					iNaturalist:47712								Scyra acutifrons							Animalia	Arthropoda	Malacostraca	Decapoda	Epialtidae	Scyra	acutifrons		species		Dana, 1851
	imerss.org:PMLS:18368					Andy Lamb		2						PRESENT				Phyllolithodes papillosus					iNaturalist:424896								Phyllolithodes papillosus							Animalia	Arthropoda	Malacostraca	Decapoda	Lithodidae	Phyllolithodes	papillosus		species		J.F. Brandt, 1848
	imerss.org:PMLS:18369			Count: some		Andy Lamb								PRESENT				Lopholithodes mandtii					iNaturalist:459608								Lopholithodes mandtii							Animalia	Arthropoda	Malacostraca	Decapoda	Lithodidae	Lopholithodes	mandtii		species		J.F. Brandt, 1848
	imerss.org:PMLS:18370					Andy Lamb		1						PRESENT				Cryptolithodes typicus					iNaturalist:53845								Cryptolithodes typicus							Animalia	Arthropoda	Malacostraca	Decapoda	Lithodidae	Cryptolithodes	typicus		species		J.F. Brandt, 1848
	imerss.org:PMLS:18371			Count: some		Andy Lamb								PRESENT				Pagurus beringanus					iNaturalist:362749								Pagurus beringanus							Animalia	Arthropoda	Malacostraca	Decapoda	Paguridae	Pagurus	beringanus		species		(Benedict, 1892)
	imerss.org:PMLS:18372					Andy Lamb		2						PRESENT				Elassochirus tenuimanus					iNaturalist:459569								Elassochirus tenuimanus							Animalia	Arthropoda	Malacostraca	Decapoda	Paguridae	Elassochirus	tenuimanus		species		(Dana, 1851)
	imerss.org:PMLS:18373			Count: abundant		Andy Lamb								PRESENT				Balanus glandula / Balanus crenatus					iNaturalist:81610								Balanus glandula							Animalia	Arthropoda	Hexanauplia	Balanomorpha	Balanidae	Balanus	glandula		species		Darwin, 1854
	imerss.org:PMLS:18374			Count: some		Andy Lamb								PRESENT				Balanus nubilus					iNaturalist:49127								Balanus nubilus							Animalia	Arthropoda	Hexanauplia	Balanomorpha	Balanidae	Balanus	nubilus		species		Darwin, 1854
	imerss.org:PMLS:18411			Count: few		Emily Adamczyk								PRESENT				Caprella alaskana					iNaturalist:508889								Caprella alaskana							Animalia	Arthropoda	Malacostraca	Amphipoda	Caprellidae	Caprella	alaskana		species		Mayer, 1903
	imerss.org:PMLS:18412			Count: many		Emily Adamczyk								PRESENT				Idotea resecata					iNaturalist:141842								Pentidotea resecata							Animalia	Arthropoda	Malacostraca	Isopoda	Idoteidae	Pentidotea	resecata		species		(Stimpson, 1857)
	imerss.org:PMLS:18413			Count: many		Emily Adamczyk								PRESENT				Cancer productus					iNaturalist:47826								Cancer productus							Animalia	Arthropoda	Malacostraca	Decapoda	Cancridae	Cancer	productus		species		Randall, 1840
	imerss.org:PMLS:18414			Count: many		Emily Adamczyk								PRESENT				Metacarcinus gracilis					iNaturalist:116721								Metacarcinus gracilis							Animalia	Arthropoda	Malacostraca	Decapoda	Cancridae	Metacarcinus	gracilis		species		(Dana, 1852)
	imerss.org:PMLS:18415					Emily Adamczyk		1						PRESENT				Telmessus cheiragonus					iNaturalist:180391								Telmessus cheiragonus							Animalia	Arthropoda	Malacostraca	Decapoda	Cheiragonidae	Telmessus	cheiragonus		species		(Tilesius, 1815)
	imerss.org:PMLS:18416			Count: very many		Emily Adamczyk								PRESENT				Pugettia producta					iNaturalist:49723								Pugettia producta							Animalia	Arthropoda	Malacostraca	Decapoda	Epialtidae	Pugettia	producta		species		(Randall, 1840)
	imerss.org:PMLS:18417					Emily Adamczyk		1						PRESENT				Oregonia gracilis					iNaturalist:84267								Oregonia gracilis							Animalia	Arthropoda	Malacostraca	Decapoda	Oregoniidae	Oregonia	gracilis		species		Dana, 1851
	imerss.org:PMLS:18428			Count: few		Emily Adamczyk								PRESENT				Pandalus danae					iNaturalist:154708								Pandalus danae							Animalia	Arthropoda	Malacostraca	Decapoda	Pandalidae	Pandalus	danae		species		Stimpson, 1857
	imerss.org:PMLS:18429					Emily Adamczyk		1						PRESENT				Cancer productus					iNaturalist:47826								Cancer productus							Animalia	Arthropoda	Malacostraca	Decapoda	Cancridae	Cancer	productus		species		Randall, 1840
	imerss.org:PMLS:18430			Count: few		Emily Adamczyk								PRESENT				Metacarcinus gracilis					iNaturalist:116721								Metacarcinus gracilis							Animalia	Arthropoda	Malacostraca	Decapoda	Cancridae	Metacarcinus	gracilis		species		(Dana, 1852)
	imerss.org:PMLS:18431					Emily Adamczyk		1						PRESENT				Pugettia producta					iNaturalist:49723								Pugettia producta							Animalia	Arthropoda	Malacostraca	Decapoda	Epialtidae	Pugettia	producta		species		(Randall, 1840)
	imerss.org:PMLS:18432			Count: very many		Emily Adamczyk								PRESENT				Balanus nubilus					iNaturalist:49127								Balanus nubilus							Animalia	Arthropoda	Hexanauplia	Balanomorpha	Balanidae	Balanus	nubilus		species		Darwin, 1854
	imerss.org:PMLS:18457			Count: few		Larry Taylor								PRESENT				Pandalus danae					iNaturalist:154708								Pandalus danae							Animalia	Arthropoda	Malacostraca	Decapoda	Pandalidae	Pandalus	danae		species		Stimpson, 1857
	imerss.org:PMLS:18458			Count: few		Larry Taylor								PRESENT				Cancer productus					iNaturalist:47826								Cancer productus							Animalia	Arthropoda	Malacostraca	Decapoda	Cancridae	Cancer	productus		species		Randall, 1840
	imerss.org:PMLS:18459			Count: few		Larry Taylor								PRESENT				Balanus nubilus					iNaturalist:49127								Balanus nubilus							Animalia	Arthropoda	Hexanauplia	Balanomorpha	Balanidae	Balanus	nubilus		species		Darwin, 1854
	imerss.org:PMLS:18479			Count: very many		Isabelle Cote								PRESENT				Cancer productus					iNaturalist:47826								Cancer productus							Animalia	Arthropoda	Malacostraca	Decapoda	Cancridae	Cancer	productus		species		Randall, 1840
	imerss.org:PMLS:18480			Count: few		Isabelle Cote								PRESENT				Pugettia gracilis					iNaturalist:130344								Pugettia gracilis							Animalia	Arthropoda	Malacostraca	Decapoda	Epialtidae	Pugettia	gracilis		species		Dana, 1851
	imerss.org:PMLS:18481			Count: few		Isabelle Cote								PRESENT				Balanus nubilus					iNaturalist:49127								Balanus nubilus							Animalia	Arthropoda	Hexanauplia	Balanomorpha	Balanidae	Balanus	nubilus		species		Darwin, 1854
	imerss.org:PMLS:18515					Stefania Gorgopa		1						PRESENT				Metacarcinus magister					iNaturalist:63697								Metacarcinus magister							Animalia	Arthropoda	Malacostraca	Decapoda	Cancridae	Metacarcinus	magister		species		(Dana, 1852)
	imerss.org:PMLS:18516					Stefania Gorgopa		1						PRESENT				Oregonia gracilis					iNaturalist:84267								Oregonia gracilis							Animalia	Arthropoda	Malacostraca	Decapoda	Oregoniidae	Oregonia	gracilis		species		Dana, 1851
	imerss.org:PMLS:18546			Count: few		Isabelle Cote								PRESENT				Pandalus danae					iNaturalist:154708								Pandalus danae							Animalia	Arthropoda	Malacostraca	Decapoda	Pandalidae	Pandalus	danae		species		Stimpson, 1857
	imerss.org:PMLS:18547			Count: very many		Isabelle Cote								PRESENT				Balanus nubilus					iNaturalist:49127								Balanus nubilus							Animalia	Arthropoda	Hexanauplia	Balanomorpha	Balanidae	Balanus	nubilus		species		Darwin, 1854
	imerss.org:PMLS:18579					Stefania Gorgopa		1						PRESENT				Pagurus beringanus					iNaturalist:362749								Pagurus beringanus							Animalia	Arthropoda	Malacostraca	Decapoda	Paguridae	Pagurus	beringanus		species		(Benedict, 1892)
	imerss.org:PMLS:18580			Count: very many		Stefania Gorgopa								PRESENT				Balanus nubilus					iNaturalist:49127								Balanus nubilus							Animalia	Arthropoda	Hexanauplia	Balanomorpha	Balanidae	Balanus	nubilus		species		Darwin, 1854
	imerss.org:PMLS:18601			Count: few		Isabelle Cote								PRESENT				Pandalus danae					iNaturalist:154708								Pandalus danae							Animalia	Arthropoda	Malacostraca	Decapoda	Pandalidae	Pandalus	danae		species		Stimpson, 1857
	imerss.org:PMLS:18602			Count: few		Isabelle Cote								PRESENT				Cancer productus					iNaturalist:47826								Cancer productus							Animalia	Arthropoda	Malacostraca	Decapoda	Cancridae	Cancer	productus		species		Randall, 1840
	imerss.org:PMLS:18603					Isabelle Cote		1						PRESENT				Lopholithodes mandtii					iNaturalist:459608								Lopholithodes mandtii							Animalia	Arthropoda	Malacostraca	Decapoda	Lithodidae	Lopholithodes	mandtii		species		J.F. Brandt, 1848
	imerss.org:PMLS:18604			Count: very many		Isabelle Cote								PRESENT				Balanus nubilus					iNaturalist:49127								Balanus nubilus							Animalia	Arthropoda	Hexanauplia	Balanomorpha	Balanidae	Balanus	nubilus		species		Darwin, 1854
	imerss.org:PMLS:18631					Stefania Gorgopa		1						PRESENT				Cancer productus					iNaturalist:47826								Cancer productus							Animalia	Arthropoda	Malacostraca	Decapoda	Cancridae	Cancer	productus		species		Randall, 1840
	imerss.org:PMLS:18632					Stefania Gorgopa		1						PRESENT				Oregonia gracilis					iNaturalist:84267								Oregonia gracilis							Animalia	Arthropoda	Malacostraca	Decapoda	Oregoniidae	Oregonia	gracilis		species		Dana, 1851
	imerss.org:PMLS:18633					Stefania Gorgopa		1						PRESENT				Lopholithodes mandtii					iNaturalist:459608								Lopholithodes mandtii							Animalia	Arthropoda	Malacostraca	Decapoda	Lithodidae	Lopholithodes	mandtii		species		J.F. Brandt, 1848
	imerss.org:PMLS:18634			Count: very many		Stefania Gorgopa								PRESENT				Balanus nubilus					iNaturalist:49127								Balanus nubilus							Animalia	Arthropoda	Hexanauplia	Balanomorpha	Balanidae	Balanus	nubilus		species		Darwin, 1854
	imerss.org:iNat:2026014					Andrew Simon								PRESENT				Cancer productus					iNaturalist:47826								Cancer productus							Animalia	Arthropoda	Malacostraca	Decapoda	Cancridae	Cancer	productus		species		Randall, 1840
	imerss.org:iNat:2580662					Andrew Simon								PRESENT				Chthamalus dalli					iNaturalist:129910								Chthamalus dalli							Animalia	Arthropoda	Hexanauplia	Balanomorpha	Chthamalidae	Chthamalus	dalli		species		Pilsbry, 1916
	imerss.org:iNat:2580675					Andrew Simon								PRESENT				Balanus glandula					iNaturalist:81610								Balanus glandula							Animalia	Arthropoda	Hexanauplia	Balanomorpha	Balanidae	Balanus	glandula		species		Darwin, 1854
	imerss.org:iNat:2580697					Andrew Simon								PRESENT				Hemigrapsus oregonensis					iNaturalist:69170								Hemigrapsus oregonensis							Animalia	Arthropoda	Malacostraca	Decapoda	Varunidae	Hemigrapsus	oregonensis		species		(Dana, 1851)
	imerss.org:iNat:2599301					Andrew Simon								PRESENT				Balanus glandula					iNaturalist:81610								Balanus glandula							Animalia	Arthropoda	Hexanauplia	Balanomorpha	Balanidae	Balanus	glandula		species		Darwin, 1854
	imerss.org:iNat:2599327					Andrew Simon								PRESENT				Cancer productus					iNaturalist:47826								Cancer productus							Animalia	Arthropoda	Malacostraca	Decapoda	Cancridae	Cancer	productus		species		Randall, 1840
	imerss.org:iNat:2763431					Peter								PRESENT				Pugettia producta					iNaturalist:49723								Pugettia producta							Animalia	Arthropoda	Malacostraca	Decapoda	Epialtidae	Pugettia	producta		species		(Randall, 1840)
	imerss.org:iNat:2763457					Peter								PRESENT				Lopholithodes mandtii					iNaturalist:459608								Lopholithodes mandtii							Animalia	Arthropoda	Malacostraca	Decapoda	Lithodidae	Lopholithodes	mandtii		species		J.F. Brandt, 1848
	imerss.org:iNat:2763473					Peter								PRESENT				Lopholithodes mandtii					iNaturalist:459608								Lopholithodes mandtii							Animalia	Arthropoda	Malacostraca	Decapoda	Lithodidae	Lopholithodes	mandtii		species		J.F. Brandt, 1848
	imerss.org:iNat:2763478					Peter								PRESENT				Cancer productus					iNaturalist:47826								Cancer productus							Animalia	Arthropoda	Malacostraca	Decapoda	Cancridae	Cancer	productus		species		Randall, 1840
	imerss.org:iNat:2797301					Peter								PRESENT				Lopholithodes mandtii					iNaturalist:459608								Lopholithodes mandtii							Animalia	Arthropoda	Malacostraca	Decapoda	Lithodidae	Lopholithodes	mandtii		species		J.F. Brandt, 1848
	imerss.org:iNat:2825535													PRESENT				Balanus nubilus					iNaturalist:49127								Balanus nubilus							Animalia	Arthropoda	Hexanauplia	Balanomorpha	Balanidae	Balanus	nubilus		species		Darwin, 1854
	imerss.org:iNat:2854421					Peter								PRESENT				Pagurus beringanus					iNaturalist:362749								Pagurus beringanus							Animalia	Arthropoda	Malacostraca	Decapoda	Paguridae	Pagurus	beringanus		species		(Benedict, 1892)
	imerss.org:iNat:2854836					Peter								PRESENT				Pagurus beringanus					iNaturalist:362749								Pagurus beringanus							Animalia	Arthropoda	Malacostraca	Decapoda	Paguridae	Pagurus	beringanus		species		(Benedict, 1892)
	imerss.org:iNat:2854845					Peter								PRESENT				Lopholithodes mandtii					iNaturalist:459608								Lopholithodes mandtii							Animalia	Arthropoda	Malacostraca	Decapoda	Lithodidae	Lopholithodes	mandtii		species		J.F. Brandt, 1848
	imerss.org:iNat:2854858					Peter								PRESENT				Scyra acutifrons					iNaturalist:47712								Scyra acutifrons							Animalia	Arthropoda	Malacostraca	Decapoda	Epialtidae	Scyra	acutifrons		species		Dana, 1851
	imerss.org:iNat:2909657					Karolle Wall								PRESENT				Lophopanopeus bellus					iNaturalist:50818								Lophopanopeus bellus							Animalia	Arthropoda	Malacostraca	Decapoda	Panopeidae	Lophopanopeus	bellus		species		(Stimpson, 1860)
	imerss.org:iNat:2909693					Karolle Wall								PRESENT				Glebocarcinus oregonensis					iNaturalist:429951								Glebocarcinus oregonensis							Animalia	Arthropoda	Malacostraca	Decapoda	Cancridae	Glebocarcinus	oregonensis		species		(Dana, 1852)
	imerss.org:iNat:2975823					Peter								PRESENT				Balanus nubilus					iNaturalist:49127								Balanus nubilus							Animalia	Arthropoda	Hexanauplia	Balanomorpha	Balanidae	Balanus	nubilus		species		Darwin, 1854
	imerss.org:iNat:2976002					Peter								PRESENT				Glebocarcinus oregonensis					iNaturalist:429951								Glebocarcinus oregonensis							Animalia	Arthropoda	Malacostraca	Decapoda	Cancridae	Glebocarcinus	oregonensis		species		(Dana, 1852)
	imerss.org:iNat:2976243					Peter								PRESENT				Scyra acutifrons					iNaturalist:47712								Scyra acutifrons							Animalia	Arthropoda	Malacostraca	Decapoda	Epialtidae	Scyra	acutifrons		species		Dana, 1851
	imerss.org:iNat:2976310					Peter								PRESENT				Cancer productus					iNaturalist:47826								Cancer productus							Animalia	Arthropoda	Malacostraca	Decapoda	Cancridae	Cancer	productus		species		Randall, 1840
	imerss.org:iNat:2976672					Peter								PRESENT				Pugettia gracilis					iNaturalist:130344								Pugettia gracilis							Animalia	Arthropoda	Malacostraca	Decapoda	Epialtidae	Pugettia	gracilis		species		Dana, 1851
	imerss.org:iNat:3613038													PRESENT				Metacarcinus gracilis					iNaturalist:116721								Metacarcinus gracilis							Animalia	Arthropoda	Malacostraca	Decapoda	Cancridae	Metacarcinus	gracilis		species		(Dana, 1852)
	imerss.org:iNat:3652889					Andrew Simon								PRESENT				Balanus glandula					iNaturalist:81610								Balanus glandula							Animalia	Arthropoda	Hexanauplia	Balanomorpha	Balanidae	Balanus	glandula		species		Darwin, 1854
	imerss.org:iNat:3652962					Andrew Simon								PRESENT				Hemigrapsus oregonensis					iNaturalist:69170								Hemigrapsus oregonensis							Animalia	Arthropoda	Malacostraca	Decapoda	Varunidae	Hemigrapsus	oregonensis		species		(Dana, 1851)
	imerss.org:iNat:3702163					Andrew Simon								PRESENT				Cancer productus					iNaturalist:47826								Cancer productus							Animalia	Arthropoda	Malacostraca	Decapoda	Cancridae	Cancer	productus		species		Randall, 1840
	imerss.org:iNat:3706255					Karolle Wall								PRESENT				Pandalus danae					iNaturalist:154708								Pandalus danae							Animalia	Arthropoda	Malacostraca	Decapoda	Pandalidae	Pandalus	danae		species		Stimpson, 1857
	imerss.org:iNat:3707767					Karolle Wall								PRESENT				Balanus nubilus					iNaturalist:49127								Balanus nubilus							Animalia	Arthropoda	Hexanauplia	Balanomorpha	Balanidae	Balanus	nubilus		species		Darwin, 1854
	imerss.org:iNat:3734868					Lauren Magner								PRESENT				Hemigrapsus oregonensis					iNaturalist:69170								Hemigrapsus oregonensis							Animalia	Arthropoda	Malacostraca	Decapoda	Varunidae	Hemigrapsus	oregonensis		species		(Dana, 1851)
	imerss.org:iNat:3734969					Lauren Magner								PRESENT				Pagurus granosimanus					iNaturalist:127555								Pagurus granosimanus							Animalia	Arthropoda	Malacostraca	Decapoda	Paguridae	Pagurus	granosimanus		species		(Stimpson, 1859)
	imerss.org:iNat:3735102					Lauren Magner								PRESENT				Pagurus granosimanus					iNaturalist:127555								Pagurus granosimanus							Animalia	Arthropoda	Malacostraca	Decapoda	Paguridae	Pagurus	granosimanus		species		(Stimpson, 1859)
	imerss.org:iNat:3910072					Andrew Simon								PRESENT				Semibalanus cariosus					iNaturalist:47658								Semibalanus cariosus							Animalia	Arthropoda	Hexanauplia	Balanomorpha	Balanidae	Semibalanus	cariosus		species		(Pallas, 1788)
	imerss.org:iNat:3910074					Andrew Simon								PRESENT				Pagurus granosimanus					iNaturalist:127555								Pagurus granosimanus							Animalia	Arthropoda	Malacostraca	Decapoda	Paguridae	Pagurus	granosimanus		species		(Stimpson, 1859)
	imerss.org:iNat:3910086					Andrew Simon								PRESENT				Hemigrapsus oregonensis					iNaturalist:69170								Hemigrapsus oregonensis							Animalia	Arthropoda	Malacostraca	Decapoda	Varunidae	Hemigrapsus	oregonensis		species		(Dana, 1851)
	imerss.org:iNat:3910088					Andrew Simon								PRESENT				Metacarcinus gracilis					iNaturalist:116721								Metacarcinus gracilis							Animalia	Arthropoda	Malacostraca	Decapoda	Cancridae	Metacarcinus	gracilis		species		(Dana, 1852)
	imerss.org:iNat:3910108					Andrew Simon								PRESENT				Pugettia producta					iNaturalist:49723								Pugettia producta							Animalia	Arthropoda	Malacostraca	Decapoda	Epialtidae	Pugettia	producta		species		(Randall, 1840)
	imerss.org:iNat:3910110					Andrew Simon								PRESENT				Hemigrapsus oregonensis					iNaturalist:69170								Hemigrapsus oregonensis							Animalia	Arthropoda	Malacostraca	Decapoda	Varunidae	Hemigrapsus	oregonensis		species		(Dana, 1851)
	imerss.org:iNat:3910112					Andrew Simon								PRESENT				Lophopanopeus bellus					iNaturalist:50818								Lophopanopeus bellus							Animalia	Arthropoda	Malacostraca	Decapoda	Panopeidae	Lophopanopeus	bellus		species		(Stimpson, 1860)
	imerss.org:iNat:3910115					Andrew Simon								PRESENT				Pugettia producta					iNaturalist:49723								Pugettia producta							Animalia	Arthropoda	Malacostraca	Decapoda	Epialtidae	Pugettia	producta		species		(Randall, 1840)
	imerss.org:iNat:3910116					Andrew Simon								PRESENT				Hemigrapsus oregonensis					iNaturalist:69170								Hemigrapsus oregonensis							Animalia	Arthropoda	Malacostraca	Decapoda	Varunidae	Hemigrapsus	oregonensis		species		(Dana, 1851)
	imerss.org:iNat:3957911					Karolle Wall								PRESENT				Hemigrapsus oregonensis					iNaturalist:69170								Hemigrapsus oregonensis							Animalia	Arthropoda	Malacostraca	Decapoda	Varunidae	Hemigrapsus	oregonensis		species		(Dana, 1851)
	imerss.org:iNat:3958200					Karolle Wall								PRESENT				Metacarcinus gracilis					iNaturalist:116721								Metacarcinus gracilis							Animalia	Arthropoda	Malacostraca	Decapoda	Cancridae	Metacarcinus	gracilis		species		(Dana, 1852)
	imerss.org:iNat:3971319					Lauren Magner								PRESENT				Pagurus hirsutiusculus					iNaturalist:63219								Pagurus hirsutiusculus							Animalia	Arthropoda	Malacostraca	Decapoda	Paguridae	Pagurus	hirsutiusculus		species		(Dana, 1851)
	imerss.org:iNat:4004879													PRESENT				Hemigrapsus oregonensis					iNaturalist:69170								Hemigrapsus oregonensis							Animalia	Arthropoda	Malacostraca	Decapoda	Varunidae	Hemigrapsus	oregonensis		species		(Dana, 1851)
	imerss.org:iNat:4014920					Karolle Wall								PRESENT				Pagurus granosimanus					iNaturalist:127555								Pagurus granosimanus							Animalia	Arthropoda	Malacostraca	Decapoda	Paguridae	Pagurus	granosimanus		species		(Stimpson, 1859)
	imerss.org:iNat:4017054					Andrew Simon								PRESENT				Cancer productus					iNaturalist:47826								Cancer productus							Animalia	Arthropoda	Malacostraca	Decapoda	Cancridae	Cancer	productus		species		Randall, 1840
	imerss.org:iNat:4021635													PRESENT				Semibalanus cariosus					iNaturalist:47658								Semibalanus cariosus							Animalia	Arthropoda	Hexanauplia	Balanomorpha	Balanidae	Semibalanus	cariosus		species		(Pallas, 1788)
	imerss.org:iNat:4021637													PRESENT				Hemigrapsus nudus					iNaturalist:48342								Hemigrapsus nudus							Animalia	Arthropoda	Malacostraca	Decapoda	Varunidae	Hemigrapsus	nudus		species		(Dana, 1851)
	imerss.org:iNat:4021641													PRESENT				Pagurus granosimanus					iNaturalist:127555								Pagurus granosimanus							Animalia	Arthropoda	Malacostraca	Decapoda	Paguridae	Pagurus	granosimanus		species		(Stimpson, 1859)
	imerss.org:iNat:4021642													PRESENT				Lophopanopeus bellus					iNaturalist:50818								Lophopanopeus bellus							Animalia	Arthropoda	Malacostraca	Decapoda	Panopeidae	Lophopanopeus	bellus		species		(Stimpson, 1860)
	imerss.org:iNat:4021644													PRESENT				Pugettia producta					iNaturalist:49723								Pugettia producta							Animalia	Arthropoda	Malacostraca	Decapoda	Epialtidae	Pugettia	producta		species		(Randall, 1840)
	imerss.org:iNat:4021645													PRESENT				Pagurus					iNaturalist:48173								Pagurus							Animalia	Arthropoda	Malacostraca	Decapoda	Paguridae	Pagurus			genus
	imerss.org:iNat:4021646													PRESENT				Pugettia producta					iNaturalist:49723								Pugettia producta							Animalia	Arthropoda	Malacostraca	Decapoda	Epialtidae	Pugettia	producta		species		(Randall, 1840)
	imerss.org:iNat:4052035					Karolle Wall								PRESENT				Glebocarcinus oregonensis					iNaturalist:429951								Glebocarcinus oregonensis							Animalia	Arthropoda	Malacostraca	Decapoda	Cancridae	Glebocarcinus	oregonensis		species		(Dana, 1852)
	imerss.org:iNat:4078193					Karolle Wall								PRESENT				Pentidotea resecata					iNaturalist:141842								Pentidotea resecata							Animalia	Arthropoda	Malacostraca	Isopoda	Idoteidae	Pentidotea	resecata		species		(Stimpson, 1857)
	imerss.org:iNat:5516564					Andrew Simon								PRESENT				Traskorchestia traskiana					iNaturalist:130223								Traskorchestia traskiana							Animalia	Arthropoda	Malacostraca	Amphipoda	Talitridae	Traskorchestia	traskiana		species		(Stimpson, 1857)
	imerss.org:iNat:5620541													PRESENT				Pentidotea wosnesenskii					iNaturalist:126295								Pentidotea wosnesenskii							Animalia	Arthropoda	Malacostraca	Isopoda	Idoteidae	Pentidotea	wosnesenskii		species		(Brandt, 1851)
	imerss.org:iNat:5620552													PRESENT				Hemigrapsus oregonensis					iNaturalist:69170								Hemigrapsus oregonensis							Animalia	Arthropoda	Malacostraca	Decapoda	Varunidae	Hemigrapsus	oregonensis		species		(Dana, 1851)
	imerss.org:iNat:6223683					Scott Gilmore								PRESENT				Pagurus granosimanus					iNaturalist:127555								Pagurus granosimanus							Animalia	Arthropoda	Malacostraca	Decapoda	Paguridae	Pagurus	granosimanus		species		(Stimpson, 1859)
	imerss.org:iNat:6298906					Andrew Simon								PRESENT				Glebocarcinus oregonensis					iNaturalist:429951								Glebocarcinus oregonensis							Animalia	Arthropoda	Malacostraca	Decapoda	Cancridae	Glebocarcinus	oregonensis		species		(Dana, 1852)
	imerss.org:iNat:6309353					Andrew Simon								PRESENT				Pugettia producta					iNaturalist:49723								Pugettia producta							Animalia	Arthropoda	Malacostraca	Decapoda	Epialtidae	Pugettia	producta		species		(Randall, 1840)
	imerss.org:iNat:6371780					KK								PRESENT				Petrolisthes eriomerus					iNaturalist:47803								Petrolisthes eriomerus							Animalia	Arthropoda	Malacostraca	Decapoda	Porcellanidae	Petrolisthes	eriomerus		species		Stimpson, 1871
	imerss.org:iNat:6391051													PRESENT				Pugettia producta					iNaturalist:49723								Pugettia producta							Animalia	Arthropoda	Malacostraca	Decapoda	Epialtidae	Pugettia	producta		species		(Randall, 1840)
	imerss.org:iNat:6410434					Nancy Woodham								PRESENT				Hemigrapsus nudus					iNaturalist:48342								Hemigrapsus nudus							Animalia	Arthropoda	Malacostraca	Decapoda	Varunidae	Hemigrapsus	nudus		species		(Dana, 1851)
	imerss.org:iNat:6425061					Andrew Simon								PRESENT				Hemigrapsus nudus					iNaturalist:48342								Hemigrapsus nudus							Animalia	Arthropoda	Malacostraca	Decapoda	Varunidae	Hemigrapsus	nudus		species		(Dana, 1851)
	imerss.org:iNat:6425112					Andrew Simon								PRESENT				Hemigrapsus oregonensis					iNaturalist:69170								Hemigrapsus oregonensis							Animalia	Arthropoda	Malacostraca	Decapoda	Varunidae	Hemigrapsus	oregonensis		species		(Dana, 1851)
	imerss.org:iNat:6425239					Andrew Simon								PRESENT				Balanus glandula					iNaturalist:81610								Balanus glandula							Animalia	Arthropoda	Hexanauplia	Balanomorpha	Balanidae	Balanus	glandula		species		Darwin, 1854
	imerss.org:iNat:6571297					Ayla M								PRESENT				Balanus glandula					iNaturalist:81610								Balanus glandula							Animalia	Arthropoda	Hexanauplia	Balanomorpha	Balanidae	Balanus	glandula		species		Darwin, 1854
	imerss.org:iNat:6571380					Ayla M								PRESENT				Hemigrapsus nudus					iNaturalist:48342								Hemigrapsus nudus							Animalia	Arthropoda	Malacostraca	Decapoda	Varunidae	Hemigrapsus	nudus		species		(Dana, 1851)
	imerss.org:iNat:6611634					Ayla M								PRESENT				Hemigrapsus nudus					iNaturalist:48342								Hemigrapsus nudus							Animalia	Arthropoda	Malacostraca	Decapoda	Varunidae	Hemigrapsus	nudus		species		(Dana, 1851)
	imerss.org:iNat:7423062					Kieran Wood								PRESENT				Hemigrapsus nudus					iNaturalist:48342								Hemigrapsus nudus							Animalia	Arthropoda	Malacostraca	Decapoda	Varunidae	Hemigrapsus	nudus		species		(Dana, 1851)
	imerss.org:iNat:7580845					Tony Wood								PRESENT				Hemigrapsus oregonensis					iNaturalist:69170								Hemigrapsus oregonensis							Animalia	Arthropoda	Malacostraca	Decapoda	Varunidae	Hemigrapsus	oregonensis		species		(Dana, 1851)
	imerss.org:iNat:7580852					Tony Wood								PRESENT				Hemigrapsus nudus					iNaturalist:48342								Hemigrapsus nudus							Animalia	Arthropoda	Malacostraca	Decapoda	Varunidae	Hemigrapsus	nudus		species		(Dana, 1851)
	imerss.org:iNat:7647270					Karolle Wall								PRESENT				Pugettia gracilis					iNaturalist:130344								Pugettia gracilis							Animalia	Arthropoda	Malacostraca	Decapoda	Epialtidae	Pugettia	gracilis		species		Dana, 1851
	imerss.org:iNat:7647272					Karolle Wall								PRESENT				Oregonia gracilis					iNaturalist:84267								Oregonia gracilis							Animalia	Arthropoda	Malacostraca	Decapoda	Oregoniidae	Oregonia	gracilis		species		Dana, 1851
	imerss.org:iNat:7647273					Karolle Wall								PRESENT				Pagurus granosimanus					iNaturalist:127555								Pagurus granosimanus							Animalia	Arthropoda	Malacostraca	Decapoda	Paguridae	Pagurus	granosimanus		species		(Stimpson, 1859)
	imerss.org:iNat:7647276					Karolle Wall								PRESENT				Glebocarcinus oregonensis					iNaturalist:429951								Glebocarcinus oregonensis							Animalia	Arthropoda	Malacostraca	Decapoda	Cancridae	Glebocarcinus	oregonensis		species		(Dana, 1852)
	imerss.org:iNat:7647284					Karolle Wall								PRESENT				Pandalus danae					iNaturalist:154708								Pandalus danae							Animalia	Arthropoda	Malacostraca	Decapoda	Pandalidae	Pandalus	danae		species		Stimpson, 1857
	imerss.org:iNat:7647296					Karolle Wall								PRESENT				Metacarcinus gracilis					iNaturalist:116721								Metacarcinus gracilis							Animalia	Arthropoda	Malacostraca	Decapoda	Cancridae	Metacarcinus	gracilis		species		(Dana, 1852)
	imerss.org:iNat:7648046					Karolle Wall								PRESENT				Oregonia gracilis					iNaturalist:84267								Oregonia gracilis							Animalia	Arthropoda	Malacostraca	Decapoda	Oregoniidae	Oregonia	gracilis		species		Dana, 1851
	imerss.org:iNat:7648114					Karolle Wall								PRESENT				Pagurus granosimanus					iNaturalist:127555								Pagurus granosimanus							Animalia	Arthropoda	Malacostraca	Decapoda	Paguridae	Pagurus	granosimanus		species		(Stimpson, 1859)
	imerss.org:iNat:7659462					Karolle Wall								PRESENT				Telmessus cheiragonus					iNaturalist:180391								Telmessus cheiragonus							Animalia	Arthropoda	Malacostraca	Decapoda	Cheiragonidae	Telmessus	cheiragonus		species		(Tilesius, 1815)
	imerss.org:iNat:7660201					Karolle Wall								PRESENT				Metacarcinus gracilis					iNaturalist:116721								Metacarcinus gracilis							Animalia	Arthropoda	Malacostraca	Decapoda	Cancridae	Metacarcinus	gracilis		species		(Dana, 1852)
	imerss.org:iNat:7674353					Karolle Wall								PRESENT				Cancer productus					iNaturalist:47826								Cancer productus							Animalia	Arthropoda	Malacostraca	Decapoda	Cancridae	Cancer	productus		species		Randall, 1840
	imerss.org:iNat:7674355					Karolle Wall								PRESENT				Heptacarpus brevirostris					iNaturalist:63679								Heptacarpus brevirostris							Animalia	Arthropoda	Malacostraca	Decapoda	Thoridae	Heptacarpus	brevirostris		species		(Dana, 1852)
	imerss.org:iNat:7674367					Karolle Wall								PRESENT				Heptacarpus sitchensis					iNaturalist:67627								Heptacarpus sitchensis							Animalia	Arthropoda	Malacostraca	Decapoda	Thoridae	Heptacarpus	sitchensis		species		(J.F. Brandt in von Middendorf, 1851)
	imerss.org:iNat:8624646					Jackson W.F. Chu								PRESENT				Chorilia longipes					iNaturalist:459559								Chorilia longipes							Animalia	Arthropoda	Malacostraca	Decapoda	Epialtidae	Chorilia	longipes		species		Dana, 1851
	imerss.org:iNat:11578309					Brian Starzomski								PRESENT				Cancer productus					iNaturalist:47826								Cancer productus							Animalia	Arthropoda	Malacostraca	Decapoda	Cancridae	Cancer	productus		species		Randall, 1840
	imerss.org:iNat:12631603					Karolle Wall								PRESENT				Pagurus armatus					iNaturalist:459543								Pagurus armatus							Animalia	Arthropoda	Malacostraca	Decapoda	Paguridae	Pagurus	armatus		species		(Dana, 1851)
	imerss.org:iNat:12684290					Karolle Wall								PRESENT				Pagurus beringanus					iNaturalist:362749								Pagurus beringanus							Animalia	Arthropoda	Malacostraca	Decapoda	Paguridae	Pagurus	beringanus		species		(Benedict, 1892)
	imerss.org:iNat:12684293					Karolle Wall								PRESENT				Telmessus cheiragonus					iNaturalist:180391								Telmessus cheiragonus							Animalia	Arthropoda	Malacostraca	Decapoda	Cheiragonidae	Telmessus	cheiragonus		species		(Tilesius, 1815)
	imerss.org:iNat:12970640					Karolle Wall								PRESENT				Pugettia producta					iNaturalist:49723								Pugettia producta							Animalia	Arthropoda	Malacostraca	Decapoda	Epialtidae	Pugettia	producta		species		(Randall, 1840)
	imerss.org:iNat:12970642					Karolle Wall								PRESENT				Metacarcinus magister					iNaturalist:63697								Metacarcinus magister							Animalia	Arthropoda	Malacostraca	Decapoda	Cancridae	Metacarcinus	magister		species		(Dana, 1852)
	imerss.org:iNat:12970644					Karolle Wall								PRESENT				Metacarcinus magister					iNaturalist:63697								Metacarcinus magister							Animalia	Arthropoda	Malacostraca	Decapoda	Cancridae	Metacarcinus	magister		species		(Dana, 1852)
	imerss.org:iNat:13026269					Karolle Wall								PRESENT				Crangon nigricauda					iNaturalist:339110								Crangon nigricauda							Animalia	Arthropoda	Malacostraca	Decapoda	Crangonidae	Crangon	nigricauda		species		Stimpson, 1856
	imerss.org:iNat:13029346					Karolle Wall								PRESENT				Heptacarpus stylus					iNaturalist:458674								Heptacarpus stylus							Animalia	Arthropoda	Malacostraca	Decapoda	Thoridae	Heptacarpus	stylus		species		(Stimpson, 1864)
	imerss.org:iNat:13029347					Karolle Wall								PRESENT				Cancer productus					iNaturalist:47826								Cancer productus							Animalia	Arthropoda	Malacostraca	Decapoda	Cancridae	Cancer	productus		species		Randall, 1840
	imerss.org:iNat:13029350					Karolle Wall								PRESENT				Cancer productus					iNaturalist:47826								Cancer productus							Animalia	Arthropoda	Malacostraca	Decapoda	Cancridae	Cancer	productus		species		Randall, 1840
	imerss.org:iNat:13029353					Karolle Wall								PRESENT				Glebocarcinus oregonensis					iNaturalist:429951								Glebocarcinus oregonensis							Animalia	Arthropoda	Malacostraca	Decapoda	Cancridae	Glebocarcinus	oregonensis		species		(Dana, 1852)
	imerss.org:iNat:13029356					Karolle Wall								PRESENT				Pagurus granosimanus					iNaturalist:127555								Pagurus granosimanus							Animalia	Arthropoda	Malacostraca	Decapoda	Paguridae	Pagurus	granosimanus		species		(Stimpson, 1859)
	imerss.org:iNat:13029360					Karolle Wall								PRESENT				Pagurus beringanus					iNaturalist:362749								Pagurus beringanus							Animalia	Arthropoda	Malacostraca	Decapoda	Paguridae	Pagurus	beringanus		species		(Benedict, 1892)
	imerss.org:iNat:14276713					Adam Huggins								PRESENT				Hemigrapsus oregonensis					iNaturalist:69170								Hemigrapsus oregonensis							Animalia	Arthropoda	Malacostraca	Decapoda	Varunidae	Hemigrapsus	oregonensis		species		(Dana, 1851)
	imerss.org:iNat:14437887					Karolle Wall								PRESENT				Pandalus danae					iNaturalist:154708								Pandalus danae							Animalia	Arthropoda	Malacostraca	Decapoda	Pandalidae	Pandalus	danae		species		Stimpson, 1857
	imerss.org:iNat:14652596					Kevin Toomer								PRESENT				Hemigrapsus oregonensis					iNaturalist:69170								Hemigrapsus oregonensis							Animalia	Arthropoda	Malacostraca	Decapoda	Varunidae	Hemigrapsus	oregonensis		species		(Dana, 1851)
	imerss.org:iNat:15038969					Andrew Simon								PRESENT				Megalorchestia pugettensis					iNaturalist:345335								Megalorchestia pugettensis							Animalia	Arthropoda	Malacostraca	Amphipoda	Talitridae	Megalorchestia	pugettensis		species		(Dana, 1853)
	imerss.org:iNat:15084776					Andrew Simon								PRESENT				Cancer productus					iNaturalist:47826								Cancer productus							Animalia	Arthropoda	Malacostraca	Decapoda	Cancridae	Cancer	productus		species		Randall, 1840
	imerss.org:iNat:15702543					Karolle Wall								PRESENT				Pugettia producta					iNaturalist:49723								Pugettia producta							Animalia	Arthropoda	Malacostraca	Decapoda	Epialtidae	Pugettia	producta		species		(Randall, 1840)
	imerss.org:iNat:17216073					Adam Huggins								PRESENT				Pugettia producta					iNaturalist:49723								Pugettia producta							Animalia	Arthropoda	Malacostraca	Decapoda	Epialtidae	Pugettia	producta		species		(Randall, 1840)
	imerss.org:iNat:19608684													PRESENT				Cancer productus					iNaturalist:47826								Cancer productus							Animalia	Arthropoda	Malacostraca	Decapoda	Cancridae	Cancer	productus		species		Randall, 1840
	imerss.org:iNat:19886394													PRESENT				Balanus crenatus					iNaturalist:117672								Balanus crenatus							Animalia	Arthropoda	Hexanauplia	Balanomorpha	Balanidae	Balanus	crenatus		species		Bruguière, 1789
	imerss.org:iNat:21351486													PRESENT				Metacarcinus magister					iNaturalist:63697								Metacarcinus magister							Animalia	Arthropoda	Malacostraca	Decapoda	Cancridae	Metacarcinus	magister		species		(Dana, 1852)
	imerss.org:iNat:22842052													PRESENT				Neotrypaea californiensis					iNaturalist:56659								Neotrypaea californiensis							Animalia	Arthropoda	Malacostraca	Decapoda	Callianassidae	Neotrypaea	californiensis		species		(Dana, 1854)
	imerss.org:iNat:23263482					James Paterson								PRESENT				Hemigrapsus oregonensis					iNaturalist:69170								Hemigrapsus oregonensis							Animalia	Arthropoda	Malacostraca	Decapoda	Varunidae	Hemigrapsus	oregonensis		species		(Dana, 1851)
	imerss.org:iNat:24259220					Andrew Simon								PRESENT				Pentidotea wosnesenskii					iNaturalist:126295								Pentidotea wosnesenskii							Animalia	Arthropoda	Malacostraca	Isopoda	Idoteidae	Pentidotea	wosnesenskii		species		(Brandt, 1851)
	imerss.org:iNat:24352852					Galiano observer								PRESENT				Hemigrapsus oregonensis					iNaturalist:69170								Hemigrapsus oregonensis							Animalia	Arthropoda	Malacostraca	Decapoda	Varunidae	Hemigrapsus	oregonensis		species		(Dana, 1851)
	imerss.org:iNat:24520358					Norah Brown								PRESENT				Chthamalus dalli					iNaturalist:129910								Chthamalus dalli							Animalia	Arthropoda	Hexanauplia	Balanomorpha	Chthamalidae	Chthamalus	dalli		species		Pilsbry, 1916
	imerss.org:iNat:24521850					Norah Brown								PRESENT				Hemigrapsus nudus					iNaturalist:48342								Hemigrapsus nudus							Animalia	Arthropoda	Malacostraca	Decapoda	Varunidae	Hemigrapsus	nudus		species		(Dana, 1851)
	imerss.org:iNat:24530611					Norah Brown								PRESENT				Pagurus granosimanus					iNaturalist:127555								Pagurus granosimanus							Animalia	Arthropoda	Malacostraca	Decapoda	Paguridae	Pagurus	granosimanus		species		(Stimpson, 1859)
	imerss.org:iNat:24533137					Norah Brown								PRESENT				Telmessus cheiragonus					iNaturalist:180391								Telmessus cheiragonus							Animalia	Arthropoda	Malacostraca	Decapoda	Cheiragonidae	Telmessus	cheiragonus		species		(Tilesius, 1815)
	imerss.org:iNat:24533497					Norah Brown								PRESENT				Caprella mutica					iNaturalist:64634								Caprella mutica							Animalia	Arthropoda	Malacostraca	Amphipoda	Caprellidae	Caprella	mutica		species		Schurin, 1935
	imerss.org:iNat:24541707					Norah Brown								PRESENT				Pentidotea resecata					iNaturalist:141842								Pentidotea resecata							Animalia	Arthropoda	Malacostraca	Isopoda	Idoteidae	Pentidotea	resecata		species		(Stimpson, 1857)
	imerss.org:iNat:24545711					Norah Brown								PRESENT				Pugettia gracilis					iNaturalist:130344								Pugettia gracilis							Animalia	Arthropoda	Malacostraca	Decapoda	Epialtidae	Pugettia	gracilis		species		Dana, 1851
	imerss.org:iNat:24629535													PRESENT				Pentidotea wosnesenskii					iNaturalist:126295								Pentidotea wosnesenskii							Animalia	Arthropoda	Malacostraca	Isopoda	Idoteidae	Pentidotea	wosnesenskii		species		(Brandt, 1851)
	imerss.org:iNat:24629826													PRESENT				Cancer productus					iNaturalist:47826								Cancer productus							Animalia	Arthropoda	Malacostraca	Decapoda	Cancridae	Cancer	productus		species		Randall, 1840
	imerss.org:iNat:24633050													PRESENT				Gnorimosphaeroma oregonense					iNaturalist:123798								Gnorimosphaeroma oregonense							Animalia	Arthropoda	Malacostraca	Isopoda	Sphaeromatidae	Gnorimosphaeroma	oregonense		species		(Dana, 1853)
	imerss.org:iNat:24666640					Brian Starzomski								PRESENT				Hemigrapsus nudus					iNaturalist:48342								Hemigrapsus nudus							Animalia	Arthropoda	Malacostraca	Decapoda	Varunidae	Hemigrapsus	nudus		species		(Dana, 1851)
	imerss.org:iNat:24666661					Brian Starzomski								PRESENT				Balanus glandula					iNaturalist:81610								Balanus glandula							Animalia	Arthropoda	Hexanauplia	Balanomorpha	Balanidae	Balanus	glandula		species		Darwin, 1854
	imerss.org:iNat:24672700					Geneviève Reynolds								PRESENT				Balanus glandula					iNaturalist:81610								Balanus glandula							Animalia	Arthropoda	Hexanauplia	Balanomorpha	Balanidae	Balanus	glandula		species		Darwin, 1854
	imerss.org:iNat:24672710					Geneviève Reynolds								PRESENT				Cancer productus					iNaturalist:47826								Cancer productus							Animalia	Arthropoda	Malacostraca	Decapoda	Cancridae	Cancer	productus		species		Randall, 1840
	imerss.org:iNat:24672785					Geneviève Reynolds								PRESENT				Cancer productus					iNaturalist:47826								Cancer productus							Animalia	Arthropoda	Malacostraca	Decapoda	Cancridae	Cancer	productus		species		Randall, 1840
	imerss.org:iNat:24677475					Brian Starzomski								PRESENT				Cancer productus					iNaturalist:47826								Cancer productus							Animalia	Arthropoda	Malacostraca	Decapoda	Cancridae	Cancer	productus		species		Randall, 1840
	imerss.org:iNat:24689097					Kalina Hunter								PRESENT				Balanus glandula					iNaturalist:81610								Balanus glandula							Animalia	Arthropoda	Hexanauplia	Balanomorpha	Balanidae	Balanus	glandula		species		Darwin, 1854
	imerss.org:iNat:24689108					Kalina Hunter								PRESENT				Pentidotea wosnesenskii					iNaturalist:126295								Pentidotea wosnesenskii							Animalia	Arthropoda	Malacostraca	Isopoda	Idoteidae	Pentidotea	wosnesenskii		species		(Brandt, 1851)
	imerss.org:iNat:24689120					Kalina Hunter								PRESENT				Hemigrapsus oregonensis					iNaturalist:69170								Hemigrapsus oregonensis							Animalia	Arthropoda	Malacostraca	Decapoda	Varunidae	Hemigrapsus	oregonensis		species		(Dana, 1851)
	imerss.org:iNat:24689599					Kalina Hunter								PRESENT				Hemigrapsus oregonensis					iNaturalist:69170								Hemigrapsus oregonensis							Animalia	Arthropoda	Malacostraca	Decapoda	Varunidae	Hemigrapsus	oregonensis		species		(Dana, 1851)
	imerss.org:iNat:24689660					Kalina Hunter								PRESENT				Cancer productus					iNaturalist:47826								Cancer productus							Animalia	Arthropoda	Malacostraca	Decapoda	Cancridae	Cancer	productus		species		Randall, 1840
	imerss.org:iNat:24689699					Kalina Hunter								PRESENT				Pugettia producta					iNaturalist:49723								Pugettia producta							Animalia	Arthropoda	Malacostraca	Decapoda	Epialtidae	Pugettia	producta		species		(Randall, 1840)
	imerss.org:iNat:24690312					Geneviève Reynolds								PRESENT				Balanus glandula					iNaturalist:81610								Balanus glandula							Animalia	Arthropoda	Hexanauplia	Balanomorpha	Balanidae	Balanus	glandula		species		Darwin, 1854
	imerss.org:iNat:24690324					Geneviève Reynolds								PRESENT				Pagurus hirsutiusculus					iNaturalist:63219								Pagurus hirsutiusculus							Animalia	Arthropoda	Malacostraca	Decapoda	Paguridae	Pagurus	hirsutiusculus		species		(Dana, 1851)
	imerss.org:iNat:24694076					Geneviève Reynolds								PRESENT				Hemigrapsus oregonensis					iNaturalist:69170								Hemigrapsus oregonensis							Animalia	Arthropoda	Malacostraca	Decapoda	Varunidae	Hemigrapsus	oregonensis		species		(Dana, 1851)
	imerss.org:iNat:24694078					Geneviève Reynolds								PRESENT				Hemigrapsus oregonensis					iNaturalist:69170								Hemigrapsus oregonensis							Animalia	Arthropoda	Malacostraca	Decapoda	Varunidae	Hemigrapsus	oregonensis		species		(Dana, 1851)
	imerss.org:iNat:24694096					Geneviève Reynolds								PRESENT				Cancer productus					iNaturalist:47826								Cancer productus							Animalia	Arthropoda	Malacostraca	Decapoda	Cancridae	Cancer	productus		species		Randall, 1840
	imerss.org:iNat:24696588					Emily Adamczyk								PRESENT				Cancer productus					iNaturalist:47826								Cancer productus							Animalia	Arthropoda	Malacostraca	Decapoda	Cancridae	Cancer	productus		species		Randall, 1840
	imerss.org:iNat:24696957					Emily Adamczyk								PRESENT				Metacarcinus gracilis					iNaturalist:116721								Metacarcinus gracilis							Animalia	Arthropoda	Malacostraca	Decapoda	Cancridae	Metacarcinus	gracilis		species		(Dana, 1852)
	imerss.org:iNat:24697019					Emily Adamczyk								PRESENT				Pugettia producta					iNaturalist:49723								Pugettia producta							Animalia	Arthropoda	Malacostraca	Decapoda	Epialtidae	Pugettia	producta		species		(Randall, 1840)
	imerss.org:iNat:24697074					Emily Adamczyk								PRESENT				Caprella mutica					iNaturalist:64634								Caprella mutica							Animalia	Arthropoda	Malacostraca	Amphipoda	Caprellidae	Caprella	mutica		species		Schurin, 1935
	imerss.org:iNat:24697121					Emily Adamczyk								PRESENT				Pentidotea resecata					iNaturalist:141842								Pentidotea resecata							Animalia	Arthropoda	Malacostraca	Isopoda	Idoteidae	Pentidotea	resecata		species		(Stimpson, 1857)
	imerss.org:iNat:24697545					Brian Starzomski								PRESENT				Semibalanus cariosus					iNaturalist:47658								Semibalanus cariosus							Animalia	Arthropoda	Hexanauplia	Balanomorpha	Balanidae	Semibalanus	cariosus		species		(Pallas, 1788)
	imerss.org:iNat:24697554					Brian Starzomski								PRESENT				Balanus glandula					iNaturalist:81610								Balanus glandula							Animalia	Arthropoda	Hexanauplia	Balanomorpha	Balanidae	Balanus	glandula		species		Darwin, 1854
	imerss.org:iNat:24697647					Brian Starzomski								PRESENT				Hemigrapsus oregonensis					iNaturalist:69170								Hemigrapsus oregonensis							Animalia	Arthropoda	Malacostraca	Decapoda	Varunidae	Hemigrapsus	oregonensis		species		(Dana, 1851)
	imerss.org:iNat:24697681					Brian Starzomski								PRESENT				Chthamalus dalli					iNaturalist:129910								Chthamalus dalli							Animalia	Arthropoda	Hexanauplia	Balanomorpha	Chthamalidae	Chthamalus	dalli		species		Pilsbry, 1916
	imerss.org:iNat:24697895					Jason Headley								PRESENT				Pentidotea wosnesenskii					iNaturalist:126295								Pentidotea wosnesenskii							Animalia	Arthropoda	Malacostraca	Isopoda	Idoteidae	Pentidotea	wosnesenskii		species		(Brandt, 1851)
	imerss.org:iNat:24698056					Emily Adamczyk								PRESENT				Telmessus cheiragonus					iNaturalist:180391								Telmessus cheiragonus							Animalia	Arthropoda	Malacostraca	Decapoda	Cheiragonidae	Telmessus	cheiragonus		species		(Tilesius, 1815)
	imerss.org:iNat:24698156					Jason Headley								PRESENT				Hemigrapsus nudus					iNaturalist:48342								Hemigrapsus nudus							Animalia	Arthropoda	Malacostraca	Decapoda	Varunidae	Hemigrapsus	nudus		species		(Dana, 1851)
	imerss.org:iNat:24701224					Geneviève Reynolds								PRESENT				Cancer productus					iNaturalist:47826								Cancer productus							Animalia	Arthropoda	Malacostraca	Decapoda	Cancridae	Cancer	productus		species		Randall, 1840
	imerss.org:iNat:24701248					Geneviève Reynolds								PRESENT				Hemigrapsus oregonensis					iNaturalist:69170								Hemigrapsus oregonensis							Animalia	Arthropoda	Malacostraca	Decapoda	Varunidae	Hemigrapsus	oregonensis		species		(Dana, 1851)
	imerss.org:iNat:24701267					Geneviève Reynolds								PRESENT				Cancer productus					iNaturalist:47826								Cancer productus							Animalia	Arthropoda	Malacostraca	Decapoda	Cancridae	Cancer	productus		species		Randall, 1840
	imerss.org:iNat:24702032					Jason Headley								PRESENT				Hemigrapsus nudus					iNaturalist:48342								Hemigrapsus nudus							Animalia	Arthropoda	Malacostraca	Decapoda	Varunidae	Hemigrapsus	nudus		species		(Dana, 1851)
	imerss.org:iNat:24708471													PRESENT				Semibalanus cariosus					iNaturalist:47658								Semibalanus cariosus							Animalia	Arthropoda	Hexanauplia	Balanomorpha	Balanidae	Semibalanus	cariosus		species		(Pallas, 1788)
	imerss.org:iNat:24708510													PRESENT				Cancer productus					iNaturalist:47826								Cancer productus							Animalia	Arthropoda	Malacostraca	Decapoda	Cancridae	Cancer	productus		species		Randall, 1840
	imerss.org:iNat:24710022													PRESENT				Chthamalus dalli					iNaturalist:129910								Chthamalus dalli							Animalia	Arthropoda	Hexanauplia	Balanomorpha	Chthamalidae	Chthamalus	dalli		species		Pilsbry, 1916
	imerss.org:iNat:24710060													PRESENT				Pentidotea wosnesenskii					iNaturalist:126295								Pentidotea wosnesenskii							Animalia	Arthropoda	Malacostraca	Isopoda	Idoteidae	Pentidotea	wosnesenskii		species		(Brandt, 1851)
	imerss.org:iNat:24710078													PRESENT				Hemigrapsus nudus					iNaturalist:48342								Hemigrapsus nudus							Animalia	Arthropoda	Malacostraca	Decapoda	Varunidae	Hemigrapsus	nudus		species		(Dana, 1851)
	imerss.org:iNat:24710132													PRESENT				Hemigrapsus nudus					iNaturalist:48342								Hemigrapsus nudus							Animalia	Arthropoda	Malacostraca	Decapoda	Varunidae	Hemigrapsus	nudus		species		(Dana, 1851)
	imerss.org:iNat:24710162													PRESENT				Semibalanus cariosus					iNaturalist:47658								Semibalanus cariosus							Animalia	Arthropoda	Hexanauplia	Balanomorpha	Balanidae	Semibalanus	cariosus		species		(Pallas, 1788)
	imerss.org:iNat:24710961					Katie Kushneryk								PRESENT				Semibalanus cariosus					iNaturalist:47658								Semibalanus cariosus							Animalia	Arthropoda	Hexanauplia	Balanomorpha	Balanidae	Semibalanus	cariosus		species		(Pallas, 1788)
	imerss.org:iNat:24711782													PRESENT				Hemigrapsus oregonensis					iNaturalist:69170								Hemigrapsus oregonensis							Animalia	Arthropoda	Malacostraca	Decapoda	Varunidae	Hemigrapsus	oregonensis		species		(Dana, 1851)
	imerss.org:iNat:24711790													PRESENT				Pentidotea wosnesenskii					iNaturalist:126295								Pentidotea wosnesenskii							Animalia	Arthropoda	Malacostraca	Isopoda	Idoteidae	Pentidotea	wosnesenskii		species		(Brandt, 1851)
	imerss.org:iNat:24711796													PRESENT				Hemigrapsus nudus					iNaturalist:48342								Hemigrapsus nudus							Animalia	Arthropoda	Malacostraca	Decapoda	Varunidae	Hemigrapsus	nudus		species		(Dana, 1851)
	imerss.org:iNat:24713858					Katie Kushneryk								PRESENT				Balanus glandula					iNaturalist:81610								Balanus glandula							Animalia	Arthropoda	Hexanauplia	Balanomorpha	Balanidae	Balanus	glandula		species		Darwin, 1854
	imerss.org:iNat:24714333													PRESENT				Semibalanus cariosus					iNaturalist:47658								Semibalanus cariosus							Animalia	Arthropoda	Hexanauplia	Balanomorpha	Balanidae	Semibalanus	cariosus		species		(Pallas, 1788)
	imerss.org:iNat:24714393					Brian Starzomski								PRESENT				Pentidotea resecata					iNaturalist:141842								Pentidotea resecata							Animalia	Arthropoda	Malacostraca	Isopoda	Idoteidae	Pentidotea	resecata		species		(Stimpson, 1857)
	imerss.org:iNat:24743632					Kelly Fretwell								PRESENT				Pagurus granosimanus					iNaturalist:127555								Pagurus granosimanus							Animalia	Arthropoda	Malacostraca	Decapoda	Paguridae	Pagurus	granosimanus		species		(Stimpson, 1859)
	imerss.org:iNat:24746138					Kelly Fretwell								PRESENT				Telmessus cheiragonus					iNaturalist:180391								Telmessus cheiragonus							Animalia	Arthropoda	Malacostraca	Decapoda	Cheiragonidae	Telmessus	cheiragonus		species		(Tilesius, 1815)
	imerss.org:iNat:24768145					Andrew Simon								PRESENT				Semibalanus cariosus					iNaturalist:47658								Semibalanus cariosus							Animalia	Arthropoda	Hexanauplia	Balanomorpha	Balanidae	Semibalanus	cariosus		species		(Pallas, 1788)
	imerss.org:iNat:24768182					Andrew Simon								PRESENT				Hemigrapsus oregonensis					iNaturalist:69170								Hemigrapsus oregonensis							Animalia	Arthropoda	Malacostraca	Decapoda	Varunidae	Hemigrapsus	oregonensis		species		(Dana, 1851)
	imerss.org:iNat:24771930													PRESENT				Pentidotea wosnesenskii					iNaturalist:126295								Pentidotea wosnesenskii							Animalia	Arthropoda	Malacostraca	Isopoda	Idoteidae	Pentidotea	wosnesenskii		species		(Brandt, 1851)
	imerss.org:iNat:24771934													PRESENT				Pentidotea wosnesenskii					iNaturalist:126295								Pentidotea wosnesenskii							Animalia	Arthropoda	Malacostraca	Isopoda	Idoteidae	Pentidotea	wosnesenskii		species		(Brandt, 1851)
	imerss.org:iNat:24798243													PRESENT				Glebocarcinus oregonensis					iNaturalist:429951								Glebocarcinus oregonensis							Animalia	Arthropoda	Malacostraca	Decapoda	Cancridae	Glebocarcinus	oregonensis		species		(Dana, 1852)
	imerss.org:iNat:24798267					Emily Adamczyk								PRESENT				Oregonia gracilis					iNaturalist:84267								Oregonia gracilis							Animalia	Arthropoda	Malacostraca	Decapoda	Oregoniidae	Oregonia	gracilis		species		Dana, 1851
	imerss.org:iNat:24798609													PRESENT				Cancer productus					iNaturalist:47826								Cancer productus							Animalia	Arthropoda	Malacostraca	Decapoda	Cancridae	Cancer	productus		species		Randall, 1840
	imerss.org:iNat:24870104					John D Reynolds								PRESENT				Hemigrapsus oregonensis					iNaturalist:69170								Hemigrapsus oregonensis							Animalia	Arthropoda	Malacostraca	Decapoda	Varunidae	Hemigrapsus	oregonensis		species		(Dana, 1851)
	imerss.org:iNat:24920148					Lena Dietz Chiasson								PRESENT				Balanus glandula					iNaturalist:81610								Balanus glandula							Animalia	Arthropoda	Hexanauplia	Balanomorpha	Balanidae	Balanus	glandula		species		Darwin, 1854
	imerss.org:iNat:24920201					Lena Dietz Chiasson								PRESENT				Semibalanus cariosus					iNaturalist:47658								Semibalanus cariosus							Animalia	Arthropoda	Hexanauplia	Balanomorpha	Balanidae	Semibalanus	cariosus		species		(Pallas, 1788)
	imerss.org:iNat:24920226					Lena Dietz Chiasson								PRESENT				Semibalanus cariosus					iNaturalist:47658								Semibalanus cariosus							Animalia	Arthropoda	Hexanauplia	Balanomorpha	Balanidae	Semibalanus	cariosus		species		(Pallas, 1788)
	imerss.org:iNat:24941409					Katie Kushneryk								PRESENT				Chthamalus dalli					iNaturalist:129910								Chthamalus dalli							Animalia	Arthropoda	Hexanauplia	Balanomorpha	Chthamalidae	Chthamalus	dalli		species		Pilsbry, 1916
	imerss.org:iNat:24941533					Katie Kushneryk								PRESENT				Hemigrapsus oregonensis					iNaturalist:69170								Hemigrapsus oregonensis							Animalia	Arthropoda	Malacostraca	Decapoda	Varunidae	Hemigrapsus	oregonensis		species		(Dana, 1851)
[truncated: 695 more rows]
[truncated: 105 more columns]

## Sheet: ExternalLinks
Taxon_Local_ID	Link type	Link
