# Supplementary material for: Toward an atlas of Salish Sea biodiversity: the flora and fauna of Galiano Island, British Columbia, Canada. Part I. Marine zoology
Source: Biodivers Data J. 2022 Mar 10;10:e76050. doi: 10.3897/BDJ.10.e76050 (PMC8930920; doi:10.3897/BDJ.10.e76050)
Supplement: Supplementary material 13 — Brachiopoda of Galiano Island, British Columbia, Canada [file bdj-10-e76050-s013.xlsx]

## Sheet: Taxa
Taxon_Local_ID	Kingdom	Subkingdom	Phylum	Subphylum	Superclass	Class	Subclass	Superorder	Order	Suborder	Infraorder	Superfamily	Family	Subfamily	Tribe	Subtribe	Genus	Subgenus	Species	Subspecies	Variety	Form	Authorship	Nomenclature	Feeds on	symbioticWith	parasiteOf	Host of	Native Status	Conservation Status	Distribution	Horizon	Notes
122157	Animalia		Brachiopoda	Rhynchonelliformea		Rhynchonellata			Terebratulida	Terebratellidina		Laqueoidea	Terebrataliidae	Terebrataliinae			Terebratalia		transversa				(Sowerby, 1846)

## Sheet: Materials
typeStatus	occurrenceID	catalogNumber	occurrenceDetails	occurrenceRemarks	recordNumber	recordedBy	individualID	individualCount	sex	lifeStage	reproductiveCondition	behavior	establishmentMeans	occurrenceStatus	preparations	disposition	otherCatalogNumbers	previousIdentifications	associatedMedia	associatedReferences	associatedOccurrences	associatedSequences	taxonID	scientificNameID	acceptedNameUsageID	parentNameUsageID	originalNameUsageID	nameAccordingToID	namePublishedInID	taxonConceptID	scientificName	acceptedNameUsage	parentNameUsage	originalNameUsage	nameAccordingTo	namePublishedIn	higherClassification	kingdom	phylum	class	order	family	genus	specificEpithet	infraspecificEpithet	taxonRank	verbatimTaxonRank	scientificNameAuthorship	vernacularName
	imerss.org:PMLS:246					Andy Lamb								PRESENT				Terebratalia transversa					iNaturalist:122157								Terebratalia transversa							Animalia	Brachiopoda	Rhynchonellata	Terebratulida	Terebrataliidae	Terebratalia	transversa		species		(Sowerby, 1846)
	imerss.org:PMLS:302					Andy Lamb								PRESENT				Terebratalia transversa					iNaturalist:122157								Terebratalia transversa							Animalia	Brachiopoda	Rhynchonellata	Terebratulida	Terebrataliidae	Terebratalia	transversa		species		(Sowerby, 1846)
	imerss.org:PMLS:399			Count: abundant		Andy Lamb								PRESENT				Terebratalia transversa					iNaturalist:122157								Terebratalia transversa							Animalia	Brachiopoda	Rhynchonellata	Terebratulida	Terebrataliidae	Terebratalia	transversa		species		(Sowerby, 1846)
	imerss.org:PMLS:491			Count: few		Andy Lamb								PRESENT				Terebratalia transversa					iNaturalist:122157								Terebratalia transversa							Animalia	Brachiopoda	Rhynchonellata	Terebratulida	Terebrataliidae	Terebratalia	transversa		species		(Sowerby, 1846)
	imerss.org:PMLS:730			Count: few		Andy Lamb								PRESENT				Terebratalia transversa					iNaturalist:122157								Terebratalia transversa							Animalia	Brachiopoda	Rhynchonellata	Terebratulida	Terebrataliidae	Terebratalia	transversa		species		(Sowerby, 1846)
	imerss.org:PMLS:1029			Count: many		Andy Lamb								PRESENT				Terebratalia transversa					iNaturalist:122157								Terebratalia transversa							Animalia	Brachiopoda	Rhynchonellata	Terebratulida	Terebrataliidae	Terebratalia	transversa		species		(Sowerby, 1846)
	imerss.org:PMLS:1118					Andy Lamb								PRESENT				Terebratalia transversa					iNaturalist:122157								Terebratalia transversa							Animalia	Brachiopoda	Rhynchonellata	Terebratulida	Terebrataliidae	Terebratalia	transversa		species		(Sowerby, 1846)
	imerss.org:PMLS:1277			Count: few		Andy Lamb								PRESENT				Terebratalia transversa					iNaturalist:122157								Terebratalia transversa							Animalia	Brachiopoda	Rhynchonellata	Terebratulida	Terebrataliidae	Terebratalia	transversa		species		(Sowerby, 1846)
	imerss.org:PMLS:1586					Charlie Gibbs								PRESENT				Terebratalia transversa					iNaturalist:122157								Terebratalia transversa							Animalia	Brachiopoda	Rhynchonellata	Terebratulida	Terebrataliidae	Terebratalia	transversa		species		(Sowerby, 1846)
	imerss.org:PMLS:1853					Charlie Gibbs								PRESENT				Terebratalia transversa					iNaturalist:122157								Terebratalia transversa							Animalia	Brachiopoda	Rhynchonellata	Terebratulida	Terebrataliidae	Terebratalia	transversa		species		(Sowerby, 1846)
	imerss.org:PMLS:1928					Charlie Gibbs								PRESENT				Terebratalia transversa					iNaturalist:122157								Terebratalia transversa							Animalia	Brachiopoda	Rhynchonellata	Terebratulida	Terebrataliidae	Terebratalia	transversa		species		(Sowerby, 1846)
	imerss.org:PMLS:2035					Charlie Gibbs								PRESENT				Terebratalia transversa					iNaturalist:122157								Terebratalia transversa							Animalia	Brachiopoda	Rhynchonellata	Terebratulida	Terebrataliidae	Terebratalia	transversa		species		(Sowerby, 1846)
	imerss.org:PMLS:2104					Charlie Gibbs								PRESENT				Terebratalia transversa					iNaturalist:122157								Terebratalia transversa							Animalia	Brachiopoda	Rhynchonellata	Terebratulida	Terebrataliidae	Terebratalia	transversa		species		(Sowerby, 1846)
	imerss.org:PMLS:2235					Charlie Gibbs								PRESENT				Terebratalia transversa					iNaturalist:122157								Terebratalia transversa							Animalia	Brachiopoda	Rhynchonellata	Terebratulida	Terebrataliidae	Terebratalia	transversa		species		(Sowerby, 1846)
	imerss.org:PMLS:2437					Charlie Gibbs								PRESENT				Terebratalia transversa					iNaturalist:122157								Terebratalia transversa							Animalia	Brachiopoda	Rhynchonellata	Terebratulida	Terebrataliidae	Terebratalia	transversa		species		(Sowerby, 1846)
	imerss.org:PMLS:2796			Count: few		Andy Lamb								PRESENT				Terebratalia transversa					iNaturalist:122157								Terebratalia transversa							Animalia	Brachiopoda	Rhynchonellata	Terebratulida	Terebrataliidae	Terebratalia	transversa		species		(Sowerby, 1846)
	imerss.org:PMLS:2895					Charlie Gibbs								PRESENT				Terebratalia transversa					iNaturalist:122157								Terebratalia transversa							Animalia	Brachiopoda	Rhynchonellata	Terebratulida	Terebrataliidae	Terebratalia	transversa		species		(Sowerby, 1846)
	imerss.org:PMLS:3026			Count: few		Andy Lamb								PRESENT				Terebratalia transversa					iNaturalist:122157								Terebratalia transversa							Animalia	Brachiopoda	Rhynchonellata	Terebratulida	Terebrataliidae	Terebratalia	transversa		species		(Sowerby, 1846)
	imerss.org:PMLS:3419			Count: some		Andy Lamb								PRESENT				Terebratalia transversa					iNaturalist:122157								Terebratalia transversa							Animalia	Brachiopoda	Rhynchonellata	Terebratulida	Terebrataliidae	Terebratalia	transversa		species		(Sowerby, 1846)
	imerss.org:PMLS:5202					Andy Lamb		2						PRESENT				Terebratalia transversa					iNaturalist:122157								Terebratalia transversa							Animalia	Brachiopoda	Rhynchonellata	Terebratulida	Terebrataliidae	Terebratalia	transversa		species		(Sowerby, 1846)
	imerss.org:PMLS:6095			Count: many		Andy Lamb								PRESENT				Terebratalia transversa					iNaturalist:122157								Terebratalia transversa							Animalia	Brachiopoda	Rhynchonellata	Terebratulida	Terebrataliidae	Terebratalia	transversa		species		(Sowerby, 1846)
	imerss.org:PMLS:7415					Andy Lamb		1						PRESENT				Terebratalia transversa					iNaturalist:122157								Terebratalia transversa							Animalia	Brachiopoda	Rhynchonellata	Terebratulida	Terebrataliidae	Terebratalia	transversa		species		(Sowerby, 1846)
	imerss.org:PMLS:8855			Count: some		Andy Lamb								PRESENT				Terebratalia transversa					iNaturalist:122157								Terebratalia transversa							Animalia	Brachiopoda	Rhynchonellata	Terebratulida	Terebrataliidae	Terebratalia	transversa		species		(Sowerby, 1846)
	imerss.org:PMLS:10849			Count: few		Andy Lamb								PRESENT				Terebratalia transversa					iNaturalist:122157								Terebratalia transversa							Animalia	Brachiopoda	Rhynchonellata	Terebratulida	Terebrataliidae	Terebratalia	transversa		species		(Sowerby, 1846)
	imerss.org:PMLS:11008			Count: few		Andy Lamb								PRESENT				Terebratalia transversa					iNaturalist:122157								Terebratalia transversa							Animalia	Brachiopoda	Rhynchonellata	Terebratulida	Terebrataliidae	Terebratalia	transversa		species		(Sowerby, 1846)
	imerss.org:PMLS:11121			Count: few		Andy Lamb								PRESENT				Terebratalia transversa					iNaturalist:122157								Terebratalia transversa							Animalia	Brachiopoda	Rhynchonellata	Terebratulida	Terebrataliidae	Terebratalia	transversa		species		(Sowerby, 1846)
	imerss.org:PMLS:11626			Count: few		Andy Lamb								PRESENT				Terebratalia transversa					iNaturalist:122157								Terebratalia transversa							Animalia	Brachiopoda	Rhynchonellata	Terebratulida	Terebrataliidae	Terebratalia	transversa		species		(Sowerby, 1846)
	imerss.org:PMLS:12543			Count: some		Andy Lamb								PRESENT				Terebratalia transversa					iNaturalist:122157								Terebratalia transversa							Animalia	Brachiopoda	Rhynchonellata	Terebratulida	Terebrataliidae	Terebratalia	transversa		species		(Sowerby, 1846)
	imerss.org:PMLS:12850			Count: few		Andy Lamb								PRESENT				Terebratalia transversa					iNaturalist:122157								Terebratalia transversa							Animalia	Brachiopoda	Rhynchonellata	Terebratulida	Terebrataliidae	Terebratalia	transversa		species		(Sowerby, 1846)
	imerss.org:PMLS:13683			Count: few		Andy Lamb								PRESENT				Terebratalia transversa					iNaturalist:122157								Terebratalia transversa							Animalia	Brachiopoda	Rhynchonellata	Terebratulida	Terebrataliidae	Terebratalia	transversa		species		(Sowerby, 1846)
	imerss.org:PMLS:14122			Count: few		Andy Lamb								PRESENT				Terebratalia transversa					iNaturalist:122157								Terebratalia transversa							Animalia	Brachiopoda	Rhynchonellata	Terebratulida	Terebrataliidae	Terebratalia	transversa		species		(Sowerby, 1846)
	imerss.org:PMLS:14193			Count: very many		Andy Lamb								PRESENT				Terebratalia transversa					iNaturalist:122157								Terebratalia transversa							Animalia	Brachiopoda	Rhynchonellata	Terebratulida	Terebrataliidae	Terebratalia	transversa		species		(Sowerby, 1846)
	imerss.org:PMLS:14858					Andy Lamb		2						PRESENT				Terebratalia transversa					iNaturalist:122157								Terebratalia transversa							Animalia	Brachiopoda	Rhynchonellata	Terebratulida	Terebrataliidae	Terebratalia	transversa		species		(Sowerby, 1846)
	imerss.org:PMLS:16684					Andy Lamb		1						PRESENT				Terebratalia transversa					iNaturalist:122157								Terebratalia transversa							Animalia	Brachiopoda	Rhynchonellata	Terebratulida	Terebrataliidae	Terebratalia	transversa		species		(Sowerby, 1846)
	imerss.org:PMLS:16917			Count: few		Andy Lamb								PRESENT				Terebratalia transversa					iNaturalist:122157								Terebratalia transversa							Animalia	Brachiopoda	Rhynchonellata	Terebratulida	Terebrataliidae	Terebratalia	transversa		species		(Sowerby, 1846)
	imerss.org:PMLS:17112					Andy Lamb		1						PRESENT				Terebratalia transversa					iNaturalist:122157								Terebratalia transversa							Animalia	Brachiopoda	Rhynchonellata	Terebratulida	Terebrataliidae	Terebratalia	transversa		species		(Sowerby, 1846)
	imerss.org:PMLS:17302					Andy Lamb		2						PRESENT				Terebratalia transversa					iNaturalist:122157								Terebratalia transversa							Animalia	Brachiopoda	Rhynchonellata	Terebratulida	Terebrataliidae	Terebratalia	transversa		species		(Sowerby, 1846)
	imerss.org:PMLS:17494			Count: few		Andy Lamb								PRESENT				Terebratalia transversa					iNaturalist:122157								Terebratalia transversa							Animalia	Brachiopoda	Rhynchonellata	Terebratulida	Terebrataliidae	Terebratalia	transversa		species		(Sowerby, 1846)
	imerss.org:PMLS:17834			Count: many		Andy Lamb								PRESENT				Terebratalia transversa					iNaturalist:122157								Terebratalia transversa							Animalia	Brachiopoda	Rhynchonellata	Terebratulida	Terebrataliidae	Terebratalia	transversa		species		(Sowerby, 1846)
	imerss.org:PMLS:18153			Count: few		Andy Lamb								PRESENT				Terebratalia transversa					iNaturalist:122157								Terebratalia transversa							Animalia	Brachiopoda	Rhynchonellata	Terebratulida	Terebrataliidae	Terebratalia	transversa		species		(Sowerby, 1846)
	imerss.org:PMLS:18623			Count: few		Stefania Gorgopa								PRESENT				Terebratalia transversa					iNaturalist:122157								Terebratalia transversa							Animalia	Brachiopoda	Rhynchonellata	Terebratulida	Terebrataliidae	Terebratalia	transversa		species		(Sowerby, 1846)
[truncated: 105 more columns]

## Sheet: ExternalLinks
Taxon_Local_ID	Link type	Link
