# Supplementary material for: Toward an atlas of Salish Sea biodiversity: the flora and fauna of Galiano Island, British Columbia, Canada. Part I. Marine zoology
Source: Biodivers Data J. 2022 Mar 10;10:e76050. doi: 10.3897/BDJ.10.e76050 (PMC8930920; doi:10.3897/BDJ.10.e76050)
Supplement: Supplementary material 16 — Echinodermata of Galiano Island, British Columbia, Canada [file bdj-10-e76050-s016.xlsx]

## Sheet: Taxa
Taxon_Local_ID	Kingdom	Subkingdom	Phylum	Subphylum	Superclass	Class	Subclass	Superorder	Order	Suborder	Infraorder	Superfamily	Family	Subfamily	Tribe	Subtribe	Genus	Subgenus	Species	Subspecies	Variety	Form	Authorship	Nomenclature	Feeds on	symbioticWith	parasiteOf	Host of	Native Status	Conservation Status	Distribution	Horizon	Notes
84265	Animalia		Echinodermata	Asterozoa		Asteroidea		Forcipulatacea	Forcipulatida				Asteriidae				Evasterias		troschelii				(Stimpson, 1862)
117691	Animalia		Echinodermata	Asterozoa		Asteroidea		Forcipulatacea	Forcipulatida				Asteriidae				Leptasterias		hexactis				(Stimpson, 1862)										Leptasterias hexactis belongs to a species complex (Leptasterias aequalis species complex) that requires further study.
47669	Animalia		Echinodermata	Asterozoa		Asteroidea		Forcipulatacea	Forcipulatida				Asteriidae				Orthasterias		koehleri				(deLoriol, 1897)
49539	Animalia		Echinodermata	Asterozoa		Asteroidea		Forcipulatacea	Forcipulatida				Asteriidae				Pisaster		brevispinus				(Stimpson, 1857)
49699	Animalia		Echinodermata	Asterozoa		Asteroidea		Forcipulatacea	Forcipulatida				Asteriidae				Pisaster		ochraceus				(Brandt, 1835)
255883	Animalia		Echinodermata	Asterozoa		Asteroidea		Forcipulatacea	Forcipulatida				Asteriidae				Stylasterias		forreri				(deLoriol, 1887)
47673	Animalia		Echinodermata	Asterozoa		Asteroidea		Forcipulatacea	Forcipulatida				Asteriidae	Pycnopodiinae			Pycnopodia		helianthoides				(Brandt, 1835)
195859	Animalia		Echinodermata	Asterozoa		Asteroidea		Valvatacea	Paxillosida				Luidiidae				Luidia		foliolata				Grube, 1866
1265168	Animalia		Echinodermata	Asterozoa		Asteroidea		Spinulosacea	Spinulosida				Echinasteridae				Henricia		aspera	aspera			Fisher, 1906
47664	Animalia		Echinodermata	Asterozoa		Asteroidea		Spinulosacea	Spinulosida				Echinasteridae				Henricia		leviuscula complex														Species complex currently under revision.
62364	Animalia		Echinodermata	Asterozoa		Asteroidea		Spinulosacea	Spinulosida				Echinasteridae				Henricia		sanguinolenta				(O.F. Müller, 1776)
63382	Animalia		Echinodermata	Asterozoa		Asteroidea		Valvatacea	Valvatida				Asteropseidae				Dermasterias		imbricata				(Grube, 1857)
537859	Animalia		Echinodermata	Asterozoa		Asteroidea		Valvatacea	Valvatida				Goniasteridae				Ceramaster		patagonicus				(Sladen, 1889)
464048	Animalia		Echinodermata	Asterozoa		Asteroidea		Valvatacea	Valvatida				Goniasteridae	Hippasterinae			Hippasteria		phrygiana				(Parelius, 1768)
293174	Animalia		Echinodermata	Asterozoa		Asteroidea		Valvatacea	Valvatida				Goniasteridae	Mediasterinae			Mediaster		aequalis				Stimpson, 1857
192687	Animalia		Echinodermata	Asterozoa		Asteroidea		Valvatacea	Valvatida				Solasteridae				Crossaster		papposus				(Linnaeus, 1767)
117692	Animalia		Echinodermata	Asterozoa		Asteroidea		Valvatacea	Valvatida				Solasteridae				Solaster		dawsoni				Verrill, 1880
371725	Animalia		Echinodermata	Asterozoa		Asteroidea		Valvatacea	Valvatida				Solasteridae				Solaster		endeca				(Linnaeus, 1771)
208013	Animalia		Echinodermata	Asterozoa		Asteroidea		Valvatacea	Valvatida				Solasteridae				Solaster		stimpsoni				Verrill, 1880
194701	Animalia		Echinodermata	Asterozoa		Asteroidea			Velatida				Pterasteridae				Pteraster		tesselatus				Ives, 1888
195902	Animalia		Echinodermata	Crinozoa		Crinoidea	Articulata		Comatulida			Antedonoidea	Antedonidae	Heliometrinae			Florometra		serratissima				(AH Clark, 1907)
992313	Animalia		Echinodermata	Echinozoa		Echinoidea	Euechinoidea	Echinacea	Camarodonta		Echinidea	Odontophora	Strongylocentrotidae				Mesocentrotus		franciscanus				(A. Agassiz, 1863)
120070	Animalia		Echinodermata	Echinozoa		Echinoidea	Euechinoidea	Echinacea	Camarodonta		Echinidea	Odontophora	Strongylocentrotidae				Strongylocentrotus		droebachiensis				(O.F. Müller, 1776)
129221	Animalia		Echinodermata	Echinozoa		Echinoidea	Euechinoidea	Echinacea	Camarodonta		Echinidea	Odontophora	Strongylocentrotidae				Strongylocentrotus		pallidus				(G.O. Sars, 1871)										Previously misidentified as Strongylocentrotus fragilis.
48035	Animalia		Echinodermata	Echinozoa		Echinoidea	Euechinoidea	Echinacea	Camarodonta		Echinidea	Odontophora	Strongylocentrotidae				Strongylocentrotus		purpuratus				(Stimpson, 1857)
117696	Animalia		Echinodermata	Echinozoa		Echinoidea	Euechinoidea	Neognathostomata	Clypeasteroida	Scutellina	Scutelliformes	Scutelloidea	Dendrasteridae				Dendraster		excentricus				(Eschscholtz, 1831)
117695	Animalia		Echinodermata	Echinozoa		Holothuroidea	Actinopoda		Dendrochirotida				Cucumariidae				Cucumaria		miniata				(Brandt, 1835)
356416	Animalia		Echinodermata	Echinozoa		Holothuroidea	Actinopoda		Dendrochirotida				Cucumariidae				Cucumaria		pallida				Kirkendale & Lambert, 1995
424353	Animalia		Echinodermata	Echinozoa		Holothuroidea	Actinopoda		Dendrochirotida				Cucumariidae				Cucumaria		piperata				(Stimpson, 1864)
171674	Animalia		Echinodermata	Echinozoa		Holothuroidea	Actinopoda		Dendrochirotida				Phyllophoridae				Pentamera		sp.
873892	Animalia		Echinodermata	Echinozoa		Holothuroidea	Actinopoda		Dendrochirotida				Psolidae				Psolidium		bidiscum				Lambert, 1996
473064	Animalia		Echinodermata	Echinozoa		Holothuroidea	Actinopoda		Dendrochirotida				Psolidae				Psolus		chitonoides				Clark, 1901
293149	Animalia		Echinodermata	Echinozoa		Holothuroidea	Actinopoda		Dendrochirotida				Psolidae				Psolus		squamatus				(O.F. Müller, 1776)
51695	Animalia		Echinodermata	Echinozoa		Holothuroidea	Actinopoda		Dendrochirotida				Sclerodactylidae				Eupentacta		quinquesemita				(Selenka, 1867)
202640	Animalia		Echinodermata	Echinozoa		Holothuroidea	Actinopoda		Synallactida				Stichopodidae				Apostichopus		californicus				(Stimpson, 1857)										Accessioned in RBCM collections as Parastichopus californicus, an unaccepted synonym (WoRMS Editorial Board 2021).
873898	Animalia		Echinodermata	Echinozoa		Holothuroidea	Paractinopoda		Apodida				Synaptidae				Leptosynapta		transgressor				Heding, 1928
957349	Animalia		Echinodermata	Asterozoa		Ophiuroidea	Myophiuroida	Ophintegrida	Amphilepidida	Gnathophiurina		Amphiuroidea	Amphiuridae				Amphiodia		periercta				H.L. Clark, 1911										Accessioned in RBCM collections as Diamphiodia periercta, an unrecognized name (WoRMS Editorial Board 2021).
129228	Animalia		Echinodermata	Asterozoa		Ophiuroidea	Myophiuroida	Ophintegrida	Amphilepidida	Gnathophiurina		Ophiactoidea	Ophiopholidae				Ophiopholis		kennerlyi				Lyman, 1860
465153	Animalia		Echinodermata	Asterozoa		Ophiuroidea	Myophiuroida	Euryophiurida	Euryalida				Gorgonocephalidae	Gorgonocephalinae			Gorgonocephalus		eucnemis				(Müller & Troschel, 1842)
255865	Animalia		Echinodermata	Asterozoa		Ophiuroidea	Myophiuroida	Euryophiurida	Ophiurida	Ophiurina			Ophiuridae	Ophiurinae			Ophiura		luetkenii				(Lyman, 1860)
202051	Animalia		Echinodermata	Asterozoa		Ophiuroidea	Myophiuroida	Euryophiurida	Ophiurida	Ophiurina			Ophiuridae	Ophiurinae			Ophiura		sarsii				Lütken, 1855

## Sheet: Materials
typeStatus	occurrenceID	catalogNumber	occurrenceDetails	occurrenceRemarks	recordNumber	recordedBy	individualID	individualCount	sex	lifeStage	reproductiveCondition	behavior	establishmentMeans	occurrenceStatus	preparations	disposition	otherCatalogNumbers	previousIdentifications	associatedMedia	associatedReferences	associatedOccurrences	associatedSequences	taxonID	scientificNameID	acceptedNameUsageID	parentNameUsageID	originalNameUsageID	nameAccordingToID	namePublishedInID	taxonConceptID	scientificName	acceptedNameUsage	parentNameUsage	originalNameUsage	nameAccordingTo	namePublishedIn	higherClassification	kingdom	phylum	class	order	family	genus	specificEpithet	infraspecificEpithet	taxonRank	verbatimTaxonRank	scientificNameAuthorship	vernacularName
	imerss.org:PMLS:7					Andy Lamb								PRESENT				Evasterias troschelii					iNaturalist:84265								Evasterias troschelii							Animalia	Echinodermata	Asteroidea	Forcipulatida	Asteriidae	Evasterias	troschelii		species		(Stimpson, 1862)
	imerss.org:PMLS:33					Andy Lamb								PRESENT				Pisaster ochraceus					iNaturalist:49699								Pisaster ochraceus							Animalia	Echinodermata	Asteroidea	Forcipulatida	Asteriidae	Pisaster	ochraceus		species		(Brandt, 1835)
	imerss.org:PMLS:34					Andy Lamb								PRESENT				Pisaster brevispinus					iNaturalist:49539								Pisaster brevispinus							Animalia	Echinodermata	Asteroidea	Forcipulatida	Asteriidae	Pisaster	brevispinus		species		(Stimpson, 1857)
	imerss.org:PMLS:35					Andy Lamb								PRESENT				Evasterias troschelii					iNaturalist:84265								Evasterias troschelii							Animalia	Echinodermata	Asteroidea	Forcipulatida	Asteriidae	Evasterias	troschelii		species		(Stimpson, 1862)
	imerss.org:PMLS:36					Andy Lamb								PRESENT				Orthasterias koehleri					iNaturalist:47669								Orthasterias koehleri							Animalia	Echinodermata	Asteroidea	Forcipulatida	Asteriidae	Orthasterias	koehleri		species		(deLoriol, 1897)
	imerss.org:PMLS:37					Andy Lamb								PRESENT				Dermasterias imbricata					iNaturalist:63382								Dermasterias imbricata							Animalia	Echinodermata	Asteroidea	Valvatida	Asteropseidae	Dermasterias	imbricata		species		(Grube, 1857)
	imerss.org:PMLS:38					Andy Lamb								PRESENT				Henricia aspera aspera					iNaturalist:1265168								Henricia aspera aspera							Animalia	Echinodermata	Asteroidea	Spinulosida	Echinasteridae	Henricia	aspera	aspera	subspecies		Fisher, 1906
	imerss.org:PMLS:39					Andy Lamb								PRESENT				Pycnopodia helianthoides					iNaturalist:47673								Pycnopodia helianthoides							Animalia	Echinodermata	Asteroidea	Forcipulatida	Asteriidae	Pycnopodia	helianthoides		species		(Brandt, 1835)
	imerss.org:PMLS:40					Andy Lamb								PRESENT				Crossaster papposus					iNaturalist:192687								Crossaster papposus							Animalia	Echinodermata	Asteroidea	Valvatida	Solasteridae	Crossaster	papposus		species		(Linnaeus, 1767)
	imerss.org:PMLS:41					Andy Lamb								PRESENT				Solaster dawsoni					iNaturalist:117692								Solaster dawsoni							Animalia	Echinodermata	Asteroidea	Valvatida	Solasteridae	Solaster	dawsoni		species		Verrill, 1880
	imerss.org:PMLS:42					Andy Lamb								PRESENT				Solaster stimpsoni					iNaturalist:208013								Solaster stimpsoni							Animalia	Echinodermata	Asteroidea	Valvatida	Solasteridae	Solaster	stimpsoni		species		Verrill, 1880
	imerss.org:PMLS:43					Andy Lamb								PRESENT				Mesocentrotus franciscanus					iNaturalist:992313								Mesocentrotus franciscanus							Animalia	Echinodermata	Echinoidea	Camarodonta	Strongylocentrotidae	Mesocentrotus	franciscanus		species		(A. Agassiz, 1863)
	imerss.org:PMLS:44					Andy Lamb								PRESENT				Strongylocentrotus droebachiensis					iNaturalist:120070								Strongylocentrotus droebachiensis							Animalia	Echinodermata	Echinoidea	Camarodonta	Strongylocentrotidae	Strongylocentrotus	droebachiensis		species		(O.F. Müller, 1776)
	imerss.org:PMLS:45					Andy Lamb								PRESENT				Apostichopus californicus					iNaturalist:202640								Apostichopus californicus							Animalia	Echinodermata	Holothuroidea	Synallactida	Stichopodidae	Apostichopus	californicus		species		(Stimpson, 1857)
	imerss.org:PMLS:46					Andy Lamb								PRESENT				Cucumaria miniata					iNaturalist:117695								Cucumaria miniata							Animalia	Echinodermata	Holothuroidea	Dendrochirotida	Cucumariidae	Cucumaria	miniata		species		(Brandt, 1835)
	imerss.org:PMLS:83					Andy Lamb								PRESENT				Pisaster ochraceus					iNaturalist:49699								Pisaster ochraceus							Animalia	Echinodermata	Asteroidea	Forcipulatida	Asteriidae	Pisaster	ochraceus		species		(Brandt, 1835)
	imerss.org:PMLS:84					Andy Lamb								PRESENT				Evasterias troschelii					iNaturalist:84265								Evasterias troschelii							Animalia	Echinodermata	Asteroidea	Forcipulatida	Asteriidae	Evasterias	troschelii		species		(Stimpson, 1862)
	imerss.org:PMLS:85					Andy Lamb								PRESENT				Pycnopodia helianthoides					iNaturalist:47673								Pycnopodia helianthoides							Animalia	Echinodermata	Asteroidea	Forcipulatida	Asteriidae	Pycnopodia	helianthoides		species		(Brandt, 1835)
	imerss.org:PMLS:86					Andy Lamb								PRESENT				Strongylocentrotus droebachiensis					iNaturalist:120070								Strongylocentrotus droebachiensis							Animalia	Echinodermata	Echinoidea	Camarodonta	Strongylocentrotidae	Strongylocentrotus	droebachiensis		species		(O.F. Müller, 1776)
	imerss.org:PMLS:87					Andy Lamb								PRESENT				Cucumaria miniata					iNaturalist:117695								Cucumaria miniata							Animalia	Echinodermata	Holothuroidea	Dendrochirotida	Cucumariidae	Cucumaria	miniata		species		(Brandt, 1835)
	imerss.org:PMLS:88					Andy Lamb								PRESENT				Eupentacta quinquesemita					iNaturalist:51695								Eupentacta quinquesemita							Animalia	Echinodermata	Holothuroidea	Dendrochirotida	Sclerodactylidae	Eupentacta	quinquesemita		species		(Selenka, 1867)
	imerss.org:PMLS:109					Andy Lamb								PRESENT				Florometra serratissima					iNaturalist:195902								Florometra serratissima							Animalia	Echinodermata	Crinoidea	Comatulida	Antedonidae	Florometra	serratissima		species		(AH Clark, 1907)
	imerss.org:PMLS:110					Andy Lamb								PRESENT				Luidia foliolata					iNaturalist:195859								Luidia foliolata							Animalia	Echinodermata	Asteroidea	Paxillosida	Luidiidae	Luidia	foliolata		species		Grube, 1866
	imerss.org:PMLS:111					Andy Lamb								PRESENT				Hippasteria phrygiana					iNaturalist:464048								Hippasteria phrygiana							Animalia	Echinodermata	Asteroidea	Valvatida	Goniasteridae	Hippasteria	phrygiana		species		(Parelius, 1768)
	imerss.org:PMLS:112					Andy Lamb								PRESENT				Mediaster aequalis					iNaturalist:293174								Mediaster aequalis							Animalia	Echinodermata	Asteroidea	Valvatida	Goniasteridae	Mediaster	aequalis		species		Stimpson, 1857
	imerss.org:PMLS:113					Andy Lamb								PRESENT				Solaster dawsoni					iNaturalist:117692								Solaster dawsoni							Animalia	Echinodermata	Asteroidea	Valvatida	Solasteridae	Solaster	dawsoni		species		Verrill, 1880
	imerss.org:PMLS:114					Andy Lamb								PRESENT				Solaster stimpsoni					iNaturalist:208013								Solaster stimpsoni							Animalia	Echinodermata	Asteroidea	Valvatida	Solasteridae	Solaster	stimpsoni		species		Verrill, 1880
	imerss.org:PMLS:115					Andy Lamb								PRESENT				Pteraster tesselatus					iNaturalist:194701								Pteraster tesselatus							Animalia	Echinodermata	Asteroidea	Velatida	Pterasteridae	Pteraster	tesselatus		species		Ives, 1888
	imerss.org:PMLS:116					Andy Lamb								PRESENT				Henricia aspera aspera					iNaturalist:1265168								Henricia aspera aspera							Animalia	Echinodermata	Asteroidea	Spinulosida	Echinasteridae	Henricia	aspera	aspera	subspecies		Fisher, 1906
	imerss.org:PMLS:117					Andy Lamb								PRESENT				Orthasterias koehleri					iNaturalist:47669								Orthasterias koehleri							Animalia	Echinodermata	Asteroidea	Forcipulatida	Asteriidae	Orthasterias	koehleri		species		(deLoriol, 1897)
	imerss.org:PMLS:118					Andy Lamb								PRESENT				Gorgonocephalus eucnemis					iNaturalist:465153								Gorgonocephalus eucnemis							Animalia	Echinodermata	Ophiuroidea	Euryalida	Gorgonocephalidae	Gorgonocephalus	eucnemis		species		(Müller & Troschel, 1842)
	imerss.org:PMLS:119					Andy Lamb								PRESENT				Mesocentrotus franciscanus					iNaturalist:992313								Mesocentrotus franciscanus							Animalia	Echinodermata	Echinoidea	Camarodonta	Strongylocentrotidae	Mesocentrotus	franciscanus		species		(A. Agassiz, 1863)
	imerss.org:PMLS:164					Andy Lamb								PRESENT				Stylasterias forreri					iNaturalist:255883								Stylasterias forreri							Animalia	Echinodermata	Asteroidea	Forcipulatida	Asteriidae	Stylasterias	forreri		species		(deLoriol, 1887)
	imerss.org:PMLS:165					Andy Lamb								PRESENT				Dermasterias imbricata					iNaturalist:63382								Dermasterias imbricata							Animalia	Echinodermata	Asteroidea	Valvatida	Asteropseidae	Dermasterias	imbricata		species		(Grube, 1857)
	imerss.org:PMLS:166					Andy Lamb								PRESENT				Mediaster aequalis					iNaturalist:293174								Mediaster aequalis							Animalia	Echinodermata	Asteroidea	Valvatida	Goniasteridae	Mediaster	aequalis		species		Stimpson, 1857
	imerss.org:PMLS:167					Andy Lamb								PRESENT				Henricia aspera aspera					iNaturalist:1265168								Henricia aspera aspera							Animalia	Echinodermata	Asteroidea	Spinulosida	Echinasteridae	Henricia	aspera	aspera	subspecies		Fisher, 1906
	imerss.org:PMLS:168					Andy Lamb								PRESENT				Pycnopodia helianthoides					iNaturalist:47673								Pycnopodia helianthoides							Animalia	Echinodermata	Asteroidea	Forcipulatida	Asteriidae	Pycnopodia	helianthoides		species		(Brandt, 1835)
	imerss.org:PMLS:169					Andy Lamb								PRESENT				Crossaster papposus					iNaturalist:192687								Crossaster papposus							Animalia	Echinodermata	Asteroidea	Valvatida	Solasteridae	Crossaster	papposus		species		(Linnaeus, 1767)
	imerss.org:PMLS:170					Andy Lamb								PRESENT				Solaster dawsoni					iNaturalist:117692								Solaster dawsoni							Animalia	Echinodermata	Asteroidea	Valvatida	Solasteridae	Solaster	dawsoni		species		Verrill, 1880
	imerss.org:PMLS:171					Andy Lamb								PRESENT				Solaster stimpsoni					iNaturalist:208013								Solaster stimpsoni							Animalia	Echinodermata	Asteroidea	Valvatida	Solasteridae	Solaster	stimpsoni		species		Verrill, 1880
	imerss.org:PMLS:172					Andy Lamb								PRESENT				Gorgonocephalus eucnemis					iNaturalist:465153								Gorgonocephalus eucnemis							Animalia	Echinodermata	Ophiuroidea	Euryalida	Gorgonocephalidae	Gorgonocephalus	eucnemis		species		(Müller & Troschel, 1842)
	imerss.org:PMLS:173					Andy Lamb								PRESENT				Mesocentrotus franciscanus					iNaturalist:992313								Mesocentrotus franciscanus							Animalia	Echinodermata	Echinoidea	Camarodonta	Strongylocentrotidae	Mesocentrotus	franciscanus		species		(A. Agassiz, 1863)
	imerss.org:PMLS:174					Andy Lamb								PRESENT				Apostichopus californicus					iNaturalist:202640								Apostichopus californicus							Animalia	Echinodermata	Holothuroidea	Synallactida	Stichopodidae	Apostichopus	californicus		species		(Stimpson, 1857)
	imerss.org:PMLS:175					Andy Lamb								PRESENT				Cucumaria miniata					iNaturalist:117695								Cucumaria miniata							Animalia	Echinodermata	Holothuroidea	Dendrochirotida	Cucumariidae	Cucumaria	miniata		species		(Brandt, 1835)
	imerss.org:PMLS:176					Andy Lamb								PRESENT				Psolus chitonoides					iNaturalist:473064								Psolus chitonoides							Animalia	Echinodermata	Holothuroidea	Dendrochirotida	Psolidae	Psolus	chitonoides		species		Clark, 1901
	imerss.org:PMLS:203					Andy Lamb								PRESENT				Stylasterias forreri					iNaturalist:255883								Stylasterias forreri							Animalia	Echinodermata	Asteroidea	Forcipulatida	Asteriidae	Stylasterias	forreri		species		(deLoriol, 1887)
	imerss.org:PMLS:204					Andy Lamb								PRESENT				Dermasterias imbricata					iNaturalist:63382								Dermasterias imbricata							Animalia	Echinodermata	Asteroidea	Valvatida	Asteropseidae	Dermasterias	imbricata		species		(Grube, 1857)
	imerss.org:PMLS:205					Andy Lamb								PRESENT				Mediaster aequalis					iNaturalist:293174								Mediaster aequalis							Animalia	Echinodermata	Asteroidea	Valvatida	Goniasteridae	Mediaster	aequalis		species		Stimpson, 1857
	imerss.org:PMLS:206					Andy Lamb								PRESENT				Henricia leviuscula species complex					iNaturalist:47664								Henricia leviuscula							Animalia	Echinodermata	Asteroidea	Spinulosida	Echinasteridae	Henricia	leviuscula		species
	imerss.org:PMLS:207					Andy Lamb								PRESENT				Pycnopodia helianthoides					iNaturalist:47673								Pycnopodia helianthoides							Animalia	Echinodermata	Asteroidea	Forcipulatida	Asteriidae	Pycnopodia	helianthoides		species		(Brandt, 1835)
	imerss.org:PMLS:208					Andy Lamb								PRESENT				Crossaster papposus					iNaturalist:192687								Crossaster papposus							Animalia	Echinodermata	Asteroidea	Valvatida	Solasteridae	Crossaster	papposus		species		(Linnaeus, 1767)
	imerss.org:PMLS:209					Andy Lamb								PRESENT				Solaster dawsoni					iNaturalist:117692								Solaster dawsoni							Animalia	Echinodermata	Asteroidea	Valvatida	Solasteridae	Solaster	dawsoni		species		Verrill, 1880
	imerss.org:PMLS:210					Andy Lamb								PRESENT				Solaster stimpsoni					iNaturalist:208013								Solaster stimpsoni							Animalia	Echinodermata	Asteroidea	Valvatida	Solasteridae	Solaster	stimpsoni		species		Verrill, 1880
	imerss.org:PMLS:211			Count: abundant		Andy Lamb								PRESENT				Ophiura luetkenii					iNaturalist:255865								Ophiura luetkenii							Animalia	Echinodermata	Ophiuroidea	Ophiurida	Ophiuridae	Ophiura	luetkenii		species		(Lyman, 1860)
	imerss.org:PMLS:212			Count: abundant		Andy Lamb								PRESENT				Florometra serratissima					iNaturalist:195902								Florometra serratissima							Animalia	Echinodermata	Crinoidea	Comatulida	Antedonidae	Florometra	serratissima		species		(AH Clark, 1907)
	imerss.org:PMLS:213					Andy Lamb								PRESENT				Apostichopus californicus					iNaturalist:202640								Apostichopus californicus							Animalia	Echinodermata	Holothuroidea	Synallactida	Stichopodidae	Apostichopus	californicus		species		(Stimpson, 1857)
	imerss.org:PMLS:214					Andy Lamb								PRESENT				Psolus chitonoides					iNaturalist:473064								Psolus chitonoides							Animalia	Echinodermata	Holothuroidea	Dendrochirotida	Psolidae	Psolus	chitonoides		species		Clark, 1901
	imerss.org:PMLS:262					Andy Lamb								PRESENT				Evasterias troschelii					iNaturalist:84265								Evasterias troschelii							Animalia	Echinodermata	Asteroidea	Forcipulatida	Asteriidae	Evasterias	troschelii		species		(Stimpson, 1862)
	imerss.org:PMLS:263					Andy Lamb								PRESENT				Dermasterias imbricata					iNaturalist:63382								Dermasterias imbricata							Animalia	Echinodermata	Asteroidea	Valvatida	Asteropseidae	Dermasterias	imbricata		species		(Grube, 1857)
	imerss.org:PMLS:264					Andy Lamb								PRESENT				Henricia aspera aspera					iNaturalist:1265168								Henricia aspera aspera							Animalia	Echinodermata	Asteroidea	Spinulosida	Echinasteridae	Henricia	aspera	aspera	subspecies		Fisher, 1906
	imerss.org:PMLS:265					Andy Lamb								PRESENT				Ophiopholis kennerlyi					iNaturalist:129228								Ophiopholis kennerlyi							Animalia	Echinodermata	Ophiuroidea	Amphilepidida	Ophiopholidae	Ophiopholis	kennerlyi		species		Lyman, 1860
	imerss.org:PMLS:266					Andy Lamb								PRESENT				Strongylocentrotus droebachiensis					iNaturalist:120070								Strongylocentrotus droebachiensis							Animalia	Echinodermata	Echinoidea	Camarodonta	Strongylocentrotidae	Strongylocentrotus	droebachiensis		species		(O.F. Müller, 1776)
	imerss.org:PMLS:267					Andy Lamb								PRESENT				Cucumaria miniata					iNaturalist:117695								Cucumaria miniata							Animalia	Echinodermata	Holothuroidea	Dendrochirotida	Cucumariidae	Cucumaria	miniata		species		(Brandt, 1835)
	imerss.org:PMLS:268					Andy Lamb								PRESENT				Eupentacta quinquesemita					iNaturalist:51695								Eupentacta quinquesemita							Animalia	Echinodermata	Holothuroidea	Dendrochirotida	Sclerodactylidae	Eupentacta	quinquesemita		species		(Selenka, 1867)
	imerss.org:PMLS:269					Andy Lamb								PRESENT				Psolus chitonoides					iNaturalist:473064								Psolus chitonoides							Animalia	Echinodermata	Holothuroidea	Dendrochirotida	Psolidae	Psolus	chitonoides		species		Clark, 1901
	imerss.org:PMLS:320					Andy Lamb								PRESENT				Pisaster ochraceus					iNaturalist:49699								Pisaster ochraceus							Animalia	Echinodermata	Asteroidea	Forcipulatida	Asteriidae	Pisaster	ochraceus		species		(Brandt, 1835)
	imerss.org:PMLS:321					Andy Lamb								PRESENT				Evasterias troschelii					iNaturalist:84265								Evasterias troschelii							Animalia	Echinodermata	Asteroidea	Forcipulatida	Asteriidae	Evasterias	troschelii		species		(Stimpson, 1862)
	imerss.org:PMLS:322					Andy Lamb								PRESENT				Orthasterias koehleri					iNaturalist:47669								Orthasterias koehleri							Animalia	Echinodermata	Asteroidea	Forcipulatida	Asteriidae	Orthasterias	koehleri		species		(deLoriol, 1897)
	imerss.org:PMLS:323					Andy Lamb								PRESENT				Dermasterias imbricata					iNaturalist:63382								Dermasterias imbricata							Animalia	Echinodermata	Asteroidea	Valvatida	Asteropseidae	Dermasterias	imbricata		species		(Grube, 1857)
	imerss.org:PMLS:324					Andy Lamb								PRESENT				Pteraster tesselatus					iNaturalist:194701								Pteraster tesselatus							Animalia	Echinodermata	Asteroidea	Velatida	Pterasteridae	Pteraster	tesselatus		species		Ives, 1888
	imerss.org:PMLS:325					Andy Lamb								PRESENT				Henricia aspera aspera					iNaturalist:1265168								Henricia aspera aspera							Animalia	Echinodermata	Asteroidea	Spinulosida	Echinasteridae	Henricia	aspera	aspera	subspecies		Fisher, 1906
	imerss.org:PMLS:326					Andy Lamb								PRESENT				Pycnopodia helianthoides					iNaturalist:47673								Pycnopodia helianthoides							Animalia	Echinodermata	Asteroidea	Forcipulatida	Asteriidae	Pycnopodia	helianthoides		species		(Brandt, 1835)
	imerss.org:PMLS:327					Andy Lamb								PRESENT				Solaster dawsoni					iNaturalist:117692								Solaster dawsoni							Animalia	Echinodermata	Asteroidea	Valvatida	Solasteridae	Solaster	dawsoni		species		Verrill, 1880
	imerss.org:PMLS:328					Andy Lamb								PRESENT				Solaster stimpsoni					iNaturalist:208013								Solaster stimpsoni							Animalia	Echinodermata	Asteroidea	Valvatida	Solasteridae	Solaster	stimpsoni		species		Verrill, 1880
	imerss.org:PMLS:329					Andy Lamb								PRESENT				Ophiopholis kennerlyi					iNaturalist:129228								Ophiopholis kennerlyi							Animalia	Echinodermata	Ophiuroidea	Amphilepidida	Ophiopholidae	Ophiopholis	kennerlyi		species		Lyman, 1860
	imerss.org:PMLS:330					Andy Lamb								PRESENT				Mesocentrotus franciscanus					iNaturalist:992313								Mesocentrotus franciscanus							Animalia	Echinodermata	Echinoidea	Camarodonta	Strongylocentrotidae	Mesocentrotus	franciscanus		species		(A. Agassiz, 1863)
	imerss.org:PMLS:331					Andy Lamb								PRESENT				Strongylocentrotus droebachiensis					iNaturalist:120070								Strongylocentrotus droebachiensis							Animalia	Echinodermata	Echinoidea	Camarodonta	Strongylocentrotidae	Strongylocentrotus	droebachiensis		species		(O.F. Müller, 1776)
	imerss.org:PMLS:332					Andy Lamb								PRESENT				Apostichopus californicus					iNaturalist:202640								Apostichopus californicus							Animalia	Echinodermata	Holothuroidea	Synallactida	Stichopodidae	Apostichopus	californicus		species		(Stimpson, 1857)
	imerss.org:PMLS:333					Andy Lamb								PRESENT				Cucumaria miniata					iNaturalist:117695								Cucumaria miniata							Animalia	Echinodermata	Holothuroidea	Dendrochirotida	Cucumariidae	Cucumaria	miniata		species		(Brandt, 1835)
	imerss.org:PMLS:334					Andy Lamb								PRESENT				Eupentacta quinquesemita					iNaturalist:51695								Eupentacta quinquesemita							Animalia	Echinodermata	Holothuroidea	Dendrochirotida	Sclerodactylidae	Eupentacta	quinquesemita		species		(Selenka, 1867)
	imerss.org:PMLS:335					Andy Lamb								PRESENT				Psolus chitonoides					iNaturalist:473064								Psolus chitonoides							Animalia	Echinodermata	Holothuroidea	Dendrochirotida	Psolidae	Psolus	chitonoides		species		Clark, 1901
	imerss.org:PMLS:431			Count: some		Andy Lamb								PRESENT				Evasterias troschelii					iNaturalist:84265								Evasterias troschelii							Animalia	Echinodermata	Asteroidea	Forcipulatida	Asteriidae	Evasterias	troschelii		species		(Stimpson, 1862)
	imerss.org:PMLS:432			Count: few		Andy Lamb								PRESENT				Dermasterias imbricata					iNaturalist:63382								Dermasterias imbricata							Animalia	Echinodermata	Asteroidea	Valvatida	Asteropseidae	Dermasterias	imbricata		species		(Grube, 1857)
	imerss.org:PMLS:433			Count: some		Andy Lamb								PRESENT				Pteraster tesselatus					iNaturalist:194701								Pteraster tesselatus							Animalia	Echinodermata	Asteroidea	Velatida	Pterasteridae	Pteraster	tesselatus		species		Ives, 1888
	imerss.org:PMLS:434			Count: some		Andy Lamb								PRESENT				Henricia leviuscula species complex					iNaturalist:47664								Henricia leviuscula							Animalia	Echinodermata	Asteroidea	Spinulosida	Echinasteridae	Henricia	leviuscula		species
	imerss.org:PMLS:435					Andy Lamb								PRESENT				Pycnopodia helianthoides					iNaturalist:47673								Pycnopodia helianthoides							Animalia	Echinodermata	Asteroidea	Forcipulatida	Asteriidae	Pycnopodia	helianthoides		species		(Brandt, 1835)
	imerss.org:PMLS:436					Andy Lamb		1						PRESENT				Crossaster papposus					iNaturalist:192687								Crossaster papposus							Animalia	Echinodermata	Asteroidea	Valvatida	Solasteridae	Crossaster	papposus		species		(Linnaeus, 1767)
	imerss.org:PMLS:437			Count: few		Andy Lamb								PRESENT				Solaster dawsoni					iNaturalist:117692								Solaster dawsoni							Animalia	Echinodermata	Asteroidea	Valvatida	Solasteridae	Solaster	dawsoni		species		Verrill, 1880
	imerss.org:PMLS:438			Count: few		Andy Lamb								PRESENT				Solaster stimpsoni					iNaturalist:208013								Solaster stimpsoni							Animalia	Echinodermata	Asteroidea	Valvatida	Solasteridae	Solaster	stimpsoni		species		Verrill, 1880
	imerss.org:PMLS:439					Andy Lamb								PRESENT				Ophiopholis kennerlyi					iNaturalist:129228								Ophiopholis kennerlyi							Animalia	Echinodermata	Ophiuroidea	Amphilepidida	Ophiopholidae	Ophiopholis	kennerlyi		species		Lyman, 1860
	imerss.org:PMLS:440			Count: some		Andy Lamb								PRESENT				Mesocentrotus franciscanus					iNaturalist:992313								Mesocentrotus franciscanus							Animalia	Echinodermata	Echinoidea	Camarodonta	Strongylocentrotidae	Mesocentrotus	franciscanus		species		(A. Agassiz, 1863)
	imerss.org:PMLS:441			Count: few		Andy Lamb								PRESENT				Strongylocentrotus droebachiensis					iNaturalist:120070								Strongylocentrotus droebachiensis							Animalia	Echinodermata	Echinoidea	Camarodonta	Strongylocentrotidae	Strongylocentrotus	droebachiensis		species		(O.F. Müller, 1776)
	imerss.org:PMLS:442			Count: few		Andy Lamb								PRESENT				Apostichopus californicus					iNaturalist:202640								Apostichopus californicus							Animalia	Echinodermata	Holothuroidea	Synallactida	Stichopodidae	Apostichopus	californicus		species		(Stimpson, 1857)
	imerss.org:PMLS:443			Count: abundant		Andy Lamb								PRESENT				Cucumaria miniata					iNaturalist:117695								Cucumaria miniata							Animalia	Echinodermata	Holothuroidea	Dendrochirotida	Cucumariidae	Cucumaria	miniata		species		(Brandt, 1835)
	imerss.org:PMLS:444			Count: few		Andy Lamb								PRESENT				Eupentacta quinquesemita					iNaturalist:51695								Eupentacta quinquesemita							Animalia	Echinodermata	Holothuroidea	Dendrochirotida	Sclerodactylidae	Eupentacta	quinquesemita		species		(Selenka, 1867)
	imerss.org:PMLS:445			Count: some		Andy Lamb								PRESENT				Psolus chitonoides					iNaturalist:473064								Psolus chitonoides							Animalia	Echinodermata	Holothuroidea	Dendrochirotida	Psolidae	Psolus	chitonoides		species		Clark, 1901
	imerss.org:PMLS:521			Count: few		Andy Lamb								PRESENT				Pisaster brevispinus					iNaturalist:49539								Pisaster brevispinus							Animalia	Echinodermata	Asteroidea	Forcipulatida	Asteriidae	Pisaster	brevispinus		species		(Stimpson, 1857)
	imerss.org:PMLS:522			Count: abundant		Andy Lamb								PRESENT				Evasterias troschelii					iNaturalist:84265								Evasterias troschelii							Animalia	Echinodermata	Asteroidea	Forcipulatida	Asteriidae	Evasterias	troschelii		species		(Stimpson, 1862)
	imerss.org:PMLS:523					Andy Lamb								PRESENT				Orthasterias koehleri					iNaturalist:47669								Orthasterias koehleri							Animalia	Echinodermata	Asteroidea	Forcipulatida	Asteriidae	Orthasterias	koehleri		species		(deLoriol, 1897)
	imerss.org:PMLS:524			Count: abundant		Andy Lamb								PRESENT				Dermasterias imbricata					iNaturalist:63382								Dermasterias imbricata							Animalia	Echinodermata	Asteroidea	Valvatida	Asteropseidae	Dermasterias	imbricata		species		(Grube, 1857)
	imerss.org:PMLS:525					Andy Lamb		2						PRESENT				Pteraster tesselatus					iNaturalist:194701								Pteraster tesselatus							Animalia	Echinodermata	Asteroidea	Velatida	Pterasteridae	Pteraster	tesselatus		species		Ives, 1888
	imerss.org:PMLS:526			Count: abundant		Andy Lamb								PRESENT				Henricia leviuscula species complex					iNaturalist:47664								Henricia leviuscula							Animalia	Echinodermata	Asteroidea	Spinulosida	Echinasteridae	Henricia	leviuscula		species
	imerss.org:PMLS:527			Count: some		Andy Lamb								PRESENT				Pycnopodia helianthoides					iNaturalist:47673								Pycnopodia helianthoides							Animalia	Echinodermata	Asteroidea	Forcipulatida	Asteriidae	Pycnopodia	helianthoides		species		(Brandt, 1835)
	imerss.org:PMLS:528					Andy Lamb		1						PRESENT				Solaster dawsoni					iNaturalist:117692								Solaster dawsoni							Animalia	Echinodermata	Asteroidea	Valvatida	Solasteridae	Solaster	dawsoni		species		Verrill, 1880
	imerss.org:PMLS:529					Andy Lamb								PRESENT				Solaster stimpsoni					iNaturalist:208013								Solaster stimpsoni							Animalia	Echinodermata	Asteroidea	Valvatida	Solasteridae	Solaster	stimpsoni		species		Verrill, 1880
	imerss.org:PMLS:530					Andy Lamb		1						PRESENT				Gorgonocephalus eucnemis					iNaturalist:465153								Gorgonocephalus eucnemis							Animalia	Echinodermata	Ophiuroidea	Euryalida	Gorgonocephalidae	Gorgonocephalus	eucnemis		species		(Müller & Troschel, 1842)
	imerss.org:PMLS:531			Count: many		Andy Lamb								PRESENT				Mesocentrotus franciscanus					iNaturalist:992313								Mesocentrotus franciscanus							Animalia	Echinodermata	Echinoidea	Camarodonta	Strongylocentrotidae	Mesocentrotus	franciscanus		species		(A. Agassiz, 1863)
	imerss.org:PMLS:532					Andy Lamb								PRESENT				Apostichopus californicus					iNaturalist:202640								Apostichopus californicus							Animalia	Echinodermata	Holothuroidea	Synallactida	Stichopodidae	Apostichopus	californicus		species		(Stimpson, 1857)
	imerss.org:PMLS:533					Andy Lamb								PRESENT				Eupentacta quinquesemita					iNaturalist:51695								Eupentacta quinquesemita							Animalia	Echinodermata	Holothuroidea	Dendrochirotida	Sclerodactylidae	Eupentacta	quinquesemita		species		(Selenka, 1867)
	imerss.org:PMLS:534			Count: few		Andy Lamb								PRESENT				Psolus chitonoides					iNaturalist:473064								Psolus chitonoides							Animalia	Echinodermata	Holothuroidea	Dendrochirotida	Psolidae	Psolus	chitonoides		species		Clark, 1901
	imerss.org:PMLS:583					Andy Lamb		1						PRESENT				Pisaster ochraceus					iNaturalist:49699								Pisaster ochraceus							Animalia	Echinodermata	Asteroidea	Forcipulatida	Asteriidae	Pisaster	ochraceus		species		(Brandt, 1835)
	imerss.org:PMLS:584			Count: few		Andy Lamb								PRESENT				Pisaster brevispinus					iNaturalist:49539								Pisaster brevispinus							Animalia	Echinodermata	Asteroidea	Forcipulatida	Asteriidae	Pisaster	brevispinus		species		(Stimpson, 1857)
	imerss.org:PMLS:585			Count: some		Andy Lamb								PRESENT				Evasterias troschelii					iNaturalist:84265								Evasterias troschelii							Animalia	Echinodermata	Asteroidea	Forcipulatida	Asteriidae	Evasterias	troschelii		species		(Stimpson, 1862)
	imerss.org:PMLS:586					Andy Lamb		1						PRESENT				Orthasterias koehleri					iNaturalist:47669								Orthasterias koehleri							Animalia	Echinodermata	Asteroidea	Forcipulatida	Asteriidae	Orthasterias	koehleri		species		(deLoriol, 1897)
	imerss.org:PMLS:587			Count: many		Andy Lamb								PRESENT				Dermasterias imbricata					iNaturalist:63382								Dermasterias imbricata							Animalia	Echinodermata	Asteroidea	Valvatida	Asteropseidae	Dermasterias	imbricata		species		(Grube, 1857)
	imerss.org:PMLS:588			Count: some		Andy Lamb								PRESENT				Henricia leviuscula species complex					iNaturalist:47664								Henricia leviuscula							Animalia	Echinodermata	Asteroidea	Spinulosida	Echinasteridae	Henricia	leviuscula		species
	imerss.org:PMLS:589					Andy Lamb		1						PRESENT				Luidia foliolata					iNaturalist:195859								Luidia foliolata							Animalia	Echinodermata	Asteroidea	Paxillosida	Luidiidae	Luidia	foliolata		species		Grube, 1866
	imerss.org:PMLS:590			Count: few		Andy Lamb								PRESENT				Pycnopodia helianthoides					iNaturalist:47673								Pycnopodia helianthoides							Animalia	Echinodermata	Asteroidea	Forcipulatida	Asteriidae	Pycnopodia	helianthoides		species		(Brandt, 1835)
	imerss.org:PMLS:591					Andy Lamb								PRESENT				Solaster stimpsoni					iNaturalist:208013								Solaster stimpsoni							Animalia	Echinodermata	Asteroidea	Valvatida	Solasteridae	Solaster	stimpsoni		species		Verrill, 1880
	imerss.org:PMLS:592					Andy Lamb		2						PRESENT				Florometra serratissima					iNaturalist:195902								Florometra serratissima							Animalia	Echinodermata	Crinoidea	Comatulida	Antedonidae	Florometra	serratissima		species		(AH Clark, 1907)
	imerss.org:PMLS:593			Count: abundant		Andy Lamb								PRESENT				Mesocentrotus franciscanus					iNaturalist:992313								Mesocentrotus franciscanus							Animalia	Echinodermata	Echinoidea	Camarodonta	Strongylocentrotidae	Mesocentrotus	franciscanus		species		(A. Agassiz, 1863)
	imerss.org:PMLS:594			Count: few		Andy Lamb								PRESENT				Strongylocentrotus droebachiensis					iNaturalist:120070								Strongylocentrotus droebachiensis							Animalia	Echinodermata	Echinoidea	Camarodonta	Strongylocentrotidae	Strongylocentrotus	droebachiensis		species		(O.F. Müller, 1776)
	imerss.org:PMLS:595			Count: many		Andy Lamb								PRESENT				Apostichopus californicus					iNaturalist:202640								Apostichopus californicus							Animalia	Echinodermata	Holothuroidea	Synallactida	Stichopodidae	Apostichopus	californicus		species		(Stimpson, 1857)
	imerss.org:PMLS:659					Charlie Gibbs								PRESENT				Pisaster ochraceus					iNaturalist:49699								Pisaster ochraceus							Animalia	Echinodermata	Asteroidea	Forcipulatida	Asteriidae	Pisaster	ochraceus		species		(Brandt, 1835)
	imerss.org:PMLS:660					Charlie Gibbs								PRESENT				Evasterias troschelii					iNaturalist:84265								Evasterias troschelii							Animalia	Echinodermata	Asteroidea	Forcipulatida	Asteriidae	Evasterias	troschelii		species		(Stimpson, 1862)
	imerss.org:PMLS:661					Charlie Gibbs								PRESENT				Pycnopodia helianthoides					iNaturalist:47673								Pycnopodia helianthoides							Animalia	Echinodermata	Asteroidea	Forcipulatida	Asteriidae	Pycnopodia	helianthoides		species		(Brandt, 1835)
	imerss.org:PMLS:662					Charlie Gibbs								PRESENT				Solaster dawsoni					iNaturalist:117692								Solaster dawsoni							Animalia	Echinodermata	Asteroidea	Valvatida	Solasteridae	Solaster	dawsoni		species		Verrill, 1880
	imerss.org:PMLS:663					Charlie Gibbs								PRESENT				Ophiura sarsii					iNaturalist:202051								Ophiura sarsii							Animalia	Echinodermata	Ophiuroidea	Ophiurida	Ophiuridae	Ophiura	sarsii		species		Lütken, 1855
	imerss.org:PMLS:664			Count: many		Charlie Gibbs								PRESENT				Florometra serratissima					iNaturalist:195902								Florometra serratissima							Animalia	Echinodermata	Crinoidea	Comatulida	Antedonidae	Florometra	serratissima		species		(AH Clark, 1907)
	imerss.org:PMLS:665					Charlie Gibbs								PRESENT				Mesocentrotus franciscanus					iNaturalist:992313								Mesocentrotus franciscanus							Animalia	Echinodermata	Echinoidea	Camarodonta	Strongylocentrotidae	Mesocentrotus	franciscanus		species		(A. Agassiz, 1863)
	imerss.org:PMLS:666					Charlie Gibbs								PRESENT				Strongylocentrotus droebachiensis					iNaturalist:120070								Strongylocentrotus droebachiensis							Animalia	Echinodermata	Echinoidea	Camarodonta	Strongylocentrotidae	Strongylocentrotus	droebachiensis		species		(O.F. Müller, 1776)
	imerss.org:PMLS:667					Charlie Gibbs								PRESENT				Apostichopus californicus					iNaturalist:202640								Apostichopus californicus							Animalia	Echinodermata	Holothuroidea	Synallactida	Stichopodidae	Apostichopus	californicus		species		(Stimpson, 1857)
	imerss.org:PMLS:668					Charlie Gibbs								PRESENT				Cucumaria miniata					iNaturalist:117695								Cucumaria miniata							Animalia	Echinodermata	Holothuroidea	Dendrochirotida	Cucumariidae	Cucumaria	miniata		species		(Brandt, 1835)
	imerss.org:PMLS:669					Charlie Gibbs								PRESENT				Eupentacta quinquesemita					iNaturalist:51695								Eupentacta quinquesemita							Animalia	Echinodermata	Holothuroidea	Dendrochirotida	Sclerodactylidae	Eupentacta	quinquesemita		species		(Selenka, 1867)
	imerss.org:PMLS:734			Count: few		Andy Lamb								PRESENT				Dermasterias imbricata					iNaturalist:63382								Dermasterias imbricata							Animalia	Echinodermata	Asteroidea	Valvatida	Asteropseidae	Dermasterias	imbricata		species		(Grube, 1857)
	imerss.org:PMLS:735			Count: few		Andy Lamb								PRESENT				Solaster dawsoni					iNaturalist:117692								Solaster dawsoni							Animalia	Echinodermata	Asteroidea	Valvatida	Solasteridae	Solaster	dawsoni		species		Verrill, 1880
	imerss.org:PMLS:736			Count: few		Andy Lamb								PRESENT				Solaster stimpsoni					iNaturalist:208013								Solaster stimpsoni							Animalia	Echinodermata	Asteroidea	Valvatida	Solasteridae	Solaster	stimpsoni		species		Verrill, 1880
	imerss.org:PMLS:737			Count: few		Andy Lamb								PRESENT				Pteraster tesselatus					iNaturalist:194701								Pteraster tesselatus							Animalia	Echinodermata	Asteroidea	Velatida	Pterasteridae	Pteraster	tesselatus		species		Ives, 1888
	imerss.org:PMLS:738					Andy Lamb								PRESENT				Henricia aspera aspera					iNaturalist:1265168								Henricia aspera aspera							Animalia	Echinodermata	Asteroidea	Spinulosida	Echinasteridae	Henricia	aspera	aspera	subspecies		Fisher, 1906
	imerss.org:PMLS:739			Count: few		Andy Lamb								PRESENT				Evasterias troschelii					iNaturalist:84265								Evasterias troschelii							Animalia	Echinodermata	Asteroidea	Forcipulatida	Asteriidae	Evasterias	troschelii		species		(Stimpson, 1862)
	imerss.org:PMLS:740			Count: many		Andy Lamb								PRESENT				Leptasterias aequalis species complex					iNaturalist:117691								Leptasterias hexactis							Animalia	Echinodermata	Asteroidea	Forcipulatida	Asteriidae	Leptasterias	hexactis		species		(Stimpson, 1862)
	imerss.org:PMLS:741					Andy Lamb		1						PRESENT				Pisaster brevispinus					iNaturalist:49539								Pisaster brevispinus							Animalia	Echinodermata	Asteroidea	Forcipulatida	Asteriidae	Pisaster	brevispinus		species		(Stimpson, 1857)
	imerss.org:PMLS:742					Andy Lamb								PRESENT				Pisaster ochraceus					iNaturalist:49699								Pisaster ochraceus							Animalia	Echinodermata	Asteroidea	Forcipulatida	Asteriidae	Pisaster	ochraceus		species		(Brandt, 1835)
	imerss.org:PMLS:743					Andy Lamb								PRESENT				Pycnopodia helianthoides					iNaturalist:47673								Pycnopodia helianthoides							Animalia	Echinodermata	Asteroidea	Forcipulatida	Asteriidae	Pycnopodia	helianthoides		species		(Brandt, 1835)
	imerss.org:PMLS:744					Andy Lamb								PRESENT				Ophiopholis kennerlyi					iNaturalist:129228								Ophiopholis kennerlyi							Animalia	Echinodermata	Ophiuroidea	Amphilepidida	Ophiopholidae	Ophiopholis	kennerlyi		species		Lyman, 1860
	imerss.org:PMLS:745					Andy Lamb								PRESENT				Strongylocentrotus droebachiensis					iNaturalist:120070								Strongylocentrotus droebachiensis							Animalia	Echinodermata	Echinoidea	Camarodonta	Strongylocentrotidae	Strongylocentrotus	droebachiensis		species		(O.F. Müller, 1776)
	imerss.org:PMLS:746					Andy Lamb								PRESENT				Mesocentrotus franciscanus					iNaturalist:992313								Mesocentrotus franciscanus							Animalia	Echinodermata	Echinoidea	Camarodonta	Strongylocentrotidae	Mesocentrotus	franciscanus		species		(A. Agassiz, 1863)
	imerss.org:PMLS:747					Andy Lamb								PRESENT				Psolus chitonoides					iNaturalist:473064								Psolus chitonoides							Animalia	Echinodermata	Holothuroidea	Dendrochirotida	Psolidae	Psolus	chitonoides		species		Clark, 1901
	imerss.org:PMLS:748			Count: many		Andy Lamb								PRESENT				Eupentacta quinquesemita					iNaturalist:51695								Eupentacta quinquesemita							Animalia	Echinodermata	Holothuroidea	Dendrochirotida	Sclerodactylidae	Eupentacta	quinquesemita		species		(Selenka, 1867)
	imerss.org:PMLS:749					Andy Lamb								PRESENT				Apostichopus californicus					iNaturalist:202640								Apostichopus californicus							Animalia	Echinodermata	Holothuroidea	Synallactida	Stichopodidae	Apostichopus	californicus		species		(Stimpson, 1857)
	imerss.org:PMLS:810					Charlie Gibbs								PRESENT				Dermasterias imbricata					iNaturalist:63382								Dermasterias imbricata							Animalia	Echinodermata	Asteroidea	Valvatida	Asteropseidae	Dermasterias	imbricata		species		(Grube, 1857)
	imerss.org:PMLS:811					Charlie Gibbs								PRESENT				Crossaster papposus					iNaturalist:192687								Crossaster papposus							Animalia	Echinodermata	Asteroidea	Valvatida	Solasteridae	Crossaster	papposus		species		(Linnaeus, 1767)
	imerss.org:PMLS:812					Charlie Gibbs								PRESENT				Solaster stimpsoni					iNaturalist:208013								Solaster stimpsoni							Animalia	Echinodermata	Asteroidea	Valvatida	Solasteridae	Solaster	stimpsoni		species		Verrill, 1880
	imerss.org:PMLS:813					Charlie Gibbs								PRESENT				Henricia aspera aspera					iNaturalist:1265168								Henricia aspera aspera							Animalia	Echinodermata	Asteroidea	Spinulosida	Echinasteridae	Henricia	aspera	aspera	subspecies		Fisher, 1906
	imerss.org:PMLS:814					Charlie Gibbs								PRESENT				Evasterias troschelii					iNaturalist:84265								Evasterias troschelii							Animalia	Echinodermata	Asteroidea	Forcipulatida	Asteriidae	Evasterias	troschelii		species		(Stimpson, 1862)
	imerss.org:PMLS:815					Charlie Gibbs								PRESENT				Orthasterias koehleri					iNaturalist:47669								Orthasterias koehleri							Animalia	Echinodermata	Asteroidea	Forcipulatida	Asteriidae	Orthasterias	koehleri		species		(deLoriol, 1897)
	imerss.org:PMLS:816					Charlie Gibbs								PRESENT				Pisaster ochraceus					iNaturalist:49699								Pisaster ochraceus							Animalia	Echinodermata	Asteroidea	Forcipulatida	Asteriidae	Pisaster	ochraceus		species		(Brandt, 1835)
	imerss.org:PMLS:817					Charlie Gibbs								PRESENT				Pycnopodia helianthoides					iNaturalist:47673								Pycnopodia helianthoides							Animalia	Echinodermata	Asteroidea	Forcipulatida	Asteriidae	Pycnopodia	helianthoides		species		(Brandt, 1835)
	imerss.org:PMLS:818					Charlie Gibbs								PRESENT				Gorgonocephalus eucnemis					iNaturalist:465153								Gorgonocephalus eucnemis							Animalia	Echinodermata	Ophiuroidea	Euryalida	Gorgonocephalidae	Gorgonocephalus	eucnemis		species		(Müller & Troschel, 1842)
	imerss.org:PMLS:819					Charlie Gibbs								PRESENT				Mesocentrotus franciscanus					iNaturalist:992313								Mesocentrotus franciscanus							Animalia	Echinodermata	Echinoidea	Camarodonta	Strongylocentrotidae	Mesocentrotus	franciscanus		species		(A. Agassiz, 1863)
	imerss.org:PMLS:820					Charlie Gibbs								PRESENT				Psolus chitonoides					iNaturalist:473064								Psolus chitonoides							Animalia	Echinodermata	Holothuroidea	Dendrochirotida	Psolidae	Psolus	chitonoides		species		Clark, 1901
	imerss.org:PMLS:821					Charlie Gibbs								PRESENT				Eupentacta quinquesemita					iNaturalist:51695								Eupentacta quinquesemita							Animalia	Echinodermata	Holothuroidea	Dendrochirotida	Sclerodactylidae	Eupentacta	quinquesemita		species		(Selenka, 1867)
	imerss.org:PMLS:822					Charlie Gibbs								PRESENT				Apostichopus californicus					iNaturalist:202640								Apostichopus californicus							Animalia	Echinodermata	Holothuroidea	Synallactida	Stichopodidae	Apostichopus	californicus		species		(Stimpson, 1857)
	imerss.org:PMLS:890					Charlie Gibbs								PRESENT				Pisaster ochraceus					iNaturalist:49699								Pisaster ochraceus							Animalia	Echinodermata	Asteroidea	Forcipulatida	Asteriidae	Pisaster	ochraceus		species		(Brandt, 1835)
	imerss.org:PMLS:891					Charlie Gibbs								PRESENT				Orthasterias koehleri					iNaturalist:47669								Orthasterias koehleri							Animalia	Echinodermata	Asteroidea	Forcipulatida	Asteriidae	Orthasterias	koehleri		species		(deLoriol, 1897)
	imerss.org:PMLS:892					Charlie Gibbs								PRESENT				Dermasterias imbricata					iNaturalist:63382								Dermasterias imbricata							Animalia	Echinodermata	Asteroidea	Valvatida	Asteropseidae	Dermasterias	imbricata		species		(Grube, 1857)
	imerss.org:PMLS:893					Charlie Gibbs								PRESENT				Pteraster tesselatus					iNaturalist:194701								Pteraster tesselatus							Animalia	Echinodermata	Asteroidea	Velatida	Pterasteridae	Pteraster	tesselatus		species		Ives, 1888
	imerss.org:PMLS:894					Charlie Gibbs								PRESENT				Henricia aspera aspera					iNaturalist:1265168								Henricia aspera aspera							Animalia	Echinodermata	Asteroidea	Spinulosida	Echinasteridae	Henricia	aspera	aspera	subspecies		Fisher, 1906
	imerss.org:PMLS:895					Charlie Gibbs								PRESENT				Pycnopodia helianthoides					iNaturalist:47673								Pycnopodia helianthoides							Animalia	Echinodermata	Asteroidea	Forcipulatida	Asteriidae	Pycnopodia	helianthoides		species		(Brandt, 1835)
	imerss.org:PMLS:896					Charlie Gibbs								PRESENT				Crossaster papposus					iNaturalist:192687								Crossaster papposus							Animalia	Echinodermata	Asteroidea	Valvatida	Solasteridae	Crossaster	papposus		species		(Linnaeus, 1767)
	imerss.org:PMLS:897					Charlie Gibbs								PRESENT				Solaster stimpsoni					iNaturalist:208013								Solaster stimpsoni							Animalia	Echinodermata	Asteroidea	Valvatida	Solasteridae	Solaster	stimpsoni		species		Verrill, 1880
	imerss.org:PMLS:898					Charlie Gibbs								PRESENT				Mesocentrotus franciscanus					iNaturalist:992313								Mesocentrotus franciscanus							Animalia	Echinodermata	Echinoidea	Camarodonta	Strongylocentrotidae	Mesocentrotus	franciscanus		species		(A. Agassiz, 1863)
	imerss.org:PMLS:899					Charlie Gibbs								PRESENT				Strongylocentrotus droebachiensis					iNaturalist:120070								Strongylocentrotus droebachiensis							Animalia	Echinodermata	Echinoidea	Camarodonta	Strongylocentrotidae	Strongylocentrotus	droebachiensis		species		(O.F. Müller, 1776)
	imerss.org:PMLS:900					Charlie Gibbs								PRESENT				Apostichopus californicus					iNaturalist:202640								Apostichopus californicus							Animalia	Echinodermata	Holothuroidea	Synallactida	Stichopodidae	Apostichopus	californicus		species		(Stimpson, 1857)
	imerss.org:PMLS:901					Charlie Gibbs								PRESENT				Psolus chitonoides					iNaturalist:473064								Psolus chitonoides							Animalia	Echinodermata	Holothuroidea	Dendrochirotida	Psolidae	Psolus	chitonoides		species		Clark, 1901
	imerss.org:PMLS:955					Charlie Gibbs								PRESENT				Pisaster ochraceus					iNaturalist:49699								Pisaster ochraceus							Animalia	Echinodermata	Asteroidea	Forcipulatida	Asteriidae	Pisaster	ochraceus		species		(Brandt, 1835)
	imerss.org:PMLS:956					Charlie Gibbs								PRESENT				Pisaster brevispinus					iNaturalist:49539								Pisaster brevispinus							Animalia	Echinodermata	Asteroidea	Forcipulatida	Asteriidae	Pisaster	brevispinus		species		(Stimpson, 1857)
	imerss.org:PMLS:957					Charlie Gibbs								PRESENT				Evasterias troschelii					iNaturalist:84265								Evasterias troschelii							Animalia	Echinodermata	Asteroidea	Forcipulatida	Asteriidae	Evasterias	troschelii		species		(Stimpson, 1862)
	imerss.org:PMLS:958					Charlie Gibbs								PRESENT				Orthasterias koehleri					iNaturalist:47669								Orthasterias koehleri							Animalia	Echinodermata	Asteroidea	Forcipulatida	Asteriidae	Orthasterias	koehleri		species		(deLoriol, 1897)
	imerss.org:PMLS:959					Charlie Gibbs								PRESENT				Dermasterias imbricata					iNaturalist:63382								Dermasterias imbricata							Animalia	Echinodermata	Asteroidea	Valvatida	Asteropseidae	Dermasterias	imbricata		species		(Grube, 1857)
	imerss.org:PMLS:960					Charlie Gibbs								PRESENT				Mediaster aequalis					iNaturalist:293174								Mediaster aequalis							Animalia	Echinodermata	Asteroidea	Valvatida	Goniasteridae	Mediaster	aequalis		species		Stimpson, 1857
	imerss.org:PMLS:961					Charlie Gibbs								PRESENT				Henricia aspera aspera					iNaturalist:1265168								Henricia aspera aspera							Animalia	Echinodermata	Asteroidea	Spinulosida	Echinasteridae	Henricia	aspera	aspera	subspecies		Fisher, 1906
	imerss.org:PMLS:962					Charlie Gibbs								PRESENT				Luidia foliolata					iNaturalist:195859								Luidia foliolata							Animalia	Echinodermata	Asteroidea	Paxillosida	Luidiidae	Luidia	foliolata		species		Grube, 1866
	imerss.org:PMLS:963					Charlie Gibbs								PRESENT				Pycnopodia helianthoides					iNaturalist:47673								Pycnopodia helianthoides							Animalia	Echinodermata	Asteroidea	Forcipulatida	Asteriidae	Pycnopodia	helianthoides		species		(Brandt, 1835)
	imerss.org:PMLS:964					Charlie Gibbs								PRESENT				Solaster dawsoni					iNaturalist:117692								Solaster dawsoni							Animalia	Echinodermata	Asteroidea	Valvatida	Solasteridae	Solaster	dawsoni		species		Verrill, 1880
	imerss.org:PMLS:965					Charlie Gibbs								PRESENT				Solaster stimpsoni					iNaturalist:208013								Solaster stimpsoni							Animalia	Echinodermata	Asteroidea	Valvatida	Solasteridae	Solaster	stimpsoni		species		Verrill, 1880
	imerss.org:PMLS:966					Charlie Gibbs								PRESENT				Ophiopholis kennerlyi					iNaturalist:129228								Ophiopholis kennerlyi							Animalia	Echinodermata	Ophiuroidea	Amphilepidida	Ophiopholidae	Ophiopholis	kennerlyi		species		Lyman, 1860
	imerss.org:PMLS:967					Charlie Gibbs								PRESENT				Florometra serratissima					iNaturalist:195902								Florometra serratissima							Animalia	Echinodermata	Crinoidea	Comatulida	Antedonidae	Florometra	serratissima		species		(AH Clark, 1907)
	imerss.org:PMLS:968					Charlie Gibbs								PRESENT				Mesocentrotus franciscanus					iNaturalist:992313								Mesocentrotus franciscanus							Animalia	Echinodermata	Echinoidea	Camarodonta	Strongylocentrotidae	Mesocentrotus	franciscanus		species		(A. Agassiz, 1863)
	imerss.org:PMLS:969					Charlie Gibbs								PRESENT				Apostichopus californicus					iNaturalist:202640								Apostichopus californicus							Animalia	Echinodermata	Holothuroidea	Synallactida	Stichopodidae	Apostichopus	californicus		species		(Stimpson, 1857)
	imerss.org:PMLS:970					Charlie Gibbs								PRESENT				Cucumaria miniata					iNaturalist:117695								Cucumaria miniata							Animalia	Echinodermata	Holothuroidea	Dendrochirotida	Cucumariidae	Cucumaria	miniata		species		(Brandt, 1835)
	imerss.org:PMLS:971					Charlie Gibbs								PRESENT				Eupentacta quinquesemita					iNaturalist:51695								Eupentacta quinquesemita							Animalia	Echinodermata	Holothuroidea	Dendrochirotida	Sclerodactylidae	Eupentacta	quinquesemita		species		(Selenka, 1867)
	imerss.org:PMLS:972					Charlie Gibbs								PRESENT				Psolus chitonoides					iNaturalist:473064								Psolus chitonoides							Animalia	Echinodermata	Holothuroidea	Dendrochirotida	Psolidae	Psolus	chitonoides		species		Clark, 1901
	imerss.org:PMLS:1055					Andy Lamb								PRESENT				Pisaster ochraceus					iNaturalist:49699								Pisaster ochraceus							Animalia	Echinodermata	Asteroidea	Forcipulatida	Asteriidae	Pisaster	ochraceus		species		(Brandt, 1835)
	imerss.org:PMLS:1056					Andy Lamb		1						PRESENT				Pisaster brevispinus					iNaturalist:49539								Pisaster brevispinus							Animalia	Echinodermata	Asteroidea	Forcipulatida	Asteriidae	Pisaster	brevispinus		species		(Stimpson, 1857)
	imerss.org:PMLS:1057					Andy Lamb								PRESENT				Dermasterias imbricata					iNaturalist:63382								Dermasterias imbricata							Animalia	Echinodermata	Asteroidea	Valvatida	Asteropseidae	Dermasterias	imbricata		species		(Grube, 1857)
	imerss.org:PMLS:1058					Andy Lamb		1						PRESENT				Pteraster tesselatus					iNaturalist:194701								Pteraster tesselatus							Animalia	Echinodermata	Asteroidea	Velatida	Pterasteridae	Pteraster	tesselatus		species		Ives, 1888
	imerss.org:PMLS:1059					Andy Lamb								PRESENT				Henricia aspera aspera					iNaturalist:1265168								Henricia aspera aspera							Animalia	Echinodermata	Asteroidea	Spinulosida	Echinasteridae	Henricia	aspera	aspera	subspecies		Fisher, 1906
	imerss.org:PMLS:1060			Count: few		Andy Lamb								PRESENT				Pycnopodia helianthoides					iNaturalist:47673								Pycnopodia helianthoides							Animalia	Echinodermata	Asteroidea	Forcipulatida	Asteriidae	Pycnopodia	helianthoides		species		(Brandt, 1835)
	imerss.org:PMLS:1061					Andy Lamb		1						PRESENT				Solaster stimpsoni					iNaturalist:208013								Solaster stimpsoni							Animalia	Echinodermata	Asteroidea	Valvatida	Solasteridae	Solaster	stimpsoni		species		Verrill, 1880
	imerss.org:PMLS:1062			Count: few		Andy Lamb								PRESENT				Mesocentrotus franciscanus					iNaturalist:992313								Mesocentrotus franciscanus							Animalia	Echinodermata	Echinoidea	Camarodonta	Strongylocentrotidae	Mesocentrotus	franciscanus		species		(A. Agassiz, 1863)
	imerss.org:PMLS:1063			Count: few		Andy Lamb								PRESENT				Strongylocentrotus droebachiensis					iNaturalist:120070								Strongylocentrotus droebachiensis							Animalia	Echinodermata	Echinoidea	Camarodonta	Strongylocentrotidae	Strongylocentrotus	droebachiensis		species		(O.F. Müller, 1776)
	imerss.org:PMLS:1064			Count: few		Andy Lamb								PRESENT				Apostichopus californicus					iNaturalist:202640								Apostichopus californicus							Animalia	Echinodermata	Holothuroidea	Synallactida	Stichopodidae	Apostichopus	californicus		species		(Stimpson, 1857)
	imerss.org:PMLS:1065					Andy Lamb								PRESENT				Cucumaria miniata					iNaturalist:117695								Cucumaria miniata							Animalia	Echinodermata	Holothuroidea	Dendrochirotida	Cucumariidae	Cucumaria	miniata		species		(Brandt, 1835)
	imerss.org:PMLS:1066			Count: many		Andy Lamb								PRESENT				Eupentacta quinquesemita					iNaturalist:51695								Eupentacta quinquesemita							Animalia	Echinodermata	Holothuroidea	Dendrochirotida	Sclerodactylidae	Eupentacta	quinquesemita		species		(Selenka, 1867)
	imerss.org:PMLS:1067			Count: very many		Andy Lamb								PRESENT				Psolus chitonoides					iNaturalist:473064								Psolus chitonoides							Animalia	Echinodermata	Holothuroidea	Dendrochirotida	Psolidae	Psolus	chitonoides		species		Clark, 1901
	imerss.org:PMLS:1141					Andy Lamb								PRESENT				Pisaster ochraceus					iNaturalist:49699								Pisaster ochraceus							Animalia	Echinodermata	Asteroidea	Forcipulatida	Asteriidae	Pisaster	ochraceus		species		(Brandt, 1835)
	imerss.org:PMLS:1142			Count: few		Andy Lamb								PRESENT				Pisaster brevispinus					iNaturalist:49539								Pisaster brevispinus							Animalia	Echinodermata	Asteroidea	Forcipulatida	Asteriidae	Pisaster	brevispinus		species		(Stimpson, 1857)
	imerss.org:PMLS:1143			Count: few		Andy Lamb								PRESENT				Evasterias troschelii					iNaturalist:84265								Evasterias troschelii							Animalia	Echinodermata	Asteroidea	Forcipulatida	Asteriidae	Evasterias	troschelii		species		(Stimpson, 1862)
	imerss.org:PMLS:1144			Count: few		Andy Lamb								PRESENT				Orthasterias koehleri					iNaturalist:47669								Orthasterias koehleri							Animalia	Echinodermata	Asteroidea	Forcipulatida	Asteriidae	Orthasterias	koehleri		species		(deLoriol, 1897)
	imerss.org:PMLS:1145					Andy Lamb								PRESENT				Dermasterias imbricata					iNaturalist:63382								Dermasterias imbricata							Animalia	Echinodermata	Asteroidea	Valvatida	Asteropseidae	Dermasterias	imbricata		species		(Grube, 1857)
	imerss.org:PMLS:1146					Andy Lamb								PRESENT				Mediaster aequalis					iNaturalist:293174								Mediaster aequalis							Animalia	Echinodermata	Asteroidea	Valvatida	Goniasteridae	Mediaster	aequalis		species		Stimpson, 1857
	imerss.org:PMLS:1147			Count: few		Andy Lamb								PRESENT				Pteraster tesselatus					iNaturalist:194701								Pteraster tesselatus							Animalia	Echinodermata	Asteroidea	Velatida	Pterasteridae	Pteraster	tesselatus		species		Ives, 1888
	imerss.org:PMLS:1148					Andy Lamb								PRESENT				Henricia aspera aspera					iNaturalist:1265168								Henricia aspera aspera							Animalia	Echinodermata	Asteroidea	Spinulosida	Echinasteridae	Henricia	aspera	aspera	subspecies		Fisher, 1906
	imerss.org:PMLS:1149					Andy Lamb								PRESENT				Luidia foliolata					iNaturalist:195859								Luidia foliolata							Animalia	Echinodermata	Asteroidea	Paxillosida	Luidiidae	Luidia	foliolata		species		Grube, 1866
	imerss.org:PMLS:1150					Andy Lamb								PRESENT				Pycnopodia helianthoides					iNaturalist:47673								Pycnopodia helianthoides							Animalia	Echinodermata	Asteroidea	Forcipulatida	Asteriidae	Pycnopodia	helianthoides		species		(Brandt, 1835)
	imerss.org:PMLS:1151			Count: few		Andy Lamb								PRESENT				Solaster dawsoni					iNaturalist:117692								Solaster dawsoni							Animalia	Echinodermata	Asteroidea	Valvatida	Solasteridae	Solaster	dawsoni		species		Verrill, 1880
	imerss.org:PMLS:1152			Count: few		Andy Lamb								PRESENT				Solaster stimpsoni					iNaturalist:208013								Solaster stimpsoni							Animalia	Echinodermata	Asteroidea	Valvatida	Solasteridae	Solaster	stimpsoni		species		Verrill, 1880
	imerss.org:PMLS:1153					Andy Lamb								PRESENT				Ophiopholis kennerlyi					iNaturalist:129228								Ophiopholis kennerlyi							Animalia	Echinodermata	Ophiuroidea	Amphilepidida	Ophiopholidae	Ophiopholis	kennerlyi		species		Lyman, 1860
	imerss.org:PMLS:1154					Andy Lamb								PRESENT				Ophiura luetkenii					iNaturalist:255865								Ophiura luetkenii							Animalia	Echinodermata	Ophiuroidea	Ophiurida	Ophiuridae	Ophiura	luetkenii		species		(Lyman, 1860)
	imerss.org:PMLS:1155			Count: very many		Andy Lamb								PRESENT				Mesocentrotus franciscanus					iNaturalist:992313								Mesocentrotus franciscanus							Animalia	Echinodermata	Echinoidea	Camarodonta	Strongylocentrotidae	Mesocentrotus	franciscanus		species		(A. Agassiz, 1863)
	imerss.org:PMLS:1156					Andy Lamb								PRESENT				Apostichopus californicus					iNaturalist:202640								Apostichopus californicus							Animalia	Echinodermata	Holothuroidea	Synallactida	Stichopodidae	Apostichopus	californicus		species		(Stimpson, 1857)
	imerss.org:PMLS:1157					Andy Lamb								PRESENT				Cucumaria miniata					iNaturalist:117695								Cucumaria miniata							Animalia	Echinodermata	Holothuroidea	Dendrochirotida	Cucumariidae	Cucumaria	miniata		species		(Brandt, 1835)
	imerss.org:PMLS:1158					Andy Lamb								PRESENT				Eupentacta quinquesemita					iNaturalist:51695								Eupentacta quinquesemita							Animalia	Echinodermata	Holothuroidea	Dendrochirotida	Sclerodactylidae	Eupentacta	quinquesemita		species		(Selenka, 1867)
	imerss.org:PMLS:1159					Andy Lamb		1						PRESENT				Cucumaria piperata					iNaturalist:424353								Cucumaria piperata							Animalia	Echinodermata	Holothuroidea	Dendrochirotida	Cucumariidae	Cucumaria	piperata		species		(Stimpson, 1864)
	imerss.org:PMLS:1160					Andy Lamb								PRESENT				Psolus chitonoides					iNaturalist:473064								Psolus chitonoides							Animalia	Echinodermata	Holothuroidea	Dendrochirotida	Psolidae	Psolus	chitonoides		species		Clark, 1901
	imerss.org:PMLS:1285					Andy Lamb		2						PRESENT				Mediaster aequalis					iNaturalist:293174								Mediaster aequalis							Animalia	Echinodermata	Asteroidea	Valvatida	Goniasteridae	Mediaster	aequalis		species		Stimpson, 1857
	imerss.org:PMLS:1286			Count: few		Andy Lamb								PRESENT				Dermasterias imbricata					iNaturalist:63382								Dermasterias imbricata							Animalia	Echinodermata	Asteroidea	Valvatida	Asteropseidae	Dermasterias	imbricata		species		(Grube, 1857)
	imerss.org:PMLS:1287					Andy Lamb		1						PRESENT				Solaster dawsoni					iNaturalist:117692								Solaster dawsoni							Animalia	Echinodermata	Asteroidea	Valvatida	Solasteridae	Solaster	dawsoni		species		Verrill, 1880
	imerss.org:PMLS:1288					Andy Lamb		1						PRESENT				Solaster stimpsoni					iNaturalist:208013								Solaster stimpsoni							Animalia	Echinodermata	Asteroidea	Valvatida	Solasteridae	Solaster	stimpsoni		species		Verrill, 1880
	imerss.org:PMLS:1289			Count: few		Andy Lamb								PRESENT				Pteraster tesselatus					iNaturalist:194701								Pteraster tesselatus							Animalia	Echinodermata	Asteroidea	Velatida	Pterasteridae	Pteraster	tesselatus		species		Ives, 1888
	imerss.org:PMLS:1290					Andy Lamb								PRESENT				Henricia aspera aspera					iNaturalist:1265168								Henricia aspera aspera							Animalia	Echinodermata	Asteroidea	Spinulosida	Echinasteridae	Henricia	aspera	aspera	subspecies		Fisher, 1906
	imerss.org:PMLS:1291			Count: few		Andy Lamb								PRESENT				Evasterias troschelii					iNaturalist:84265								Evasterias troschelii							Animalia	Echinodermata	Asteroidea	Forcipulatida	Asteriidae	Evasterias	troschelii		species		(Stimpson, 1862)
	imerss.org:PMLS:1292					Andy Lamb								PRESENT				Orthasterias koehleri					iNaturalist:47669								Orthasterias koehleri							Animalia	Echinodermata	Asteroidea	Forcipulatida	Asteriidae	Orthasterias	koehleri		species		(deLoriol, 1897)
	imerss.org:PMLS:1293			Count: few		Andy Lamb								PRESENT				Pisaster ochraceus					iNaturalist:49699								Pisaster ochraceus							Animalia	Echinodermata	Asteroidea	Forcipulatida	Asteriidae	Pisaster	ochraceus		species		(Brandt, 1835)
	imerss.org:PMLS:1294					Andy Lamb								PRESENT				Pycnopodia helianthoides					iNaturalist:47673								Pycnopodia helianthoides							Animalia	Echinodermata	Asteroidea	Forcipulatida	Asteriidae	Pycnopodia	helianthoides		species		(Brandt, 1835)
	imerss.org:PMLS:1295			Count: few		Andy Lamb								PRESENT				Ophiopholis kennerlyi					iNaturalist:129228								Ophiopholis kennerlyi							Animalia	Echinodermata	Ophiuroidea	Amphilepidida	Ophiopholidae	Ophiopholis	kennerlyi		species		Lyman, 1860
	imerss.org:PMLS:1296			Count: few		Andy Lamb								PRESENT				Strongylocentrotus droebachiensis					iNaturalist:120070								Strongylocentrotus droebachiensis							Animalia	Echinodermata	Echinoidea	Camarodonta	Strongylocentrotidae	Strongylocentrotus	droebachiensis		species		(O.F. Müller, 1776)
	imerss.org:PMLS:1297			Count: very many		Andy Lamb								PRESENT				Mesocentrotus franciscanus					iNaturalist:992313								Mesocentrotus franciscanus							Animalia	Echinodermata	Echinoidea	Camarodonta	Strongylocentrotidae	Mesocentrotus	franciscanus		species		(A. Agassiz, 1863)
	imerss.org:PMLS:1298					Andy Lamb								PRESENT				Psolus chitonoides					iNaturalist:473064								Psolus chitonoides							Animalia	Echinodermata	Holothuroidea	Dendrochirotida	Psolidae	Psolus	chitonoides		species		Clark, 1901
	imerss.org:PMLS:1299			Count: few		Andy Lamb								PRESENT				Eupentacta quinquesemita					iNaturalist:51695								Eupentacta quinquesemita							Animalia	Echinodermata	Holothuroidea	Dendrochirotida	Sclerodactylidae	Eupentacta	quinquesemita		species		(Selenka, 1867)
	imerss.org:PMLS:1300					Andy Lamb								PRESENT				Cucumaria miniata					iNaturalist:117695								Cucumaria miniata							Animalia	Echinodermata	Holothuroidea	Dendrochirotida	Cucumariidae	Cucumaria	miniata		species		(Brandt, 1835)
	imerss.org:PMLS:1301					Andy Lamb		2						PRESENT				Cucumaria piperata					iNaturalist:424353								Cucumaria piperata							Animalia	Echinodermata	Holothuroidea	Dendrochirotida	Cucumariidae	Cucumaria	piperata		species		(Stimpson, 1864)
	imerss.org:PMLS:1302					Andy Lamb								PRESENT				Apostichopus californicus					iNaturalist:202640								Apostichopus californicus							Animalia	Echinodermata	Holothuroidea	Synallactida	Stichopodidae	Apostichopus	californicus		species		(Stimpson, 1857)
	imerss.org:PMLS:1347					Charlie Gibbs								PRESENT				Pisaster brevispinus					iNaturalist:49539								Pisaster brevispinus							Animalia	Echinodermata	Asteroidea	Forcipulatida	Asteriidae	Pisaster	brevispinus		species		(Stimpson, 1857)
	imerss.org:PMLS:1348					Charlie Gibbs								PRESENT				Evasterias troschelii					iNaturalist:84265								Evasterias troschelii							Animalia	Echinodermata	Asteroidea	Forcipulatida	Asteriidae	Evasterias	troschelii		species		(Stimpson, 1862)
	imerss.org:PMLS:1349					Charlie Gibbs								PRESENT				Dermasterias imbricata					iNaturalist:63382								Dermasterias imbricata							Animalia	Echinodermata	Asteroidea	Valvatida	Asteropseidae	Dermasterias	imbricata		species		(Grube, 1857)
	imerss.org:PMLS:1350					Charlie Gibbs								PRESENT				Pycnopodia helianthoides					iNaturalist:47673								Pycnopodia helianthoides							Animalia	Echinodermata	Asteroidea	Forcipulatida	Asteriidae	Pycnopodia	helianthoides		species		(Brandt, 1835)
	imerss.org:PMLS:1351					Charlie Gibbs								PRESENT				Apostichopus californicus					iNaturalist:202640								Apostichopus californicus							Animalia	Echinodermata	Holothuroidea	Synallactida	Stichopodidae	Apostichopus	californicus		species		(Stimpson, 1857)
	imerss.org:PMLS:1424					Charlie Gibbs								PRESENT				Evasterias troschelii					iNaturalist:84265								Evasterias troschelii							Animalia	Echinodermata	Asteroidea	Forcipulatida	Asteriidae	Evasterias	troschelii		species		(Stimpson, 1862)
	imerss.org:PMLS:1425					Charlie Gibbs								PRESENT				Orthasterias koehleri					iNaturalist:47669								Orthasterias koehleri							Animalia	Echinodermata	Asteroidea	Forcipulatida	Asteriidae	Orthasterias	koehleri		species		(deLoriol, 1897)
	imerss.org:PMLS:1426					Charlie Gibbs								PRESENT				Dermasterias imbricata					iNaturalist:63382								Dermasterias imbricata							Animalia	Echinodermata	Asteroidea	Valvatida	Asteropseidae	Dermasterias	imbricata		species		(Grube, 1857)
	imerss.org:PMLS:1427					Charlie Gibbs								PRESENT				Pteraster tesselatus					iNaturalist:194701								Pteraster tesselatus							Animalia	Echinodermata	Asteroidea	Velatida	Pterasteridae	Pteraster	tesselatus		species		Ives, 1888
	imerss.org:PMLS:1428					Charlie Gibbs								PRESENT				Henricia aspera aspera					iNaturalist:1265168								Henricia aspera aspera							Animalia	Echinodermata	Asteroidea	Spinulosida	Echinasteridae	Henricia	aspera	aspera	subspecies		Fisher, 1906
	imerss.org:PMLS:1429					Charlie Gibbs								PRESENT				Pycnopodia helianthoides					iNaturalist:47673								Pycnopodia helianthoides							Animalia	Echinodermata	Asteroidea	Forcipulatida	Asteriidae	Pycnopodia	helianthoides		species		(Brandt, 1835)
	imerss.org:PMLS:1430					Charlie Gibbs								PRESENT				Solaster stimpsoni					iNaturalist:208013								Solaster stimpsoni							Animalia	Echinodermata	Asteroidea	Valvatida	Solasteridae	Solaster	stimpsoni		species		Verrill, 1880
	imerss.org:PMLS:1431					Charlie Gibbs								PRESENT				Ophiopholis kennerlyi					iNaturalist:129228								Ophiopholis kennerlyi							Animalia	Echinodermata	Ophiuroidea	Amphilepidida	Ophiopholidae	Ophiopholis	kennerlyi		species		Lyman, 1860
	imerss.org:PMLS:1432					Charlie Gibbs								PRESENT				Mesocentrotus franciscanus					iNaturalist:992313								Mesocentrotus franciscanus							Animalia	Echinodermata	Echinoidea	Camarodonta	Strongylocentrotidae	Mesocentrotus	franciscanus		species		(A. Agassiz, 1863)
	imerss.org:PMLS:1433					Charlie Gibbs								PRESENT				Strongylocentrotus droebachiensis					iNaturalist:120070								Strongylocentrotus droebachiensis							Animalia	Echinodermata	Echinoidea	Camarodonta	Strongylocentrotidae	Strongylocentrotus	droebachiensis		species		(O.F. Müller, 1776)
	imerss.org:PMLS:1434					Charlie Gibbs								PRESENT				Apostichopus californicus					iNaturalist:202640								Apostichopus californicus							Animalia	Echinodermata	Holothuroidea	Synallactida	Stichopodidae	Apostichopus	californicus		species		(Stimpson, 1857)
	imerss.org:PMLS:1435					Charlie Gibbs								PRESENT				Cucumaria miniata					iNaturalist:117695								Cucumaria miniata							Animalia	Echinodermata	Holothuroidea	Dendrochirotida	Cucumariidae	Cucumaria	miniata		species		(Brandt, 1835)
	imerss.org:PMLS:1436					Charlie Gibbs								PRESENT				Eupentacta quinquesemita					iNaturalist:51695								Eupentacta quinquesemita							Animalia	Echinodermata	Holothuroidea	Dendrochirotida	Sclerodactylidae	Eupentacta	quinquesemita		species		(Selenka, 1867)
	imerss.org:PMLS:1437					Charlie Gibbs								PRESENT				Psolus chitonoides					iNaturalist:473064								Psolus chitonoides							Animalia	Echinodermata	Holothuroidea	Dendrochirotida	Psolidae	Psolus	chitonoides		species		Clark, 1901
	imerss.org:PMLS:1516					Charlie Gibbs								PRESENT				Pisaster brevispinus					iNaturalist:49539								Pisaster brevispinus							Animalia	Echinodermata	Asteroidea	Forcipulatida	Asteriidae	Pisaster	brevispinus		species		(Stimpson, 1857)
	imerss.org:PMLS:1517					Charlie Gibbs								PRESENT				Evasterias troschelii					iNaturalist:84265								Evasterias troschelii							Animalia	Echinodermata	Asteroidea	Forcipulatida	Asteriidae	Evasterias	troschelii		species		(Stimpson, 1862)
	imerss.org:PMLS:1518					Charlie Gibbs								PRESENT				Orthasterias koehleri					iNaturalist:47669								Orthasterias koehleri							Animalia	Echinodermata	Asteroidea	Forcipulatida	Asteriidae	Orthasterias	koehleri		species		(deLoriol, 1897)
	imerss.org:PMLS:1519					Charlie Gibbs								PRESENT				Dermasterias imbricata					iNaturalist:63382								Dermasterias imbricata							Animalia	Echinodermata	Asteroidea	Valvatida	Asteropseidae	Dermasterias	imbricata		species		(Grube, 1857)
	imerss.org:PMLS:1520					Charlie Gibbs								PRESENT				Mediaster aequalis					iNaturalist:293174								Mediaster aequalis							Animalia	Echinodermata	Asteroidea	Valvatida	Goniasteridae	Mediaster	aequalis		species		Stimpson, 1857
	imerss.org:PMLS:1521					Charlie Gibbs								PRESENT				Henricia aspera aspera					iNaturalist:1265168								Henricia aspera aspera							Animalia	Echinodermata	Asteroidea	Spinulosida	Echinasteridae	Henricia	aspera	aspera	subspecies		Fisher, 1906
	imerss.org:PMLS:1522					Charlie Gibbs								PRESENT				Pycnopodia helianthoides					iNaturalist:47673								Pycnopodia helianthoides							Animalia	Echinodermata	Asteroidea	Forcipulatida	Asteriidae	Pycnopodia	helianthoides		species		(Brandt, 1835)
	imerss.org:PMLS:1523					Charlie Gibbs								PRESENT				Solaster dawsoni					iNaturalist:117692								Solaster dawsoni							Animalia	Echinodermata	Asteroidea	Valvatida	Solasteridae	Solaster	dawsoni		species		Verrill, 1880
	imerss.org:PMLS:1524					Charlie Gibbs								PRESENT				Solaster stimpsoni					iNaturalist:208013								Solaster stimpsoni							Animalia	Echinodermata	Asteroidea	Valvatida	Solasteridae	Solaster	stimpsoni		species		Verrill, 1880
	imerss.org:PMLS:1525					Charlie Gibbs								PRESENT				Ophiopholis kennerlyi					iNaturalist:129228								Ophiopholis kennerlyi							Animalia	Echinodermata	Ophiuroidea	Amphilepidida	Ophiopholidae	Ophiopholis	kennerlyi		species		Lyman, 1860
	imerss.org:PMLS:1526					Charlie Gibbs								PRESENT				Florometra serratissima					iNaturalist:195902								Florometra serratissima							Animalia	Echinodermata	Crinoidea	Comatulida	Antedonidae	Florometra	serratissima		species		(AH Clark, 1907)
	imerss.org:PMLS:1527					Charlie Gibbs								PRESENT				Mesocentrotus franciscanus					iNaturalist:992313								Mesocentrotus franciscanus							Animalia	Echinodermata	Echinoidea	Camarodonta	Strongylocentrotidae	Mesocentrotus	franciscanus		species		(A. Agassiz, 1863)
	imerss.org:PMLS:1528					Charlie Gibbs								PRESENT				Strongylocentrotus droebachiensis					iNaturalist:120070								Strongylocentrotus droebachiensis							Animalia	Echinodermata	Echinoidea	Camarodonta	Strongylocentrotidae	Strongylocentrotus	droebachiensis		species		(O.F. Müller, 1776)
	imerss.org:PMLS:1529					Charlie Gibbs								PRESENT				Apostichopus californicus					iNaturalist:202640								Apostichopus californicus							Animalia	Echinodermata	Holothuroidea	Synallactida	Stichopodidae	Apostichopus	californicus		species		(Stimpson, 1857)
	imerss.org:PMLS:1530					Charlie Gibbs								PRESENT				Cucumaria miniata					iNaturalist:117695								Cucumaria miniata							Animalia	Echinodermata	Holothuroidea	Dendrochirotida	Cucumariidae	Cucumaria	miniata		species		(Brandt, 1835)
	imerss.org:PMLS:1531					Charlie Gibbs								PRESENT				Eupentacta quinquesemita					iNaturalist:51695								Eupentacta quinquesemita							Animalia	Echinodermata	Holothuroidea	Dendrochirotida	Sclerodactylidae	Eupentacta	quinquesemita		species		(Selenka, 1867)
	imerss.org:PMLS:1532					Charlie Gibbs								PRESENT				Psolus chitonoides					iNaturalist:473064								Psolus chitonoides							Animalia	Echinodermata	Holothuroidea	Dendrochirotida	Psolidae	Psolus	chitonoides		species		Clark, 1901
	imerss.org:PMLS:1613					Charlie Gibbs								PRESENT				Pisaster ochraceus					iNaturalist:49699								Pisaster ochraceus							Animalia	Echinodermata	Asteroidea	Forcipulatida	Asteriidae	Pisaster	ochraceus		species		(Brandt, 1835)
	imerss.org:PMLS:1614					Charlie Gibbs								PRESENT				Pisaster brevispinus					iNaturalist:49539								Pisaster brevispinus							Animalia	Echinodermata	Asteroidea	Forcipulatida	Asteriidae	Pisaster	brevispinus		species		(Stimpson, 1857)
	imerss.org:PMLS:1615					Charlie Gibbs								PRESENT				Evasterias troschelii					iNaturalist:84265								Evasterias troschelii							Animalia	Echinodermata	Asteroidea	Forcipulatida	Asteriidae	Evasterias	troschelii		species		(Stimpson, 1862)
	imerss.org:PMLS:1616					Charlie Gibbs								PRESENT				Orthasterias koehleri					iNaturalist:47669								Orthasterias koehleri							Animalia	Echinodermata	Asteroidea	Forcipulatida	Asteriidae	Orthasterias	koehleri		species		(deLoriol, 1897)
	imerss.org:PMLS:1617					Charlie Gibbs								PRESENT				Dermasterias imbricata					iNaturalist:63382								Dermasterias imbricata							Animalia	Echinodermata	Asteroidea	Valvatida	Asteropseidae	Dermasterias	imbricata		species		(Grube, 1857)
	imerss.org:PMLS:1618					Charlie Gibbs								PRESENT				Mediaster aequalis					iNaturalist:293174								Mediaster aequalis							Animalia	Echinodermata	Asteroidea	Valvatida	Goniasteridae	Mediaster	aequalis		species		Stimpson, 1857
	imerss.org:PMLS:1619					Charlie Gibbs								PRESENT				Henricia aspera aspera					iNaturalist:1265168								Henricia aspera aspera							Animalia	Echinodermata	Asteroidea	Spinulosida	Echinasteridae	Henricia	aspera	aspera	subspecies		Fisher, 1906
	imerss.org:PMLS:1620					Charlie Gibbs								PRESENT				Luidia foliolata					iNaturalist:195859								Luidia foliolata							Animalia	Echinodermata	Asteroidea	Paxillosida	Luidiidae	Luidia	foliolata		species		Grube, 1866
	imerss.org:PMLS:1621					Charlie Gibbs								PRESENT				Pycnopodia helianthoides					iNaturalist:47673								Pycnopodia helianthoides							Animalia	Echinodermata	Asteroidea	Forcipulatida	Asteriidae	Pycnopodia	helianthoides		species		(Brandt, 1835)
	imerss.org:PMLS:1622					Charlie Gibbs								PRESENT				Crossaster papposus					iNaturalist:192687								Crossaster papposus							Animalia	Echinodermata	Asteroidea	Valvatida	Solasteridae	Crossaster	papposus		species		(Linnaeus, 1767)
	imerss.org:PMLS:1623					Charlie Gibbs								PRESENT				Solaster stimpsoni					iNaturalist:208013								Solaster stimpsoni							Animalia	Echinodermata	Asteroidea	Valvatida	Solasteridae	Solaster	stimpsoni		species		Verrill, 1880
	imerss.org:PMLS:1624					Charlie Gibbs								PRESENT				Ophiura sarsii					iNaturalist:202051								Ophiura sarsii							Animalia	Echinodermata	Ophiuroidea	Ophiurida	Ophiuridae	Ophiura	sarsii		species		Lütken, 1855
	imerss.org:PMLS:1625					Charlie Gibbs								PRESENT				Gorgonocephalus eucnemis					iNaturalist:465153								Gorgonocephalus eucnemis							Animalia	Echinodermata	Ophiuroidea	Euryalida	Gorgonocephalidae	Gorgonocephalus	eucnemis		species		(Müller & Troschel, 1842)
	imerss.org:PMLS:1626					Charlie Gibbs								PRESENT				Florometra serratissima					iNaturalist:195902								Florometra serratissima							Animalia	Echinodermata	Crinoidea	Comatulida	Antedonidae	Florometra	serratissima		species		(AH Clark, 1907)
	imerss.org:PMLS:1627					Charlie Gibbs								PRESENT				Mesocentrotus franciscanus					iNaturalist:992313								Mesocentrotus franciscanus							Animalia	Echinodermata	Echinoidea	Camarodonta	Strongylocentrotidae	Mesocentrotus	franciscanus		species		(A. Agassiz, 1863)
	imerss.org:PMLS:1628					Charlie Gibbs								PRESENT				Strongylocentrotus droebachiensis					iNaturalist:120070								Strongylocentrotus droebachiensis							Animalia	Echinodermata	Echinoidea	Camarodonta	Strongylocentrotidae	Strongylocentrotus	droebachiensis		species		(O.F. Müller, 1776)
	imerss.org:PMLS:1629					Charlie Gibbs								PRESENT				Apostichopus californicus					iNaturalist:202640								Apostichopus californicus							Animalia	Echinodermata	Holothuroidea	Synallactida	Stichopodidae	Apostichopus	californicus		species		(Stimpson, 1857)
	imerss.org:PMLS:1630					Charlie Gibbs								PRESENT				Cucumaria miniata					iNaturalist:117695								Cucumaria miniata							Animalia	Echinodermata	Holothuroidea	Dendrochirotida	Cucumariidae	Cucumaria	miniata		species		(Brandt, 1835)
	imerss.org:PMLS:1631					Charlie Gibbs								PRESENT				Eupentacta quinquesemita					iNaturalist:51695								Eupentacta quinquesemita							Animalia	Echinodermata	Holothuroidea	Dendrochirotida	Sclerodactylidae	Eupentacta	quinquesemita		species		(Selenka, 1867)
	imerss.org:PMLS:1632					Charlie Gibbs								PRESENT				Psolus chitonoides					iNaturalist:473064								Psolus chitonoides							Animalia	Echinodermata	Holothuroidea	Dendrochirotida	Psolidae	Psolus	chitonoides		species		Clark, 1901
	imerss.org:PMLS:1704					Charlie Gibbs								PRESENT				Pisaster ochraceus					iNaturalist:49699								Pisaster ochraceus							Animalia	Echinodermata	Asteroidea	Forcipulatida	Asteriidae	Pisaster	ochraceus		species		(Brandt, 1835)
	imerss.org:PMLS:1705					Charlie Gibbs								PRESENT				Evasterias troschelii					iNaturalist:84265								Evasterias troschelii							Animalia	Echinodermata	Asteroidea	Forcipulatida	Asteriidae	Evasterias	troschelii		species		(Stimpson, 1862)
	imerss.org:PMLS:1706					Charlie Gibbs								PRESENT				Orthasterias koehleri					iNaturalist:47669								Orthasterias koehleri							Animalia	Echinodermata	Asteroidea	Forcipulatida	Asteriidae	Orthasterias	koehleri		species		(deLoriol, 1897)
	imerss.org:PMLS:1707					Charlie Gibbs								PRESENT				Dermasterias imbricata					iNaturalist:63382								Dermasterias imbricata							Animalia	Echinodermata	Asteroidea	Valvatida	Asteropseidae	Dermasterias	imbricata		species		(Grube, 1857)
	imerss.org:PMLS:1708					Charlie Gibbs								PRESENT				Mediaster aequalis					iNaturalist:293174								Mediaster aequalis							Animalia	Echinodermata	Asteroidea	Valvatida	Goniasteridae	Mediaster	aequalis		species		Stimpson, 1857
	imerss.org:PMLS:1709					Charlie Gibbs								PRESENT				Pteraster tesselatus					iNaturalist:194701								Pteraster tesselatus							Animalia	Echinodermata	Asteroidea	Velatida	Pterasteridae	Pteraster	tesselatus		species		Ives, 1888
	imerss.org:PMLS:1710					Charlie Gibbs								PRESENT				Henricia aspera aspera					iNaturalist:1265168								Henricia aspera aspera							Animalia	Echinodermata	Asteroidea	Spinulosida	Echinasteridae	Henricia	aspera	aspera	subspecies		Fisher, 1906
	imerss.org:PMLS:1711					Charlie Gibbs								PRESENT				Pycnopodia helianthoides					iNaturalist:47673								Pycnopodia helianthoides							Animalia	Echinodermata	Asteroidea	Forcipulatida	Asteriidae	Pycnopodia	helianthoides		species		(Brandt, 1835)
	imerss.org:PMLS:1712					Charlie Gibbs								PRESENT				Crossaster papposus					iNaturalist:192687								Crossaster papposus							Animalia	Echinodermata	Asteroidea	Valvatida	Solasteridae	Crossaster	papposus		species		(Linnaeus, 1767)
	imerss.org:PMLS:1713					Charlie Gibbs								PRESENT				Solaster dawsoni					iNaturalist:117692								Solaster dawsoni							Animalia	Echinodermata	Asteroidea	Valvatida	Solasteridae	Solaster	dawsoni		species		Verrill, 1880
	imerss.org:PMLS:1714					Charlie Gibbs								PRESENT				Ophiopholis kennerlyi					iNaturalist:129228								Ophiopholis kennerlyi							Animalia	Echinodermata	Ophiuroidea	Amphilepidida	Ophiopholidae	Ophiopholis	kennerlyi		species		Lyman, 1860
	imerss.org:PMLS:1715					Charlie Gibbs								PRESENT				Gorgonocephalus eucnemis					iNaturalist:465153								Gorgonocephalus eucnemis							Animalia	Echinodermata	Ophiuroidea	Euryalida	Gorgonocephalidae	Gorgonocephalus	eucnemis		species		(Müller & Troschel, 1842)
	imerss.org:PMLS:1716					Charlie Gibbs								PRESENT				Florometra serratissima					iNaturalist:195902								Florometra serratissima							Animalia	Echinodermata	Crinoidea	Comatulida	Antedonidae	Florometra	serratissima		species		(AH Clark, 1907)
	imerss.org:PMLS:1717					Charlie Gibbs								PRESENT				Mesocentrotus franciscanus					iNaturalist:992313								Mesocentrotus franciscanus							Animalia	Echinodermata	Echinoidea	Camarodonta	Strongylocentrotidae	Mesocentrotus	franciscanus		species		(A. Agassiz, 1863)
	imerss.org:PMLS:1718					Charlie Gibbs								PRESENT				Strongylocentrotus droebachiensis					iNaturalist:120070								Strongylocentrotus droebachiensis							Animalia	Echinodermata	Echinoidea	Camarodonta	Strongylocentrotidae	Strongylocentrotus	droebachiensis		species		(O.F. Müller, 1776)
	imerss.org:PMLS:1719					Charlie Gibbs								PRESENT				Apostichopus californicus					iNaturalist:202640								Apostichopus californicus							Animalia	Echinodermata	Holothuroidea	Synallactida	Stichopodidae	Apostichopus	californicus		species		(Stimpson, 1857)
	imerss.org:PMLS:1720					Charlie Gibbs								PRESENT				Cucumaria miniata					iNaturalist:117695								Cucumaria miniata							Animalia	Echinodermata	Holothuroidea	Dendrochirotida	Cucumariidae	Cucumaria	miniata		species		(Brandt, 1835)
	imerss.org:PMLS:1721					Charlie Gibbs								PRESENT				Eupentacta quinquesemita					iNaturalist:51695								Eupentacta quinquesemita							Animalia	Echinodermata	Holothuroidea	Dendrochirotida	Sclerodactylidae	Eupentacta	quinquesemita		species		(Selenka, 1867)
	imerss.org:PMLS:1722					Charlie Gibbs								PRESENT				Psolus chitonoides					iNaturalist:473064								Psolus chitonoides							Animalia	Echinodermata	Holothuroidea	Dendrochirotida	Psolidae	Psolus	chitonoides		species		Clark, 1901
	imerss.org:PMLS:1793					Charlie Gibbs								PRESENT				Florometra serratissima					iNaturalist:195902								Florometra serratissima							Animalia	Echinodermata	Crinoidea	Comatulida	Antedonidae	Florometra	serratissima		species		(AH Clark, 1907)
	imerss.org:PMLS:1794					Charlie Gibbs								PRESENT				Luidia foliolata					iNaturalist:195859								Luidia foliolata							Animalia	Echinodermata	Asteroidea	Paxillosida	Luidiidae	Luidia	foliolata		species		Grube, 1866
	imerss.org:PMLS:1795					Charlie Gibbs								PRESENT				Mediaster aequalis					iNaturalist:293174								Mediaster aequalis							Animalia	Echinodermata	Asteroidea	Valvatida	Goniasteridae	Mediaster	aequalis		species		Stimpson, 1857
	imerss.org:PMLS:1796					Charlie Gibbs								PRESENT				Dermasterias imbricata					iNaturalist:63382								Dermasterias imbricata							Animalia	Echinodermata	Asteroidea	Valvatida	Asteropseidae	Dermasterias	imbricata		species		(Grube, 1857)
	imerss.org:PMLS:1797					Charlie Gibbs								PRESENT				Crossaster papposus					iNaturalist:192687								Crossaster papposus							Animalia	Echinodermata	Asteroidea	Valvatida	Solasteridae	Crossaster	papposus		species		(Linnaeus, 1767)
	imerss.org:PMLS:1798					Charlie Gibbs								PRESENT				Solaster stimpsoni					iNaturalist:208013								Solaster stimpsoni							Animalia	Echinodermata	Asteroidea	Valvatida	Solasteridae	Solaster	stimpsoni		species		Verrill, 1880
	imerss.org:PMLS:1799					Charlie Gibbs								PRESENT				Henricia aspera aspera					iNaturalist:1265168								Henricia aspera aspera							Animalia	Echinodermata	Asteroidea	Spinulosida	Echinasteridae	Henricia	aspera	aspera	subspecies		Fisher, 1906
	imerss.org:PMLS:1800					Charlie Gibbs								PRESENT				Evasterias troschelii					iNaturalist:84265								Evasterias troschelii							Animalia	Echinodermata	Asteroidea	Forcipulatida	Asteriidae	Evasterias	troschelii		species		(Stimpson, 1862)
	imerss.org:PMLS:1801					Charlie Gibbs								PRESENT				Orthasterias koehleri					iNaturalist:47669								Orthasterias koehleri							Animalia	Echinodermata	Asteroidea	Forcipulatida	Asteriidae	Orthasterias	koehleri		species		(deLoriol, 1897)
	imerss.org:PMLS:1802					Charlie Gibbs								PRESENT				Pisaster brevispinus					iNaturalist:49539								Pisaster brevispinus							Animalia	Echinodermata	Asteroidea	Forcipulatida	Asteriidae	Pisaster	brevispinus		species		(Stimpson, 1857)
	imerss.org:PMLS:1803					Charlie Gibbs								PRESENT				Pycnopodia helianthoides					iNaturalist:47673								Pycnopodia helianthoides							Animalia	Echinodermata	Asteroidea	Forcipulatida	Asteriidae	Pycnopodia	helianthoides		species		(Brandt, 1835)
	imerss.org:PMLS:1804					Charlie Gibbs								PRESENT				Ophiopholis kennerlyi					iNaturalist:129228								Ophiopholis kennerlyi							Animalia	Echinodermata	Ophiuroidea	Amphilepidida	Ophiopholidae	Ophiopholis	kennerlyi		species		Lyman, 1860
	imerss.org:PMLS:1805					Charlie Gibbs								PRESENT				Ophiura sarsii					iNaturalist:202051								Ophiura sarsii							Animalia	Echinodermata	Ophiuroidea	Ophiurida	Ophiuridae	Ophiura	sarsii		species		Lütken, 1855
	imerss.org:PMLS:1806					Charlie Gibbs								PRESENT				Strongylocentrotus droebachiensis					iNaturalist:120070								Strongylocentrotus droebachiensis							Animalia	Echinodermata	Echinoidea	Camarodonta	Strongylocentrotidae	Strongylocentrotus	droebachiensis		species		(O.F. Müller, 1776)
	imerss.org:PMLS:1807					Charlie Gibbs								PRESENT				Mesocentrotus franciscanus					iNaturalist:992313								Mesocentrotus franciscanus							Animalia	Echinodermata	Echinoidea	Camarodonta	Strongylocentrotidae	Mesocentrotus	franciscanus		species		(A. Agassiz, 1863)
	imerss.org:PMLS:1808					Charlie Gibbs								PRESENT				Psolus chitonoides					iNaturalist:473064								Psolus chitonoides							Animalia	Echinodermata	Holothuroidea	Dendrochirotida	Psolidae	Psolus	chitonoides		species		Clark, 1901
	imerss.org:PMLS:1809					Charlie Gibbs								PRESENT				Eupentacta quinquesemita					iNaturalist:51695								Eupentacta quinquesemita							Animalia	Echinodermata	Holothuroidea	Dendrochirotida	Sclerodactylidae	Eupentacta	quinquesemita		species		(Selenka, 1867)
	imerss.org:PMLS:1810					Charlie Gibbs								PRESENT				Cucumaria miniata					iNaturalist:117695								Cucumaria miniata							Animalia	Echinodermata	Holothuroidea	Dendrochirotida	Cucumariidae	Cucumaria	miniata		species		(Brandt, 1835)
	imerss.org:PMLS:1811					Charlie Gibbs								PRESENT				Apostichopus californicus					iNaturalist:202640								Apostichopus californicus							Animalia	Echinodermata	Holothuroidea	Synallactida	Stichopodidae	Apostichopus	californicus		species		(Stimpson, 1857)
	imerss.org:PMLS:1877					Charlie Gibbs								PRESENT				Pisaster ochraceus					iNaturalist:49699								Pisaster ochraceus							Animalia	Echinodermata	Asteroidea	Forcipulatida	Asteriidae	Pisaster	ochraceus		species		(Brandt, 1835)
	imerss.org:PMLS:1878					Charlie Gibbs								PRESENT				Pisaster brevispinus					iNaturalist:49539								Pisaster brevispinus							Animalia	Echinodermata	Asteroidea	Forcipulatida	Asteriidae	Pisaster	brevispinus		species		(Stimpson, 1857)
	imerss.org:PMLS:1879					Charlie Gibbs								PRESENT				Evasterias troschelii					iNaturalist:84265								Evasterias troschelii							Animalia	Echinodermata	Asteroidea	Forcipulatida	Asteriidae	Evasterias	troschelii		species		(Stimpson, 1862)
	imerss.org:PMLS:1880					Charlie Gibbs								PRESENT				Orthasterias koehleri					iNaturalist:47669								Orthasterias koehleri							Animalia	Echinodermata	Asteroidea	Forcipulatida	Asteriidae	Orthasterias	koehleri		species		(deLoriol, 1897)
	imerss.org:PMLS:1881					Charlie Gibbs								PRESENT				Dermasterias imbricata					iNaturalist:63382								Dermasterias imbricata							Animalia	Echinodermata	Asteroidea	Valvatida	Asteropseidae	Dermasterias	imbricata		species		(Grube, 1857)
	imerss.org:PMLS:1882					Charlie Gibbs								PRESENT				Mediaster aequalis					iNaturalist:293174								Mediaster aequalis							Animalia	Echinodermata	Asteroidea	Valvatida	Goniasteridae	Mediaster	aequalis		species		Stimpson, 1857
	imerss.org:PMLS:1883					Charlie Gibbs								PRESENT				Henricia aspera aspera					iNaturalist:1265168								Henricia aspera aspera							Animalia	Echinodermata	Asteroidea	Spinulosida	Echinasteridae	Henricia	aspera	aspera	subspecies		Fisher, 1906
	imerss.org:PMLS:1884					Charlie Gibbs								PRESENT				Pycnopodia helianthoides					iNaturalist:47673								Pycnopodia helianthoides							Animalia	Echinodermata	Asteroidea	Forcipulatida	Asteriidae	Pycnopodia	helianthoides		species		(Brandt, 1835)
	imerss.org:PMLS:1885					Charlie Gibbs								PRESENT				Solaster dawsoni					iNaturalist:117692								Solaster dawsoni							Animalia	Echinodermata	Asteroidea	Valvatida	Solasteridae	Solaster	dawsoni		species		Verrill, 1880
	imerss.org:PMLS:1886					Charlie Gibbs								PRESENT				Ophiopholis kennerlyi					iNaturalist:129228								Ophiopholis kennerlyi							Animalia	Echinodermata	Ophiuroidea	Amphilepidida	Ophiopholidae	Ophiopholis	kennerlyi		species		Lyman, 1860
	imerss.org:PMLS:1887					Charlie Gibbs								PRESENT				Mesocentrotus franciscanus					iNaturalist:992313								Mesocentrotus franciscanus							Animalia	Echinodermata	Echinoidea	Camarodonta	Strongylocentrotidae	Mesocentrotus	franciscanus		species		(A. Agassiz, 1863)
	imerss.org:PMLS:1888					Charlie Gibbs								PRESENT				Strongylocentrotus droebachiensis					iNaturalist:120070								Strongylocentrotus droebachiensis							Animalia	Echinodermata	Echinoidea	Camarodonta	Strongylocentrotidae	Strongylocentrotus	droebachiensis		species		(O.F. Müller, 1776)
	imerss.org:PMLS:1889					Charlie Gibbs								PRESENT				Apostichopus californicus					iNaturalist:202640								Apostichopus californicus							Animalia	Echinodermata	Holothuroidea	Synallactida	Stichopodidae	Apostichopus	californicus		species		(Stimpson, 1857)
	imerss.org:PMLS:1890					Charlie Gibbs								PRESENT				Cucumaria miniata					iNaturalist:117695								Cucumaria miniata							Animalia	Echinodermata	Holothuroidea	Dendrochirotida	Cucumariidae	Cucumaria	miniata		species		(Brandt, 1835)
	imerss.org:PMLS:1891					Charlie Gibbs								PRESENT				Eupentacta quinquesemita					iNaturalist:51695								Eupentacta quinquesemita							Animalia	Echinodermata	Holothuroidea	Dendrochirotida	Sclerodactylidae	Eupentacta	quinquesemita		species		(Selenka, 1867)
	imerss.org:PMLS:1892					Charlie Gibbs								PRESENT				Psolus chitonoides					iNaturalist:473064								Psolus chitonoides							Animalia	Echinodermata	Holothuroidea	Dendrochirotida	Psolidae	Psolus	chitonoides		species		Clark, 1901
	imerss.org:PMLS:1951					Charlie Gibbs								PRESENT				Pisaster ochraceus					iNaturalist:49699								Pisaster ochraceus							Animalia	Echinodermata	Asteroidea	Forcipulatida	Asteriidae	Pisaster	ochraceus		species		(Brandt, 1835)
	imerss.org:PMLS:1952					Charlie Gibbs								PRESENT				Pisaster brevispinus					iNaturalist:49539								Pisaster brevispinus							Animalia	Echinodermata	Asteroidea	Forcipulatida	Asteriidae	Pisaster	brevispinus		species		(Stimpson, 1857)
	imerss.org:PMLS:1953					Charlie Gibbs								PRESENT				Evasterias troschelii					iNaturalist:84265								Evasterias troschelii							Animalia	Echinodermata	Asteroidea	Forcipulatida	Asteriidae	Evasterias	troschelii		species		(Stimpson, 1862)
	imerss.org:PMLS:1954					Charlie Gibbs								PRESENT				Orthasterias koehleri					iNaturalist:47669								Orthasterias koehleri							Animalia	Echinodermata	Asteroidea	Forcipulatida	Asteriidae	Orthasterias	koehleri		species		(deLoriol, 1897)
	imerss.org:PMLS:1955					Charlie Gibbs								PRESENT				Dermasterias imbricata					iNaturalist:63382								Dermasterias imbricata							Animalia	Echinodermata	Asteroidea	Valvatida	Asteropseidae	Dermasterias	imbricata		species		(Grube, 1857)
	imerss.org:PMLS:1956					Charlie Gibbs								PRESENT				Henricia aspera aspera					iNaturalist:1265168								Henricia aspera aspera							Animalia	Echinodermata	Asteroidea	Spinulosida	Echinasteridae	Henricia	aspera	aspera	subspecies		Fisher, 1906
	imerss.org:PMLS:1957					Charlie Gibbs								PRESENT				Pycnopodia helianthoides					iNaturalist:47673								Pycnopodia helianthoides							Animalia	Echinodermata	Asteroidea	Forcipulatida	Asteriidae	Pycnopodia	helianthoides		species		(Brandt, 1835)
	imerss.org:PMLS:1958			Count: many		Charlie Gibbs								PRESENT				Solaster stimpsoni					iNaturalist:208013								Solaster stimpsoni							Animalia	Echinodermata	Asteroidea	Valvatida	Solasteridae	Solaster	stimpsoni		species		Verrill, 1880
	imerss.org:PMLS:1959					Charlie Gibbs								PRESENT				Mesocentrotus franciscanus					iNaturalist:992313								Mesocentrotus franciscanus							Animalia	Echinodermata	Echinoidea	Camarodonta	Strongylocentrotidae	Mesocentrotus	franciscanus		species		(A. Agassiz, 1863)
	imerss.org:PMLS:1960					Charlie Gibbs								PRESENT				Strongylocentrotus droebachiensis					iNaturalist:120070								Strongylocentrotus droebachiensis							Animalia	Echinodermata	Echinoidea	Camarodonta	Strongylocentrotidae	Strongylocentrotus	droebachiensis		species		(O.F. Müller, 1776)
	imerss.org:PMLS:1961					Charlie Gibbs								PRESENT				Apostichopus californicus					iNaturalist:202640								Apostichopus californicus							Animalia	Echinodermata	Holothuroidea	Synallactida	Stichopodidae	Apostichopus	californicus		species		(Stimpson, 1857)
	imerss.org:PMLS:1962					Charlie Gibbs								PRESENT				Cucumaria miniata					iNaturalist:117695								Cucumaria miniata							Animalia	Echinodermata	Holothuroidea	Dendrochirotida	Cucumariidae	Cucumaria	miniata		species		(Brandt, 1835)
	imerss.org:PMLS:1963					Charlie Gibbs								PRESENT				Eupentacta quinquesemita					iNaturalist:51695								Eupentacta quinquesemita							Animalia	Echinodermata	Holothuroidea	Dendrochirotida	Sclerodactylidae	Eupentacta	quinquesemita		species		(Selenka, 1867)
	imerss.org:PMLS:1964					Charlie Gibbs								PRESENT				Psolus chitonoides					iNaturalist:473064								Psolus chitonoides							Animalia	Echinodermata	Holothuroidea	Dendrochirotida	Psolidae	Psolus	chitonoides		species		Clark, 1901
	imerss.org:PMLS:2041					Charlie Gibbs								PRESENT				Dermasterias imbricata					iNaturalist:63382								Dermasterias imbricata							Animalia	Echinodermata	Asteroidea	Valvatida	Asteropseidae	Dermasterias	imbricata		species		(Grube, 1857)
	imerss.org:PMLS:2042					Charlie Gibbs								PRESENT				Solaster dawsoni					iNaturalist:117692								Solaster dawsoni							Animalia	Echinodermata	Asteroidea	Valvatida	Solasteridae	Solaster	dawsoni		species		Verrill, 1880
	imerss.org:PMLS:2043					Charlie Gibbs								PRESENT				Solaster stimpsoni					iNaturalist:208013								Solaster stimpsoni							Animalia	Echinodermata	Asteroidea	Valvatida	Solasteridae	Solaster	stimpsoni		species		Verrill, 1880
	imerss.org:PMLS:2044					Charlie Gibbs								PRESENT				Pteraster tesselatus					iNaturalist:194701								Pteraster tesselatus							Animalia	Echinodermata	Asteroidea	Velatida	Pterasteridae	Pteraster	tesselatus		species		Ives, 1888
	imerss.org:PMLS:2045					Charlie Gibbs								PRESENT				Henricia aspera aspera					iNaturalist:1265168								Henricia aspera aspera							Animalia	Echinodermata	Asteroidea	Spinulosida	Echinasteridae	Henricia	aspera	aspera	subspecies		Fisher, 1906
	imerss.org:PMLS:2046					Charlie Gibbs								PRESENT				Evasterias troschelii					iNaturalist:84265								Evasterias troschelii							Animalia	Echinodermata	Asteroidea	Forcipulatida	Asteriidae	Evasterias	troschelii		species		(Stimpson, 1862)
	imerss.org:PMLS:2047					Charlie Gibbs								PRESENT				Pisaster ochraceus					iNaturalist:49699								Pisaster ochraceus							Animalia	Echinodermata	Asteroidea	Forcipulatida	Asteriidae	Pisaster	ochraceus		species		(Brandt, 1835)
	imerss.org:PMLS:2048					Charlie Gibbs								PRESENT				Pycnopodia helianthoides					iNaturalist:47673								Pycnopodia helianthoides							Animalia	Echinodermata	Asteroidea	Forcipulatida	Asteriidae	Pycnopodia	helianthoides		species		(Brandt, 1835)
	imerss.org:PMLS:2049					Charlie Gibbs								PRESENT				Ophiopholis kennerlyi					iNaturalist:129228								Ophiopholis kennerlyi							Animalia	Echinodermata	Ophiuroidea	Amphilepidida	Ophiopholidae	Ophiopholis	kennerlyi		species		Lyman, 1860
	imerss.org:PMLS:2050					Charlie Gibbs								PRESENT				Strongylocentrotus droebachiensis					iNaturalist:120070								Strongylocentrotus droebachiensis							Animalia	Echinodermata	Echinoidea	Camarodonta	Strongylocentrotidae	Strongylocentrotus	droebachiensis		species		(O.F. Müller, 1776)
	imerss.org:PMLS:2051					Charlie Gibbs								PRESENT				Mesocentrotus franciscanus					iNaturalist:992313								Mesocentrotus franciscanus							Animalia	Echinodermata	Echinoidea	Camarodonta	Strongylocentrotidae	Mesocentrotus	franciscanus		species		(A. Agassiz, 1863)
	imerss.org:PMLS:2052					Charlie Gibbs								PRESENT				Eupentacta quinquesemita					iNaturalist:51695								Eupentacta quinquesemita							Animalia	Echinodermata	Holothuroidea	Dendrochirotida	Sclerodactylidae	Eupentacta	quinquesemita		species		(Selenka, 1867)
	imerss.org:PMLS:2132					Charlie Gibbs								PRESENT				Pisaster ochraceus					iNaturalist:49699								Pisaster ochraceus							Animalia	Echinodermata	Asteroidea	Forcipulatida	Asteriidae	Pisaster	ochraceus		species		(Brandt, 1835)
	imerss.org:PMLS:2133					Charlie Gibbs								PRESENT				Pisaster brevispinus					iNaturalist:49539								Pisaster brevispinus							Animalia	Echinodermata	Asteroidea	Forcipulatida	Asteriidae	Pisaster	brevispinus		species		(Stimpson, 1857)
	imerss.org:PMLS:2134					Charlie Gibbs								PRESENT				Evasterias troschelii					iNaturalist:84265								Evasterias troschelii							Animalia	Echinodermata	Asteroidea	Forcipulatida	Asteriidae	Evasterias	troschelii		species		(Stimpson, 1862)
	imerss.org:PMLS:2135					Charlie Gibbs								PRESENT				Orthasterias koehleri					iNaturalist:47669								Orthasterias koehleri							Animalia	Echinodermata	Asteroidea	Forcipulatida	Asteriidae	Orthasterias	koehleri		species		(deLoriol, 1897)
	imerss.org:PMLS:2136					Charlie Gibbs								PRESENT				Dermasterias imbricata					iNaturalist:63382								Dermasterias imbricata							Animalia	Echinodermata	Asteroidea	Valvatida	Asteropseidae	Dermasterias	imbricata		species		(Grube, 1857)
	imerss.org:PMLS:2137					Charlie Gibbs								PRESENT				Mediaster aequalis					iNaturalist:293174								Mediaster aequalis							Animalia	Echinodermata	Asteroidea	Valvatida	Goniasteridae	Mediaster	aequalis		species		Stimpson, 1857
	imerss.org:PMLS:2138					Charlie Gibbs								PRESENT				Henricia aspera aspera					iNaturalist:1265168								Henricia aspera aspera							Animalia	Echinodermata	Asteroidea	Spinulosida	Echinasteridae	Henricia	aspera	aspera	subspecies		Fisher, 1906
	imerss.org:PMLS:2139					Charlie Gibbs								PRESENT				Pycnopodia helianthoides					iNaturalist:47673								Pycnopodia helianthoides							Animalia	Echinodermata	Asteroidea	Forcipulatida	Asteriidae	Pycnopodia	helianthoides		species		(Brandt, 1835)
	imerss.org:PMLS:2140					Charlie Gibbs								PRESENT				Ophiopholis kennerlyi					iNaturalist:129228								Ophiopholis kennerlyi							Animalia	Echinodermata	Ophiuroidea	Amphilepidida	Ophiopholidae	Ophiopholis	kennerlyi		species		Lyman, 1860
	imerss.org:PMLS:2141					Charlie Gibbs								PRESENT				Gorgonocephalus eucnemis					iNaturalist:465153								Gorgonocephalus eucnemis							Animalia	Echinodermata	Ophiuroidea	Euryalida	Gorgonocephalidae	Gorgonocephalus	eucnemis		species		(Müller & Troschel, 1842)
	imerss.org:PMLS:2142					Charlie Gibbs								PRESENT				Florometra serratissima					iNaturalist:195902								Florometra serratissima							Animalia	Echinodermata	Crinoidea	Comatulida	Antedonidae	Florometra	serratissima		species		(AH Clark, 1907)
	imerss.org:PMLS:2143					Charlie Gibbs								PRESENT				Mesocentrotus franciscanus					iNaturalist:992313								Mesocentrotus franciscanus							Animalia	Echinodermata	Echinoidea	Camarodonta	Strongylocentrotidae	Mesocentrotus	franciscanus		species		(A. Agassiz, 1863)
	imerss.org:PMLS:2144					Charlie Gibbs								PRESENT				Strongylocentrotus droebachiensis					iNaturalist:120070								Strongylocentrotus droebachiensis							Animalia	Echinodermata	Echinoidea	Camarodonta	Strongylocentrotidae	Strongylocentrotus	droebachiensis		species		(O.F. Müller, 1776)
	imerss.org:PMLS:2145					Charlie Gibbs								PRESENT				Apostichopus californicus					iNaturalist:202640								Apostichopus californicus							Animalia	Echinodermata	Holothuroidea	Synallactida	Stichopodidae	Apostichopus	californicus		species		(Stimpson, 1857)
	imerss.org:PMLS:2146					Charlie Gibbs								PRESENT				Cucumaria miniata					iNaturalist:117695								Cucumaria miniata							Animalia	Echinodermata	Holothuroidea	Dendrochirotida	Cucumariidae	Cucumaria	miniata		species		(Brandt, 1835)
	imerss.org:PMLS:2147					Charlie Gibbs								PRESENT				Eupentacta quinquesemita					iNaturalist:51695								Eupentacta quinquesemita							Animalia	Echinodermata	Holothuroidea	Dendrochirotida	Sclerodactylidae	Eupentacta	quinquesemita		species		(Selenka, 1867)
	imerss.org:PMLS:2148					Charlie Gibbs								PRESENT				Psolus chitonoides					iNaturalist:473064								Psolus chitonoides							Animalia	Echinodermata	Holothuroidea	Dendrochirotida	Psolidae	Psolus	chitonoides		species		Clark, 1901
	imerss.org:PMLS:2238					Charlie Gibbs								PRESENT				Dermasterias imbricata					iNaturalist:63382								Dermasterias imbricata							Animalia	Echinodermata	Asteroidea	Valvatida	Asteropseidae	Dermasterias	imbricata		species		(Grube, 1857)
	imerss.org:PMLS:2239					Charlie Gibbs								PRESENT				Solaster stimpsoni					iNaturalist:208013								Solaster stimpsoni							Animalia	Echinodermata	Asteroidea	Valvatida	Solasteridae	Solaster	stimpsoni		species		Verrill, 1880
	imerss.org:PMLS:2240					Charlie Gibbs								PRESENT				Pteraster tesselatus					iNaturalist:194701								Pteraster tesselatus							Animalia	Echinodermata	Asteroidea	Velatida	Pterasteridae	Pteraster	tesselatus		species		Ives, 1888
	imerss.org:PMLS:2241					Charlie Gibbs								PRESENT				Henricia aspera aspera					iNaturalist:1265168								Henricia aspera aspera							Animalia	Echinodermata	Asteroidea	Spinulosida	Echinasteridae	Henricia	aspera	aspera	subspecies		Fisher, 1906
	imerss.org:PMLS:2242					Charlie Gibbs								PRESENT				Evasterias troschelii					iNaturalist:84265								Evasterias troschelii							Animalia	Echinodermata	Asteroidea	Forcipulatida	Asteriidae	Evasterias	troschelii		species		(Stimpson, 1862)
	imerss.org:PMLS:2243					Charlie Gibbs								PRESENT				Pycnopodia helianthoides					iNaturalist:47673								Pycnopodia helianthoides							Animalia	Echinodermata	Asteroidea	Forcipulatida	Asteriidae	Pycnopodia	helianthoides		species		(Brandt, 1835)
	imerss.org:PMLS:2244					Charlie Gibbs								PRESENT				Ophiopholis kennerlyi					iNaturalist:129228								Ophiopholis kennerlyi							Animalia	Echinodermata	Ophiuroidea	Amphilepidida	Ophiopholidae	Ophiopholis	kennerlyi		species		Lyman, 1860
	imerss.org:PMLS:2245					Charlie Gibbs								PRESENT				Strongylocentrotus droebachiensis					iNaturalist:120070								Strongylocentrotus droebachiensis							Animalia	Echinodermata	Echinoidea	Camarodonta	Strongylocentrotidae	Strongylocentrotus	droebachiensis		species		(O.F. Müller, 1776)
	imerss.org:PMLS:2246					Charlie Gibbs								PRESENT				Mesocentrotus franciscanus					iNaturalist:992313								Mesocentrotus franciscanus							Animalia	Echinodermata	Echinoidea	Camarodonta	Strongylocentrotidae	Mesocentrotus	franciscanus		species		(A. Agassiz, 1863)
	imerss.org:PMLS:2247					Charlie Gibbs								PRESENT				Psolus chitonoides					iNaturalist:473064								Psolus chitonoides							Animalia	Echinodermata	Holothuroidea	Dendrochirotida	Psolidae	Psolus	chitonoides		species		Clark, 1901
	imerss.org:PMLS:2248					Charlie Gibbs								PRESENT				Eupentacta quinquesemita					iNaturalist:51695								Eupentacta quinquesemita							Animalia	Echinodermata	Holothuroidea	Dendrochirotida	Sclerodactylidae	Eupentacta	quinquesemita		species		(Selenka, 1867)
	imerss.org:PMLS:2249					Charlie Gibbs								PRESENT				Cucumaria miniata					iNaturalist:117695								Cucumaria miniata							Animalia	Echinodermata	Holothuroidea	Dendrochirotida	Cucumariidae	Cucumaria	miniata		species		(Brandt, 1835)
	imerss.org:PMLS:2250					Charlie Gibbs								PRESENT				Apostichopus californicus					iNaturalist:202640								Apostichopus californicus							Animalia	Echinodermata	Holothuroidea	Synallactida	Stichopodidae	Apostichopus	californicus		species		(Stimpson, 1857)
	imerss.org:PMLS:2333					Charlie Gibbs								PRESENT				Florometra serratissima					iNaturalist:195902								Florometra serratissima							Animalia	Echinodermata	Crinoidea	Comatulida	Antedonidae	Florometra	serratissima		species		(AH Clark, 1907)
	imerss.org:PMLS:2334					Charlie Gibbs								PRESENT				Luidia foliolata					iNaturalist:195859								Luidia foliolata							Animalia	Echinodermata	Asteroidea	Paxillosida	Luidiidae	Luidia	foliolata		species		Grube, 1866
	imerss.org:PMLS:2335					Charlie Gibbs								PRESENT				Mediaster aequalis					iNaturalist:293174								Mediaster aequalis							Animalia	Echinodermata	Asteroidea	Valvatida	Goniasteridae	Mediaster	aequalis		species		Stimpson, 1857
	imerss.org:PMLS:2336					Charlie Gibbs								PRESENT				Dermasterias imbricata					iNaturalist:63382								Dermasterias imbricata							Animalia	Echinodermata	Asteroidea	Valvatida	Asteropseidae	Dermasterias	imbricata		species		(Grube, 1857)
	imerss.org:PMLS:2337					Charlie Gibbs								PRESENT				Solaster dawsoni					iNaturalist:117692								Solaster dawsoni							Animalia	Echinodermata	Asteroidea	Valvatida	Solasteridae	Solaster	dawsoni		species		Verrill, 1880
	imerss.org:PMLS:2338					Charlie Gibbs								PRESENT				Solaster stimpsoni					iNaturalist:208013								Solaster stimpsoni							Animalia	Echinodermata	Asteroidea	Valvatida	Solasteridae	Solaster	stimpsoni		species		Verrill, 1880
	imerss.org:PMLS:2339					Charlie Gibbs								PRESENT				Henricia aspera aspera					iNaturalist:1265168								Henricia aspera aspera							Animalia	Echinodermata	Asteroidea	Spinulosida	Echinasteridae	Henricia	aspera	aspera	subspecies		Fisher, 1906
	imerss.org:PMLS:2340					Charlie Gibbs								PRESENT				Evasterias troschelii					iNaturalist:84265								Evasterias troschelii							Animalia	Echinodermata	Asteroidea	Forcipulatida	Asteriidae	Evasterias	troschelii		species		(Stimpson, 1862)
	imerss.org:PMLS:2341					Charlie Gibbs								PRESENT				Orthasterias koehleri					iNaturalist:47669								Orthasterias koehleri							Animalia	Echinodermata	Asteroidea	Forcipulatida	Asteriidae	Orthasterias	koehleri		species		(deLoriol, 1897)
	imerss.org:PMLS:2342					Charlie Gibbs								PRESENT				Pisaster brevispinus					iNaturalist:49539								Pisaster brevispinus							Animalia	Echinodermata	Asteroidea	Forcipulatida	Asteriidae	Pisaster	brevispinus		species		(Stimpson, 1857)
	imerss.org:PMLS:2343					Charlie Gibbs								PRESENT				Pisaster ochraceus					iNaturalist:49699								Pisaster ochraceus							Animalia	Echinodermata	Asteroidea	Forcipulatida	Asteriidae	Pisaster	ochraceus		species		(Brandt, 1835)
	imerss.org:PMLS:2344					Charlie Gibbs								PRESENT				Pycnopodia helianthoides					iNaturalist:47673								Pycnopodia helianthoides							Animalia	Echinodermata	Asteroidea	Forcipulatida	Asteriidae	Pycnopodia	helianthoides		species		(Brandt, 1835)
	imerss.org:PMLS:2345					Charlie Gibbs								PRESENT				Stylasterias forreri					iNaturalist:255883								Stylasterias forreri							Animalia	Echinodermata	Asteroidea	Forcipulatida	Asteriidae	Stylasterias	forreri		species		(deLoriol, 1887)
	imerss.org:PMLS:2346					Charlie Gibbs								PRESENT				Ophiura sarsii					iNaturalist:202051								Ophiura sarsii							Animalia	Echinodermata	Ophiuroidea	Ophiurida	Ophiuridae	Ophiura	sarsii		species		Lütken, 1855
	imerss.org:PMLS:2347					Charlie Gibbs								PRESENT				Mesocentrotus franciscanus					iNaturalist:992313								Mesocentrotus franciscanus							Animalia	Echinodermata	Echinoidea	Camarodonta	Strongylocentrotidae	Mesocentrotus	franciscanus		species		(A. Agassiz, 1863)
	imerss.org:PMLS:2348					Charlie Gibbs								PRESENT				Psolus chitonoides					iNaturalist:473064								Psolus chitonoides							Animalia	Echinodermata	Holothuroidea	Dendrochirotida	Psolidae	Psolus	chitonoides		species		Clark, 1901
	imerss.org:PMLS:2349					Charlie Gibbs								PRESENT				Cucumaria miniata					iNaturalist:117695								Cucumaria miniata							Animalia	Echinodermata	Holothuroidea	Dendrochirotida	Cucumariidae	Cucumaria	miniata		species		(Brandt, 1835)
	imerss.org:PMLS:2350					Charlie Gibbs								PRESENT				Apostichopus californicus					iNaturalist:202640								Apostichopus californicus							Animalia	Echinodermata	Holothuroidea	Synallactida	Stichopodidae	Apostichopus	californicus		species		(Stimpson, 1857)
	imerss.org:PMLS:2442					Charlie Gibbs								PRESENT				Florometra serratissima					iNaturalist:195902								Florometra serratissima							Animalia	Echinodermata	Crinoidea	Comatulida	Antedonidae	Florometra	serratissima		species		(AH Clark, 1907)
	imerss.org:PMLS:2443					Charlie Gibbs								PRESENT				Mediaster aequalis					iNaturalist:293174								Mediaster aequalis							Animalia	Echinodermata	Asteroidea	Valvatida	Goniasteridae	Mediaster	aequalis		species		Stimpson, 1857
	imerss.org:PMLS:2444					Charlie Gibbs								PRESENT				Dermasterias imbricata					iNaturalist:63382								Dermasterias imbricata							Animalia	Echinodermata	Asteroidea	Valvatida	Asteropseidae	Dermasterias	imbricata		species		(Grube, 1857)
	imerss.org:PMLS:2445					Charlie Gibbs								PRESENT				Henricia aspera aspera					iNaturalist:1265168								Henricia aspera aspera							Animalia	Echinodermata	Asteroidea	Spinulosida	Echinasteridae	Henricia	aspera	aspera	subspecies		Fisher, 1906
	imerss.org:PMLS:2446					Charlie Gibbs								PRESENT				Evasterias troschelii					iNaturalist:84265								Evasterias troschelii							Animalia	Echinodermata	Asteroidea	Forcipulatida	Asteriidae	Evasterias	troschelii		species		(Stimpson, 1862)
	imerss.org:PMLS:2447					Charlie Gibbs								PRESENT				Orthasterias koehleri					iNaturalist:47669								Orthasterias koehleri							Animalia	Echinodermata	Asteroidea	Forcipulatida	Asteriidae	Orthasterias	koehleri		species		(deLoriol, 1897)
	imerss.org:PMLS:2448					Charlie Gibbs								PRESENT				Pisaster ochraceus					iNaturalist:49699								Pisaster ochraceus							Animalia	Echinodermata	Asteroidea	Forcipulatida	Asteriidae	Pisaster	ochraceus		species		(Brandt, 1835)
	imerss.org:PMLS:2449					Charlie Gibbs								PRESENT				Pycnopodia helianthoides					iNaturalist:47673								Pycnopodia helianthoides							Animalia	Echinodermata	Asteroidea	Forcipulatida	Asteriidae	Pycnopodia	helianthoides		species		(Brandt, 1835)
	imerss.org:PMLS:2450					Charlie Gibbs								PRESENT				Strongylocentrotus droebachiensis					iNaturalist:120070								Strongylocentrotus droebachiensis							Animalia	Echinodermata	Echinoidea	Camarodonta	Strongylocentrotidae	Strongylocentrotus	droebachiensis		species		(O.F. Müller, 1776)
	imerss.org:PMLS:2451					Charlie Gibbs								PRESENT				Mesocentrotus franciscanus					iNaturalist:992313								Mesocentrotus franciscanus							Animalia	Echinodermata	Echinoidea	Camarodonta	Strongylocentrotidae	Mesocentrotus	franciscanus		species		(A. Agassiz, 1863)
	imerss.org:PMLS:2452					Charlie Gibbs								PRESENT				Psolidium bidiscum					iNaturalist:873892								Psolidium bidiscum							Animalia	Echinodermata	Holothuroidea	Dendrochirotida	Psolidae	Psolidium	bidiscum		species		Lambert, 1996
	imerss.org:PMLS:2453					Charlie Gibbs								PRESENT				Psolus chitonoides					iNaturalist:473064								Psolus chitonoides							Animalia	Echinodermata	Holothuroidea	Dendrochirotida	Psolidae	Psolus	chitonoides		species		Clark, 1901
	imerss.org:PMLS:2454					Charlie Gibbs								PRESENT				Eupentacta quinquesemita					iNaturalist:51695								Eupentacta quinquesemita							Animalia	Echinodermata	Holothuroidea	Dendrochirotida	Sclerodactylidae	Eupentacta	quinquesemita		species		(Selenka, 1867)
	imerss.org:PMLS:2455					Charlie Gibbs								PRESENT				Apostichopus californicus					iNaturalist:202640								Apostichopus californicus							Animalia	Echinodermata	Holothuroidea	Synallactida	Stichopodidae	Apostichopus	californicus		species		(Stimpson, 1857)
	imerss.org:PMLS:2525					Charlie Gibbs								PRESENT				Florometra serratissima					iNaturalist:195902								Florometra serratissima							Animalia	Echinodermata	Crinoidea	Comatulida	Antedonidae	Florometra	serratissima		species		(AH Clark, 1907)
	imerss.org:PMLS:2526					Charlie Gibbs								PRESENT				Dermasterias imbricata					iNaturalist:63382								Dermasterias imbricata							Animalia	Echinodermata	Asteroidea	Valvatida	Asteropseidae	Dermasterias	imbricata		species		(Grube, 1857)
	imerss.org:PMLS:2527					Charlie Gibbs								PRESENT				Solaster stimpsoni					iNaturalist:208013								Solaster stimpsoni							Animalia	Echinodermata	Asteroidea	Valvatida	Solasteridae	Solaster	stimpsoni		species		Verrill, 1880
	imerss.org:PMLS:2528					Charlie Gibbs								PRESENT				Evasterias troschelii					iNaturalist:84265								Evasterias troschelii							Animalia	Echinodermata	Asteroidea	Forcipulatida	Asteriidae	Evasterias	troschelii		species		(Stimpson, 1862)
	imerss.org:PMLS:2529					Charlie Gibbs								PRESENT				Orthasterias koehleri					iNaturalist:47669								Orthasterias koehleri							Animalia	Echinodermata	Asteroidea	Forcipulatida	Asteriidae	Orthasterias	koehleri		species		(deLoriol, 1897)
	imerss.org:PMLS:2530					Charlie Gibbs								PRESENT				Pisaster ochraceus					iNaturalist:49699								Pisaster ochraceus							Animalia	Echinodermata	Asteroidea	Forcipulatida	Asteriidae	Pisaster	ochraceus		species		(Brandt, 1835)
	imerss.org:PMLS:2531					Charlie Gibbs								PRESENT				Pycnopodia helianthoides					iNaturalist:47673								Pycnopodia helianthoides							Animalia	Echinodermata	Asteroidea	Forcipulatida	Asteriidae	Pycnopodia	helianthoides		species		(Brandt, 1835)
	imerss.org:PMLS:2532					Charlie Gibbs								PRESENT				Ophiura sarsii					iNaturalist:202051								Ophiura sarsii							Animalia	Echinodermata	Ophiuroidea	Ophiurida	Ophiuridae	Ophiura	sarsii		species		Lütken, 1855
	imerss.org:PMLS:2533					Charlie Gibbs								PRESENT				Strongylocentrotus droebachiensis					iNaturalist:120070								Strongylocentrotus droebachiensis							Animalia	Echinodermata	Echinoidea	Camarodonta	Strongylocentrotidae	Strongylocentrotus	droebachiensis		species		(O.F. Müller, 1776)
	imerss.org:PMLS:2534					Charlie Gibbs								PRESENT				Mesocentrotus franciscanus					iNaturalist:992313								Mesocentrotus franciscanus							Animalia	Echinodermata	Echinoidea	Camarodonta	Strongylocentrotidae	Mesocentrotus	franciscanus		species		(A. Agassiz, 1863)
	imerss.org:PMLS:2535					Charlie Gibbs								PRESENT				Psolus chitonoides					iNaturalist:473064								Psolus chitonoides							Animalia	Echinodermata	Holothuroidea	Dendrochirotida	Psolidae	Psolus	chitonoides		species		Clark, 1901
	imerss.org:PMLS:2536					Charlie Gibbs								PRESENT				Apostichopus californicus					iNaturalist:202640								Apostichopus californicus							Animalia	Echinodermata	Holothuroidea	Synallactida	Stichopodidae	Apostichopus	californicus		species		(Stimpson, 1857)
	imerss.org:PMLS:2612					Charlie Gibbs								PRESENT				Florometra serratissima					iNaturalist:195902								Florometra serratissima							Animalia	Echinodermata	Crinoidea	Comatulida	Antedonidae	Florometra	serratissima		species		(AH Clark, 1907)
	imerss.org:PMLS:2613					Charlie Gibbs								PRESENT				Mediaster aequalis					iNaturalist:293174								Mediaster aequalis							Animalia	Echinodermata	Asteroidea	Valvatida	Goniasteridae	Mediaster	aequalis		species		Stimpson, 1857
	imerss.org:PMLS:2614					Charlie Gibbs								PRESENT				Dermasterias imbricata					iNaturalist:63382								Dermasterias imbricata							Animalia	Echinodermata	Asteroidea	Valvatida	Asteropseidae	Dermasterias	imbricata		species		(Grube, 1857)
	imerss.org:PMLS:2615					Charlie Gibbs								PRESENT				Solaster dawsoni					iNaturalist:117692								Solaster dawsoni							Animalia	Echinodermata	Asteroidea	Valvatida	Solasteridae	Solaster	dawsoni		species		Verrill, 1880
	imerss.org:PMLS:2616					Charlie Gibbs								PRESENT				Solaster stimpsoni					iNaturalist:208013								Solaster stimpsoni							Animalia	Echinodermata	Asteroidea	Valvatida	Solasteridae	Solaster	stimpsoni		species		Verrill, 1880
	imerss.org:PMLS:2617					Charlie Gibbs								PRESENT				Pteraster tesselatus					iNaturalist:194701								Pteraster tesselatus							Animalia	Echinodermata	Asteroidea	Velatida	Pterasteridae	Pteraster	tesselatus		species		Ives, 1888
	imerss.org:PMLS:2618					Charlie Gibbs								PRESENT				Evasterias troschelii					iNaturalist:84265								Evasterias troschelii							Animalia	Echinodermata	Asteroidea	Forcipulatida	Asteriidae	Evasterias	troschelii		species		(Stimpson, 1862)
	imerss.org:PMLS:2619					Charlie Gibbs								PRESENT				Orthasterias koehleri					iNaturalist:47669								Orthasterias koehleri							Animalia	Echinodermata	Asteroidea	Forcipulatida	Asteriidae	Orthasterias	koehleri		species		(deLoriol, 1897)
	imerss.org:PMLS:2620					Charlie Gibbs								PRESENT				Pisaster brevispinus					iNaturalist:49539								Pisaster brevispinus							Animalia	Echinodermata	Asteroidea	Forcipulatida	Asteriidae	Pisaster	brevispinus		species		(Stimpson, 1857)
	imerss.org:PMLS:2621					Charlie Gibbs								PRESENT				Pycnopodia helianthoides					iNaturalist:47673								Pycnopodia helianthoides							Animalia	Echinodermata	Asteroidea	Forcipulatida	Asteriidae	Pycnopodia	helianthoides		species		(Brandt, 1835)
	imerss.org:PMLS:2622					Charlie Gibbs		2						PRESENT				Gorgonocephalus eucnemis					iNaturalist:465153								Gorgonocephalus eucnemis							Animalia	Echinodermata	Ophiuroidea	Euryalida	Gorgonocephalidae	Gorgonocephalus	eucnemis		species		(Müller & Troschel, 1842)
	imerss.org:PMLS:2623					Charlie Gibbs								PRESENT				Strongylocentrotus droebachiensis					iNaturalist:120070								Strongylocentrotus droebachiensis							Animalia	Echinodermata	Echinoidea	Camarodonta	Strongylocentrotidae	Strongylocentrotus	droebachiensis		species		(O.F. Müller, 1776)
	imerss.org:PMLS:2624					Charlie Gibbs								PRESENT				Mesocentrotus franciscanus					iNaturalist:992313								Mesocentrotus franciscanus							Animalia	Echinodermata	Echinoidea	Camarodonta	Strongylocentrotidae	Mesocentrotus	franciscanus		species		(A. Agassiz, 1863)
	imerss.org:PMLS:2625					Charlie Gibbs								PRESENT				Apostichopus californicus					iNaturalist:202640								Apostichopus californicus							Animalia	Echinodermata	Holothuroidea	Synallactida	Stichopodidae	Apostichopus	californicus		species		(Stimpson, 1857)
	imerss.org:PMLS:2705					Charlie Gibbs								PRESENT				Florometra serratissima					iNaturalist:195902								Florometra serratissima							Animalia	Echinodermata	Crinoidea	Comatulida	Antedonidae	Florometra	serratissima		species		(AH Clark, 1907)
	imerss.org:PMLS:2706					Charlie Gibbs								PRESENT				Dermasterias imbricata					iNaturalist:63382								Dermasterias imbricata							Animalia	Echinodermata	Asteroidea	Valvatida	Asteropseidae	Dermasterias	imbricata		species		(Grube, 1857)
	imerss.org:PMLS:2707					Charlie Gibbs								PRESENT				Evasterias troschelii					iNaturalist:84265								Evasterias troschelii							Animalia	Echinodermata	Asteroidea	Forcipulatida	Asteriidae	Evasterias	troschelii		species		(Stimpson, 1862)
	imerss.org:PMLS:2708					Charlie Gibbs								PRESENT				Orthasterias koehleri					iNaturalist:47669								Orthasterias koehleri							Animalia	Echinodermata	Asteroidea	Forcipulatida	Asteriidae	Orthasterias	koehleri		species		(deLoriol, 1897)
	imerss.org:PMLS:2709					Charlie Gibbs								PRESENT				Pisaster brevispinus					iNaturalist:49539								Pisaster brevispinus							Animalia	Echinodermata	Asteroidea	Forcipulatida	Asteriidae	Pisaster	brevispinus		species		(Stimpson, 1857)
	imerss.org:PMLS:2710					Charlie Gibbs								PRESENT				Pisaster ochraceus					iNaturalist:49699								Pisaster ochraceus							Animalia	Echinodermata	Asteroidea	Forcipulatida	Asteriidae	Pisaster	ochraceus		species		(Brandt, 1835)
	imerss.org:PMLS:2711					Charlie Gibbs								PRESENT				Pycnopodia helianthoides					iNaturalist:47673								Pycnopodia helianthoides							Animalia	Echinodermata	Asteroidea	Forcipulatida	Asteriidae	Pycnopodia	helianthoides		species		(Brandt, 1835)
	imerss.org:PMLS:2712					Charlie Gibbs								PRESENT				Strongylocentrotus droebachiensis					iNaturalist:120070								Strongylocentrotus droebachiensis							Animalia	Echinodermata	Echinoidea	Camarodonta	Strongylocentrotidae	Strongylocentrotus	droebachiensis		species		(O.F. Müller, 1776)
	imerss.org:PMLS:2713					Charlie Gibbs								PRESENT				Mesocentrotus franciscanus					iNaturalist:992313								Mesocentrotus franciscanus							Animalia	Echinodermata	Echinoidea	Camarodonta	Strongylocentrotidae	Mesocentrotus	franciscanus		species		(A. Agassiz, 1863)
	imerss.org:PMLS:2714					Charlie Gibbs								PRESENT				Apostichopus californicus					iNaturalist:202640								Apostichopus californicus							Animalia	Echinodermata	Holothuroidea	Synallactida	Stichopodidae	Apostichopus	californicus		species		(Stimpson, 1857)
	imerss.org:PMLS:2815			Count: many		Andy Lamb								PRESENT				Pisaster ochraceus					iNaturalist:49699								Pisaster ochraceus							Animalia	Echinodermata	Asteroidea	Forcipulatida	Asteriidae	Pisaster	ochraceus		species		(Brandt, 1835)
	imerss.org:PMLS:2816			Count: few		Andy Lamb								PRESENT				Evasterias troschelii					iNaturalist:84265								Evasterias troschelii							Animalia	Echinodermata	Asteroidea	Forcipulatida	Asteriidae	Evasterias	troschelii		species		(Stimpson, 1862)
	imerss.org:PMLS:2817					Andy Lamb		3						PRESENT				Orthasterias koehleri					iNaturalist:47669								Orthasterias koehleri							Animalia	Echinodermata	Asteroidea	Forcipulatida	Asteriidae	Orthasterias	koehleri		species		(deLoriol, 1897)
	imerss.org:PMLS:2818					Andy Lamb		3						PRESENT				Dermasterias imbricata					iNaturalist:63382								Dermasterias imbricata							Animalia	Echinodermata	Asteroidea	Valvatida	Asteropseidae	Dermasterias	imbricata		species		(Grube, 1857)
	imerss.org:PMLS:2819					Andy Lamb		3						PRESENT				Pteraster tesselatus					iNaturalist:194701								Pteraster tesselatus							Animalia	Echinodermata	Asteroidea	Velatida	Pterasteridae	Pteraster	tesselatus		species		Ives, 1888
	imerss.org:PMLS:2820			Count: few		Andy Lamb								PRESENT				Henricia aspera aspera					iNaturalist:1265168								Henricia aspera aspera							Animalia	Echinodermata	Asteroidea	Spinulosida	Echinasteridae	Henricia	aspera	aspera	subspecies		Fisher, 1906
	imerss.org:PMLS:2821			Count: few		Andy Lamb								PRESENT				Pycnopodia helianthoides					iNaturalist:47673								Pycnopodia helianthoides							Animalia	Echinodermata	Asteroidea	Forcipulatida	Asteriidae	Pycnopodia	helianthoides		species		(Brandt, 1835)
	imerss.org:PMLS:2822					Andy Lamb		1						PRESENT				Solaster dawsoni					iNaturalist:117692								Solaster dawsoni							Animalia	Echinodermata	Asteroidea	Valvatida	Solasteridae	Solaster	dawsoni		species		Verrill, 1880
	imerss.org:PMLS:2823					Andy Lamb		2						PRESENT				Solaster stimpsoni					iNaturalist:208013								Solaster stimpsoni							Animalia	Echinodermata	Asteroidea	Valvatida	Solasteridae	Solaster	stimpsoni		species		Verrill, 1880
	imerss.org:PMLS:2824			Count: many		Andy Lamb								PRESENT				Mesocentrotus franciscanus					iNaturalist:992313								Mesocentrotus franciscanus							Animalia	Echinodermata	Echinoidea	Camarodonta	Strongylocentrotidae	Mesocentrotus	franciscanus		species		(A. Agassiz, 1863)
	imerss.org:PMLS:2825					Andy Lamb		2						PRESENT				Strongylocentrotus droebachiensis					iNaturalist:120070								Strongylocentrotus droebachiensis							Animalia	Echinodermata	Echinoidea	Camarodonta	Strongylocentrotidae	Strongylocentrotus	droebachiensis		species		(O.F. Müller, 1776)
	imerss.org:PMLS:2826			Count: few		Andy Lamb								PRESENT				Apostichopus californicus					iNaturalist:202640								Apostichopus californicus							Animalia	Echinodermata	Holothuroidea	Synallactida	Stichopodidae	Apostichopus	californicus		species		(Stimpson, 1857)
	imerss.org:PMLS:2827			Count: many		Andy Lamb								PRESENT				Cucumaria miniata					iNaturalist:117695								Cucumaria miniata							Animalia	Echinodermata	Holothuroidea	Dendrochirotida	Cucumariidae	Cucumaria	miniata		species		(Brandt, 1835)
	imerss.org:PMLS:2828			Count: many		Andy Lamb								PRESENT				Eupentacta quinquesemita					iNaturalist:51695								Eupentacta quinquesemita							Animalia	Echinodermata	Holothuroidea	Dendrochirotida	Sclerodactylidae	Eupentacta	quinquesemita		species		(Selenka, 1867)
	imerss.org:PMLS:2829			Count: few		Andy Lamb								PRESENT				Psolus chitonoides					iNaturalist:473064								Psolus chitonoides							Animalia	Echinodermata	Holothuroidea	Dendrochirotida	Psolidae	Psolus	chitonoides		species		Clark, 1901
	imerss.org:PMLS:2942			Count: many		Charlie Gibbs								PRESENT				Pisaster ochraceus					iNaturalist:49699								Pisaster ochraceus							Animalia	Echinodermata	Asteroidea	Forcipulatida	Asteriidae	Pisaster	ochraceus		species		(Brandt, 1835)
	imerss.org:PMLS:2943			Count: few		Charlie Gibbs								PRESENT				Pisaster brevispinus					iNaturalist:49539								Pisaster brevispinus							Animalia	Echinodermata	Asteroidea	Forcipulatida	Asteriidae	Pisaster	brevispinus		species		(Stimpson, 1857)
	imerss.org:PMLS:2944					Charlie Gibbs								PRESENT				Evasterias troschelii					iNaturalist:84265								Evasterias troschelii							Animalia	Echinodermata	Asteroidea	Forcipulatida	Asteriidae	Evasterias	troschelii		species		(Stimpson, 1862)
	imerss.org:PMLS:2945			Count: few		Charlie Gibbs								PRESENT				Orthasterias koehleri					iNaturalist:47669								Orthasterias koehleri							Animalia	Echinodermata	Asteroidea	Forcipulatida	Asteriidae	Orthasterias	koehleri		species		(deLoriol, 1897)
	imerss.org:PMLS:2946			Count: some		Charlie Gibbs								PRESENT				Dermasterias imbricata					iNaturalist:63382								Dermasterias imbricata							Animalia	Echinodermata	Asteroidea	Valvatida	Asteropseidae	Dermasterias	imbricata		species		(Grube, 1857)
	imerss.org:PMLS:2947			Count: few		Charlie Gibbs								PRESENT				Henricia aspera aspera					iNaturalist:1265168								Henricia aspera aspera							Animalia	Echinodermata	Asteroidea	Spinulosida	Echinasteridae	Henricia	aspera	aspera	subspecies		Fisher, 1906
	imerss.org:PMLS:2948					Charlie Gibbs								PRESENT				Leptasterias aequalis species complex					iNaturalist:117691								Leptasterias hexactis							Animalia	Echinodermata	Asteroidea	Forcipulatida	Asteriidae	Leptasterias	hexactis		species		(Stimpson, 1862)
	imerss.org:PMLS:2949					Charlie Gibbs								PRESENT				Pycnopodia helianthoides					iNaturalist:47673								Pycnopodia helianthoides							Animalia	Echinodermata	Asteroidea	Forcipulatida	Asteriidae	Pycnopodia	helianthoides		species		(Brandt, 1835)
	imerss.org:PMLS:2950			Count: few		Charlie Gibbs								PRESENT				Solaster dawsoni					iNaturalist:117692								Solaster dawsoni							Animalia	Echinodermata	Asteroidea	Valvatida	Solasteridae	Solaster	dawsoni		species		Verrill, 1880
	imerss.org:PMLS:2951					Charlie Gibbs								PRESENT				Solaster stimpsoni					iNaturalist:208013								Solaster stimpsoni							Animalia	Echinodermata	Asteroidea	Valvatida	Solasteridae	Solaster	stimpsoni		species		Verrill, 1880
	imerss.org:PMLS:2952					Charlie Gibbs								PRESENT				Ophiopholis kennerlyi					iNaturalist:129228								Ophiopholis kennerlyi							Animalia	Echinodermata	Ophiuroidea	Amphilepidida	Ophiopholidae	Ophiopholis	kennerlyi		species		Lyman, 1860
	imerss.org:PMLS:2953					Charlie Gibbs								PRESENT				Mesocentrotus franciscanus					iNaturalist:992313								Mesocentrotus franciscanus							Animalia	Echinodermata	Echinoidea	Camarodonta	Strongylocentrotidae	Mesocentrotus	franciscanus		species		(A. Agassiz, 1863)
	imerss.org:PMLS:2954					Charlie Gibbs								PRESENT				Strongylocentrotus droebachiensis					iNaturalist:120070								Strongylocentrotus droebachiensis							Animalia	Echinodermata	Echinoidea	Camarodonta	Strongylocentrotidae	Strongylocentrotus	droebachiensis		species		(O.F. Müller, 1776)
	imerss.org:PMLS:2955					Charlie Gibbs		3						PRESENT				Strongylocentrotus pallidus					iNaturalist:129221								Strongylocentrotus pallidus							Animalia	Echinodermata	Echinoidea	Camarodonta	Strongylocentrotidae	Strongylocentrotus	pallidus		species		(G.O. Sars, 1871)
	imerss.org:PMLS:2956					Charlie Gibbs								PRESENT				Apostichopus californicus					iNaturalist:202640								Apostichopus californicus							Animalia	Echinodermata	Holothuroidea	Synallactida	Stichopodidae	Apostichopus	californicus		species		(Stimpson, 1857)
	imerss.org:PMLS:2957					Charlie Gibbs								PRESENT				Cucumaria miniata					iNaturalist:117695								Cucumaria miniata							Animalia	Echinodermata	Holothuroidea	Dendrochirotida	Cucumariidae	Cucumaria	miniata		species		(Brandt, 1835)
	imerss.org:PMLS:2958					Charlie Gibbs								PRESENT				Eupentacta quinquesemita					iNaturalist:51695								Eupentacta quinquesemita							Animalia	Echinodermata	Holothuroidea	Dendrochirotida	Sclerodactylidae	Eupentacta	quinquesemita		species		(Selenka, 1867)
	imerss.org:PMLS:2959					Charlie Gibbs								PRESENT				Psolus chitonoides					iNaturalist:473064								Psolus chitonoides							Animalia	Echinodermata	Holothuroidea	Dendrochirotida	Psolidae	Psolus	chitonoides		species		Clark, 1901
	imerss.org:PMLS:3062					Andy Lamb								PRESENT				Pisaster ochraceus					iNaturalist:49699								Pisaster ochraceus							Animalia	Echinodermata	Asteroidea	Forcipulatida	Asteriidae	Pisaster	ochraceus		species		(Brandt, 1835)
	imerss.org:PMLS:3063					Andy Lamb								PRESENT				Pisaster brevispinus					iNaturalist:49539								Pisaster brevispinus							Animalia	Echinodermata	Asteroidea	Forcipulatida	Asteriidae	Pisaster	brevispinus		species		(Stimpson, 1857)
	imerss.org:PMLS:3064					Andy Lamb								PRESENT				Evasterias troschelii					iNaturalist:84265								Evasterias troschelii							Animalia	Echinodermata	Asteroidea	Forcipulatida	Asteriidae	Evasterias	troschelii		species		(Stimpson, 1862)
	imerss.org:PMLS:3065					Andy Lamb								PRESENT				Orthasterias koehleri					iNaturalist:47669								Orthasterias koehleri							Animalia	Echinodermata	Asteroidea	Forcipulatida	Asteriidae	Orthasterias	koehleri		species		(deLoriol, 1897)
	imerss.org:PMLS:3066					Andy Lamb								PRESENT				Dermasterias imbricata					iNaturalist:63382								Dermasterias imbricata							Animalia	Echinodermata	Asteroidea	Valvatida	Asteropseidae	Dermasterias	imbricata		species		(Grube, 1857)
	imerss.org:PMLS:3067					Andy Lamb		2						PRESENT				Mediaster aequalis					iNaturalist:293174								Mediaster aequalis							Animalia	Echinodermata	Asteroidea	Valvatida	Goniasteridae	Mediaster	aequalis		species		Stimpson, 1857
	imerss.org:PMLS:3068					Andy Lamb		3						PRESENT				Henricia aspera aspera					iNaturalist:1265168								Henricia aspera aspera							Animalia	Echinodermata	Asteroidea	Spinulosida	Echinasteridae	Henricia	aspera	aspera	subspecies		Fisher, 1906
	imerss.org:PMLS:3069					Andy Lamb								PRESENT				Luidia foliolata					iNaturalist:195859								Luidia foliolata							Animalia	Echinodermata	Asteroidea	Paxillosida	Luidiidae	Luidia	foliolata		species		Grube, 1866
	imerss.org:PMLS:3070					Andy Lamb								PRESENT				Pycnopodia helianthoides					iNaturalist:47673								Pycnopodia helianthoides							Animalia	Echinodermata	Asteroidea	Forcipulatida	Asteriidae	Pycnopodia	helianthoides		species		(Brandt, 1835)
	imerss.org:PMLS:3071			Count: few		Andy Lamb								PRESENT				Solaster dawsoni					iNaturalist:117692								Solaster dawsoni							Animalia	Echinodermata	Asteroidea	Valvatida	Solasteridae	Solaster	dawsoni		species		Verrill, 1880
	imerss.org:PMLS:3072			Count: few		Andy Lamb								PRESENT				Solaster stimpsoni					iNaturalist:208013								Solaster stimpsoni							Animalia	Echinodermata	Asteroidea	Valvatida	Solasteridae	Solaster	stimpsoni		species		Verrill, 1880
	imerss.org:PMLS:3073			Count: some		Andy Lamb								PRESENT				Ophiura sarsii					iNaturalist:202051								Ophiura sarsii							Animalia	Echinodermata	Ophiuroidea	Ophiurida	Ophiuridae	Ophiura	sarsii		species		Lütken, 1855
	imerss.org:PMLS:3074					Andy Lamb								PRESENT				Ophiura luetkenii					iNaturalist:255865								Ophiura luetkenii							Animalia	Echinodermata	Ophiuroidea	Ophiurida	Ophiuridae	Ophiura	luetkenii		species		(Lyman, 1860)
	imerss.org:PMLS:3075					Andy Lamb		1						PRESENT				Florometra serratissima					iNaturalist:195902								Florometra serratissima							Animalia	Echinodermata	Crinoidea	Comatulida	Antedonidae	Florometra	serratissima		species		(AH Clark, 1907)
	imerss.org:PMLS:3076					Andy Lamb								PRESENT				Mesocentrotus franciscanus					iNaturalist:992313								Mesocentrotus franciscanus							Animalia	Echinodermata	Echinoidea	Camarodonta	Strongylocentrotidae	Mesocentrotus	franciscanus		species		(A. Agassiz, 1863)
	imerss.org:PMLS:3077			Count: many		Andy Lamb								PRESENT				Apostichopus californicus					iNaturalist:202640								Apostichopus californicus							Animalia	Echinodermata	Holothuroidea	Synallactida	Stichopodidae	Apostichopus	californicus		species		(Stimpson, 1857)
	imerss.org:PMLS:3078			Count: few		Andy Lamb								PRESENT				Cucumaria miniata					iNaturalist:117695								Cucumaria miniata							Animalia	Echinodermata	Holothuroidea	Dendrochirotida	Cucumariidae	Cucumaria	miniata		species		(Brandt, 1835)
	imerss.org:PMLS:3079			Count: few		Andy Lamb								PRESENT				Eupentacta quinquesemita					iNaturalist:51695								Eupentacta quinquesemita							Animalia	Echinodermata	Holothuroidea	Dendrochirotida	Sclerodactylidae	Eupentacta	quinquesemita		species		(Selenka, 1867)
	imerss.org:PMLS:3080			Count: some		Andy Lamb								PRESENT				Psolus chitonoides					iNaturalist:473064								Psolus chitonoides							Animalia	Echinodermata	Holothuroidea	Dendrochirotida	Psolidae	Psolus	chitonoides		species		Clark, 1901
	imerss.org:PMLS:3138			Count: few		Andy Lamb								PRESENT				Dermasterias imbricata					iNaturalist:63382								Dermasterias imbricata							Animalia	Echinodermata	Asteroidea	Valvatida	Asteropseidae	Dermasterias	imbricata		species		(Grube, 1857)
	imerss.org:PMLS:3139					Andy Lamb		1						PRESENT				Solaster stimpsoni					iNaturalist:208013								Solaster stimpsoni							Animalia	Echinodermata	Asteroidea	Valvatida	Solasteridae	Solaster	stimpsoni		species		Verrill, 1880
	imerss.org:PMLS:3140			Count: few		Andy Lamb								PRESENT				Henricia leviuscula species complex					iNaturalist:47664								Henricia leviuscula							Animalia	Echinodermata	Asteroidea	Spinulosida	Echinasteridae	Henricia	leviuscula		species
	imerss.org:PMLS:3141			Count: few		Andy Lamb								PRESENT				Orthasterias koehleri					iNaturalist:47669								Orthasterias koehleri							Animalia	Echinodermata	Asteroidea	Forcipulatida	Asteriidae	Orthasterias	koehleri		species		(deLoriol, 1897)
	imerss.org:PMLS:3142			Count: few		Andy Lamb								PRESENT				Pycnopodia helianthoides					iNaturalist:47673								Pycnopodia helianthoides							Animalia	Echinodermata	Asteroidea	Forcipulatida	Asteriidae	Pycnopodia	helianthoides		species		(Brandt, 1835)
	imerss.org:PMLS:3143					Andy Lamb								PRESENT				Strongylocentrotus droebachiensis					iNaturalist:120070								Strongylocentrotus droebachiensis							Animalia	Echinodermata	Echinoidea	Camarodonta	Strongylocentrotidae	Strongylocentrotus	droebachiensis		species		(O.F. Müller, 1776)
	imerss.org:PMLS:3144			Count: abundant		Andy Lamb								PRESENT				Mesocentrotus franciscanus					iNaturalist:992313								Mesocentrotus franciscanus							Animalia	Echinodermata	Echinoidea	Camarodonta	Strongylocentrotidae	Mesocentrotus	franciscanus		species		(A. Agassiz, 1863)
	imerss.org:PMLS:3145			Count: many		Andy Lamb								PRESENT				Cucumaria miniata					iNaturalist:117695								Cucumaria miniata							Animalia	Echinodermata	Holothuroidea	Dendrochirotida	Cucumariidae	Cucumaria	miniata		species		(Brandt, 1835)
	imerss.org:PMLS:3146			Count: few		Andy Lamb								PRESENT				Apostichopus californicus					iNaturalist:202640								Apostichopus californicus							Animalia	Echinodermata	Holothuroidea	Synallactida	Stichopodidae	Apostichopus	californicus		species		(Stimpson, 1857)
	imerss.org:PMLS:3259			Count: very many		Andy Lamb								PRESENT				Pisaster ochraceus					iNaturalist:49699								Pisaster ochraceus							Animalia	Echinodermata	Asteroidea	Forcipulatida	Asteriidae	Pisaster	ochraceus		species		(Brandt, 1835)
	imerss.org:PMLS:3260			Count: some		Andy Lamb								PRESENT				Evasterias troschelii					iNaturalist:84265								Evasterias troschelii							Animalia	Echinodermata	Asteroidea	Forcipulatida	Asteriidae	Evasterias	troschelii		species		(Stimpson, 1862)
	imerss.org:PMLS:3261			Count: few		Andy Lamb								PRESENT				Orthasterias koehleri					iNaturalist:47669								Orthasterias koehleri							Animalia	Echinodermata	Asteroidea	Forcipulatida	Asteriidae	Orthasterias	koehleri		species		(deLoriol, 1897)
	imerss.org:PMLS:3262			Count: many		Andy Lamb								PRESENT				Dermasterias imbricata					iNaturalist:63382								Dermasterias imbricata							Animalia	Echinodermata	Asteroidea	Valvatida	Asteropseidae	Dermasterias	imbricata		species		(Grube, 1857)
	imerss.org:PMLS:3263					Andy Lamb		2						PRESENT				Mediaster aequalis					iNaturalist:293174								Mediaster aequalis							Animalia	Echinodermata	Asteroidea	Valvatida	Goniasteridae	Mediaster	aequalis		species		Stimpson, 1857
	imerss.org:PMLS:3264					Andy Lamb		1						PRESENT				Pteraster tesselatus					iNaturalist:194701								Pteraster tesselatus							Animalia	Echinodermata	Asteroidea	Velatida	Pterasteridae	Pteraster	tesselatus		species		Ives, 1888
	imerss.org:PMLS:3265			Count: some		Andy Lamb								PRESENT				Henricia leviuscula species complex					iNaturalist:47664								Henricia leviuscula							Animalia	Echinodermata	Asteroidea	Spinulosida	Echinasteridae	Henricia	leviuscula		species
	imerss.org:PMLS:3266			Count: very many		Andy Lamb								PRESENT				Pycnopodia helianthoides					iNaturalist:47673								Pycnopodia helianthoides							Animalia	Echinodermata	Asteroidea	Forcipulatida	Asteriidae	Pycnopodia	helianthoides		species		(Brandt, 1835)
	imerss.org:PMLS:3267			Count: few		Andy Lamb								PRESENT				Solaster dawsoni					iNaturalist:117692								Solaster dawsoni							Animalia	Echinodermata	Asteroidea	Valvatida	Solasteridae	Solaster	dawsoni		species		Verrill, 1880
	imerss.org:PMLS:3268					Andy Lamb		1						PRESENT				Solaster stimpsoni					iNaturalist:208013								Solaster stimpsoni							Animalia	Echinodermata	Asteroidea	Valvatida	Solasteridae	Solaster	stimpsoni		species		Verrill, 1880
	imerss.org:PMLS:3269			Count: abundant		Andy Lamb								PRESENT				Ophiopholis kennerlyi					iNaturalist:129228								Ophiopholis kennerlyi							Animalia	Echinodermata	Ophiuroidea	Amphilepidida	Ophiopholidae	Ophiopholis	kennerlyi		species		Lyman, 1860
	imerss.org:PMLS:3270			Count: very many		Andy Lamb								PRESENT				Mesocentrotus franciscanus					iNaturalist:992313								Mesocentrotus franciscanus							Animalia	Echinodermata	Echinoidea	Camarodonta	Strongylocentrotidae	Mesocentrotus	franciscanus		species		(A. Agassiz, 1863)
	imerss.org:PMLS:3271			Count: many		Andy Lamb								PRESENT				Strongylocentrotus droebachiensis					iNaturalist:120070								Strongylocentrotus droebachiensis							Animalia	Echinodermata	Echinoidea	Camarodonta	Strongylocentrotidae	Strongylocentrotus	droebachiensis		species		(O.F. Müller, 1776)
	imerss.org:PMLS:3272			Count: few		Andy Lamb								PRESENT				Strongylocentrotus pallidus					iNaturalist:129221								Strongylocentrotus pallidus							Animalia	Echinodermata	Echinoidea	Camarodonta	Strongylocentrotidae	Strongylocentrotus	pallidus		species		(G.O. Sars, 1871)
	imerss.org:PMLS:3273			Count: few		Andy Lamb								PRESENT				Apostichopus californicus					iNaturalist:202640								Apostichopus californicus							Animalia	Echinodermata	Holothuroidea	Synallactida	Stichopodidae	Apostichopus	californicus		species		(Stimpson, 1857)
	imerss.org:PMLS:3274			Count: few		Andy Lamb								PRESENT				Psolus chitonoides					iNaturalist:473064								Psolus chitonoides							Animalia	Echinodermata	Holothuroidea	Dendrochirotida	Psolidae	Psolus	chitonoides		species		Clark, 1901
	imerss.org:PMLS:3340			Count: some		Andy Lamb								PRESENT				Pisaster brevispinus					iNaturalist:49539								Pisaster brevispinus							Animalia	Echinodermata	Asteroidea	Forcipulatida	Asteriidae	Pisaster	brevispinus		species		(Stimpson, 1857)
	imerss.org:PMLS:3341			Count: many		Andy Lamb								PRESENT				Evasterias troschelii					iNaturalist:84265								Evasterias troschelii							Animalia	Echinodermata	Asteroidea	Forcipulatida	Asteriidae	Evasterias	troschelii		species		(Stimpson, 1862)
	imerss.org:PMLS:3342			Count: few		Andy Lamb								PRESENT				Orthasterias koehleri					iNaturalist:47669								Orthasterias koehleri							Animalia	Echinodermata	Asteroidea	Forcipulatida	Asteriidae	Orthasterias	koehleri		species		(deLoriol, 1897)
	imerss.org:PMLS:3343			Count: few		Andy Lamb								PRESENT				Dermasterias imbricata					iNaturalist:63382								Dermasterias imbricata							Animalia	Echinodermata	Asteroidea	Valvatida	Asteropseidae	Dermasterias	imbricata		species		(Grube, 1857)
	imerss.org:PMLS:3344					Andy Lamb		3						PRESENT				Mediaster aequalis					iNaturalist:293174								Mediaster aequalis							Animalia	Echinodermata	Asteroidea	Valvatida	Goniasteridae	Mediaster	aequalis		species		Stimpson, 1857
	imerss.org:PMLS:3345			Count: very many		Andy Lamb								PRESENT				Pycnopodia helianthoides					iNaturalist:47673								Pycnopodia helianthoides							Animalia	Echinodermata	Asteroidea	Forcipulatida	Asteriidae	Pycnopodia	helianthoides		species		(Brandt, 1835)
	imerss.org:PMLS:3346					Andy Lamb		1						PRESENT				Crossaster papposus					iNaturalist:192687								Crossaster papposus							Animalia	Echinodermata	Asteroidea	Valvatida	Solasteridae	Crossaster	papposus		species		(Linnaeus, 1767)
	imerss.org:PMLS:3347					Andy Lamb		1						PRESENT				Solaster stimpsoni					iNaturalist:208013								Solaster stimpsoni							Animalia	Echinodermata	Asteroidea	Valvatida	Solasteridae	Solaster	stimpsoni		species		Verrill, 1880
	imerss.org:PMLS:3348			Count: abundant		Andy Lamb								PRESENT				Ophiura luetkenii					iNaturalist:255865								Ophiura luetkenii							Animalia	Echinodermata	Ophiuroidea	Ophiurida	Ophiuridae	Ophiura	luetkenii		species		(Lyman, 1860)
	imerss.org:PMLS:3349					Andy Lamb		1						PRESENT				Florometra serratissima					iNaturalist:195902								Florometra serratissima							Animalia	Echinodermata	Crinoidea	Comatulida	Antedonidae	Florometra	serratissima		species		(AH Clark, 1907)
	imerss.org:PMLS:3350					Andy Lamb		2						PRESENT				Apostichopus californicus					iNaturalist:202640								Apostichopus californicus							Animalia	Echinodermata	Holothuroidea	Synallactida	Stichopodidae	Apostichopus	californicus		species		(Stimpson, 1857)
	imerss.org:PMLS:3351					Andy Lamb		2						PRESENT				Cucumaria miniata					iNaturalist:117695								Cucumaria miniata							Animalia	Echinodermata	Holothuroidea	Dendrochirotida	Cucumariidae	Cucumaria	miniata		species		(Brandt, 1835)
	imerss.org:PMLS:3352					Andy Lamb		1						PRESENT				Eupentacta quinquesemita					iNaturalist:51695								Eupentacta quinquesemita							Animalia	Echinodermata	Holothuroidea	Dendrochirotida	Sclerodactylidae	Eupentacta	quinquesemita		species		(Selenka, 1867)
	imerss.org:PMLS:3353			Count: few		Andy Lamb								PRESENT				Psolus chitonoides					iNaturalist:473064								Psolus chitonoides							Animalia	Echinodermata	Holothuroidea	Dendrochirotida	Psolidae	Psolus	chitonoides		species		Clark, 1901
	imerss.org:PMLS:3450			Count: few		Andy Lamb								PRESENT				Pisaster ochraceus					iNaturalist:49699								Pisaster ochraceus							Animalia	Echinodermata	Asteroidea	Forcipulatida	Asteriidae	Pisaster	ochraceus		species		(Brandt, 1835)
	imerss.org:PMLS:3451			Count: few		Andy Lamb								PRESENT				Pisaster brevispinus					iNaturalist:49539								Pisaster brevispinus							Animalia	Echinodermata	Asteroidea	Forcipulatida	Asteriidae	Pisaster	brevispinus		species		(Stimpson, 1857)
	imerss.org:PMLS:3452			Count: some		Andy Lamb								PRESENT				Evasterias troschelii					iNaturalist:84265								Evasterias troschelii							Animalia	Echinodermata	Asteroidea	Forcipulatida	Asteriidae	Evasterias	troschelii		species		(Stimpson, 1862)
	imerss.org:PMLS:3453			Count: some		Andy Lamb								PRESENT				Orthasterias koehleri					iNaturalist:47669								Orthasterias koehleri							Animalia	Echinodermata	Asteroidea	Forcipulatida	Asteriidae	Orthasterias	koehleri		species		(deLoriol, 1897)
	imerss.org:PMLS:3454			Count: some		Andy Lamb								PRESENT				Dermasterias imbricata					iNaturalist:63382								Dermasterias imbricata							Animalia	Echinodermata	Asteroidea	Valvatida	Asteropseidae	Dermasterias	imbricata		species		(Grube, 1857)
	imerss.org:PMLS:3455			Count: many		Andy Lamb								PRESENT				Mediaster aequalis					iNaturalist:293174								Mediaster aequalis							Animalia	Echinodermata	Asteroidea	Valvatida	Goniasteridae	Mediaster	aequalis		species		Stimpson, 1857
	imerss.org:PMLS:3456					Andy Lamb		1						PRESENT				Henricia leviuscula species complex					iNaturalist:47664								Henricia leviuscula							Animalia	Echinodermata	Asteroidea	Spinulosida	Echinasteridae	Henricia	leviuscula		species
	imerss.org:PMLS:3457			Count: many		Andy Lamb								PRESENT				Pycnopodia helianthoides					iNaturalist:47673								Pycnopodia helianthoides							Animalia	Echinodermata	Asteroidea	Forcipulatida	Asteriidae	Pycnopodia	helianthoides		species		(Brandt, 1835)
	imerss.org:PMLS:3458					Andy Lamb		2						PRESENT				Crossaster papposus					iNaturalist:192687								Crossaster papposus							Animalia	Echinodermata	Asteroidea	Valvatida	Solasteridae	Crossaster	papposus		species		(Linnaeus, 1767)
	imerss.org:PMLS:3459					Andy Lamb		1						PRESENT				Solaster dawsoni					iNaturalist:117692								Solaster dawsoni							Animalia	Echinodermata	Asteroidea	Valvatida	Solasteridae	Solaster	dawsoni		species		Verrill, 1880
	imerss.org:PMLS:3460					Andy Lamb		1						PRESENT				Solaster stimpsoni					iNaturalist:208013								Solaster stimpsoni							Animalia	Echinodermata	Asteroidea	Valvatida	Solasteridae	Solaster	stimpsoni		species		Verrill, 1880
	imerss.org:PMLS:3461					Andy Lamb		1						PRESENT				Solaster endeca					iNaturalist:371725								Solaster endeca							Animalia	Echinodermata	Asteroidea	Valvatida	Solasteridae	Solaster	endeca		species		(Linnaeus, 1771)
	imerss.org:PMLS:3462			Count: abundant		Andy Lamb								PRESENT				Ophiura luetkenii					iNaturalist:255865								Ophiura luetkenii							Animalia	Echinodermata	Ophiuroidea	Ophiurida	Ophiuridae	Ophiura	luetkenii		species		(Lyman, 1860)
	imerss.org:PMLS:3463			Count: abundant		Andy Lamb								PRESENT				Florometra serratissima					iNaturalist:195902								Florometra serratissima							Animalia	Echinodermata	Crinoidea	Comatulida	Antedonidae	Florometra	serratissima		species		(AH Clark, 1907)
	imerss.org:PMLS:3464			Count: many		Andy Lamb								PRESENT				Mesocentrotus franciscanus					iNaturalist:992313								Mesocentrotus franciscanus							Animalia	Echinodermata	Echinoidea	Camarodonta	Strongylocentrotidae	Mesocentrotus	franciscanus		species		(A. Agassiz, 1863)
	imerss.org:PMLS:3465			Count: very many		Andy Lamb								PRESENT				Apostichopus californicus					iNaturalist:202640								Apostichopus californicus							Animalia	Echinodermata	Holothuroidea	Synallactida	Stichopodidae	Apostichopus	californicus		species		(Stimpson, 1857)
	imerss.org:PMLS:3466			Count: some		Andy Lamb								PRESENT				Cucumaria miniata					iNaturalist:117695								Cucumaria miniata							Animalia	Echinodermata	Holothuroidea	Dendrochirotida	Cucumariidae	Cucumaria	miniata		species		(Brandt, 1835)
	imerss.org:PMLS:3467			Count: few		Andy Lamb								PRESENT				Cucumaria pallida					iNaturalist:356416								Cucumaria pallida							Animalia	Echinodermata	Holothuroidea	Dendrochirotida	Cucumariidae	Cucumaria	pallida		species		Kirkendale & Lambert, 1995
	imerss.org:PMLS:3468			Count: some		Andy Lamb								PRESENT				Eupentacta quinquesemita					iNaturalist:51695								Eupentacta quinquesemita							Animalia	Echinodermata	Holothuroidea	Dendrochirotida	Sclerodactylidae	Eupentacta	quinquesemita		species		(Selenka, 1867)
	imerss.org:PMLS:3469			Count: few		Andy Lamb								PRESENT				Psolus chitonoides					iNaturalist:473064								Psolus chitonoides							Animalia	Echinodermata	Holothuroidea	Dendrochirotida	Psolidae	Psolus	chitonoides		species		Clark, 1901
	imerss.org:PMLS:3593			Count: few		Andy Lamb								PRESENT				Pisaster brevispinus					iNaturalist:49539								Pisaster brevispinus							Animalia	Echinodermata	Asteroidea	Forcipulatida	Asteriidae	Pisaster	brevispinus		species		(Stimpson, 1857)
	imerss.org:PMLS:3594			Count: few		Andy Lamb								PRESENT				Evasterias troschelii					iNaturalist:84265								Evasterias troschelii							Animalia	Echinodermata	Asteroidea	Forcipulatida	Asteriidae	Evasterias	troschelii		species		(Stimpson, 1862)
	imerss.org:PMLS:3595			Count: many		Andy Lamb								PRESENT				Orthasterias koehleri					iNaturalist:47669								Orthasterias koehleri							Animalia	Echinodermata	Asteroidea	Forcipulatida	Asteriidae	Orthasterias	koehleri		species		(deLoriol, 1897)
	imerss.org:PMLS:3596			Count: some		Andy Lamb								PRESENT				Dermasterias imbricata					iNaturalist:63382								Dermasterias imbricata							Animalia	Echinodermata	Asteroidea	Valvatida	Asteropseidae	Dermasterias	imbricata		species		(Grube, 1857)
	imerss.org:PMLS:3597			Count: few		Andy Lamb								PRESENT				Mediaster aequalis					iNaturalist:293174								Mediaster aequalis							Animalia	Echinodermata	Asteroidea	Valvatida	Goniasteridae	Mediaster	aequalis		species		Stimpson, 1857
	imerss.org:PMLS:3598					Andy Lamb		2						PRESENT				Pteraster tesselatus					iNaturalist:194701								Pteraster tesselatus							Animalia	Echinodermata	Asteroidea	Velatida	Pterasteridae	Pteraster	tesselatus		species		Ives, 1888
	imerss.org:PMLS:3599			Count: few		Andy Lamb								PRESENT				Henricia leviuscula species complex					iNaturalist:47664								Henricia leviuscula							Animalia	Echinodermata	Asteroidea	Spinulosida	Echinasteridae	Henricia	leviuscula		species
	imerss.org:PMLS:3600			Count: many		Andy Lamb								PRESENT				Luidia foliolata					iNaturalist:195859								Luidia foliolata							Animalia	Echinodermata	Asteroidea	Paxillosida	Luidiidae	Luidia	foliolata		species		Grube, 1866
	imerss.org:PMLS:3601			Count: very many		Andy Lamb								PRESENT				Pycnopodia helianthoides					iNaturalist:47673								Pycnopodia helianthoides							Animalia	Echinodermata	Asteroidea	Forcipulatida	Asteriidae	Pycnopodia	helianthoides		species		(Brandt, 1835)
	imerss.org:PMLS:3602			Count: some		Andy Lamb								PRESENT				Crossaster papposus					iNaturalist:192687								Crossaster papposus							Animalia	Echinodermata	Asteroidea	Valvatida	Solasteridae	Crossaster	papposus		species		(Linnaeus, 1767)
	imerss.org:PMLS:3603			Count: few		Andy Lamb								PRESENT				Solaster dawsoni					iNaturalist:117692								Solaster dawsoni							Animalia	Echinodermata	Asteroidea	Valvatida	Solasteridae	Solaster	dawsoni		species		Verrill, 1880
	imerss.org:PMLS:3604			Count: few		Andy Lamb								PRESENT				Solaster stimpsoni					iNaturalist:208013								Solaster stimpsoni							Animalia	Echinodermata	Asteroidea	Valvatida	Solasteridae	Solaster	stimpsoni		species		Verrill, 1880
	imerss.org:PMLS:3605			Count: very abundant		Andy Lamb								PRESENT				Ophiopholis kennerlyi					iNaturalist:129228								Ophiopholis kennerlyi							Animalia	Echinodermata	Ophiuroidea	Amphilepidida	Ophiopholidae	Ophiopholis	kennerlyi		species		Lyman, 1860
	imerss.org:PMLS:3606			Count: abundant		Andy Lamb								PRESENT				Ophiura luetkenii					iNaturalist:255865								Ophiura luetkenii							Animalia	Echinodermata	Ophiuroidea	Ophiurida	Ophiuridae	Ophiura	luetkenii		species		(Lyman, 1860)
	imerss.org:PMLS:3607			Count: abundant		Andy Lamb								PRESENT				Mesocentrotus franciscanus					iNaturalist:992313								Mesocentrotus franciscanus							Animalia	Echinodermata	Echinoidea	Camarodonta	Strongylocentrotidae	Mesocentrotus	franciscanus		species		(A. Agassiz, 1863)
	imerss.org:PMLS:3608			Count: many		Andy Lamb								PRESENT				Strongylocentrotus droebachiensis					iNaturalist:120070								Strongylocentrotus droebachiensis							Animalia	Echinodermata	Echinoidea	Camarodonta	Strongylocentrotidae	Strongylocentrotus	droebachiensis		species		(O.F. Müller, 1776)
	imerss.org:PMLS:3609			Count: very many		Andy Lamb								PRESENT				Apostichopus californicus					iNaturalist:202640								Apostichopus californicus							Animalia	Echinodermata	Holothuroidea	Synallactida	Stichopodidae	Apostichopus	californicus		species		(Stimpson, 1857)
	imerss.org:PMLS:3610			Count: few		Andy Lamb								PRESENT				Eupentacta quinquesemita					iNaturalist:51695								Eupentacta quinquesemita							Animalia	Echinodermata	Holothuroidea	Dendrochirotida	Sclerodactylidae	Eupentacta	quinquesemita		species		(Selenka, 1867)
	imerss.org:PMLS:3611					Andy Lamb								PRESENT				Pentamera sp.					iNaturalist:171674								Pentamera							Animalia	Echinodermata	Holothuroidea	Dendrochirotida	Phyllophoridae	Pentamera			genus
	imerss.org:PMLS:3612			Count: few		Andy Lamb								PRESENT				Psolus chitonoides					iNaturalist:473064								Psolus chitonoides							Animalia	Echinodermata	Holothuroidea	Dendrochirotida	Psolidae	Psolus	chitonoides		species		Clark, 1901
	imerss.org:PMLS:3704			Count: few		Andy Lamb								PRESENT				Evasterias troschelii					iNaturalist:84265								Evasterias troschelii							Animalia	Echinodermata	Asteroidea	Forcipulatida	Asteriidae	Evasterias	troschelii		species		(Stimpson, 1862)
	imerss.org:PMLS:3705			Count: some		Andy Lamb								PRESENT				Orthasterias koehleri					iNaturalist:47669								Orthasterias koehleri							Animalia	Echinodermata	Asteroidea	Forcipulatida	Asteriidae	Orthasterias	koehleri		species		(deLoriol, 1897)
	imerss.org:PMLS:3706					Andy Lamb		1						PRESENT				Stylasterias forreri					iNaturalist:255883								Stylasterias forreri							Animalia	Echinodermata	Asteroidea	Forcipulatida	Asteriidae	Stylasterias	forreri		species		(deLoriol, 1887)
	imerss.org:PMLS:3707			Count: very many		Andy Lamb								PRESENT				Dermasterias imbricata					iNaturalist:63382								Dermasterias imbricata							Animalia	Echinodermata	Asteroidea	Valvatida	Asteropseidae	Dermasterias	imbricata		species		(Grube, 1857)
	imerss.org:PMLS:3708			Count: many		Andy Lamb								PRESENT				Mediaster aequalis					iNaturalist:293174								Mediaster aequalis							Animalia	Echinodermata	Asteroidea	Valvatida	Goniasteridae	Mediaster	aequalis		species		Stimpson, 1857
	imerss.org:PMLS:3709			Count: some		Andy Lamb								PRESENT				Henricia leviuscula species complex					iNaturalist:47664								Henricia leviuscula							Animalia	Echinodermata	Asteroidea	Spinulosida	Echinasteridae	Henricia	leviuscula		species
	imerss.org:PMLS:3710			Count: many		Andy Lamb								PRESENT				Pycnopodia helianthoides					iNaturalist:47673								Pycnopodia helianthoides							Animalia	Echinodermata	Asteroidea	Forcipulatida	Asteriidae	Pycnopodia	helianthoides		species		(Brandt, 1835)
	imerss.org:PMLS:3711					Andy Lamb		2						PRESENT				Solaster dawsoni					iNaturalist:117692								Solaster dawsoni							Animalia	Echinodermata	Asteroidea	Valvatida	Solasteridae	Solaster	dawsoni		species		Verrill, 1880
	imerss.org:PMLS:3712			Count: very many		Andy Lamb								PRESENT				Florometra serratissima					iNaturalist:195902								Florometra serratissima							Animalia	Echinodermata	Crinoidea	Comatulida	Antedonidae	Florometra	serratissima		species		(AH Clark, 1907)
	imerss.org:PMLS:3713			Count: abundant		Andy Lamb								PRESENT				Mesocentrotus franciscanus					iNaturalist:992313								Mesocentrotus franciscanus							Animalia	Echinodermata	Echinoidea	Camarodonta	Strongylocentrotidae	Mesocentrotus	franciscanus		species		(A. Agassiz, 1863)
	imerss.org:PMLS:3714					Andy Lamb		2						PRESENT				Strongylocentrotus droebachiensis					iNaturalist:120070								Strongylocentrotus droebachiensis							Animalia	Echinodermata	Echinoidea	Camarodonta	Strongylocentrotidae	Strongylocentrotus	droebachiensis		species		(O.F. Müller, 1776)
	imerss.org:PMLS:3715			Count: very many		Andy Lamb								PRESENT				Apostichopus californicus					iNaturalist:202640								Apostichopus californicus							Animalia	Echinodermata	Holothuroidea	Synallactida	Stichopodidae	Apostichopus	californicus		species		(Stimpson, 1857)
	imerss.org:PMLS:3716			Count: few		Andy Lamb								PRESENT				Eupentacta quinquesemita					iNaturalist:51695								Eupentacta quinquesemita							Animalia	Echinodermata	Holothuroidea	Dendrochirotida	Sclerodactylidae	Eupentacta	quinquesemita		species		(Selenka, 1867)
	imerss.org:PMLS:3717			Count: few		Andy Lamb								PRESENT				Psolus chitonoides					iNaturalist:473064								Psolus chitonoides							Animalia	Echinodermata	Holothuroidea	Dendrochirotida	Psolidae	Psolus	chitonoides		species		Clark, 1901
	imerss.org:PMLS:3814			Count: few		Andy Lamb								PRESENT				Pisaster brevispinus					iNaturalist:49539								Pisaster brevispinus							Animalia	Echinodermata	Asteroidea	Forcipulatida	Asteriidae	Pisaster	brevispinus		species		(Stimpson, 1857)
	imerss.org:PMLS:3815			Count: few		Andy Lamb								PRESENT				Evasterias troschelii					iNaturalist:84265								Evasterias troschelii							Animalia	Echinodermata	Asteroidea	Forcipulatida	Asteriidae	Evasterias	troschelii		species		(Stimpson, 1862)
	imerss.org:PMLS:3816			Count: some		Andy Lamb								PRESENT				Orthasterias koehleri					iNaturalist:47669								Orthasterias koehleri							Animalia	Echinodermata	Asteroidea	Forcipulatida	Asteriidae	Orthasterias	koehleri		species		(deLoriol, 1897)
	imerss.org:PMLS:3817			Count: many		Andy Lamb								PRESENT				Dermasterias imbricata					iNaturalist:63382								Dermasterias imbricata							Animalia	Echinodermata	Asteroidea	Valvatida	Asteropseidae	Dermasterias	imbricata		species		(Grube, 1857)
	imerss.org:PMLS:3818			Count: many		Andy Lamb								PRESENT				Mediaster aequalis					iNaturalist:293174								Mediaster aequalis							Animalia	Echinodermata	Asteroidea	Valvatida	Goniasteridae	Mediaster	aequalis		species		Stimpson, 1857
	imerss.org:PMLS:3819			Count: few		Andy Lamb								PRESENT				Pteraster tesselatus					iNaturalist:194701								Pteraster tesselatus							Animalia	Echinodermata	Asteroidea	Velatida	Pterasteridae	Pteraster	tesselatus		species		Ives, 1888
	imerss.org:PMLS:3820			Count: some		Andy Lamb								PRESENT				Henricia leviuscula species complex					iNaturalist:47664								Henricia leviuscula							Animalia	Echinodermata	Asteroidea	Spinulosida	Echinasteridae	Henricia	leviuscula		species
	imerss.org:PMLS:3821			Count: many		Andy Lamb								PRESENT				Pycnopodia helianthoides					iNaturalist:47673								Pycnopodia helianthoides							Animalia	Echinodermata	Asteroidea	Forcipulatida	Asteriidae	Pycnopodia	helianthoides		species		(Brandt, 1835)
	imerss.org:PMLS:3822			Count: some		Andy Lamb								PRESENT				Crossaster papposus					iNaturalist:192687								Crossaster papposus							Animalia	Echinodermata	Asteroidea	Valvatida	Solasteridae	Crossaster	papposus		species		(Linnaeus, 1767)
	imerss.org:PMLS:3823			Count: few		Andy Lamb								PRESENT				Solaster dawsoni					iNaturalist:117692								Solaster dawsoni							Animalia	Echinodermata	Asteroidea	Valvatida	Solasteridae	Solaster	dawsoni		species		Verrill, 1880
	imerss.org:PMLS:3824			Count: few		Andy Lamb								PRESENT				Solaster stimpsoni					iNaturalist:208013								Solaster stimpsoni							Animalia	Echinodermata	Asteroidea	Valvatida	Solasteridae	Solaster	stimpsoni		species		Verrill, 1880
	imerss.org:PMLS:3825					Andy Lamb		1						PRESENT				Solaster endeca					iNaturalist:371725								Solaster endeca							Animalia	Echinodermata	Asteroidea	Valvatida	Solasteridae	Solaster	endeca		species		(Linnaeus, 1771)
	imerss.org:PMLS:3826			Count: some		Andy Lamb								PRESENT				Ophiopholis kennerlyi					iNaturalist:129228								Ophiopholis kennerlyi							Animalia	Echinodermata	Ophiuroidea	Amphilepidida	Ophiopholidae	Ophiopholis	kennerlyi		species		Lyman, 1860
	imerss.org:PMLS:3827			Count: very many		Andy Lamb								PRESENT				Ophiura luetkenii					iNaturalist:255865								Ophiura luetkenii							Animalia	Echinodermata	Ophiuroidea	Ophiurida	Ophiuridae	Ophiura	luetkenii		species		(Lyman, 1860)
	imerss.org:PMLS:3828			Count: abundant		Andy Lamb								PRESENT				Mesocentrotus franciscanus					iNaturalist:992313								Mesocentrotus franciscanus							Animalia	Echinodermata	Echinoidea	Camarodonta	Strongylocentrotidae	Mesocentrotus	franciscanus		species		(A. Agassiz, 1863)
	imerss.org:PMLS:3829			Count: very many		Andy Lamb								PRESENT				Strongylocentrotus droebachiensis					iNaturalist:120070								Strongylocentrotus droebachiensis							Animalia	Echinodermata	Echinoidea	Camarodonta	Strongylocentrotidae	Strongylocentrotus	droebachiensis		species		(O.F. Müller, 1776)
	imerss.org:PMLS:3830			Count: some		Andy Lamb								PRESENT				Apostichopus californicus					iNaturalist:202640								Apostichopus californicus							Animalia	Echinodermata	Holothuroidea	Synallactida	Stichopodidae	Apostichopus	californicus		species		(Stimpson, 1857)
	imerss.org:PMLS:3831			Count: few		Andy Lamb								PRESENT				Eupentacta quinquesemita					iNaturalist:51695								Eupentacta quinquesemita							Animalia	Echinodermata	Holothuroidea	Dendrochirotida	Sclerodactylidae	Eupentacta	quinquesemita		species		(Selenka, 1867)
	imerss.org:PMLS:3942			Count: very many		Andy Lamb								PRESENT				Pisaster ochraceus					iNaturalist:49699								Pisaster ochraceus							Animalia	Echinodermata	Asteroidea	Forcipulatida	Asteriidae	Pisaster	ochraceus		species		(Brandt, 1835)
	imerss.org:PMLS:3943			Count: some		Andy Lamb								PRESENT				Evasterias troschelii					iNaturalist:84265								Evasterias troschelii							Animalia	Echinodermata	Asteroidea	Forcipulatida	Asteriidae	Evasterias	troschelii		species		(Stimpson, 1862)
	imerss.org:PMLS:3944			Count: some		Andy Lamb								PRESENT				Orthasterias koehleri					iNaturalist:47669								Orthasterias koehleri							Animalia	Echinodermata	Asteroidea	Forcipulatida	Asteriidae	Orthasterias	koehleri		species		(deLoriol, 1897)
	imerss.org:PMLS:3945			Count: very many		Andy Lamb								PRESENT				Dermasterias imbricata					iNaturalist:63382								Dermasterias imbricata							Animalia	Echinodermata	Asteroidea	Valvatida	Asteropseidae	Dermasterias	imbricata		species		(Grube, 1857)
	imerss.org:PMLS:3946			Count: some		Andy Lamb								PRESENT				Henricia leviuscula species complex					iNaturalist:47664								Henricia leviuscula							Animalia	Echinodermata	Asteroidea	Spinulosida	Echinasteridae	Henricia	leviuscula		species
	imerss.org:PMLS:3947			Count: some		Andy Lamb								PRESENT				Pycnopodia helianthoides					iNaturalist:47673								Pycnopodia helianthoides							Animalia	Echinodermata	Asteroidea	Forcipulatida	Asteriidae	Pycnopodia	helianthoides		species		(Brandt, 1835)
	imerss.org:PMLS:3948					Andy Lamb		1						PRESENT				Solaster dawsoni					iNaturalist:117692								Solaster dawsoni							Animalia	Echinodermata	Asteroidea	Valvatida	Solasteridae	Solaster	dawsoni		species		Verrill, 1880
	imerss.org:PMLS:3949			Count: some		Andy Lamb								PRESENT				Ophiopholis kennerlyi					iNaturalist:129228								Ophiopholis kennerlyi							Animalia	Echinodermata	Ophiuroidea	Amphilepidida	Ophiopholidae	Ophiopholis	kennerlyi		species		Lyman, 1860
	imerss.org:PMLS:3950			Count: many		Andy Lamb								PRESENT				Mesocentrotus franciscanus					iNaturalist:992313								Mesocentrotus franciscanus							Animalia	Echinodermata	Echinoidea	Camarodonta	Strongylocentrotidae	Mesocentrotus	franciscanus		species		(A. Agassiz, 1863)
	imerss.org:PMLS:3951			Count: abundant		Andy Lamb								PRESENT				Strongylocentrotus droebachiensis					iNaturalist:120070								Strongylocentrotus droebachiensis							Animalia	Echinodermata	Echinoidea	Camarodonta	Strongylocentrotidae	Strongylocentrotus	droebachiensis		species		(O.F. Müller, 1776)
	imerss.org:PMLS:3952			Count: some		Andy Lamb								PRESENT				Cucumaria miniata					iNaturalist:117695								Cucumaria miniata							Animalia	Echinodermata	Holothuroidea	Dendrochirotida	Cucumariidae	Cucumaria	miniata		species		(Brandt, 1835)
	imerss.org:PMLS:3953			Count: few		Andy Lamb								PRESENT				Eupentacta quinquesemita					iNaturalist:51695								Eupentacta quinquesemita							Animalia	Echinodermata	Holothuroidea	Dendrochirotida	Sclerodactylidae	Eupentacta	quinquesemita		species		(Selenka, 1867)
	imerss.org:PMLS:3954			Count: some		Andy Lamb								PRESENT				Psolus chitonoides					iNaturalist:473064								Psolus chitonoides							Animalia	Echinodermata	Holothuroidea	Dendrochirotida	Psolidae	Psolus	chitonoides		species		Clark, 1901
	imerss.org:PMLS:4036			Count: few		Andy Lamb								PRESENT				Pisaster brevispinus					iNaturalist:49539								Pisaster brevispinus							Animalia	Echinodermata	Asteroidea	Forcipulatida	Asteriidae	Pisaster	brevispinus		species		(Stimpson, 1857)
	imerss.org:PMLS:4037			Count: some		Andy Lamb								PRESENT				Orthasterias koehleri					iNaturalist:47669								Orthasterias koehleri							Animalia	Echinodermata	Asteroidea	Forcipulatida	Asteriidae	Orthasterias	koehleri		species		(deLoriol, 1897)
	imerss.org:PMLS:4038			Count: some		Andy Lamb								PRESENT				Dermasterias imbricata					iNaturalist:63382								Dermasterias imbricata							Animalia	Echinodermata	Asteroidea	Valvatida	Asteropseidae	Dermasterias	imbricata		species		(Grube, 1857)
	imerss.org:PMLS:4039			Count: few		Andy Lamb								PRESENT				Mediaster aequalis					iNaturalist:293174								Mediaster aequalis							Animalia	Echinodermata	Asteroidea	Valvatida	Goniasteridae	Mediaster	aequalis		species		Stimpson, 1857
	imerss.org:PMLS:4040					Andy Lamb		2						PRESENT				Pteraster tesselatus					iNaturalist:194701								Pteraster tesselatus							Animalia	Echinodermata	Asteroidea	Velatida	Pterasteridae	Pteraster	tesselatus		species		Ives, 1888
	imerss.org:PMLS:4041			Count: some		Andy Lamb								PRESENT				Pycnopodia helianthoides					iNaturalist:47673								Pycnopodia helianthoides							Animalia	Echinodermata	Asteroidea	Forcipulatida	Asteriidae	Pycnopodia	helianthoides		species		(Brandt, 1835)
	imerss.org:PMLS:4042			Count: few		Andy Lamb								PRESENT				Crossaster papposus					iNaturalist:192687								Crossaster papposus							Animalia	Echinodermata	Asteroidea	Valvatida	Solasteridae	Crossaster	papposus		species		(Linnaeus, 1767)
	imerss.org:PMLS:4043					Andy Lamb		2						PRESENT				Solaster dawsoni					iNaturalist:117692								Solaster dawsoni							Animalia	Echinodermata	Asteroidea	Valvatida	Solasteridae	Solaster	dawsoni		species		Verrill, 1880
	imerss.org:PMLS:4044					Andy Lamb		3						PRESENT				Solaster stimpsoni					iNaturalist:208013								Solaster stimpsoni							Animalia	Echinodermata	Asteroidea	Valvatida	Solasteridae	Solaster	stimpsoni		species		Verrill, 1880
	imerss.org:PMLS:4045			Count: few		Andy Lamb								PRESENT				Ophiopholis kennerlyi					iNaturalist:129228								Ophiopholis kennerlyi							Animalia	Echinodermata	Ophiuroidea	Amphilepidida	Ophiopholidae	Ophiopholis	kennerlyi		species		Lyman, 1860
	imerss.org:PMLS:4046			Count: very many		Andy Lamb								PRESENT				Ophiura luetkenii					iNaturalist:255865								Ophiura luetkenii							Animalia	Echinodermata	Ophiuroidea	Ophiurida	Ophiuridae	Ophiura	luetkenii		species		(Lyman, 1860)
	imerss.org:PMLS:4047			Count: few		Andy Lamb								PRESENT				Florometra serratissima					iNaturalist:195902								Florometra serratissima							Animalia	Echinodermata	Crinoidea	Comatulida	Antedonidae	Florometra	serratissima		species		(AH Clark, 1907)
	imerss.org:PMLS:4048			Count: very many		Andy Lamb								PRESENT				Mesocentrotus franciscanus					iNaturalist:992313								Mesocentrotus franciscanus							Animalia	Echinodermata	Echinoidea	Camarodonta	Strongylocentrotidae	Mesocentrotus	franciscanus		species		(A. Agassiz, 1863)
	imerss.org:PMLS:4049			Count: few		Andy Lamb								PRESENT				Strongylocentrotus droebachiensis					iNaturalist:120070								Strongylocentrotus droebachiensis							Animalia	Echinodermata	Echinoidea	Camarodonta	Strongylocentrotidae	Strongylocentrotus	droebachiensis		species		(O.F. Müller, 1776)
	imerss.org:PMLS:4050			Count: some		Andy Lamb								PRESENT				Apostichopus californicus					iNaturalist:202640								Apostichopus californicus							Animalia	Echinodermata	Holothuroidea	Synallactida	Stichopodidae	Apostichopus	californicus		species		(Stimpson, 1857)
	imerss.org:PMLS:4051			Count: some		Andy Lamb								PRESENT				Cucumaria miniata					iNaturalist:117695								Cucumaria miniata							Animalia	Echinodermata	Holothuroidea	Dendrochirotida	Cucumariidae	Cucumaria	miniata		species		(Brandt, 1835)
	imerss.org:PMLS:4052			Count: few		Andy Lamb								PRESENT				Cucumaria pallida					iNaturalist:356416								Cucumaria pallida							Animalia	Echinodermata	Holothuroidea	Dendrochirotida	Cucumariidae	Cucumaria	pallida		species		Kirkendale & Lambert, 1995
	imerss.org:PMLS:4145			Count: some		Andy Lamb								PRESENT				Pisaster ochraceus					iNaturalist:49699								Pisaster ochraceus							Animalia	Echinodermata	Asteroidea	Forcipulatida	Asteriidae	Pisaster	ochraceus		species		(Brandt, 1835)
	imerss.org:PMLS:4146			Count: few		Andy Lamb								PRESENT				Evasterias troschelii					iNaturalist:84265								Evasterias troschelii							Animalia	Echinodermata	Asteroidea	Forcipulatida	Asteriidae	Evasterias	troschelii		species		(Stimpson, 1862)
	imerss.org:PMLS:4147			Count: some		Andy Lamb								PRESENT				Orthasterias koehleri					iNaturalist:47669								Orthasterias koehleri							Animalia	Echinodermata	Asteroidea	Forcipulatida	Asteriidae	Orthasterias	koehleri		species		(deLoriol, 1897)
	imerss.org:PMLS:4148			Count: some		Andy Lamb								PRESENT				Dermasterias imbricata					iNaturalist:63382								Dermasterias imbricata							Animalia	Echinodermata	Asteroidea	Valvatida	Asteropseidae	Dermasterias	imbricata		species		(Grube, 1857)
	imerss.org:PMLS:4149			Count: few		Andy Lamb								PRESENT				Mediaster aequalis					iNaturalist:293174								Mediaster aequalis							Animalia	Echinodermata	Asteroidea	Valvatida	Goniasteridae	Mediaster	aequalis		species		Stimpson, 1857
	imerss.org:PMLS:4150					Andy Lamb		2						PRESENT				Pteraster tesselatus					iNaturalist:194701								Pteraster tesselatus							Animalia	Echinodermata	Asteroidea	Velatida	Pterasteridae	Pteraster	tesselatus		species		Ives, 1888
	imerss.org:PMLS:4151			Count: few		Andy Lamb								PRESENT				Henricia leviuscula species complex					iNaturalist:47664								Henricia leviuscula							Animalia	Echinodermata	Asteroidea	Spinulosida	Echinasteridae	Henricia	leviuscula		species
	imerss.org:PMLS:4152			Count: few		Andy Lamb								PRESENT				Pycnopodia helianthoides					iNaturalist:47673								Pycnopodia helianthoides							Animalia	Echinodermata	Asteroidea	Forcipulatida	Asteriidae	Pycnopodia	helianthoides		species		(Brandt, 1835)
	imerss.org:PMLS:4153			Count: few		Andy Lamb								PRESENT				Crossaster papposus					iNaturalist:192687								Crossaster papposus							Animalia	Echinodermata	Asteroidea	Valvatida	Solasteridae	Crossaster	papposus		species		(Linnaeus, 1767)
	imerss.org:PMLS:4154					Andy Lamb		1						PRESENT				Solaster dawsoni					iNaturalist:117692								Solaster dawsoni							Animalia	Echinodermata	Asteroidea	Valvatida	Solasteridae	Solaster	dawsoni		species		Verrill, 1880
	imerss.org:PMLS:4155					Andy Lamb		2						PRESENT				Solaster stimpsoni					iNaturalist:208013								Solaster stimpsoni							Animalia	Echinodermata	Asteroidea	Valvatida	Solasteridae	Solaster	stimpsoni		species		Verrill, 1880
	imerss.org:PMLS:4156			Count: some		Andy Lamb								PRESENT				Ophiopholis kennerlyi					iNaturalist:129228								Ophiopholis kennerlyi							Animalia	Echinodermata	Ophiuroidea	Amphilepidida	Ophiopholidae	Ophiopholis	kennerlyi		species		Lyman, 1860
	imerss.org:PMLS:4157			Count: few		Andy Lamb								PRESENT				Florometra serratissima					iNaturalist:195902								Florometra serratissima							Animalia	Echinodermata	Crinoidea	Comatulida	Antedonidae	Florometra	serratissima		species		(AH Clark, 1907)
	imerss.org:PMLS:4158			Count: many		Andy Lamb								PRESENT				Mesocentrotus franciscanus					iNaturalist:992313								Mesocentrotus franciscanus							Animalia	Echinodermata	Echinoidea	Camarodonta	Strongylocentrotidae	Mesocentrotus	franciscanus		species		(A. Agassiz, 1863)
	imerss.org:PMLS:4159			Count: some		Andy Lamb								PRESENT				Strongylocentrotus droebachiensis					iNaturalist:120070								Strongylocentrotus droebachiensis							Animalia	Echinodermata	Echinoidea	Camarodonta	Strongylocentrotidae	Strongylocentrotus	droebachiensis		species		(O.F. Müller, 1776)
	imerss.org:PMLS:4160			Count: some		Andy Lamb								PRESENT				Apostichopus californicus					iNaturalist:202640								Apostichopus californicus							Animalia	Echinodermata	Holothuroidea	Synallactida	Stichopodidae	Apostichopus	californicus		species		(Stimpson, 1857)
	imerss.org:PMLS:4161			Count: some		Andy Lamb								PRESENT				Cucumaria miniata					iNaturalist:117695								Cucumaria miniata							Animalia	Echinodermata	Holothuroidea	Dendrochirotida	Cucumariidae	Cucumaria	miniata		species		(Brandt, 1835)
	imerss.org:PMLS:4162			Count: few		Andy Lamb								PRESENT				Cucumaria pallida					iNaturalist:356416								Cucumaria pallida							Animalia	Echinodermata	Holothuroidea	Dendrochirotida	Cucumariidae	Cucumaria	pallida		species		Kirkendale & Lambert, 1995
	imerss.org:PMLS:4163			Count: few		Andy Lamb								PRESENT				Eupentacta quinquesemita					iNaturalist:51695								Eupentacta quinquesemita							Animalia	Echinodermata	Holothuroidea	Dendrochirotida	Sclerodactylidae	Eupentacta	quinquesemita		species		(Selenka, 1867)
	imerss.org:PMLS:4164			Count: few		Andy Lamb								PRESENT				Psolus chitonoides					iNaturalist:473064								Psolus chitonoides							Animalia	Echinodermata	Holothuroidea	Dendrochirotida	Psolidae	Psolus	chitonoides		species		Clark, 1901
	imerss.org:PMLS:4266			Count: few		Andy Lamb								PRESENT				Pisaster ochraceus					iNaturalist:49699								Pisaster ochraceus							Animalia	Echinodermata	Asteroidea	Forcipulatida	Asteriidae	Pisaster	ochraceus		species		(Brandt, 1835)
	imerss.org:PMLS:4267			Count: few		Andy Lamb								PRESENT				Evasterias troschelii					iNaturalist:84265								Evasterias troschelii							Animalia	Echinodermata	Asteroidea	Forcipulatida	Asteriidae	Evasterias	troschelii		species		(Stimpson, 1862)
	imerss.org:PMLS:4268			Count: some		Andy Lamb								PRESENT				Orthasterias koehleri					iNaturalist:47669								Orthasterias koehleri							Animalia	Echinodermata	Asteroidea	Forcipulatida	Asteriidae	Orthasterias	koehleri		species		(deLoriol, 1897)
	imerss.org:PMLS:4269					Andy Lamb		1						PRESENT				Stylasterias forreri					iNaturalist:255883								Stylasterias forreri							Animalia	Echinodermata	Asteroidea	Forcipulatida	Asteriidae	Stylasterias	forreri		species		(deLoriol, 1887)
	imerss.org:PMLS:4270			Count: some		Andy Lamb								PRESENT				Dermasterias imbricata					iNaturalist:63382								Dermasterias imbricata							Animalia	Echinodermata	Asteroidea	Valvatida	Asteropseidae	Dermasterias	imbricata		species		(Grube, 1857)
	imerss.org:PMLS:4271			Count: some		Andy Lamb								PRESENT				Mediaster aequalis					iNaturalist:293174								Mediaster aequalis							Animalia	Echinodermata	Asteroidea	Valvatida	Goniasteridae	Mediaster	aequalis		species		Stimpson, 1857
	imerss.org:PMLS:4272			Count: few		Andy Lamb								PRESENT				Henricia leviuscula species complex					iNaturalist:47664								Henricia leviuscula							Animalia	Echinodermata	Asteroidea	Spinulosida	Echinasteridae	Henricia	leviuscula		species
	imerss.org:PMLS:4273			Count: some		Andy Lamb								PRESENT				Pycnopodia helianthoides					iNaturalist:47673								Pycnopodia helianthoides							Animalia	Echinodermata	Asteroidea	Forcipulatida	Asteriidae	Pycnopodia	helianthoides		species		(Brandt, 1835)
	imerss.org:PMLS:4274			Count: few		Andy Lamb								PRESENT				Solaster dawsoni					iNaturalist:117692								Solaster dawsoni							Animalia	Echinodermata	Asteroidea	Valvatida	Solasteridae	Solaster	dawsoni		species		Verrill, 1880
	imerss.org:PMLS:4275			Count: few		Andy Lamb								PRESENT				Solaster stimpsoni					iNaturalist:208013								Solaster stimpsoni							Animalia	Echinodermata	Asteroidea	Valvatida	Solasteridae	Solaster	stimpsoni		species		Verrill, 1880
	imerss.org:PMLS:4276					Andy Lamb		1						PRESENT				Gorgonocephalus eucnemis					iNaturalist:465153								Gorgonocephalus eucnemis							Animalia	Echinodermata	Ophiuroidea	Euryalida	Gorgonocephalidae	Gorgonocephalus	eucnemis		species		(Müller & Troschel, 1842)
	imerss.org:PMLS:4277			Count: many		Andy Lamb								PRESENT				Florometra serratissima					iNaturalist:195902								Florometra serratissima							Animalia	Echinodermata	Crinoidea	Comatulida	Antedonidae	Florometra	serratissima		species		(AH Clark, 1907)
	imerss.org:PMLS:4278			Count: many		Andy Lamb								PRESENT				Mesocentrotus franciscanus					iNaturalist:992313								Mesocentrotus franciscanus							Animalia	Echinodermata	Echinoidea	Camarodonta	Strongylocentrotidae	Mesocentrotus	franciscanus		species		(A. Agassiz, 1863)
	imerss.org:PMLS:4279			Count: some		Andy Lamb								PRESENT				Strongylocentrotus droebachiensis					iNaturalist:120070								Strongylocentrotus droebachiensis							Animalia	Echinodermata	Echinoidea	Camarodonta	Strongylocentrotidae	Strongylocentrotus	droebachiensis		species		(O.F. Müller, 1776)
	imerss.org:PMLS:4280			Count: many		Andy Lamb								PRESENT				Apostichopus californicus					iNaturalist:202640								Apostichopus californicus							Animalia	Echinodermata	Holothuroidea	Synallactida	Stichopodidae	Apostichopus	californicus		species		(Stimpson, 1857)
	imerss.org:PMLS:4281			Count: some		Andy Lamb								PRESENT				Eupentacta quinquesemita					iNaturalist:51695								Eupentacta quinquesemita							Animalia	Echinodermata	Holothuroidea	Dendrochirotida	Sclerodactylidae	Eupentacta	quinquesemita		species		(Selenka, 1867)
	imerss.org:PMLS:4282			Count: few		Andy Lamb								PRESENT				Cucumaria piperata					iNaturalist:424353								Cucumaria piperata							Animalia	Echinodermata	Holothuroidea	Dendrochirotida	Cucumariidae	Cucumaria	piperata		species		(Stimpson, 1864)
	imerss.org:PMLS:4373			Count: few		Andy Lamb								PRESENT				Pisaster ochraceus					iNaturalist:49699								Pisaster ochraceus							Animalia	Echinodermata	Asteroidea	Forcipulatida	Asteriidae	Pisaster	ochraceus		species		(Brandt, 1835)
	imerss.org:PMLS:4374			Count: few		Andy Lamb								PRESENT				Pisaster brevispinus					iNaturalist:49539								Pisaster brevispinus							Animalia	Echinodermata	Asteroidea	Forcipulatida	Asteriidae	Pisaster	brevispinus		species		(Stimpson, 1857)
	imerss.org:PMLS:4375			Count: some		Andy Lamb								PRESENT				Orthasterias koehleri					iNaturalist:47669								Orthasterias koehleri							Animalia	Echinodermata	Asteroidea	Forcipulatida	Asteriidae	Orthasterias	koehleri		species		(deLoriol, 1897)
	imerss.org:PMLS:4376					Andy Lamb		1						PRESENT				Stylasterias forreri					iNaturalist:255883								Stylasterias forreri							Animalia	Echinodermata	Asteroidea	Forcipulatida	Asteriidae	Stylasterias	forreri		species		(deLoriol, 1887)
	imerss.org:PMLS:4377			Count: some		Andy Lamb								PRESENT				Dermasterias imbricata					iNaturalist:63382								Dermasterias imbricata							Animalia	Echinodermata	Asteroidea	Valvatida	Asteropseidae	Dermasterias	imbricata		species		(Grube, 1857)
	imerss.org:PMLS:4378			Count: few		Andy Lamb								PRESENT				Mediaster aequalis					iNaturalist:293174								Mediaster aequalis							Animalia	Echinodermata	Asteroidea	Valvatida	Goniasteridae	Mediaster	aequalis		species		Stimpson, 1857
	imerss.org:PMLS:4379			Count: few		Andy Lamb								PRESENT				Pteraster tesselatus					iNaturalist:194701								Pteraster tesselatus							Animalia	Echinodermata	Asteroidea	Velatida	Pterasteridae	Pteraster	tesselatus		species		Ives, 1888
	imerss.org:PMLS:4380			Count: few		Andy Lamb								PRESENT				Henricia leviuscula species complex					iNaturalist:47664								Henricia leviuscula							Animalia	Echinodermata	Asteroidea	Spinulosida	Echinasteridae	Henricia	leviuscula		species
	imerss.org:PMLS:4381			Count: some		Andy Lamb								PRESENT				Pycnopodia helianthoides					iNaturalist:47673								Pycnopodia helianthoides							Animalia	Echinodermata	Asteroidea	Forcipulatida	Asteriidae	Pycnopodia	helianthoides		species		(Brandt, 1835)
	imerss.org:PMLS:4382			Count: few		Andy Lamb								PRESENT				Solaster dawsoni					iNaturalist:117692								Solaster dawsoni							Animalia	Echinodermata	Asteroidea	Valvatida	Solasteridae	Solaster	dawsoni		species		Verrill, 1880
	imerss.org:PMLS:4383			Count: few		Andy Lamb								PRESENT				Solaster stimpsoni					iNaturalist:208013								Solaster stimpsoni							Animalia	Echinodermata	Asteroidea	Valvatida	Solasteridae	Solaster	stimpsoni		species		Verrill, 1880
	imerss.org:PMLS:4384			Count: some		Andy Lamb								PRESENT				Ophiopholis kennerlyi					iNaturalist:129228								Ophiopholis kennerlyi							Animalia	Echinodermata	Ophiuroidea	Amphilepidida	Ophiopholidae	Ophiopholis	kennerlyi		species		Lyman, 1860
	imerss.org:PMLS:4385			Count: some		Andy Lamb								PRESENT				Ophiura luetkenii					iNaturalist:255865								Ophiura luetkenii							Animalia	Echinodermata	Ophiuroidea	Ophiurida	Ophiuridae	Ophiura	luetkenii		species		(Lyman, 1860)
	imerss.org:PMLS:4386			Count: some		Andy Lamb								PRESENT				Florometra serratissima					iNaturalist:195902								Florometra serratissima							Animalia	Echinodermata	Crinoidea	Comatulida	Antedonidae	Florometra	serratissima		species		(AH Clark, 1907)
	imerss.org:PMLS:4387			Count: very many		Andy Lamb								PRESENT				Mesocentrotus franciscanus					iNaturalist:992313								Mesocentrotus franciscanus							Animalia	Echinodermata	Echinoidea	Camarodonta	Strongylocentrotidae	Mesocentrotus	franciscanus		species		(A. Agassiz, 1863)
	imerss.org:PMLS:4388			Count: some		Andy Lamb								PRESENT				Strongylocentrotus droebachiensis					iNaturalist:120070								Strongylocentrotus droebachiensis							Animalia	Echinodermata	Echinoidea	Camarodonta	Strongylocentrotidae	Strongylocentrotus	droebachiensis		species		(O.F. Müller, 1776)
	imerss.org:PMLS:4389			Count: some		Andy Lamb								PRESENT				Apostichopus californicus					iNaturalist:202640								Apostichopus californicus							Animalia	Echinodermata	Holothuroidea	Synallactida	Stichopodidae	Apostichopus	californicus		species		(Stimpson, 1857)
	imerss.org:PMLS:4390			Count: few		Andy Lamb								PRESENT				Cucumaria pallida					iNaturalist:356416								Cucumaria pallida							Animalia	Echinodermata	Holothuroidea	Dendrochirotida	Cucumariidae	Cucumaria	pallida		species		Kirkendale & Lambert, 1995
	imerss.org:PMLS:4391			Count: some		Andy Lamb								PRESENT				Eupentacta quinquesemita					iNaturalist:51695								Eupentacta quinquesemita							Animalia	Echinodermata	Holothuroidea	Dendrochirotida	Sclerodactylidae	Eupentacta	quinquesemita		species		(Selenka, 1867)
	imerss.org:PMLS:4460			Count: few		Charlie Gibbs								PRESENT				Evasterias troschelii					iNaturalist:84265								Evasterias troschelii							Animalia	Echinodermata	Asteroidea	Forcipulatida	Asteriidae	Evasterias	troschelii		species		(Stimpson, 1862)
	imerss.org:PMLS:4461			Count: few		Charlie Gibbs								PRESENT				Dermasterias imbricata					iNaturalist:63382								Dermasterias imbricata							Animalia	Echinodermata	Asteroidea	Valvatida	Asteropseidae	Dermasterias	imbricata		species		(Grube, 1857)
	imerss.org:PMLS:4462			Count: few		Charlie Gibbs								PRESENT				Mediaster aequalis					iNaturalist:293174								Mediaster aequalis							Animalia	Echinodermata	Asteroidea	Valvatida	Goniasteridae	Mediaster	aequalis		species		Stimpson, 1857
	imerss.org:PMLS:4463					Charlie Gibbs		1						PRESENT				Pteraster tesselatus					iNaturalist:194701								Pteraster tesselatus							Animalia	Echinodermata	Asteroidea	Velatida	Pterasteridae	Pteraster	tesselatus		species		Ives, 1888
	imerss.org:PMLS:4464			Count: few		Charlie Gibbs								PRESENT				Henricia leviuscula species complex					iNaturalist:47664								Henricia leviuscula							Animalia	Echinodermata	Asteroidea	Spinulosida	Echinasteridae	Henricia	leviuscula		species
	imerss.org:PMLS:4465			Count: few		Charlie Gibbs								PRESENT				Pycnopodia helianthoides					iNaturalist:47673								Pycnopodia helianthoides							Animalia	Echinodermata	Asteroidea	Forcipulatida	Asteriidae	Pycnopodia	helianthoides		species		(Brandt, 1835)
	imerss.org:PMLS:4466			Count: few		Charlie Gibbs								PRESENT				Crossaster papposus					iNaturalist:192687								Crossaster papposus							Animalia	Echinodermata	Asteroidea	Valvatida	Solasteridae	Crossaster	papposus		species		(Linnaeus, 1767)
	imerss.org:PMLS:4467					Charlie Gibbs		1						PRESENT				Solaster stimpsoni					iNaturalist:208013								Solaster stimpsoni							Animalia	Echinodermata	Asteroidea	Valvatida	Solasteridae	Solaster	stimpsoni		species		Verrill, 1880
	imerss.org:PMLS:4468			Count: few		Charlie Gibbs								PRESENT				Ophiopholis kennerlyi					iNaturalist:129228								Ophiopholis kennerlyi							Animalia	Echinodermata	Ophiuroidea	Amphilepidida	Ophiopholidae	Ophiopholis	kennerlyi		species		Lyman, 1860
	imerss.org:PMLS:4469			Count: few		Charlie Gibbs								PRESENT				Ophiura sarsii					iNaturalist:202051								Ophiura sarsii							Animalia	Echinodermata	Ophiuroidea	Ophiurida	Ophiuridae	Ophiura	sarsii		species		Lütken, 1855
	imerss.org:PMLS:4470					Charlie Gibbs		1						PRESENT				Gorgonocephalus eucnemis					iNaturalist:465153								Gorgonocephalus eucnemis							Animalia	Echinodermata	Ophiuroidea	Euryalida	Gorgonocephalidae	Gorgonocephalus	eucnemis		species		(Müller & Troschel, 1842)
	imerss.org:PMLS:4471			Count: some		Charlie Gibbs								PRESENT				Florometra serratissima					iNaturalist:195902								Florometra serratissima							Animalia	Echinodermata	Crinoidea	Comatulida	Antedonidae	Florometra	serratissima		species		(AH Clark, 1907)
	imerss.org:PMLS:4472			Count: many		Charlie Gibbs								PRESENT				Mesocentrotus franciscanus					iNaturalist:992313								Mesocentrotus franciscanus							Animalia	Echinodermata	Echinoidea	Camarodonta	Strongylocentrotidae	Mesocentrotus	franciscanus		species		(A. Agassiz, 1863)
	imerss.org:PMLS:4473			Count: few		Charlie Gibbs								PRESENT				Strongylocentrotus droebachiensis					iNaturalist:120070								Strongylocentrotus droebachiensis							Animalia	Echinodermata	Echinoidea	Camarodonta	Strongylocentrotidae	Strongylocentrotus	droebachiensis		species		(O.F. Müller, 1776)
	imerss.org:PMLS:4474			Count: some		Charlie Gibbs								PRESENT				Apostichopus californicus					iNaturalist:202640								Apostichopus californicus							Animalia	Echinodermata	Holothuroidea	Synallactida	Stichopodidae	Apostichopus	californicus		species		(Stimpson, 1857)
	imerss.org:PMLS:4475					Charlie Gibbs		1						PRESENT				Cucumaria piperata					iNaturalist:424353								Cucumaria piperata							Animalia	Echinodermata	Holothuroidea	Dendrochirotida	Cucumariidae	Cucumaria	piperata		species		(Stimpson, 1864)
	imerss.org:PMLS:4476					Charlie Gibbs		1						PRESENT				Psolus chitonoides					iNaturalist:473064								Psolus chitonoides							Animalia	Echinodermata	Holothuroidea	Dendrochirotida	Psolidae	Psolus	chitonoides		species		Clark, 1901
	imerss.org:PMLS:4532			Count: few		Charlie Gibbs								PRESENT				Evasterias troschelii					iNaturalist:84265								Evasterias troschelii							Animalia	Echinodermata	Asteroidea	Forcipulatida	Asteriidae	Evasterias	troschelii		species		(Stimpson, 1862)
	imerss.org:PMLS:4533			Count: few		Charlie Gibbs								PRESENT				Orthasterias koehleri					iNaturalist:47669								Orthasterias koehleri							Animalia	Echinodermata	Asteroidea	Forcipulatida	Asteriidae	Orthasterias	koehleri		species		(deLoriol, 1897)
	imerss.org:PMLS:4534			Count: few		Charlie Gibbs								PRESENT				Mediaster aequalis					iNaturalist:293174								Mediaster aequalis							Animalia	Echinodermata	Asteroidea	Valvatida	Goniasteridae	Mediaster	aequalis		species		Stimpson, 1857
	imerss.org:PMLS:4535			Count: few		Charlie Gibbs								PRESENT				Henricia leviuscula species complex					iNaturalist:47664								Henricia leviuscula							Animalia	Echinodermata	Asteroidea	Spinulosida	Echinasteridae	Henricia	leviuscula		species
	imerss.org:PMLS:4536			Count: few		Charlie Gibbs								PRESENT				Solaster dawsoni					iNaturalist:117692								Solaster dawsoni							Animalia	Echinodermata	Asteroidea	Valvatida	Solasteridae	Solaster	dawsoni		species		Verrill, 1880
	imerss.org:PMLS:4537					Charlie Gibbs		1						PRESENT				Solaster stimpsoni					iNaturalist:208013								Solaster stimpsoni							Animalia	Echinodermata	Asteroidea	Valvatida	Solasteridae	Solaster	stimpsoni		species		Verrill, 1880
	imerss.org:PMLS:4538			Count: some		Charlie Gibbs								PRESENT				Ophiura sarsii					iNaturalist:202051								Ophiura sarsii							Animalia	Echinodermata	Ophiuroidea	Ophiurida	Ophiuridae	Ophiura	sarsii		species		Lütken, 1855
	imerss.org:PMLS:4539			Count: many		Charlie Gibbs								PRESENT				Mesocentrotus franciscanus					iNaturalist:992313								Mesocentrotus franciscanus							Animalia	Echinodermata	Echinoidea	Camarodonta	Strongylocentrotidae	Mesocentrotus	franciscanus		species		(A. Agassiz, 1863)
	imerss.org:PMLS:4540			Count: some		Charlie Gibbs								PRESENT				Apostichopus californicus					iNaturalist:202640								Apostichopus californicus							Animalia	Echinodermata	Holothuroidea	Synallactida	Stichopodidae	Apostichopus	californicus		species		(Stimpson, 1857)
	imerss.org:PMLS:4571			Count: few		Andy Lamb								PRESENT				Orthasterias koehleri					iNaturalist:47669								Orthasterias koehleri							Animalia	Echinodermata	Asteroidea	Forcipulatida	Asteriidae	Orthasterias	koehleri		species		(deLoriol, 1897)
	imerss.org:PMLS:4572			Count: few		Andy Lamb								PRESENT				Dermasterias imbricata					iNaturalist:63382								Dermasterias imbricata							Animalia	Echinodermata	Asteroidea	Valvatida	Asteropseidae	Dermasterias	imbricata		species		(Grube, 1857)
	imerss.org:PMLS:4573					Andy Lamb		2						PRESENT				Pycnopodia helianthoides					iNaturalist:47673								Pycnopodia helianthoides							Animalia	Echinodermata	Asteroidea	Forcipulatida	Asteriidae	Pycnopodia	helianthoides		species		(Brandt, 1835)
	imerss.org:PMLS:4574			Count: very many		Andy Lamb								PRESENT				Mesocentrotus franciscanus					iNaturalist:992313								Mesocentrotus franciscanus							Animalia	Echinodermata	Echinoidea	Camarodonta	Strongylocentrotidae	Mesocentrotus	franciscanus		species		(A. Agassiz, 1863)
	imerss.org:PMLS:4575					Andy Lamb		1						PRESENT				Apostichopus californicus					iNaturalist:202640								Apostichopus californicus							Animalia	Echinodermata	Holothuroidea	Synallactida	Stichopodidae	Apostichopus	californicus		species		(Stimpson, 1857)
	imerss.org:PMLS:4656					Andy Lamb		1						PRESENT				Pisaster brevispinus					iNaturalist:49539								Pisaster brevispinus							Animalia	Echinodermata	Asteroidea	Forcipulatida	Asteriidae	Pisaster	brevispinus		species		(Stimpson, 1857)
	imerss.org:PMLS:4657			Count: few		Andy Lamb								PRESENT				Evasterias troschelii					iNaturalist:84265								Evasterias troschelii							Animalia	Echinodermata	Asteroidea	Forcipulatida	Asteriidae	Evasterias	troschelii		species		(Stimpson, 1862)
	imerss.org:PMLS:4658			Count: few		Andy Lamb								PRESENT				Orthasterias koehleri					iNaturalist:47669								Orthasterias koehleri							Animalia	Echinodermata	Asteroidea	Forcipulatida	Asteriidae	Orthasterias	koehleri		species		(deLoriol, 1897)
	imerss.org:PMLS:4659			Count: some		Andy Lamb								PRESENT				Dermasterias imbricata					iNaturalist:63382								Dermasterias imbricata							Animalia	Echinodermata	Asteroidea	Valvatida	Asteropseidae	Dermasterias	imbricata		species		(Grube, 1857)
	imerss.org:PMLS:4660			Count: few		Andy Lamb								PRESENT				Mediaster aequalis					iNaturalist:293174								Mediaster aequalis							Animalia	Echinodermata	Asteroidea	Valvatida	Goniasteridae	Mediaster	aequalis		species		Stimpson, 1857
	imerss.org:PMLS:4661			Count: some		Andy Lamb								PRESENT				Pycnopodia helianthoides					iNaturalist:47673								Pycnopodia helianthoides							Animalia	Echinodermata	Asteroidea	Forcipulatida	Asteriidae	Pycnopodia	helianthoides		species		(Brandt, 1835)
	imerss.org:PMLS:4662			Count: few		Andy Lamb								PRESENT				Solaster dawsoni					iNaturalist:117692								Solaster dawsoni							Animalia	Echinodermata	Asteroidea	Valvatida	Solasteridae	Solaster	dawsoni		species		Verrill, 1880
	imerss.org:PMLS:4663			Count: few		Andy Lamb								PRESENT				Solaster stimpsoni					iNaturalist:208013								Solaster stimpsoni							Animalia	Echinodermata	Asteroidea	Valvatida	Solasteridae	Solaster	stimpsoni		species		Verrill, 1880
	imerss.org:PMLS:4664			Count: few		Andy Lamb								PRESENT				Ophiopholis kennerlyi					iNaturalist:129228								Ophiopholis kennerlyi							Animalia	Echinodermata	Ophiuroidea	Amphilepidida	Ophiopholidae	Ophiopholis	kennerlyi		species		Lyman, 1860
	imerss.org:PMLS:4665			Count: some		Andy Lamb								PRESENT				Ophiura luetkenii					iNaturalist:255865								Ophiura luetkenii							Animalia	Echinodermata	Ophiuroidea	Ophiurida	Ophiuridae	Ophiura	luetkenii		species		(Lyman, 1860)
	imerss.org:PMLS:4666			Count: some		Andy Lamb								PRESENT				Florometra serratissima					iNaturalist:195902								Florometra serratissima							Animalia	Echinodermata	Crinoidea	Comatulida	Antedonidae	Florometra	serratissima		species		(AH Clark, 1907)
	imerss.org:PMLS:4667			Count: very many		Andy Lamb								PRESENT				Mesocentrotus franciscanus					iNaturalist:992313								Mesocentrotus franciscanus							Animalia	Echinodermata	Echinoidea	Camarodonta	Strongylocentrotidae	Mesocentrotus	franciscanus		species		(A. Agassiz, 1863)
	imerss.org:PMLS:4668			Count: abundant		Andy Lamb								PRESENT				Apostichopus californicus					iNaturalist:202640								Apostichopus californicus							Animalia	Echinodermata	Holothuroidea	Synallactida	Stichopodidae	Apostichopus	californicus		species		(Stimpson, 1857)
	imerss.org:PMLS:4669			Count: some		Andy Lamb								PRESENT				Psolus chitonoides					iNaturalist:473064								Psolus chitonoides							Animalia	Echinodermata	Holothuroidea	Dendrochirotida	Psolidae	Psolus	chitonoides		species		Clark, 1901
	imerss.org:PMLS:4779			Count: few		Andy Lamb								PRESENT				Pisaster ochraceus					iNaturalist:49699								Pisaster ochraceus							Animalia	Echinodermata	Asteroidea	Forcipulatida	Asteriidae	Pisaster	ochraceus		species		(Brandt, 1835)
	imerss.org:PMLS:4780			Count: few		Andy Lamb								PRESENT				Pisaster brevispinus					iNaturalist:49539								Pisaster brevispinus							Animalia	Echinodermata	Asteroidea	Forcipulatida	Asteriidae	Pisaster	brevispinus		species		(Stimpson, 1857)
	imerss.org:PMLS:4781			Count: few		Andy Lamb								PRESENT				Evasterias troschelii					iNaturalist:84265								Evasterias troschelii							Animalia	Echinodermata	Asteroidea	Forcipulatida	Asteriidae	Evasterias	troschelii		species		(Stimpson, 1862)
	imerss.org:PMLS:4782			Count: some		Andy Lamb								PRESENT				Orthasterias koehleri					iNaturalist:47669								Orthasterias koehleri							Animalia	Echinodermata	Asteroidea	Forcipulatida	Asteriidae	Orthasterias	koehleri		species		(deLoriol, 1897)
	imerss.org:PMLS:4783			Count: some		Andy Lamb								PRESENT				Dermasterias imbricata					iNaturalist:63382								Dermasterias imbricata							Animalia	Echinodermata	Asteroidea	Valvatida	Asteropseidae	Dermasterias	imbricata		species		(Grube, 1857)
	imerss.org:PMLS:4784			Count: few		Andy Lamb								PRESENT				Mediaster aequalis					iNaturalist:293174								Mediaster aequalis							Animalia	Echinodermata	Asteroidea	Valvatida	Goniasteridae	Mediaster	aequalis		species		Stimpson, 1857
	imerss.org:PMLS:4785					Andy Lamb		3						PRESENT				Pteraster tesselatus					iNaturalist:194701								Pteraster tesselatus							Animalia	Echinodermata	Asteroidea	Velatida	Pterasteridae	Pteraster	tesselatus		species		Ives, 1888
	imerss.org:PMLS:4786					Andy Lamb		2						PRESENT				Henricia leviuscula species complex					iNaturalist:47664								Henricia leviuscula							Animalia	Echinodermata	Asteroidea	Spinulosida	Echinasteridae	Henricia	leviuscula		species
	imerss.org:PMLS:4787			Count: very many		Andy Lamb								PRESENT				Pycnopodia helianthoides					iNaturalist:47673								Pycnopodia helianthoides							Animalia	Echinodermata	Asteroidea	Forcipulatida	Asteriidae	Pycnopodia	helianthoides		species		(Brandt, 1835)
	imerss.org:PMLS:4788			Count: few		Andy Lamb								PRESENT				Solaster dawsoni					iNaturalist:117692								Solaster dawsoni							Animalia	Echinodermata	Asteroidea	Valvatida	Solasteridae	Solaster	dawsoni		species		Verrill, 1880
	imerss.org:PMLS:4789			Count: few		Andy Lamb								PRESENT				Solaster stimpsoni					iNaturalist:208013								Solaster stimpsoni							Animalia	Echinodermata	Asteroidea	Valvatida	Solasteridae	Solaster	stimpsoni		species		Verrill, 1880
	imerss.org:PMLS:4790			Count: few		Andy Lamb								PRESENT				Ophiopholis kennerlyi					iNaturalist:129228								Ophiopholis kennerlyi							Animalia	Echinodermata	Ophiuroidea	Amphilepidida	Ophiopholidae	Ophiopholis	kennerlyi		species		Lyman, 1860
	imerss.org:PMLS:4791			Count: abundant		Andy Lamb								PRESENT				Mesocentrotus franciscanus					iNaturalist:992313								Mesocentrotus franciscanus							Animalia	Echinodermata	Echinoidea	Camarodonta	Strongylocentrotidae	Mesocentrotus	franciscanus		species		(A. Agassiz, 1863)
	imerss.org:PMLS:4792			Count: many		Andy Lamb								PRESENT				Strongylocentrotus droebachiensis					iNaturalist:120070								Strongylocentrotus droebachiensis							Animalia	Echinodermata	Echinoidea	Camarodonta	Strongylocentrotidae	Strongylocentrotus	droebachiensis		species		(O.F. Müller, 1776)
	imerss.org:PMLS:4793			Count: very many		Andy Lamb								PRESENT				Apostichopus californicus					iNaturalist:202640								Apostichopus californicus							Animalia	Echinodermata	Holothuroidea	Synallactida	Stichopodidae	Apostichopus	californicus		species		(Stimpson, 1857)
	imerss.org:PMLS:4794			Count: very many		Andy Lamb								PRESENT				Cucumaria miniata					iNaturalist:117695								Cucumaria miniata							Animalia	Echinodermata	Holothuroidea	Dendrochirotida	Cucumariidae	Cucumaria	miniata		species		(Brandt, 1835)
	imerss.org:PMLS:4795			Count: few		Andy Lamb								PRESENT				Cucumaria pallida					iNaturalist:356416								Cucumaria pallida							Animalia	Echinodermata	Holothuroidea	Dendrochirotida	Cucumariidae	Cucumaria	pallida		species		Kirkendale & Lambert, 1995
	imerss.org:PMLS:4796			Count: some		Andy Lamb								PRESENT				Cucumaria piperata					iNaturalist:424353								Cucumaria piperata							Animalia	Echinodermata	Holothuroidea	Dendrochirotida	Cucumariidae	Cucumaria	piperata		species		(Stimpson, 1864)
	imerss.org:PMLS:4797			Count: few		Andy Lamb								PRESENT				Psolus chitonoides					iNaturalist:473064								Psolus chitonoides							Animalia	Echinodermata	Holothuroidea	Dendrochirotida	Psolidae	Psolus	chitonoides		species		Clark, 1901
	imerss.org:PMLS:4899			Count: some		Andy Lamb								PRESENT				Evasterias troschelii					iNaturalist:84265								Evasterias troschelii							Animalia	Echinodermata	Asteroidea	Forcipulatida	Asteriidae	Evasterias	troschelii		species		(Stimpson, 1862)
	imerss.org:PMLS:4900			Count: some		Andy Lamb								PRESENT				Orthasterias koehleri					iNaturalist:47669								Orthasterias koehleri							Animalia	Echinodermata	Asteroidea	Forcipulatida	Asteriidae	Orthasterias	koehleri		species		(deLoriol, 1897)
	imerss.org:PMLS:4901			Count: some		Andy Lamb								PRESENT				Dermasterias imbricata					iNaturalist:63382								Dermasterias imbricata							Animalia	Echinodermata	Asteroidea	Valvatida	Asteropseidae	Dermasterias	imbricata		species		(Grube, 1857)
	imerss.org:PMLS:4902			Count: many		Andy Lamb								PRESENT				Mediaster aequalis					iNaturalist:293174								Mediaster aequalis							Animalia	Echinodermata	Asteroidea	Valvatida	Goniasteridae	Mediaster	aequalis		species		Stimpson, 1857
	imerss.org:PMLS:4903					Andy Lamb		1						PRESENT				Pteraster tesselatus					iNaturalist:194701								Pteraster tesselatus							Animalia	Echinodermata	Asteroidea	Velatida	Pterasteridae	Pteraster	tesselatus		species		Ives, 1888
	imerss.org:PMLS:4904			Count: some		Andy Lamb								PRESENT				Henricia leviuscula species complex					iNaturalist:47664								Henricia leviuscula							Animalia	Echinodermata	Asteroidea	Spinulosida	Echinasteridae	Henricia	leviuscula		species
	imerss.org:PMLS:4905			Count: some		Andy Lamb								PRESENT				Pycnopodia helianthoides					iNaturalist:47673								Pycnopodia helianthoides							Animalia	Echinodermata	Asteroidea	Forcipulatida	Asteriidae	Pycnopodia	helianthoides		species		(Brandt, 1835)
	imerss.org:PMLS:4906			Count: few		Andy Lamb								PRESENT				Solaster dawsoni					iNaturalist:117692								Solaster dawsoni							Animalia	Echinodermata	Asteroidea	Valvatida	Solasteridae	Solaster	dawsoni		species		Verrill, 1880
	imerss.org:PMLS:4907			Count: few		Andy Lamb								PRESENT				Solaster stimpsoni					iNaturalist:208013								Solaster stimpsoni							Animalia	Echinodermata	Asteroidea	Valvatida	Solasteridae	Solaster	stimpsoni		species		Verrill, 1880
	imerss.org:PMLS:4908			Count: many		Andy Lamb								PRESENT				Ophiura luetkenii					iNaturalist:255865								Ophiura luetkenii							Animalia	Echinodermata	Ophiuroidea	Ophiurida	Ophiuridae	Ophiura	luetkenii		species		(Lyman, 1860)
	imerss.org:PMLS:4909					Andy Lamb		1						PRESENT				Gorgonocephalus eucnemis					iNaturalist:465153								Gorgonocephalus eucnemis							Animalia	Echinodermata	Ophiuroidea	Euryalida	Gorgonocephalidae	Gorgonocephalus	eucnemis		species		(Müller & Troschel, 1842)
	imerss.org:PMLS:4910			Count: some		Andy Lamb								PRESENT				Florometra serratissima					iNaturalist:195902								Florometra serratissima							Animalia	Echinodermata	Crinoidea	Comatulida	Antedonidae	Florometra	serratissima		species		(AH Clark, 1907)
	imerss.org:PMLS:4911			Count: very many		Andy Lamb								PRESENT				Mesocentrotus franciscanus					iNaturalist:992313								Mesocentrotus franciscanus							Animalia	Echinodermata	Echinoidea	Camarodonta	Strongylocentrotidae	Mesocentrotus	franciscanus		species		(A. Agassiz, 1863)
	imerss.org:PMLS:4912			Count: many		Andy Lamb								PRESENT				Apostichopus californicus					iNaturalist:202640								Apostichopus californicus							Animalia	Echinodermata	Holothuroidea	Synallactida	Stichopodidae	Apostichopus	californicus		species		(Stimpson, 1857)
	imerss.org:PMLS:4993			Count: few		Andy Lamb								PRESENT				Pisaster brevispinus					iNaturalist:49539								Pisaster brevispinus							Animalia	Echinodermata	Asteroidea	Forcipulatida	Asteriidae	Pisaster	brevispinus		species		(Stimpson, 1857)
	imerss.org:PMLS:4994			Count: some		Andy Lamb								PRESENT				Evasterias troschelii					iNaturalist:84265								Evasterias troschelii							Animalia	Echinodermata	Asteroidea	Forcipulatida	Asteriidae	Evasterias	troschelii		species		(Stimpson, 1862)
	imerss.org:PMLS:4995			Count: some		Andy Lamb								PRESENT				Orthasterias koehleri					iNaturalist:47669								Orthasterias koehleri							Animalia	Echinodermata	Asteroidea	Forcipulatida	Asteriidae	Orthasterias	koehleri		species		(deLoriol, 1897)
	imerss.org:PMLS:4996			Count: very many		Andy Lamb								PRESENT				Dermasterias imbricata					iNaturalist:63382								Dermasterias imbricata							Animalia	Echinodermata	Asteroidea	Valvatida	Asteropseidae	Dermasterias	imbricata		species		(Grube, 1857)
	imerss.org:PMLS:4997			Count: many		Andy Lamb								PRESENT				Mediaster aequalis					iNaturalist:293174								Mediaster aequalis							Animalia	Echinodermata	Asteroidea	Valvatida	Goniasteridae	Mediaster	aequalis		species		Stimpson, 1857
	imerss.org:PMLS:4998			Count: few		Andy Lamb								PRESENT				Henricia leviuscula species complex					iNaturalist:47664								Henricia leviuscula							Animalia	Echinodermata	Asteroidea	Spinulosida	Echinasteridae	Henricia	leviuscula		species
	imerss.org:PMLS:4999			Count: some		Andy Lamb								PRESENT				Pycnopodia helianthoides					iNaturalist:47673								Pycnopodia helianthoides							Animalia	Echinodermata	Asteroidea	Forcipulatida	Asteriidae	Pycnopodia	helianthoides		species		(Brandt, 1835)
	imerss.org:PMLS:5000			Count: many		Andy Lamb								PRESENT				Crossaster papposus					iNaturalist:192687								Crossaster papposus							Animalia	Echinodermata	Asteroidea	Valvatida	Solasteridae	Crossaster	papposus		species		(Linnaeus, 1767)
	imerss.org:PMLS:5001			Count: few		Andy Lamb								PRESENT				Solaster dawsoni					iNaturalist:117692								Solaster dawsoni							Animalia	Echinodermata	Asteroidea	Valvatida	Solasteridae	Solaster	dawsoni		species		Verrill, 1880
	imerss.org:PMLS:5002			Count: few		Andy Lamb								PRESENT				Solaster stimpsoni					iNaturalist:208013								Solaster stimpsoni							Animalia	Echinodermata	Asteroidea	Valvatida	Solasteridae	Solaster	stimpsoni		species		Verrill, 1880
	imerss.org:PMLS:5003			Count: abundant		Andy Lamb								PRESENT				Ophiura luetkenii					iNaturalist:255865								Ophiura luetkenii							Animalia	Echinodermata	Ophiuroidea	Ophiurida	Ophiuridae	Ophiura	luetkenii		species		(Lyman, 1860)
	imerss.org:PMLS:5004			Count: few		Andy Lamb								PRESENT				Florometra serratissima					iNaturalist:195902								Florometra serratissima							Animalia	Echinodermata	Crinoidea	Comatulida	Antedonidae	Florometra	serratissima		species		(AH Clark, 1907)
	imerss.org:PMLS:5005			Count: very abundant		Andy Lamb								PRESENT				Mesocentrotus franciscanus					iNaturalist:992313								Mesocentrotus franciscanus							Animalia	Echinodermata	Echinoidea	Camarodonta	Strongylocentrotidae	Mesocentrotus	franciscanus		species		(A. Agassiz, 1863)
	imerss.org:PMLS:5006			Count: very many		Andy Lamb								PRESENT				Strongylocentrotus droebachiensis					iNaturalist:120070								Strongylocentrotus droebachiensis							Animalia	Echinodermata	Echinoidea	Camarodonta	Strongylocentrotidae	Strongylocentrotus	droebachiensis		species		(O.F. Müller, 1776)
	imerss.org:PMLS:5007			Count: many		Andy Lamb								PRESENT				Apostichopus californicus					iNaturalist:202640								Apostichopus californicus							Animalia	Echinodermata	Holothuroidea	Synallactida	Stichopodidae	Apostichopus	californicus		species		(Stimpson, 1857)
	imerss.org:PMLS:5095			Count: few		Andy Lamb								PRESENT				Evasterias troschelii					iNaturalist:84265								Evasterias troschelii							Animalia	Echinodermata	Asteroidea	Forcipulatida	Asteriidae	Evasterias	troschelii		species		(Stimpson, 1862)
	imerss.org:PMLS:5096			Count: some		Andy Lamb								PRESENT				Orthasterias koehleri					iNaturalist:47669								Orthasterias koehleri							Animalia	Echinodermata	Asteroidea	Forcipulatida	Asteriidae	Orthasterias	koehleri		species		(deLoriol, 1897)
	imerss.org:PMLS:5097			Count: some		Andy Lamb								PRESENT				Dermasterias imbricata					iNaturalist:63382								Dermasterias imbricata							Animalia	Echinodermata	Asteroidea	Valvatida	Asteropseidae	Dermasterias	imbricata		species		(Grube, 1857)
	imerss.org:PMLS:5098					Andy Lamb		1						PRESENT				Pteraster tesselatus					iNaturalist:194701								Pteraster tesselatus							Animalia	Echinodermata	Asteroidea	Velatida	Pterasteridae	Pteraster	tesselatus		species		Ives, 1888
	imerss.org:PMLS:5099			Count: few		Andy Lamb								PRESENT				Henricia leviuscula species complex					iNaturalist:47664								Henricia leviuscula							Animalia	Echinodermata	Asteroidea	Spinulosida	Echinasteridae	Henricia	leviuscula		species
	imerss.org:PMLS:5100			Count: some		Andy Lamb								PRESENT				Pycnopodia helianthoides					iNaturalist:47673								Pycnopodia helianthoides							Animalia	Echinodermata	Asteroidea	Forcipulatida	Asteriidae	Pycnopodia	helianthoides		species		(Brandt, 1835)
	imerss.org:PMLS:5101			Count: few		Andy Lamb								PRESENT				Crossaster papposus					iNaturalist:192687								Crossaster papposus							Animalia	Echinodermata	Asteroidea	Valvatida	Solasteridae	Crossaster	papposus		species		(Linnaeus, 1767)
	imerss.org:PMLS:5102			Count: few		Andy Lamb								PRESENT				Solaster dawsoni					iNaturalist:117692								Solaster dawsoni							Animalia	Echinodermata	Asteroidea	Valvatida	Solasteridae	Solaster	dawsoni		species		Verrill, 1880
	imerss.org:PMLS:5103					Andy Lamb		2						PRESENT				Solaster stimpsoni					iNaturalist:208013								Solaster stimpsoni							Animalia	Echinodermata	Asteroidea	Valvatida	Solasteridae	Solaster	stimpsoni		species		Verrill, 1880
	imerss.org:PMLS:5104			Count: some		Andy Lamb								PRESENT				Florometra serratissima					iNaturalist:195902								Florometra serratissima							Animalia	Echinodermata	Crinoidea	Comatulida	Antedonidae	Florometra	serratissima		species		(AH Clark, 1907)
	imerss.org:PMLS:5105			Count: many		Andy Lamb								PRESENT				Mesocentrotus franciscanus					iNaturalist:992313								Mesocentrotus franciscanus							Animalia	Echinodermata	Echinoidea	Camarodonta	Strongylocentrotidae	Mesocentrotus	franciscanus		species		(A. Agassiz, 1863)
	imerss.org:PMLS:5106			Count: some		Andy Lamb								PRESENT				Strongylocentrotus droebachiensis					iNaturalist:120070								Strongylocentrotus droebachiensis							Animalia	Echinodermata	Echinoidea	Camarodonta	Strongylocentrotidae	Strongylocentrotus	droebachiensis		species		(O.F. Müller, 1776)
	imerss.org:PMLS:5107			Count: very many		Andy Lamb								PRESENT				Apostichopus californicus					iNaturalist:202640								Apostichopus californicus							Animalia	Echinodermata	Holothuroidea	Synallactida	Stichopodidae	Apostichopus	californicus		species		(Stimpson, 1857)
	imerss.org:PMLS:5108			Count: some		Andy Lamb								PRESENT				Eupentacta quinquesemita					iNaturalist:51695								Eupentacta quinquesemita							Animalia	Echinodermata	Holothuroidea	Dendrochirotida	Sclerodactylidae	Eupentacta	quinquesemita		species		(Selenka, 1867)
	imerss.org:PMLS:5238			Count: few		Andy Lamb								PRESENT				Pisaster ochraceus					iNaturalist:49699								Pisaster ochraceus							Animalia	Echinodermata	Asteroidea	Forcipulatida	Asteriidae	Pisaster	ochraceus		species		(Brandt, 1835)
	imerss.org:PMLS:5239			Count: few		Andy Lamb								PRESENT				Pisaster brevispinus					iNaturalist:49539								Pisaster brevispinus							Animalia	Echinodermata	Asteroidea	Forcipulatida	Asteriidae	Pisaster	brevispinus		species		(Stimpson, 1857)
	imerss.org:PMLS:5240			Count: few		Andy Lamb								PRESENT				Evasterias troschelii					iNaturalist:84265								Evasterias troschelii							Animalia	Echinodermata	Asteroidea	Forcipulatida	Asteriidae	Evasterias	troschelii		species		(Stimpson, 1862)
	imerss.org:PMLS:5241			Count: some		Andy Lamb								PRESENT				Orthasterias koehleri					iNaturalist:47669								Orthasterias koehleri							Animalia	Echinodermata	Asteroidea	Forcipulatida	Asteriidae	Orthasterias	koehleri		species		(deLoriol, 1897)
	imerss.org:PMLS:5242			Count: few		Andy Lamb								PRESENT				Dermasterias imbricata					iNaturalist:63382								Dermasterias imbricata							Animalia	Echinodermata	Asteroidea	Valvatida	Asteropseidae	Dermasterias	imbricata		species		(Grube, 1857)
	imerss.org:PMLS:5243					Andy Lamb		2						PRESENT				Pteraster tesselatus					iNaturalist:194701								Pteraster tesselatus							Animalia	Echinodermata	Asteroidea	Velatida	Pterasteridae	Pteraster	tesselatus		species		Ives, 1888
	imerss.org:PMLS:5244			Count: few		Andy Lamb								PRESENT				Henricia leviuscula species complex					iNaturalist:47664								Henricia leviuscula							Animalia	Echinodermata	Asteroidea	Spinulosida	Echinasteridae	Henricia	leviuscula		species
	imerss.org:PMLS:5245			Count: some		Andy Lamb								PRESENT				Pycnopodia helianthoides					iNaturalist:47673								Pycnopodia helianthoides							Animalia	Echinodermata	Asteroidea	Forcipulatida	Asteriidae	Pycnopodia	helianthoides		species		(Brandt, 1835)
	imerss.org:PMLS:5246			Count: few		Andy Lamb								PRESENT				Solaster dawsoni					iNaturalist:117692								Solaster dawsoni							Animalia	Echinodermata	Asteroidea	Valvatida	Solasteridae	Solaster	dawsoni		species		Verrill, 1880
	imerss.org:PMLS:5247					Andy Lamb		1						PRESENT				Solaster stimpsoni					iNaturalist:208013								Solaster stimpsoni							Animalia	Echinodermata	Asteroidea	Valvatida	Solasteridae	Solaster	stimpsoni		species		Verrill, 1880
	imerss.org:PMLS:5248			Count: few		Andy Lamb								PRESENT				Ophiopholis kennerlyi					iNaturalist:129228								Ophiopholis kennerlyi							Animalia	Echinodermata	Ophiuroidea	Amphilepidida	Ophiopholidae	Ophiopholis	kennerlyi		species		Lyman, 1860
	imerss.org:PMLS:5249			Count: very abundant		Andy Lamb								PRESENT				Mesocentrotus franciscanus					iNaturalist:992313								Mesocentrotus franciscanus							Animalia	Echinodermata	Echinoidea	Camarodonta	Strongylocentrotidae	Mesocentrotus	franciscanus		species		(A. Agassiz, 1863)
	imerss.org:PMLS:5250			Count: many		Andy Lamb								PRESENT				Strongylocentrotus droebachiensis					iNaturalist:120070								Strongylocentrotus droebachiensis							Animalia	Echinodermata	Echinoidea	Camarodonta	Strongylocentrotidae	Strongylocentrotus	droebachiensis		species		(O.F. Müller, 1776)
	imerss.org:PMLS:5251			Count: some		Andy Lamb								PRESENT				Apostichopus californicus					iNaturalist:202640								Apostichopus californicus							Animalia	Echinodermata	Holothuroidea	Synallactida	Stichopodidae	Apostichopus	californicus		species		(Stimpson, 1857)
	imerss.org:PMLS:5252			Count: few		Andy Lamb								PRESENT				Cucumaria miniata					iNaturalist:117695								Cucumaria miniata							Animalia	Echinodermata	Holothuroidea	Dendrochirotida	Cucumariidae	Cucumaria	miniata		species		(Brandt, 1835)
	imerss.org:PMLS:5253					Andy Lamb		2						PRESENT				Eupentacta quinquesemita					iNaturalist:51695								Eupentacta quinquesemita							Animalia	Echinodermata	Holothuroidea	Dendrochirotida	Sclerodactylidae	Eupentacta	quinquesemita		species		(Selenka, 1867)
	imerss.org:PMLS:5254					Andy Lamb		2						PRESENT				Cucumaria piperata					iNaturalist:424353								Cucumaria piperata							Animalia	Echinodermata	Holothuroidea	Dendrochirotida	Cucumariidae	Cucumaria	piperata		species		(Stimpson, 1864)
	imerss.org:PMLS:5255			Count: few		Andy Lamb								PRESENT				Psolus chitonoides					iNaturalist:473064								Psolus chitonoides							Animalia	Echinodermata	Holothuroidea	Dendrochirotida	Psolidae	Psolus	chitonoides		species		Clark, 1901
	imerss.org:PMLS:5324					Andy Lamb		2						PRESENT				Pisaster brevispinus					iNaturalist:49539								Pisaster brevispinus							Animalia	Echinodermata	Asteroidea	Forcipulatida	Asteriidae	Pisaster	brevispinus		species		(Stimpson, 1857)
	imerss.org:PMLS:5325			Count: few		Andy Lamb								PRESENT				Orthasterias koehleri					iNaturalist:47669								Orthasterias koehleri							Animalia	Echinodermata	Asteroidea	Forcipulatida	Asteriidae	Orthasterias	koehleri		species		(deLoriol, 1897)
	imerss.org:PMLS:5326			Count: many		Andy Lamb								PRESENT				Dermasterias imbricata					iNaturalist:63382								Dermasterias imbricata							Animalia	Echinodermata	Asteroidea	Valvatida	Asteropseidae	Dermasterias	imbricata		species		(Grube, 1857)
	imerss.org:PMLS:5327			Count: very many		Andy Lamb								PRESENT				Mediaster aequalis					iNaturalist:293174								Mediaster aequalis							Animalia	Echinodermata	Asteroidea	Valvatida	Goniasteridae	Mediaster	aequalis		species		Stimpson, 1857
	imerss.org:PMLS:5328			Count: some		Andy Lamb								PRESENT				Luidia foliolata					iNaturalist:195859								Luidia foliolata							Animalia	Echinodermata	Asteroidea	Paxillosida	Luidiidae	Luidia	foliolata		species		Grube, 1866
	imerss.org:PMLS:5329			Count: some		Andy Lamb								PRESENT				Pycnopodia helianthoides					iNaturalist:47673								Pycnopodia helianthoides							Animalia	Echinodermata	Asteroidea	Forcipulatida	Asteriidae	Pycnopodia	helianthoides		species		(Brandt, 1835)
	imerss.org:PMLS:5330					Andy Lamb		1						PRESENT				Solaster dawsoni					iNaturalist:117692								Solaster dawsoni							Animalia	Echinodermata	Asteroidea	Valvatida	Solasteridae	Solaster	dawsoni		species		Verrill, 1880
	imerss.org:PMLS:5331			Count: some		Andy Lamb								PRESENT				Solaster stimpsoni					iNaturalist:208013								Solaster stimpsoni							Animalia	Echinodermata	Asteroidea	Valvatida	Solasteridae	Solaster	stimpsoni		species		Verrill, 1880
	imerss.org:PMLS:5332			Count: very many		Andy Lamb								PRESENT				Ophiura luetkenii					iNaturalist:255865								Ophiura luetkenii							Animalia	Echinodermata	Ophiuroidea	Ophiurida	Ophiuridae	Ophiura	luetkenii		species		(Lyman, 1860)
	imerss.org:PMLS:5333			Count: abundant		Andy Lamb								PRESENT				Florometra serratissima					iNaturalist:195902								Florometra serratissima							Animalia	Echinodermata	Crinoidea	Comatulida	Antedonidae	Florometra	serratissima		species		(AH Clark, 1907)
	imerss.org:PMLS:5334			Count: abundant		Andy Lamb								PRESENT				Mesocentrotus franciscanus					iNaturalist:992313								Mesocentrotus franciscanus							Animalia	Echinodermata	Echinoidea	Camarodonta	Strongylocentrotidae	Mesocentrotus	franciscanus		species		(A. Agassiz, 1863)
	imerss.org:PMLS:5335			Count: many		Andy Lamb								PRESENT				Apostichopus californicus					iNaturalist:202640								Apostichopus californicus							Animalia	Echinodermata	Holothuroidea	Synallactida	Stichopodidae	Apostichopus	californicus		species		(Stimpson, 1857)
	imerss.org:PMLS:5419			Count: few		Andy Lamb								PRESENT				Pisaster brevispinus					iNaturalist:49539								Pisaster brevispinus							Animalia	Echinodermata	Asteroidea	Forcipulatida	Asteriidae	Pisaster	brevispinus		species		(Stimpson, 1857)
	imerss.org:PMLS:5420			Count: some		Andy Lamb								PRESENT				Evasterias troschelii					iNaturalist:84265								Evasterias troschelii							Animalia	Echinodermata	Asteroidea	Forcipulatida	Asteriidae	Evasterias	troschelii		species		(Stimpson, 1862)
	imerss.org:PMLS:5421			Count: some		Andy Lamb								PRESENT				Orthasterias koehleri					iNaturalist:47669								Orthasterias koehleri							Animalia	Echinodermata	Asteroidea	Forcipulatida	Asteriidae	Orthasterias	koehleri		species		(deLoriol, 1897)
	imerss.org:PMLS:5422					Andy Lamb		1						PRESENT				Stylasterias forreri					iNaturalist:255883								Stylasterias forreri							Animalia	Echinodermata	Asteroidea	Forcipulatida	Asteriidae	Stylasterias	forreri		species		(deLoriol, 1887)
	imerss.org:PMLS:5423			Count: some		Andy Lamb								PRESENT				Dermasterias imbricata					iNaturalist:63382								Dermasterias imbricata							Animalia	Echinodermata	Asteroidea	Valvatida	Asteropseidae	Dermasterias	imbricata		species		(Grube, 1857)
	imerss.org:PMLS:5424			Count: few		Andy Lamb								PRESENT				Mediaster aequalis					iNaturalist:293174								Mediaster aequalis							Animalia	Echinodermata	Asteroidea	Valvatida	Goniasteridae	Mediaster	aequalis		species		Stimpson, 1857
	imerss.org:PMLS:5425			Count: few		Andy Lamb								PRESENT				Pteraster tesselatus					iNaturalist:194701								Pteraster tesselatus							Animalia	Echinodermata	Asteroidea	Velatida	Pterasteridae	Pteraster	tesselatus		species		Ives, 1888
	imerss.org:PMLS:5426			Count: few		Andy Lamb								PRESENT				Henricia leviuscula species complex					iNaturalist:47664								Henricia leviuscula							Animalia	Echinodermata	Asteroidea	Spinulosida	Echinasteridae	Henricia	leviuscula		species
	imerss.org:PMLS:5427			Count: some		Andy Lamb								PRESENT				Pycnopodia helianthoides					iNaturalist:47673								Pycnopodia helianthoides							Animalia	Echinodermata	Asteroidea	Forcipulatida	Asteriidae	Pycnopodia	helianthoides		species		(Brandt, 1835)
	imerss.org:PMLS:5428					Andy Lamb		2						PRESENT				Solaster dawsoni					iNaturalist:117692								Solaster dawsoni							Animalia	Echinodermata	Asteroidea	Valvatida	Solasteridae	Solaster	dawsoni		species		Verrill, 1880
	imerss.org:PMLS:5429			Count: few		Andy Lamb								PRESENT				Solaster stimpsoni					iNaturalist:208013								Solaster stimpsoni							Animalia	Echinodermata	Asteroidea	Valvatida	Solasteridae	Solaster	stimpsoni		species		Verrill, 1880
	imerss.org:PMLS:5430					Andy Lamb		1						PRESENT				Gorgonocephalus eucnemis					iNaturalist:465153								Gorgonocephalus eucnemis							Animalia	Echinodermata	Ophiuroidea	Euryalida	Gorgonocephalidae	Gorgonocephalus	eucnemis		species		(Müller & Troschel, 1842)
	imerss.org:PMLS:5431			Count: very many		Andy Lamb								PRESENT				Florometra serratissima					iNaturalist:195902								Florometra serratissima							Animalia	Echinodermata	Crinoidea	Comatulida	Antedonidae	Florometra	serratissima		species		(AH Clark, 1907)
	imerss.org:PMLS:5432			Count: some		Andy Lamb								PRESENT				Mesocentrotus franciscanus					iNaturalist:992313								Mesocentrotus franciscanus							Animalia	Echinodermata	Echinoidea	Camarodonta	Strongylocentrotidae	Mesocentrotus	franciscanus		species		(A. Agassiz, 1863)
	imerss.org:PMLS:5433			Count: abundant		Andy Lamb								PRESENT				Apostichopus californicus					iNaturalist:202640								Apostichopus californicus							Animalia	Echinodermata	Holothuroidea	Synallactida	Stichopodidae	Apostichopus	californicus		species		(Stimpson, 1857)
	imerss.org:PMLS:5434			Count: few		Andy Lamb								PRESENT				Eupentacta quinquesemita					iNaturalist:51695								Eupentacta quinquesemita							Animalia	Echinodermata	Holothuroidea	Dendrochirotida	Sclerodactylidae	Eupentacta	quinquesemita		species		(Selenka, 1867)
	imerss.org:PMLS:5513			Count: few		Andy Lamb								PRESENT				Pisaster brevispinus					iNaturalist:49539								Pisaster brevispinus							Animalia	Echinodermata	Asteroidea	Forcipulatida	Asteriidae	Pisaster	brevispinus		species		(Stimpson, 1857)
	imerss.org:PMLS:5514			Count: few		Andy Lamb								PRESENT				Evasterias troschelii					iNaturalist:84265								Evasterias troschelii							Animalia	Echinodermata	Asteroidea	Forcipulatida	Asteriidae	Evasterias	troschelii		species		(Stimpson, 1862)
	imerss.org:PMLS:5515			Count: some		Andy Lamb								PRESENT				Orthasterias koehleri					iNaturalist:47669								Orthasterias koehleri							Animalia	Echinodermata	Asteroidea	Forcipulatida	Asteriidae	Orthasterias	koehleri		species		(deLoriol, 1897)
	imerss.org:PMLS:5516					Andy Lamb		1						PRESENT				Stylasterias forreri					iNaturalist:255883								Stylasterias forreri							Animalia	Echinodermata	Asteroidea	Forcipulatida	Asteriidae	Stylasterias	forreri		species		(deLoriol, 1887)
	imerss.org:PMLS:5517			Count: many		Andy Lamb								PRESENT				Dermasterias imbricata					iNaturalist:63382								Dermasterias imbricata							Animalia	Echinodermata	Asteroidea	Valvatida	Asteropseidae	Dermasterias	imbricata		species		(Grube, 1857)
	imerss.org:PMLS:5518			Count: few		Andy Lamb								PRESENT				Mediaster aequalis					iNaturalist:293174								Mediaster aequalis							Animalia	Echinodermata	Asteroidea	Valvatida	Goniasteridae	Mediaster	aequalis		species		Stimpson, 1857
	imerss.org:PMLS:5519			Count: few		Andy Lamb								PRESENT				Pteraster tesselatus					iNaturalist:194701								Pteraster tesselatus							Animalia	Echinodermata	Asteroidea	Velatida	Pterasteridae	Pteraster	tesselatus		species		Ives, 1888
	imerss.org:PMLS:5520			Count: few		Andy Lamb								PRESENT				Henricia leviuscula species complex					iNaturalist:47664								Henricia leviuscula							Animalia	Echinodermata	Asteroidea	Spinulosida	Echinasteridae	Henricia	leviuscula		species
	imerss.org:PMLS:5521			Count: many		Andy Lamb								PRESENT				Pycnopodia helianthoides					iNaturalist:47673								Pycnopodia helianthoides							Animalia	Echinodermata	Asteroidea	Forcipulatida	Asteriidae	Pycnopodia	helianthoides		species		(Brandt, 1835)
	imerss.org:PMLS:5522			Count: few		Andy Lamb								PRESENT				Crossaster papposus					iNaturalist:192687								Crossaster papposus							Animalia	Echinodermata	Asteroidea	Valvatida	Solasteridae	Crossaster	papposus		species		(Linnaeus, 1767)
	imerss.org:PMLS:5523			Count: few		Andy Lamb								PRESENT				Solaster dawsoni					iNaturalist:117692								Solaster dawsoni							Animalia	Echinodermata	Asteroidea	Valvatida	Solasteridae	Solaster	dawsoni		species		Verrill, 1880
	imerss.org:PMLS:5524					Andy Lamb		3						PRESENT				Solaster stimpsoni					iNaturalist:208013								Solaster stimpsoni							Animalia	Echinodermata	Asteroidea	Valvatida	Solasteridae	Solaster	stimpsoni		species		Verrill, 1880
	imerss.org:PMLS:5525			Count: few		Andy Lamb								PRESENT				Ophiopholis kennerlyi					iNaturalist:129228								Ophiopholis kennerlyi							Animalia	Echinodermata	Ophiuroidea	Amphilepidida	Ophiopholidae	Ophiopholis	kennerlyi		species		Lyman, 1860
	imerss.org:PMLS:5526			Count: abundant		Andy Lamb								PRESENT				Ophiura luetkenii					iNaturalist:255865								Ophiura luetkenii							Animalia	Echinodermata	Ophiuroidea	Ophiurida	Ophiuridae	Ophiura	luetkenii		species		(Lyman, 1860)
	imerss.org:PMLS:5527			Count: many		Andy Lamb								PRESENT				Florometra serratissima					iNaturalist:195902								Florometra serratissima							Animalia	Echinodermata	Crinoidea	Comatulida	Antedonidae	Florometra	serratissima		species		(AH Clark, 1907)
	imerss.org:PMLS:5528			Count: abundant		Andy Lamb								PRESENT				Mesocentrotus franciscanus					iNaturalist:992313								Mesocentrotus franciscanus							Animalia	Echinodermata	Echinoidea	Camarodonta	Strongylocentrotidae	Mesocentrotus	franciscanus		species		(A. Agassiz, 1863)
	imerss.org:PMLS:5529			Count: abundant		Andy Lamb								PRESENT				Strongylocentrotus droebachiensis					iNaturalist:120070								Strongylocentrotus droebachiensis							Animalia	Echinodermata	Echinoidea	Camarodonta	Strongylocentrotidae	Strongylocentrotus	droebachiensis		species		(O.F. Müller, 1776)
	imerss.org:PMLS:5530			Count: very many		Andy Lamb								PRESENT				Apostichopus californicus					iNaturalist:202640								Apostichopus californicus							Animalia	Echinodermata	Holothuroidea	Synallactida	Stichopodidae	Apostichopus	californicus		species		(Stimpson, 1857)
	imerss.org:PMLS:5531			Count: few		Andy Lamb								PRESENT				Eupentacta quinquesemita					iNaturalist:51695								Eupentacta quinquesemita							Animalia	Echinodermata	Holothuroidea	Dendrochirotida	Sclerodactylidae	Eupentacta	quinquesemita		species		(Selenka, 1867)
	imerss.org:PMLS:5532			Count: some		Andy Lamb								PRESENT				Psolus chitonoides					iNaturalist:473064								Psolus chitonoides							Animalia	Echinodermata	Holothuroidea	Dendrochirotida	Psolidae	Psolus	chitonoides		species		Clark, 1901
	imerss.org:PMLS:5600			Count: few		Andy Lamb								PRESENT				Pisaster brevispinus					iNaturalist:49539								Pisaster brevispinus							Animalia	Echinodermata	Asteroidea	Forcipulatida	Asteriidae	Pisaster	brevispinus		species		(Stimpson, 1857)
	imerss.org:PMLS:5601			Count: some		Andy Lamb								PRESENT				Orthasterias koehleri					iNaturalist:47669								Orthasterias koehleri							Animalia	Echinodermata	Asteroidea	Forcipulatida	Asteriidae	Orthasterias	koehleri		species		(deLoriol, 1897)
	imerss.org:PMLS:5602			Count: few		Andy Lamb								PRESENT				Dermasterias imbricata					iNaturalist:63382								Dermasterias imbricata							Animalia	Echinodermata	Asteroidea	Valvatida	Asteropseidae	Dermasterias	imbricata		species		(Grube, 1857)
	imerss.org:PMLS:5603			Count: many		Andy Lamb								PRESENT				Mediaster aequalis					iNaturalist:293174								Mediaster aequalis							Animalia	Echinodermata	Asteroidea	Valvatida	Goniasteridae	Mediaster	aequalis		species		Stimpson, 1857
	imerss.org:PMLS:5604			Count: few		Andy Lamb								PRESENT				Henricia leviuscula species complex					iNaturalist:47664								Henricia leviuscula							Animalia	Echinodermata	Asteroidea	Spinulosida	Echinasteridae	Henricia	leviuscula		species
	imerss.org:PMLS:5605			Count: many		Andy Lamb								PRESENT				Pycnopodia helianthoides					iNaturalist:47673								Pycnopodia helianthoides							Animalia	Echinodermata	Asteroidea	Forcipulatida	Asteriidae	Pycnopodia	helianthoides		species		(Brandt, 1835)
	imerss.org:PMLS:5606					Andy Lamb		2						PRESENT				Solaster dawsoni					iNaturalist:117692								Solaster dawsoni							Animalia	Echinodermata	Asteroidea	Valvatida	Solasteridae	Solaster	dawsoni		species		Verrill, 1880
	imerss.org:PMLS:5607			Count: some		Andy Lamb								PRESENT				Solaster stimpsoni					iNaturalist:208013								Solaster stimpsoni							Animalia	Echinodermata	Asteroidea	Valvatida	Solasteridae	Solaster	stimpsoni		species		Verrill, 1880
	imerss.org:PMLS:5608			Count: few		Andy Lamb								PRESENT				Ophiura luetkenii					iNaturalist:255865								Ophiura luetkenii							Animalia	Echinodermata	Ophiuroidea	Ophiurida	Ophiuridae	Ophiura	luetkenii		species		(Lyman, 1860)
	imerss.org:PMLS:5609					Andy Lamb		1						PRESENT				Florometra serratissima					iNaturalist:195902								Florometra serratissima							Animalia	Echinodermata	Crinoidea	Comatulida	Antedonidae	Florometra	serratissima		species		(AH Clark, 1907)
	imerss.org:PMLS:5610			Count: few		Andy Lamb								PRESENT				Strongylocentrotus droebachiensis					iNaturalist:120070								Strongylocentrotus droebachiensis							Animalia	Echinodermata	Echinoidea	Camarodonta	Strongylocentrotidae	Strongylocentrotus	droebachiensis		species		(O.F. Müller, 1776)
	imerss.org:PMLS:5611			Count: many		Andy Lamb								PRESENT				Apostichopus californicus					iNaturalist:202640								Apostichopus californicus							Animalia	Echinodermata	Holothuroidea	Synallactida	Stichopodidae	Apostichopus	californicus		species		(Stimpson, 1857)
	imerss.org:PMLS:5612					Andy Lamb		2						PRESENT				Psolus chitonoides					iNaturalist:473064								Psolus chitonoides							Animalia	Echinodermata	Holothuroidea	Dendrochirotida	Psolidae	Psolus	chitonoides		species		Clark, 1901
	imerss.org:PMLS:5693			Count: few		Andy Lamb								PRESENT				Pisaster brevispinus					iNaturalist:49539								Pisaster brevispinus							Animalia	Echinodermata	Asteroidea	Forcipulatida	Asteriidae	Pisaster	brevispinus		species		(Stimpson, 1857)
	imerss.org:PMLS:5694			Count: some		Andy Lamb								PRESENT				Orthasterias koehleri					iNaturalist:47669								Orthasterias koehleri							Animalia	Echinodermata	Asteroidea	Forcipulatida	Asteriidae	Orthasterias	koehleri		species		(deLoriol, 1897)
	imerss.org:PMLS:5695			Count: some		Andy Lamb								PRESENT				Dermasterias imbricata					iNaturalist:63382								Dermasterias imbricata							Animalia	Echinodermata	Asteroidea	Valvatida	Asteropseidae	Dermasterias	imbricata		species		(Grube, 1857)
	imerss.org:PMLS:5696			Count: some		Andy Lamb								PRESENT				Mediaster aequalis					iNaturalist:293174								Mediaster aequalis							Animalia	Echinodermata	Asteroidea	Valvatida	Goniasteridae	Mediaster	aequalis		species		Stimpson, 1857
	imerss.org:PMLS:5697			Count: few		Andy Lamb								PRESENT				Henricia leviuscula species complex					iNaturalist:47664								Henricia leviuscula							Animalia	Echinodermata	Asteroidea	Spinulosida	Echinasteridae	Henricia	leviuscula		species
	imerss.org:PMLS:5698			Count: some		Andy Lamb								PRESENT				Pycnopodia helianthoides					iNaturalist:47673								Pycnopodia helianthoides							Animalia	Echinodermata	Asteroidea	Forcipulatida	Asteriidae	Pycnopodia	helianthoides		species		(Brandt, 1835)
	imerss.org:PMLS:5699			Count: some		Andy Lamb								PRESENT				Crossaster papposus					iNaturalist:192687								Crossaster papposus							Animalia	Echinodermata	Asteroidea	Valvatida	Solasteridae	Crossaster	papposus		species		(Linnaeus, 1767)
	imerss.org:PMLS:5700			Count: few		Andy Lamb								PRESENT				Solaster dawsoni					iNaturalist:117692								Solaster dawsoni							Animalia	Echinodermata	Asteroidea	Valvatida	Solasteridae	Solaster	dawsoni		species		Verrill, 1880
	imerss.org:PMLS:5701			Count: few		Andy Lamb								PRESENT				Solaster stimpsoni					iNaturalist:208013								Solaster stimpsoni							Animalia	Echinodermata	Asteroidea	Valvatida	Solasteridae	Solaster	stimpsoni		species		Verrill, 1880
	imerss.org:PMLS:5702			Count: very many		Andy Lamb								PRESENT				Florometra serratissima					iNaturalist:195902								Florometra serratissima							Animalia	Echinodermata	Crinoidea	Comatulida	Antedonidae	Florometra	serratissima		species		(AH Clark, 1907)
	imerss.org:PMLS:5703			Count: very many		Andy Lamb								PRESENT				Mesocentrotus franciscanus					iNaturalist:992313								Mesocentrotus franciscanus							Animalia	Echinodermata	Echinoidea	Camarodonta	Strongylocentrotidae	Mesocentrotus	franciscanus		species		(A. Agassiz, 1863)
	imerss.org:PMLS:5704			Count: very many		Andy Lamb								PRESENT				Apostichopus californicus					iNaturalist:202640								Apostichopus californicus							Animalia	Echinodermata	Holothuroidea	Synallactida	Stichopodidae	Apostichopus	californicus		species		(Stimpson, 1857)
	imerss.org:PMLS:5705			Count: few		Andy Lamb								PRESENT				Cucumaria miniata					iNaturalist:117695								Cucumaria miniata							Animalia	Echinodermata	Holothuroidea	Dendrochirotida	Cucumariidae	Cucumaria	miniata		species		(Brandt, 1835)
	imerss.org:PMLS:5706			Count: few		Andy Lamb								PRESENT				Eupentacta quinquesemita					iNaturalist:51695								Eupentacta quinquesemita							Animalia	Echinodermata	Holothuroidea	Dendrochirotida	Sclerodactylidae	Eupentacta	quinquesemita		species		(Selenka, 1867)
	imerss.org:PMLS:5707			Count: some		Andy Lamb								PRESENT				Psolus chitonoides					iNaturalist:473064								Psolus chitonoides							Animalia	Echinodermata	Holothuroidea	Dendrochirotida	Psolidae	Psolus	chitonoides		species		Clark, 1901
	imerss.org:PMLS:5788			Count: many		Andy Lamb								PRESENT				Pisaster brevispinus					iNaturalist:49539								Pisaster brevispinus							Animalia	Echinodermata	Asteroidea	Forcipulatida	Asteriidae	Pisaster	brevispinus		species		(Stimpson, 1857)
	imerss.org:PMLS:5789			Count: some		Andy Lamb								PRESENT				Evasterias troschelii					iNaturalist:84265								Evasterias troschelii							Animalia	Echinodermata	Asteroidea	Forcipulatida	Asteriidae	Evasterias	troschelii		species		(Stimpson, 1862)
	imerss.org:PMLS:5790			Count: many		Andy Lamb								PRESENT				Orthasterias koehleri					iNaturalist:47669								Orthasterias koehleri							Animalia	Echinodermata	Asteroidea	Forcipulatida	Asteriidae	Orthasterias	koehleri		species		(deLoriol, 1897)
	imerss.org:PMLS:5791			Count: some		Andy Lamb								PRESENT				Dermasterias imbricata					iNaturalist:63382								Dermasterias imbricata							Animalia	Echinodermata	Asteroidea	Valvatida	Asteropseidae	Dermasterias	imbricata		species		(Grube, 1857)
	imerss.org:PMLS:5792			Count: some		Andy Lamb								PRESENT				Mediaster aequalis					iNaturalist:293174								Mediaster aequalis							Animalia	Echinodermata	Asteroidea	Valvatida	Goniasteridae	Mediaster	aequalis		species		Stimpson, 1857
	imerss.org:PMLS:5793			Count: many		Andy Lamb								PRESENT				Pycnopodia helianthoides					iNaturalist:47673								Pycnopodia helianthoides							Animalia	Echinodermata	Asteroidea	Forcipulatida	Asteriidae	Pycnopodia	helianthoides		species		(Brandt, 1835)
	imerss.org:PMLS:5794			Count: some		Andy Lamb								PRESENT				Crossaster papposus					iNaturalist:192687								Crossaster papposus							Animalia	Echinodermata	Asteroidea	Valvatida	Solasteridae	Crossaster	papposus		species		(Linnaeus, 1767)
	imerss.org:PMLS:5795			Count: few		Andy Lamb								PRESENT				Solaster dawsoni					iNaturalist:117692								Solaster dawsoni							Animalia	Echinodermata	Asteroidea	Valvatida	Solasteridae	Solaster	dawsoni		species		Verrill, 1880
	imerss.org:PMLS:5796			Count: few		Andy Lamb								PRESENT				Solaster stimpsoni					iNaturalist:208013								Solaster stimpsoni							Animalia	Echinodermata	Asteroidea	Valvatida	Solasteridae	Solaster	stimpsoni		species		Verrill, 1880
	imerss.org:PMLS:5797			Count: some		Andy Lamb								PRESENT				Ophiopholis kennerlyi					iNaturalist:129228								Ophiopholis kennerlyi							Animalia	Echinodermata	Ophiuroidea	Amphilepidida	Ophiopholidae	Ophiopholis	kennerlyi		species		Lyman, 1860
	imerss.org:PMLS:5798			Count: some		Andy Lamb								PRESENT				Florometra serratissima					iNaturalist:195902								Florometra serratissima							Animalia	Echinodermata	Crinoidea	Comatulida	Antedonidae	Florometra	serratissima		species		(AH Clark, 1907)
	imerss.org:PMLS:5799			Count: abundant		Andy Lamb								PRESENT				Mesocentrotus franciscanus					iNaturalist:992313								Mesocentrotus franciscanus							Animalia	Echinodermata	Echinoidea	Camarodonta	Strongylocentrotidae	Mesocentrotus	franciscanus		species		(A. Agassiz, 1863)
	imerss.org:PMLS:5800			Count: some		Andy Lamb								PRESENT				Strongylocentrotus droebachiensis					iNaturalist:120070								Strongylocentrotus droebachiensis							Animalia	Echinodermata	Echinoidea	Camarodonta	Strongylocentrotidae	Strongylocentrotus	droebachiensis		species		(O.F. Müller, 1776)
	imerss.org:PMLS:5801			Count: very many		Andy Lamb								PRESENT				Apostichopus californicus					iNaturalist:202640								Apostichopus californicus							Animalia	Echinodermata	Holothuroidea	Synallactida	Stichopodidae	Apostichopus	californicus		species		(Stimpson, 1857)
	imerss.org:PMLS:5802			Count: few		Andy Lamb								PRESENT				Cucumaria pallida					iNaturalist:356416								Cucumaria pallida							Animalia	Echinodermata	Holothuroidea	Dendrochirotida	Cucumariidae	Cucumaria	pallida		species		Kirkendale & Lambert, 1995
	imerss.org:PMLS:5803			Count: many		Andy Lamb								PRESENT				Psolus chitonoides					iNaturalist:473064								Psolus chitonoides							Animalia	Echinodermata	Holothuroidea	Dendrochirotida	Psolidae	Psolus	chitonoides		species		Clark, 1901
	imerss.org:PMLS:5911			Count: some		Andy Lamb								PRESENT				Pisaster brevispinus					iNaturalist:49539								Pisaster brevispinus							Animalia	Echinodermata	Asteroidea	Forcipulatida	Asteriidae	Pisaster	brevispinus		species		(Stimpson, 1857)
	imerss.org:PMLS:5912			Count: some		Andy Lamb								PRESENT				Evasterias troschelii					iNaturalist:84265								Evasterias troschelii							Animalia	Echinodermata	Asteroidea	Forcipulatida	Asteriidae	Evasterias	troschelii		species		(Stimpson, 1862)
	imerss.org:PMLS:5913			Count: some		Andy Lamb								PRESENT				Orthasterias koehleri					iNaturalist:47669								Orthasterias koehleri							Animalia	Echinodermata	Asteroidea	Forcipulatida	Asteriidae	Orthasterias	koehleri		species		(deLoriol, 1897)
	imerss.org:PMLS:5914					Andy Lamb		1						PRESENT				Stylasterias forreri					iNaturalist:255883								Stylasterias forreri							Animalia	Echinodermata	Asteroidea	Forcipulatida	Asteriidae	Stylasterias	forreri		species		(deLoriol, 1887)
	imerss.org:PMLS:5915			Count: some		Andy Lamb								PRESENT				Dermasterias imbricata					iNaturalist:63382								Dermasterias imbricata							Animalia	Echinodermata	Asteroidea	Valvatida	Asteropseidae	Dermasterias	imbricata		species		(Grube, 1857)
	imerss.org:PMLS:5916			Count: few		Andy Lamb								PRESENT				Mediaster aequalis					iNaturalist:293174								Mediaster aequalis							Animalia	Echinodermata	Asteroidea	Valvatida	Goniasteridae	Mediaster	aequalis		species		Stimpson, 1857
	imerss.org:PMLS:5917					Andy Lamb		2						PRESENT				Pteraster tesselatus					iNaturalist:194701								Pteraster tesselatus							Animalia	Echinodermata	Asteroidea	Velatida	Pterasteridae	Pteraster	tesselatus		species		Ives, 1888
	imerss.org:PMLS:5918			Count: few		Andy Lamb								PRESENT				Henricia leviuscula species complex					iNaturalist:47664								Henricia leviuscula							Animalia	Echinodermata	Asteroidea	Spinulosida	Echinasteridae	Henricia	leviuscula		species
	imerss.org:PMLS:5919			Count: many		Andy Lamb								PRESENT				Pycnopodia helianthoides					iNaturalist:47673								Pycnopodia helianthoides							Animalia	Echinodermata	Asteroidea	Forcipulatida	Asteriidae	Pycnopodia	helianthoides		species		(Brandt, 1835)
	imerss.org:PMLS:5920			Count: some		Andy Lamb								PRESENT				Crossaster papposus					iNaturalist:192687								Crossaster papposus							Animalia	Echinodermata	Asteroidea	Valvatida	Solasteridae	Crossaster	papposus		species		(Linnaeus, 1767)
	imerss.org:PMLS:5921			Count: few		Andy Lamb								PRESENT				Solaster dawsoni					iNaturalist:117692								Solaster dawsoni							Animalia	Echinodermata	Asteroidea	Valvatida	Solasteridae	Solaster	dawsoni		species		Verrill, 1880
	imerss.org:PMLS:5922			Count: few		Andy Lamb								PRESENT				Solaster stimpsoni					iNaturalist:208013								Solaster stimpsoni							Animalia	Echinodermata	Asteroidea	Valvatida	Solasteridae	Solaster	stimpsoni		species		Verrill, 1880
	imerss.org:PMLS:5923			Count: very many		Andy Lamb								PRESENT				Florometra serratissima					iNaturalist:195902								Florometra serratissima							Animalia	Echinodermata	Crinoidea	Comatulida	Antedonidae	Florometra	serratissima		species		(AH Clark, 1907)
	imerss.org:PMLS:5924			Count: very many		Andy Lamb								PRESENT				Mesocentrotus franciscanus					iNaturalist:992313								Mesocentrotus franciscanus							Animalia	Echinodermata	Echinoidea	Camarodonta	Strongylocentrotidae	Mesocentrotus	franciscanus		species		(A. Agassiz, 1863)
	imerss.org:PMLS:5925			Count: some		Andy Lamb								PRESENT				Strongylocentrotus droebachiensis					iNaturalist:120070								Strongylocentrotus droebachiensis							Animalia	Echinodermata	Echinoidea	Camarodonta	Strongylocentrotidae	Strongylocentrotus	droebachiensis		species		(O.F. Müller, 1776)
	imerss.org:PMLS:5926			Count: abundant		Andy Lamb								PRESENT				Apostichopus californicus					iNaturalist:202640								Apostichopus californicus							Animalia	Echinodermata	Holothuroidea	Synallactida	Stichopodidae	Apostichopus	californicus		species		(Stimpson, 1857)
	imerss.org:PMLS:5927			Count: few		Andy Lamb								PRESENT				Cucumaria miniata					iNaturalist:117695								Cucumaria miniata							Animalia	Echinodermata	Holothuroidea	Dendrochirotida	Cucumariidae	Cucumaria	miniata		species		(Brandt, 1835)
	imerss.org:PMLS:5928			Count: some		Andy Lamb								PRESENT				Eupentacta quinquesemita					iNaturalist:51695								Eupentacta quinquesemita							Animalia	Echinodermata	Holothuroidea	Dendrochirotida	Sclerodactylidae	Eupentacta	quinquesemita		species		(Selenka, 1867)
	imerss.org:PMLS:5929			Count: some		Andy Lamb								PRESENT				Psolus chitonoides					iNaturalist:473064								Psolus chitonoides							Animalia	Echinodermata	Holothuroidea	Dendrochirotida	Psolidae	Psolus	chitonoides		species		Clark, 1901
	imerss.org:PMLS:6020			Count: very many		Andy Lamb								PRESENT				Pisaster ochraceus					iNaturalist:49699								Pisaster ochraceus							Animalia	Echinodermata	Asteroidea	Forcipulatida	Asteriidae	Pisaster	ochraceus		species		(Brandt, 1835)
	imerss.org:PMLS:6021			Count: some		Andy Lamb								PRESENT				Pisaster brevispinus					iNaturalist:49539								Pisaster brevispinus							Animalia	Echinodermata	Asteroidea	Forcipulatida	Asteriidae	Pisaster	brevispinus		species		(Stimpson, 1857)
	imerss.org:PMLS:6022			Count: some		Andy Lamb								PRESENT				Dermasterias imbricata					iNaturalist:63382								Dermasterias imbricata							Animalia	Echinodermata	Asteroidea	Valvatida	Asteropseidae	Dermasterias	imbricata		species		(Grube, 1857)
	imerss.org:PMLS:6023			Count: some		Andy Lamb								PRESENT				Henricia leviuscula species complex					iNaturalist:47664								Henricia leviuscula							Animalia	Echinodermata	Asteroidea	Spinulosida	Echinasteridae	Henricia	leviuscula		species
	imerss.org:PMLS:6024			Count: many		Andy Lamb								PRESENT				Pycnopodia helianthoides					iNaturalist:47673								Pycnopodia helianthoides							Animalia	Echinodermata	Asteroidea	Forcipulatida	Asteriidae	Pycnopodia	helianthoides		species		(Brandt, 1835)
	imerss.org:PMLS:6025			Count: some		Andy Lamb								PRESENT				Ophiopholis kennerlyi					iNaturalist:129228								Ophiopholis kennerlyi							Animalia	Echinodermata	Ophiuroidea	Amphilepidida	Ophiopholidae	Ophiopholis	kennerlyi		species		Lyman, 1860
	imerss.org:PMLS:6026			Count: abundant		Andy Lamb								PRESENT				Strongylocentrotus droebachiensis					iNaturalist:120070								Strongylocentrotus droebachiensis							Animalia	Echinodermata	Echinoidea	Camarodonta	Strongylocentrotidae	Strongylocentrotus	droebachiensis		species		(O.F. Müller, 1776)
	imerss.org:PMLS:6027			Count: some		Andy Lamb								PRESENT				Apostichopus californicus					iNaturalist:202640								Apostichopus californicus							Animalia	Echinodermata	Holothuroidea	Synallactida	Stichopodidae	Apostichopus	californicus		species		(Stimpson, 1857)
	imerss.org:PMLS:6028			Count: very many		Andy Lamb								PRESENT				Cucumaria miniata					iNaturalist:117695								Cucumaria miniata							Animalia	Echinodermata	Holothuroidea	Dendrochirotida	Cucumariidae	Cucumaria	miniata		species		(Brandt, 1835)
	imerss.org:PMLS:6029			Count: many		Andy Lamb								PRESENT				Eupentacta quinquesemita					iNaturalist:51695								Eupentacta quinquesemita							Animalia	Echinodermata	Holothuroidea	Dendrochirotida	Sclerodactylidae	Eupentacta	quinquesemita		species		(Selenka, 1867)
	imerss.org:PMLS:6030			Count: some		Andy Lamb								PRESENT				Psolus chitonoides					iNaturalist:473064								Psolus chitonoides							Animalia	Echinodermata	Holothuroidea	Dendrochirotida	Psolidae	Psolus	chitonoides		species		Clark, 1901
	imerss.org:PMLS:6132			Count: very many		Andy Lamb								PRESENT				Pisaster ochraceus					iNaturalist:49699								Pisaster ochraceus							Animalia	Echinodermata	Asteroidea	Forcipulatida	Asteriidae	Pisaster	ochraceus		species		(Brandt, 1835)
	imerss.org:PMLS:6133			Count: very many		Andy Lamb								PRESENT				Evasterias troschelii					iNaturalist:84265								Evasterias troschelii							Animalia	Echinodermata	Asteroidea	Forcipulatida	Asteriidae	Evasterias	troschelii		species		(Stimpson, 1862)
	imerss.org:PMLS:6134			Count: very many		Andy Lamb								PRESENT				Orthasterias koehleri					iNaturalist:47669								Orthasterias koehleri							Animalia	Echinodermata	Asteroidea	Forcipulatida	Asteriidae	Orthasterias	koehleri		species		(deLoriol, 1897)
	imerss.org:PMLS:6135			Count: some		Andy Lamb								PRESENT				Mediaster aequalis					iNaturalist:293174								Mediaster aequalis							Animalia	Echinodermata	Asteroidea	Valvatida	Goniasteridae	Mediaster	aequalis		species		Stimpson, 1857
	imerss.org:PMLS:6136			Count: few		Andy Lamb								PRESENT				Henricia leviuscula species complex					iNaturalist:47664								Henricia leviuscula							Animalia	Echinodermata	Asteroidea	Spinulosida	Echinasteridae	Henricia	leviuscula		species
	imerss.org:PMLS:6137			Count: very many		Andy Lamb								PRESENT				Pycnopodia helianthoides					iNaturalist:47673								Pycnopodia helianthoides							Animalia	Echinodermata	Asteroidea	Forcipulatida	Asteriidae	Pycnopodia	helianthoides		species		(Brandt, 1835)
	imerss.org:PMLS:6138			Count: some		Andy Lamb								PRESENT				Solaster dawsoni					iNaturalist:117692								Solaster dawsoni							Animalia	Echinodermata	Asteroidea	Valvatida	Solasteridae	Solaster	dawsoni		species		Verrill, 1880
	imerss.org:PMLS:6139			Count: some		Andy Lamb								PRESENT				Solaster stimpsoni					iNaturalist:208013								Solaster stimpsoni							Animalia	Echinodermata	Asteroidea	Valvatida	Solasteridae	Solaster	stimpsoni		species		Verrill, 1880
	imerss.org:PMLS:6140			Count: very abundant		Andy Lamb								PRESENT				Mesocentrotus franciscanus					iNaturalist:992313								Mesocentrotus franciscanus							Animalia	Echinodermata	Echinoidea	Camarodonta	Strongylocentrotidae	Mesocentrotus	franciscanus		species		(A. Agassiz, 1863)
	imerss.org:PMLS:6141			Count: abundant		Andy Lamb								PRESENT				Strongylocentrotus droebachiensis					iNaturalist:120070								Strongylocentrotus droebachiensis							Animalia	Echinodermata	Echinoidea	Camarodonta	Strongylocentrotidae	Strongylocentrotus	droebachiensis		species		(O.F. Müller, 1776)
	imerss.org:PMLS:6142			Count: very many		Andy Lamb								PRESENT				Apostichopus californicus					iNaturalist:202640								Apostichopus californicus							Animalia	Echinodermata	Holothuroidea	Synallactida	Stichopodidae	Apostichopus	californicus		species		(Stimpson, 1857)
	imerss.org:PMLS:6143			Count: very many		Andy Lamb								PRESENT				Cucumaria miniata					iNaturalist:117695								Cucumaria miniata							Animalia	Echinodermata	Holothuroidea	Dendrochirotida	Cucumariidae	Cucumaria	miniata		species		(Brandt, 1835)
	imerss.org:PMLS:6144			Count: many		Andy Lamb								PRESENT				Eupentacta quinquesemita					iNaturalist:51695								Eupentacta quinquesemita							Animalia	Echinodermata	Holothuroidea	Dendrochirotida	Sclerodactylidae	Eupentacta	quinquesemita		species		(Selenka, 1867)
	imerss.org:PMLS:6145			Count: many		Andy Lamb								PRESENT				Psolus chitonoides					iNaturalist:473064								Psolus chitonoides							Animalia	Echinodermata	Holothuroidea	Dendrochirotida	Psolidae	Psolus	chitonoides		species		Clark, 1901
	imerss.org:PMLS:6243			Count: some		Andy Lamb								PRESENT				Pisaster ochraceus					iNaturalist:49699								Pisaster ochraceus							Animalia	Echinodermata	Asteroidea	Forcipulatida	Asteriidae	Pisaster	ochraceus		species		(Brandt, 1835)
	imerss.org:PMLS:6244			Count: few		Andy Lamb								PRESENT				Pisaster brevispinus					iNaturalist:49539								Pisaster brevispinus							Animalia	Echinodermata	Asteroidea	Forcipulatida	Asteriidae	Pisaster	brevispinus		species		(Stimpson, 1857)
	imerss.org:PMLS:6245			Count: some		Andy Lamb								PRESENT				Evasterias troschelii					iNaturalist:84265								Evasterias troschelii							Animalia	Echinodermata	Asteroidea	Forcipulatida	Asteriidae	Evasterias	troschelii		species		(Stimpson, 1862)
	imerss.org:PMLS:6246			Count: some		Andy Lamb								PRESENT				Orthasterias koehleri					iNaturalist:47669								Orthasterias koehleri							Animalia	Echinodermata	Asteroidea	Forcipulatida	Asteriidae	Orthasterias	koehleri		species		(deLoriol, 1897)
	imerss.org:PMLS:6247			Count: many		Andy Lamb								PRESENT				Mediaster aequalis					iNaturalist:293174								Mediaster aequalis							Animalia	Echinodermata	Asteroidea	Valvatida	Goniasteridae	Mediaster	aequalis		species		Stimpson, 1857
	imerss.org:PMLS:6248					Andy Lamb		1						PRESENT				Pteraster tesselatus					iNaturalist:194701								Pteraster tesselatus							Animalia	Echinodermata	Asteroidea	Velatida	Pterasteridae	Pteraster	tesselatus		species		Ives, 1888
	imerss.org:PMLS:6249			Count: very many		Andy Lamb								PRESENT				Pycnopodia helianthoides					iNaturalist:47673								Pycnopodia helianthoides							Animalia	Echinodermata	Asteroidea	Forcipulatida	Asteriidae	Pycnopodia	helianthoides		species		(Brandt, 1835)
	imerss.org:PMLS:6250			Count: few		Andy Lamb								PRESENT				Crossaster papposus					iNaturalist:192687								Crossaster papposus							Animalia	Echinodermata	Asteroidea	Valvatida	Solasteridae	Crossaster	papposus		species		(Linnaeus, 1767)
	imerss.org:PMLS:6251			Count: few		Andy Lamb								PRESENT				Solaster dawsoni					iNaturalist:117692								Solaster dawsoni							Animalia	Echinodermata	Asteroidea	Valvatida	Solasteridae	Solaster	dawsoni		species		Verrill, 1880
	imerss.org:PMLS:6252			Count: some		Andy Lamb								PRESENT				Solaster stimpsoni					iNaturalist:208013								Solaster stimpsoni							Animalia	Echinodermata	Asteroidea	Valvatida	Solasteridae	Solaster	stimpsoni		species		Verrill, 1880
	imerss.org:PMLS:6253					Andy Lamb		1						PRESENT				Solaster endeca					iNaturalist:371725								Solaster endeca							Animalia	Echinodermata	Asteroidea	Valvatida	Solasteridae	Solaster	endeca		species		(Linnaeus, 1771)
	imerss.org:PMLS:6254			Count: some		Andy Lamb								PRESENT				Ophiopholis kennerlyi					iNaturalist:129228								Ophiopholis kennerlyi							Animalia	Echinodermata	Ophiuroidea	Amphilepidida	Ophiopholidae	Ophiopholis	kennerlyi		species		Lyman, 1860
	imerss.org:PMLS:6255			Count: many		Andy Lamb								PRESENT				Florometra serratissima					iNaturalist:195902								Florometra serratissima							Animalia	Echinodermata	Crinoidea	Comatulida	Antedonidae	Florometra	serratissima		species		(AH Clark, 1907)
	imerss.org:PMLS:6256			Count: very many		Andy Lamb								PRESENT				Mesocentrotus franciscanus					iNaturalist:992313								Mesocentrotus franciscanus							Animalia	Echinodermata	Echinoidea	Camarodonta	Strongylocentrotidae	Mesocentrotus	franciscanus		species		(A. Agassiz, 1863)
	imerss.org:PMLS:6257			Count: very many		Andy Lamb								PRESENT				Strongylocentrotus droebachiensis					iNaturalist:120070								Strongylocentrotus droebachiensis							Animalia	Echinodermata	Echinoidea	Camarodonta	Strongylocentrotidae	Strongylocentrotus	droebachiensis		species		(O.F. Müller, 1776)
	imerss.org:PMLS:6258			Count: abundant		Andy Lamb								PRESENT				Apostichopus californicus					iNaturalist:202640								Apostichopus californicus							Animalia	Echinodermata	Holothuroidea	Synallactida	Stichopodidae	Apostichopus	californicus		species		(Stimpson, 1857)
	imerss.org:PMLS:6259			Count: very many		Andy Lamb								PRESENT				Cucumaria miniata					iNaturalist:117695								Cucumaria miniata							Animalia	Echinodermata	Holothuroidea	Dendrochirotida	Cucumariidae	Cucumaria	miniata		species		(Brandt, 1835)
	imerss.org:PMLS:6260			Count: some		Andy Lamb								PRESENT				Eupentacta quinquesemita					iNaturalist:51695								Eupentacta quinquesemita							Animalia	Echinodermata	Holothuroidea	Dendrochirotida	Sclerodactylidae	Eupentacta	quinquesemita		species		(Selenka, 1867)
	imerss.org:PMLS:6261			Count: few		Andy Lamb								PRESENT				Cucumaria piperata					iNaturalist:424353								Cucumaria piperata							Animalia	Echinodermata	Holothuroidea	Dendrochirotida	Cucumariidae	Cucumaria	piperata		species		(Stimpson, 1864)
	imerss.org:PMLS:6262			Count: some		Andy Lamb								PRESENT				Psolus chitonoides					iNaturalist:473064								Psolus chitonoides							Animalia	Echinodermata	Holothuroidea	Dendrochirotida	Psolidae	Psolus	chitonoides		species		Clark, 1901
	imerss.org:PMLS:6328			Count: some		Andy Lamb								PRESENT				Orthasterias koehleri					iNaturalist:47669								Orthasterias koehleri							Animalia	Echinodermata	Asteroidea	Forcipulatida	Asteriidae	Orthasterias	koehleri		species		(deLoriol, 1897)
	imerss.org:PMLS:6329			Count: some		Andy Lamb								PRESENT				Dermasterias imbricata					iNaturalist:63382								Dermasterias imbricata							Animalia	Echinodermata	Asteroidea	Valvatida	Asteropseidae	Dermasterias	imbricata		species		(Grube, 1857)
	imerss.org:PMLS:6330			Count: some		Andy Lamb								PRESENT				Mediaster aequalis					iNaturalist:293174								Mediaster aequalis							Animalia	Echinodermata	Asteroidea	Valvatida	Goniasteridae	Mediaster	aequalis		species		Stimpson, 1857
	imerss.org:PMLS:6331					Andy Lamb		2						PRESENT				Pteraster tesselatus					iNaturalist:194701								Pteraster tesselatus							Animalia	Echinodermata	Asteroidea	Velatida	Pterasteridae	Pteraster	tesselatus		species		Ives, 1888
	imerss.org:PMLS:6332			Count: few		Andy Lamb								PRESENT				Henricia leviuscula species complex					iNaturalist:47664								Henricia leviuscula							Animalia	Echinodermata	Asteroidea	Spinulosida	Echinasteridae	Henricia	leviuscula		species
	imerss.org:PMLS:6333			Count: many		Andy Lamb								PRESENT				Pycnopodia helianthoides					iNaturalist:47673								Pycnopodia helianthoides							Animalia	Echinodermata	Asteroidea	Forcipulatida	Asteriidae	Pycnopodia	helianthoides		species		(Brandt, 1835)
	imerss.org:PMLS:6334			Count: many		Andy Lamb								PRESENT				Crossaster papposus					iNaturalist:192687								Crossaster papposus							Animalia	Echinodermata	Asteroidea	Valvatida	Solasteridae	Crossaster	papposus		species		(Linnaeus, 1767)
	imerss.org:PMLS:6335			Count: few		Andy Lamb								PRESENT				Solaster dawsoni					iNaturalist:117692								Solaster dawsoni							Animalia	Echinodermata	Asteroidea	Valvatida	Solasteridae	Solaster	dawsoni		species		Verrill, 1880
	imerss.org:PMLS:6336			Count: few		Andy Lamb								PRESENT				Solaster stimpsoni					iNaturalist:208013								Solaster stimpsoni							Animalia	Echinodermata	Asteroidea	Valvatida	Solasteridae	Solaster	stimpsoni		species		Verrill, 1880
	imerss.org:PMLS:6337					Andy Lamb		1						PRESENT				Solaster endeca					iNaturalist:371725								Solaster endeca							Animalia	Echinodermata	Asteroidea	Valvatida	Solasteridae	Solaster	endeca		species		(Linnaeus, 1771)
	imerss.org:PMLS:6338			Count: many		Andy Lamb								PRESENT				Ophiopholis kennerlyi					iNaturalist:129228								Ophiopholis kennerlyi							Animalia	Echinodermata	Ophiuroidea	Amphilepidida	Ophiopholidae	Ophiopholis	kennerlyi		species		Lyman, 1860
	imerss.org:PMLS:6339			Count: very many		Andy Lamb								PRESENT				Ophiura luetkenii					iNaturalist:255865								Ophiura luetkenii							Animalia	Echinodermata	Ophiuroidea	Ophiurida	Ophiuridae	Ophiura	luetkenii		species		(Lyman, 1860)
	imerss.org:PMLS:6340					Andy Lamb		1						PRESENT				Gorgonocephalus eucnemis					iNaturalist:465153								Gorgonocephalus eucnemis							Animalia	Echinodermata	Ophiuroidea	Euryalida	Gorgonocephalidae	Gorgonocephalus	eucnemis		species		(Müller & Troschel, 1842)
	imerss.org:PMLS:6341			Count: some		Andy Lamb								PRESENT				Florometra serratissima					iNaturalist:195902								Florometra serratissima							Animalia	Echinodermata	Crinoidea	Comatulida	Antedonidae	Florometra	serratissima		species		(AH Clark, 1907)
	imerss.org:PMLS:6342			Count: abundant		Andy Lamb								PRESENT				Mesocentrotus franciscanus					iNaturalist:992313								Mesocentrotus franciscanus							Animalia	Echinodermata	Echinoidea	Camarodonta	Strongylocentrotidae	Mesocentrotus	franciscanus		species		(A. Agassiz, 1863)
	imerss.org:PMLS:6343			Count: very many		Andy Lamb								PRESENT				Strongylocentrotus droebachiensis					iNaturalist:120070								Strongylocentrotus droebachiensis							Animalia	Echinodermata	Echinoidea	Camarodonta	Strongylocentrotidae	Strongylocentrotus	droebachiensis		species		(O.F. Müller, 1776)
	imerss.org:PMLS:6344			Count: very many		Andy Lamb								PRESENT				Apostichopus californicus					iNaturalist:202640								Apostichopus californicus							Animalia	Echinodermata	Holothuroidea	Synallactida	Stichopodidae	Apostichopus	californicus		species		(Stimpson, 1857)
	imerss.org:PMLS:6345			Count: some		Andy Lamb								PRESENT				Cucumaria pallida					iNaturalist:356416								Cucumaria pallida							Animalia	Echinodermata	Holothuroidea	Dendrochirotida	Cucumariidae	Cucumaria	pallida		species		Kirkendale & Lambert, 1995
	imerss.org:PMLS:6424			Count: some		Andy Lamb								PRESENT				Evasterias troschelii					iNaturalist:84265								Evasterias troschelii							Animalia	Echinodermata	Asteroidea	Forcipulatida	Asteriidae	Evasterias	troschelii		species		(Stimpson, 1862)
	imerss.org:PMLS:6425			Count: many		Andy Lamb								PRESENT				Orthasterias koehleri					iNaturalist:47669								Orthasterias koehleri							Animalia	Echinodermata	Asteroidea	Forcipulatida	Asteriidae	Orthasterias	koehleri		species		(deLoriol, 1897)
	imerss.org:PMLS:6426			Count: some		Andy Lamb								PRESENT				Dermasterias imbricata					iNaturalist:63382								Dermasterias imbricata							Animalia	Echinodermata	Asteroidea	Valvatida	Asteropseidae	Dermasterias	imbricata		species		(Grube, 1857)
	imerss.org:PMLS:6427			Count: many		Andy Lamb								PRESENT				Mediaster aequalis					iNaturalist:293174								Mediaster aequalis							Animalia	Echinodermata	Asteroidea	Valvatida	Goniasteridae	Mediaster	aequalis		species		Stimpson, 1857
	imerss.org:PMLS:6428			Count: few		Andy Lamb								PRESENT				Henricia leviuscula species complex					iNaturalist:47664								Henricia leviuscula							Animalia	Echinodermata	Asteroidea	Spinulosida	Echinasteridae	Henricia	leviuscula		species
	imerss.org:PMLS:6429			Count: many		Andy Lamb								PRESENT				Pycnopodia helianthoides					iNaturalist:47673								Pycnopodia helianthoides							Animalia	Echinodermata	Asteroidea	Forcipulatida	Asteriidae	Pycnopodia	helianthoides		species		(Brandt, 1835)
	imerss.org:PMLS:6430			Count: some		Andy Lamb								PRESENT				Crossaster papposus					iNaturalist:192687								Crossaster papposus							Animalia	Echinodermata	Asteroidea	Valvatida	Solasteridae	Crossaster	papposus		species		(Linnaeus, 1767)
	imerss.org:PMLS:6431			Count: few		Andy Lamb								PRESENT				Solaster dawsoni					iNaturalist:117692								Solaster dawsoni							Animalia	Echinodermata	Asteroidea	Valvatida	Solasteridae	Solaster	dawsoni		species		Verrill, 1880
	imerss.org:PMLS:6432			Count: few		Andy Lamb								PRESENT				Solaster stimpsoni					iNaturalist:208013								Solaster stimpsoni							Animalia	Echinodermata	Asteroidea	Valvatida	Solasteridae	Solaster	stimpsoni		species		Verrill, 1880
	imerss.org:PMLS:6433			Count: some		Andy Lamb								PRESENT				Florometra serratissima					iNaturalist:195902								Florometra serratissima							Animalia	Echinodermata	Crinoidea	Comatulida	Antedonidae	Florometra	serratissima		species		(AH Clark, 1907)
	imerss.org:PMLS:6434			Count: very many		Andy Lamb								PRESENT				Mesocentrotus franciscanus					iNaturalist:992313								Mesocentrotus franciscanus							Animalia	Echinodermata	Echinoidea	Camarodonta	Strongylocentrotidae	Mesocentrotus	franciscanus		species		(A. Agassiz, 1863)
	imerss.org:PMLS:6435			Count: many		Andy Lamb								PRESENT				Strongylocentrotus droebachiensis					iNaturalist:120070								Strongylocentrotus droebachiensis							Animalia	Echinodermata	Echinoidea	Camarodonta	Strongylocentrotidae	Strongylocentrotus	droebachiensis		species		(O.F. Müller, 1776)
	imerss.org:PMLS:6436			Count: very many		Andy Lamb								PRESENT				Apostichopus californicus					iNaturalist:202640								Apostichopus californicus							Animalia	Echinodermata	Holothuroidea	Synallactida	Stichopodidae	Apostichopus	californicus		species		(Stimpson, 1857)
	imerss.org:PMLS:6437			Count: many		Andy Lamb								PRESENT				Cucumaria miniata					iNaturalist:117695								Cucumaria miniata							Animalia	Echinodermata	Holothuroidea	Dendrochirotida	Cucumariidae	Cucumaria	miniata		species		(Brandt, 1835)
	imerss.org:PMLS:6438			Count: some		Andy Lamb								PRESENT				Cucumaria pallida					iNaturalist:356416								Cucumaria pallida							Animalia	Echinodermata	Holothuroidea	Dendrochirotida	Cucumariidae	Cucumaria	pallida		species		Kirkendale & Lambert, 1995
	imerss.org:PMLS:6439			Count: many		Andy Lamb								PRESENT				Eupentacta quinquesemita					iNaturalist:51695								Eupentacta quinquesemita							Animalia	Echinodermata	Holothuroidea	Dendrochirotida	Sclerodactylidae	Eupentacta	quinquesemita		species		(Selenka, 1867)
	imerss.org:PMLS:6440			Count: some		Andy Lamb								PRESENT				Cucumaria piperata					iNaturalist:424353								Cucumaria piperata							Animalia	Echinodermata	Holothuroidea	Dendrochirotida	Cucumariidae	Cucumaria	piperata		species		(Stimpson, 1864)
	imerss.org:PMLS:6517			Count: some		Andy Lamb								PRESENT				Pisaster ochraceus					iNaturalist:49699								Pisaster ochraceus							Animalia	Echinodermata	Asteroidea	Forcipulatida	Asteriidae	Pisaster	ochraceus		species		(Brandt, 1835)
	imerss.org:PMLS:6518			Count: some		Andy Lamb								PRESENT				Evasterias troschelii					iNaturalist:84265								Evasterias troschelii							Animalia	Echinodermata	Asteroidea	Forcipulatida	Asteriidae	Evasterias	troschelii		species		(Stimpson, 1862)
	imerss.org:PMLS:6519			Count: some		Andy Lamb								PRESENT				Orthasterias koehleri					iNaturalist:47669								Orthasterias koehleri							Animalia	Echinodermata	Asteroidea	Forcipulatida	Asteriidae	Orthasterias	koehleri		species		(deLoriol, 1897)
	imerss.org:PMLS:6520			Count: some		Andy Lamb								PRESENT				Dermasterias imbricata					iNaturalist:63382								Dermasterias imbricata							Animalia	Echinodermata	Asteroidea	Valvatida	Asteropseidae	Dermasterias	imbricata		species		(Grube, 1857)
	imerss.org:PMLS:6521			Count: few		Andy Lamb								PRESENT				Mediaster aequalis					iNaturalist:293174								Mediaster aequalis							Animalia	Echinodermata	Asteroidea	Valvatida	Goniasteridae	Mediaster	aequalis		species		Stimpson, 1857
	imerss.org:PMLS:6522			Count: few		Andy Lamb								PRESENT				Henricia leviuscula species complex					iNaturalist:47664								Henricia leviuscula							Animalia	Echinodermata	Asteroidea	Spinulosida	Echinasteridae	Henricia	leviuscula		species
	imerss.org:PMLS:6523			Count: many		Andy Lamb								PRESENT				Pycnopodia helianthoides					iNaturalist:47673								Pycnopodia helianthoides							Animalia	Echinodermata	Asteroidea	Forcipulatida	Asteriidae	Pycnopodia	helianthoides		species		(Brandt, 1835)
	imerss.org:PMLS:6524			Count: few		Andy Lamb								PRESENT				Solaster dawsoni					iNaturalist:117692								Solaster dawsoni							Animalia	Echinodermata	Asteroidea	Valvatida	Solasteridae	Solaster	dawsoni		species		Verrill, 1880
	imerss.org:PMLS:6525			Count: few		Andy Lamb								PRESENT				Solaster stimpsoni					iNaturalist:208013								Solaster stimpsoni							Animalia	Echinodermata	Asteroidea	Valvatida	Solasteridae	Solaster	stimpsoni		species		Verrill, 1880
	imerss.org:PMLS:6526			Count: very many		Andy Lamb								PRESENT				Mesocentrotus franciscanus					iNaturalist:992313								Mesocentrotus franciscanus							Animalia	Echinodermata	Echinoidea	Camarodonta	Strongylocentrotidae	Mesocentrotus	franciscanus		species		(A. Agassiz, 1863)
	imerss.org:PMLS:6527			Count: many		Andy Lamb								PRESENT				Strongylocentrotus droebachiensis					iNaturalist:120070								Strongylocentrotus droebachiensis							Animalia	Echinodermata	Echinoidea	Camarodonta	Strongylocentrotidae	Strongylocentrotus	droebachiensis		species		(O.F. Müller, 1776)
	imerss.org:PMLS:6528			Count: very many		Andy Lamb								PRESENT				Apostichopus californicus					iNaturalist:202640								Apostichopus californicus							Animalia	Echinodermata	Holothuroidea	Synallactida	Stichopodidae	Apostichopus	californicus		species		(Stimpson, 1857)
	imerss.org:PMLS:6529			Count: very many		Andy Lamb								PRESENT				Cucumaria miniata					iNaturalist:117695								Cucumaria miniata							Animalia	Echinodermata	Holothuroidea	Dendrochirotida	Cucumariidae	Cucumaria	miniata		species		(Brandt, 1835)
	imerss.org:PMLS:6602			Count: few		Andy Lamb								PRESENT				Pisaster ochraceus					iNaturalist:49699								Pisaster ochraceus							Animalia	Echinodermata	Asteroidea	Forcipulatida	Asteriidae	Pisaster	ochraceus		species		(Brandt, 1835)
	imerss.org:PMLS:6603			Count: many		Andy Lamb								PRESENT				Evasterias troschelii					iNaturalist:84265								Evasterias troschelii							Animalia	Echinodermata	Asteroidea	Forcipulatida	Asteriidae	Evasterias	troschelii		species		(Stimpson, 1862)
	imerss.org:PMLS:6604			Count: some		Andy Lamb								PRESENT				Orthasterias koehleri					iNaturalist:47669								Orthasterias koehleri							Animalia	Echinodermata	Asteroidea	Forcipulatida	Asteriidae	Orthasterias	koehleri		species		(deLoriol, 1897)
	imerss.org:PMLS:6605			Count: many		Andy Lamb								PRESENT				Dermasterias imbricata					iNaturalist:63382								Dermasterias imbricata							Animalia	Echinodermata	Asteroidea	Valvatida	Asteropseidae	Dermasterias	imbricata		species		(Grube, 1857)
	imerss.org:PMLS:6606			Count: some		Andy Lamb								PRESENT				Mediaster aequalis					iNaturalist:293174								Mediaster aequalis							Animalia	Echinodermata	Asteroidea	Valvatida	Goniasteridae	Mediaster	aequalis		species		Stimpson, 1857
	imerss.org:PMLS:6607					Andy Lamb		2						PRESENT				Pteraster tesselatus					iNaturalist:194701								Pteraster tesselatus							Animalia	Echinodermata	Asteroidea	Velatida	Pterasteridae	Pteraster	tesselatus		species		Ives, 1888
	imerss.org:PMLS:6608			Count: few		Andy Lamb								PRESENT				Henricia leviuscula species complex					iNaturalist:47664								Henricia leviuscula							Animalia	Echinodermata	Asteroidea	Spinulosida	Echinasteridae	Henricia	leviuscula		species
	imerss.org:PMLS:6609			Count: many		Andy Lamb								PRESENT				Pycnopodia helianthoides					iNaturalist:47673								Pycnopodia helianthoides							Animalia	Echinodermata	Asteroidea	Forcipulatida	Asteriidae	Pycnopodia	helianthoides		species		(Brandt, 1835)
	imerss.org:PMLS:6610			Count: some		Andy Lamb								PRESENT				Solaster stimpsoni					iNaturalist:208013								Solaster stimpsoni							Animalia	Echinodermata	Asteroidea	Valvatida	Solasteridae	Solaster	stimpsoni		species		Verrill, 1880
	imerss.org:PMLS:6611			Count: some		Andy Lamb								PRESENT				Ophiopholis kennerlyi					iNaturalist:129228								Ophiopholis kennerlyi							Animalia	Echinodermata	Ophiuroidea	Amphilepidida	Ophiopholidae	Ophiopholis	kennerlyi		species		Lyman, 1860
	imerss.org:PMLS:6612			Count: many		Andy Lamb								PRESENT				Ophiura luetkenii					iNaturalist:255865								Ophiura luetkenii							Animalia	Echinodermata	Ophiuroidea	Ophiurida	Ophiuridae	Ophiura	luetkenii		species		(Lyman, 1860)
	imerss.org:PMLS:6613			Count: some		Andy Lamb								PRESENT				Florometra serratissima					iNaturalist:195902								Florometra serratissima							Animalia	Echinodermata	Crinoidea	Comatulida	Antedonidae	Florometra	serratissima		species		(AH Clark, 1907)
	imerss.org:PMLS:6614			Count: abundant		Andy Lamb								PRESENT				Mesocentrotus franciscanus					iNaturalist:992313								Mesocentrotus franciscanus							Animalia	Echinodermata	Echinoidea	Camarodonta	Strongylocentrotidae	Mesocentrotus	franciscanus		species		(A. Agassiz, 1863)
	imerss.org:PMLS:6615			Count: very many		Andy Lamb								PRESENT				Strongylocentrotus droebachiensis					iNaturalist:120070								Strongylocentrotus droebachiensis							Animalia	Echinodermata	Echinoidea	Camarodonta	Strongylocentrotidae	Strongylocentrotus	droebachiensis		species		(O.F. Müller, 1776)
	imerss.org:PMLS:6616			Count: abundant		Andy Lamb								PRESENT				Apostichopus californicus					iNaturalist:202640								Apostichopus californicus							Animalia	Echinodermata	Holothuroidea	Synallactida	Stichopodidae	Apostichopus	californicus		species		(Stimpson, 1857)
	imerss.org:PMLS:6617			Count: very many		Andy Lamb								PRESENT				Cucumaria miniata					iNaturalist:117695								Cucumaria miniata							Animalia	Echinodermata	Holothuroidea	Dendrochirotida	Cucumariidae	Cucumaria	miniata		species		(Brandt, 1835)
	imerss.org:PMLS:6618			Count: some		Andy Lamb								PRESENT				Cucumaria pallida					iNaturalist:356416								Cucumaria pallida							Animalia	Echinodermata	Holothuroidea	Dendrochirotida	Cucumariidae	Cucumaria	pallida		species		Kirkendale & Lambert, 1995
	imerss.org:PMLS:6619			Count: many		Andy Lamb								PRESENT				Eupentacta quinquesemita					iNaturalist:51695								Eupentacta quinquesemita							Animalia	Echinodermata	Holothuroidea	Dendrochirotida	Sclerodactylidae	Eupentacta	quinquesemita		species		(Selenka, 1867)
	imerss.org:PMLS:6620			Count: some		Andy Lamb								PRESENT				Cucumaria piperata					iNaturalist:424353								Cucumaria piperata							Animalia	Echinodermata	Holothuroidea	Dendrochirotida	Cucumariidae	Cucumaria	piperata		species		(Stimpson, 1864)
	imerss.org:PMLS:6684			Count: few		Andy Lamb								PRESENT				Pisaster ochraceus					iNaturalist:49699								Pisaster ochraceus							Animalia	Echinodermata	Asteroidea	Forcipulatida	Asteriidae	Pisaster	ochraceus		species		(Brandt, 1835)
	imerss.org:PMLS:6685			Count: some		Andy Lamb								PRESENT				Evasterias troschelii					iNaturalist:84265								Evasterias troschelii							Animalia	Echinodermata	Asteroidea	Forcipulatida	Asteriidae	Evasterias	troschelii		species		(Stimpson, 1862)
	imerss.org:PMLS:6686					Andy Lamb		1						PRESENT				Pteraster tesselatus					iNaturalist:194701								Pteraster tesselatus							Animalia	Echinodermata	Asteroidea	Velatida	Pterasteridae	Pteraster	tesselatus		species		Ives, 1888
	imerss.org:PMLS:6687			Count: few		Andy Lamb								PRESENT				Henricia leviuscula species complex					iNaturalist:47664								Henricia leviuscula							Animalia	Echinodermata	Asteroidea	Spinulosida	Echinasteridae	Henricia	leviuscula		species
	imerss.org:PMLS:6688			Count: some		Andy Lamb								PRESENT				Pycnopodia helianthoides					iNaturalist:47673								Pycnopodia helianthoides							Animalia	Echinodermata	Asteroidea	Forcipulatida	Asteriidae	Pycnopodia	helianthoides		species		(Brandt, 1835)
	imerss.org:PMLS:6689			Count: very many		Andy Lamb								PRESENT				Ophiopholis kennerlyi					iNaturalist:129228								Ophiopholis kennerlyi							Animalia	Echinodermata	Ophiuroidea	Amphilepidida	Ophiopholidae	Ophiopholis	kennerlyi		species		Lyman, 1860
	imerss.org:PMLS:6690			Count: some		Andy Lamb								PRESENT				Mesocentrotus franciscanus					iNaturalist:992313								Mesocentrotus franciscanus							Animalia	Echinodermata	Echinoidea	Camarodonta	Strongylocentrotidae	Mesocentrotus	franciscanus		species		(A. Agassiz, 1863)
	imerss.org:PMLS:6691			Count: some		Andy Lamb								PRESENT				Strongylocentrotus droebachiensis					iNaturalist:120070								Strongylocentrotus droebachiensis							Animalia	Echinodermata	Echinoidea	Camarodonta	Strongylocentrotidae	Strongylocentrotus	droebachiensis		species		(O.F. Müller, 1776)
	imerss.org:PMLS:6692			Count: few		Andy Lamb								PRESENT				Apostichopus californicus					iNaturalist:202640								Apostichopus californicus							Animalia	Echinodermata	Holothuroidea	Synallactida	Stichopodidae	Apostichopus	californicus		species		(Stimpson, 1857)
	imerss.org:PMLS:6693			Count: very many		Andy Lamb								PRESENT				Cucumaria miniata					iNaturalist:117695								Cucumaria miniata							Animalia	Echinodermata	Holothuroidea	Dendrochirotida	Cucumariidae	Cucumaria	miniata		species		(Brandt, 1835)
	imerss.org:PMLS:6694			Count: some		Andy Lamb								PRESENT				Eupentacta quinquesemita					iNaturalist:51695								Eupentacta quinquesemita							Animalia	Echinodermata	Holothuroidea	Dendrochirotida	Sclerodactylidae	Eupentacta	quinquesemita		species		(Selenka, 1867)
	imerss.org:PMLS:6695			Count: few		Andy Lamb								PRESENT				Psolus chitonoides					iNaturalist:473064								Psolus chitonoides							Animalia	Echinodermata	Holothuroidea	Dendrochirotida	Psolidae	Psolus	chitonoides		species		Clark, 1901
	imerss.org:PMLS:6788			Count: few		Andy Lamb								PRESENT				Pisaster ochraceus					iNaturalist:49699								Pisaster ochraceus							Animalia	Echinodermata	Asteroidea	Forcipulatida	Asteriidae	Pisaster	ochraceus		species		(Brandt, 1835)
	imerss.org:PMLS:6789					Andy Lamb		2						PRESENT				Pisaster brevispinus					iNaturalist:49539								Pisaster brevispinus							Animalia	Echinodermata	Asteroidea	Forcipulatida	Asteriidae	Pisaster	brevispinus		species		(Stimpson, 1857)
	imerss.org:PMLS:6790			Count: many		Andy Lamb								PRESENT				Evasterias troschelii					iNaturalist:84265								Evasterias troschelii							Animalia	Echinodermata	Asteroidea	Forcipulatida	Asteriidae	Evasterias	troschelii		species		(Stimpson, 1862)
	imerss.org:PMLS:6791			Count: some		Andy Lamb								PRESENT				Orthasterias koehleri					iNaturalist:47669								Orthasterias koehleri							Animalia	Echinodermata	Asteroidea	Forcipulatida	Asteriidae	Orthasterias	koehleri		species		(deLoriol, 1897)
	imerss.org:PMLS:6792			Count: many		Andy Lamb								PRESENT				Dermasterias imbricata					iNaturalist:63382								Dermasterias imbricata							Animalia	Echinodermata	Asteroidea	Valvatida	Asteropseidae	Dermasterias	imbricata		species		(Grube, 1857)
	imerss.org:PMLS:6793			Count: some		Andy Lamb								PRESENT				Henricia leviuscula species complex					iNaturalist:47664								Henricia leviuscula							Animalia	Echinodermata	Asteroidea	Spinulosida	Echinasteridae	Henricia	leviuscula		species
	imerss.org:PMLS:6794			Count: few		Andy Lamb								PRESENT				Leptasterias aequalis species complex					iNaturalist:117691								Leptasterias hexactis							Animalia	Echinodermata	Asteroidea	Forcipulatida	Asteriidae	Leptasterias	hexactis		species		(Stimpson, 1862)
	imerss.org:PMLS:6795			Count: many		Andy Lamb								PRESENT				Pycnopodia helianthoides					iNaturalist:47673								Pycnopodia helianthoides							Animalia	Echinodermata	Asteroidea	Forcipulatida	Asteriidae	Pycnopodia	helianthoides		species		(Brandt, 1835)
	imerss.org:PMLS:6796			Count: few		Andy Lamb								PRESENT				Solaster dawsoni					iNaturalist:117692								Solaster dawsoni							Animalia	Echinodermata	Asteroidea	Valvatida	Solasteridae	Solaster	dawsoni		species		Verrill, 1880
	imerss.org:PMLS:6797			Count: few		Andy Lamb								PRESENT				Solaster stimpsoni					iNaturalist:208013								Solaster stimpsoni							Animalia	Echinodermata	Asteroidea	Valvatida	Solasteridae	Solaster	stimpsoni		species		Verrill, 1880
	imerss.org:PMLS:6798			Count: many		Andy Lamb								PRESENT				Ophiopholis kennerlyi					iNaturalist:129228								Ophiopholis kennerlyi							Animalia	Echinodermata	Ophiuroidea	Amphilepidida	Ophiopholidae	Ophiopholis	kennerlyi		species		Lyman, 1860
	imerss.org:PMLS:6799			Count: abundant		Andy Lamb								PRESENT				Mesocentrotus franciscanus					iNaturalist:992313								Mesocentrotus franciscanus							Animalia	Echinodermata	Echinoidea	Camarodonta	Strongylocentrotidae	Mesocentrotus	franciscanus		species		(A. Agassiz, 1863)
	imerss.org:PMLS:6800			Count: abundant		Andy Lamb								PRESENT				Strongylocentrotus droebachiensis					iNaturalist:120070								Strongylocentrotus droebachiensis							Animalia	Echinodermata	Echinoidea	Camarodonta	Strongylocentrotidae	Strongylocentrotus	droebachiensis		species		(O.F. Müller, 1776)
	imerss.org:PMLS:6801			Count: some		Andy Lamb								PRESENT				Apostichopus californicus					iNaturalist:202640								Apostichopus californicus							Animalia	Echinodermata	Holothuroidea	Synallactida	Stichopodidae	Apostichopus	californicus		species		(Stimpson, 1857)
	imerss.org:PMLS:6802			Count: abundant		Andy Lamb								PRESENT				Cucumaria miniata					iNaturalist:117695								Cucumaria miniata							Animalia	Echinodermata	Holothuroidea	Dendrochirotida	Cucumariidae	Cucumaria	miniata		species		(Brandt, 1835)
	imerss.org:PMLS:6803			Count: very many		Andy Lamb								PRESENT				Cucumaria pallida					iNaturalist:356416								Cucumaria pallida							Animalia	Echinodermata	Holothuroidea	Dendrochirotida	Cucumariidae	Cucumaria	pallida		species		Kirkendale & Lambert, 1995
	imerss.org:PMLS:6804			Count: many		Andy Lamb								PRESENT				Eupentacta quinquesemita					iNaturalist:51695								Eupentacta quinquesemita							Animalia	Echinodermata	Holothuroidea	Dendrochirotida	Sclerodactylidae	Eupentacta	quinquesemita		species		(Selenka, 1867)
	imerss.org:PMLS:6909			Count: few		Andy Lamb								PRESENT				Orthasterias koehleri					iNaturalist:47669								Orthasterias koehleri							Animalia	Echinodermata	Asteroidea	Forcipulatida	Asteriidae	Orthasterias	koehleri		species		(deLoriol, 1897)
	imerss.org:PMLS:6910			Count: some		Andy Lamb								PRESENT				Dermasterias imbricata					iNaturalist:63382								Dermasterias imbricata							Animalia	Echinodermata	Asteroidea	Valvatida	Asteropseidae	Dermasterias	imbricata		species		(Grube, 1857)
	imerss.org:PMLS:6911			Count: few		Andy Lamb								PRESENT				Henricia leviuscula species complex					iNaturalist:47664								Henricia leviuscula							Animalia	Echinodermata	Asteroidea	Spinulosida	Echinasteridae	Henricia	leviuscula		species
	imerss.org:PMLS:6912					Andy Lamb		1						PRESENT				Luidia foliolata					iNaturalist:195859								Luidia foliolata							Animalia	Echinodermata	Asteroidea	Paxillosida	Luidiidae	Luidia	foliolata		species		Grube, 1866
	imerss.org:PMLS:6913			Count: many		Andy Lamb								PRESENT				Pycnopodia helianthoides					iNaturalist:47673								Pycnopodia helianthoides							Animalia	Echinodermata	Asteroidea	Forcipulatida	Asteriidae	Pycnopodia	helianthoides		species		(Brandt, 1835)
	imerss.org:PMLS:6914			Count: few		Andy Lamb								PRESENT				Crossaster papposus					iNaturalist:192687								Crossaster papposus							Animalia	Echinodermata	Asteroidea	Valvatida	Solasteridae	Crossaster	papposus		species		(Linnaeus, 1767)
	imerss.org:PMLS:6915			Count: few		Andy Lamb								PRESENT				Solaster stimpsoni					iNaturalist:208013								Solaster stimpsoni							Animalia	Echinodermata	Asteroidea	Valvatida	Solasteridae	Solaster	stimpsoni		species		Verrill, 1880
	imerss.org:PMLS:6916			Count: abundant		Andy Lamb								PRESENT				Ophiura luetkenii					iNaturalist:255865								Ophiura luetkenii							Animalia	Echinodermata	Ophiuroidea	Ophiurida	Ophiuridae	Ophiura	luetkenii		species		(Lyman, 1860)
	imerss.org:PMLS:6917			Count: some		Andy Lamb								PRESENT				Florometra serratissima					iNaturalist:195902								Florometra serratissima							Animalia	Echinodermata	Crinoidea	Comatulida	Antedonidae	Florometra	serratissima		species		(AH Clark, 1907)
	imerss.org:PMLS:6918			Count: very many		Andy Lamb								PRESENT				Mesocentrotus franciscanus					iNaturalist:992313								Mesocentrotus franciscanus							Animalia	Echinodermata	Echinoidea	Camarodonta	Strongylocentrotidae	Mesocentrotus	franciscanus		species		(A. Agassiz, 1863)
	imerss.org:PMLS:6919			Count: some		Andy Lamb								PRESENT				Strongylocentrotus droebachiensis					iNaturalist:120070								Strongylocentrotus droebachiensis							Animalia	Echinodermata	Echinoidea	Camarodonta	Strongylocentrotidae	Strongylocentrotus	droebachiensis		species		(O.F. Müller, 1776)
	imerss.org:PMLS:6920			Count: many		Andy Lamb								PRESENT				Apostichopus californicus					iNaturalist:202640								Apostichopus californicus							Animalia	Echinodermata	Holothuroidea	Synallactida	Stichopodidae	Apostichopus	californicus		species		(Stimpson, 1857)
	imerss.org:PMLS:6921			Count: very many		Andy Lamb								PRESENT				Cucumaria miniata					iNaturalist:117695								Cucumaria miniata							Animalia	Echinodermata	Holothuroidea	Dendrochirotida	Cucumariidae	Cucumaria	miniata		species		(Brandt, 1835)
	imerss.org:PMLS:6922			Count: some		Andy Lamb								PRESENT				Eupentacta quinquesemita					iNaturalist:51695								Eupentacta quinquesemita							Animalia	Echinodermata	Holothuroidea	Dendrochirotida	Sclerodactylidae	Eupentacta	quinquesemita		species		(Selenka, 1867)
	imerss.org:PMLS:6923			Count: few		Andy Lamb								PRESENT				Cucumaria piperata					iNaturalist:424353								Cucumaria piperata							Animalia	Echinodermata	Holothuroidea	Dendrochirotida	Cucumariidae	Cucumaria	piperata		species		(Stimpson, 1864)
	imerss.org:PMLS:6924			Count: few		Andy Lamb								PRESENT				Psolus chitonoides					iNaturalist:473064								Psolus chitonoides							Animalia	Echinodermata	Holothuroidea	Dendrochirotida	Psolidae	Psolus	chitonoides		species		Clark, 1901
	imerss.org:PMLS:7048			Count: few		Andy Lamb								PRESENT				Pisaster ochraceus					iNaturalist:49699								Pisaster ochraceus							Animalia	Echinodermata	Asteroidea	Forcipulatida	Asteriidae	Pisaster	ochraceus		species		(Brandt, 1835)
	imerss.org:PMLS:7049			Count: many		Andy Lamb								PRESENT				Evasterias troschelii					iNaturalist:84265								Evasterias troschelii							Animalia	Echinodermata	Asteroidea	Forcipulatida	Asteriidae	Evasterias	troschelii		species		(Stimpson, 1862)
	imerss.org:PMLS:7050			Count: many		Andy Lamb								PRESENT				Orthasterias koehleri					iNaturalist:47669								Orthasterias koehleri							Animalia	Echinodermata	Asteroidea	Forcipulatida	Asteriidae	Orthasterias	koehleri		species		(deLoriol, 1897)
	imerss.org:PMLS:7051			Count: very many		Andy Lamb								PRESENT				Dermasterias imbricata					iNaturalist:63382								Dermasterias imbricata							Animalia	Echinodermata	Asteroidea	Valvatida	Asteropseidae	Dermasterias	imbricata		species		(Grube, 1857)
	imerss.org:PMLS:7052			Count: some		Andy Lamb								PRESENT				Mediaster aequalis					iNaturalist:293174								Mediaster aequalis							Animalia	Echinodermata	Asteroidea	Valvatida	Goniasteridae	Mediaster	aequalis		species		Stimpson, 1857
	imerss.org:PMLS:7053					Andy Lamb		3						PRESENT				Pteraster tesselatus					iNaturalist:194701								Pteraster tesselatus							Animalia	Echinodermata	Asteroidea	Velatida	Pterasteridae	Pteraster	tesselatus		species		Ives, 1888
	imerss.org:PMLS:7054			Count: few		Andy Lamb								PRESENT				Henricia leviuscula species complex					iNaturalist:47664								Henricia leviuscula							Animalia	Echinodermata	Asteroidea	Spinulosida	Echinasteridae	Henricia	leviuscula		species
	imerss.org:PMLS:7055			Count: many		Andy Lamb								PRESENT				Pycnopodia helianthoides					iNaturalist:47673								Pycnopodia helianthoides							Animalia	Echinodermata	Asteroidea	Forcipulatida	Asteriidae	Pycnopodia	helianthoides		species		(Brandt, 1835)
	imerss.org:PMLS:7056			Count: some		Andy Lamb								PRESENT				Solaster dawsoni					iNaturalist:117692								Solaster dawsoni							Animalia	Echinodermata	Asteroidea	Valvatida	Solasteridae	Solaster	dawsoni		species		Verrill, 1880
	imerss.org:PMLS:7057			Count: few		Andy Lamb								PRESENT				Solaster stimpsoni					iNaturalist:208013								Solaster stimpsoni							Animalia	Echinodermata	Asteroidea	Valvatida	Solasteridae	Solaster	stimpsoni		species		Verrill, 1880
	imerss.org:PMLS:7058			Count: some		Andy Lamb								PRESENT				Ophiopholis kennerlyi					iNaturalist:129228								Ophiopholis kennerlyi							Animalia	Echinodermata	Ophiuroidea	Amphilepidida	Ophiopholidae	Ophiopholis	kennerlyi		species		Lyman, 1860
	imerss.org:PMLS:7059					Andy Lamb		2						PRESENT				Gorgonocephalus eucnemis					iNaturalist:465153								Gorgonocephalus eucnemis							Animalia	Echinodermata	Ophiuroidea	Euryalida	Gorgonocephalidae	Gorgonocephalus	eucnemis		species		(Müller & Troschel, 1842)
	imerss.org:PMLS:7060			Count: some		Andy Lamb								PRESENT				Florometra serratissima					iNaturalist:195902								Florometra serratissima							Animalia	Echinodermata	Crinoidea	Comatulida	Antedonidae	Florometra	serratissima		species		(AH Clark, 1907)
	imerss.org:PMLS:7061			Count: very many		Andy Lamb								PRESENT				Mesocentrotus franciscanus					iNaturalist:992313								Mesocentrotus franciscanus							Animalia	Echinodermata	Echinoidea	Camarodonta	Strongylocentrotidae	Mesocentrotus	franciscanus		species		(A. Agassiz, 1863)
	imerss.org:PMLS:7062			Count: few		Andy Lamb								PRESENT				Strongylocentrotus droebachiensis					iNaturalist:120070								Strongylocentrotus droebachiensis							Animalia	Echinodermata	Echinoidea	Camarodonta	Strongylocentrotidae	Strongylocentrotus	droebachiensis		species		(O.F. Müller, 1776)
	imerss.org:PMLS:7063			Count: abundant		Andy Lamb								PRESENT				Apostichopus californicus					iNaturalist:202640								Apostichopus californicus							Animalia	Echinodermata	Holothuroidea	Synallactida	Stichopodidae	Apostichopus	californicus		species		(Stimpson, 1857)
	imerss.org:PMLS:7064			Count: abundant		Andy Lamb								PRESENT				Cucumaria miniata					iNaturalist:117695								Cucumaria miniata							Animalia	Echinodermata	Holothuroidea	Dendrochirotida	Cucumariidae	Cucumaria	miniata		species		(Brandt, 1835)
	imerss.org:PMLS:7065			Count: abundant		Andy Lamb								PRESENT				Cucumaria pallida					iNaturalist:356416								Cucumaria pallida							Animalia	Echinodermata	Holothuroidea	Dendrochirotida	Cucumariidae	Cucumaria	pallida		species		Kirkendale & Lambert, 1995
	imerss.org:PMLS:7066			Count: very many		Andy Lamb								PRESENT				Eupentacta quinquesemita					iNaturalist:51695								Eupentacta quinquesemita							Animalia	Echinodermata	Holothuroidea	Dendrochirotida	Sclerodactylidae	Eupentacta	quinquesemita		species		(Selenka, 1867)
	imerss.org:PMLS:7067			Count: many		Andy Lamb								PRESENT				Cucumaria piperata					iNaturalist:424353								Cucumaria piperata							Animalia	Echinodermata	Holothuroidea	Dendrochirotida	Cucumariidae	Cucumaria	piperata		species		(Stimpson, 1864)
	imerss.org:PMLS:7068			Count: some		Andy Lamb								PRESENT				Psolus chitonoides					iNaturalist:473064								Psolus chitonoides							Animalia	Echinodermata	Holothuroidea	Dendrochirotida	Psolidae	Psolus	chitonoides		species		Clark, 1901
	imerss.org:PMLS:7169			Count: some		Andy Lamb								PRESENT				Evasterias troschelii					iNaturalist:84265								Evasterias troschelii							Animalia	Echinodermata	Asteroidea	Forcipulatida	Asteriidae	Evasterias	troschelii		species		(Stimpson, 1862)
	imerss.org:PMLS:7170			Count: some		Andy Lamb								PRESENT				Orthasterias koehleri					iNaturalist:47669								Orthasterias koehleri							Animalia	Echinodermata	Asteroidea	Forcipulatida	Asteriidae	Orthasterias	koehleri		species		(deLoriol, 1897)
	imerss.org:PMLS:7171			Count: some		Andy Lamb								PRESENT				Stylasterias forreri					iNaturalist:255883								Stylasterias forreri							Animalia	Echinodermata	Asteroidea	Forcipulatida	Asteriidae	Stylasterias	forreri		species		(deLoriol, 1887)
	imerss.org:PMLS:7172			Count: many		Andy Lamb								PRESENT				Dermasterias imbricata					iNaturalist:63382								Dermasterias imbricata							Animalia	Echinodermata	Asteroidea	Valvatida	Asteropseidae	Dermasterias	imbricata		species		(Grube, 1857)
	imerss.org:PMLS:7173			Count: many		Andy Lamb								PRESENT				Mediaster aequalis					iNaturalist:293174								Mediaster aequalis							Animalia	Echinodermata	Asteroidea	Valvatida	Goniasteridae	Mediaster	aequalis		species		Stimpson, 1857
	imerss.org:PMLS:7174			Count: many		Andy Lamb								PRESENT				Pycnopodia helianthoides					iNaturalist:47673								Pycnopodia helianthoides							Animalia	Echinodermata	Asteroidea	Forcipulatida	Asteriidae	Pycnopodia	helianthoides		species		(Brandt, 1835)
	imerss.org:PMLS:7175			Count: few		Andy Lamb								PRESENT				Crossaster papposus					iNaturalist:192687								Crossaster papposus							Animalia	Echinodermata	Asteroidea	Valvatida	Solasteridae	Crossaster	papposus		species		(Linnaeus, 1767)
	imerss.org:PMLS:7176			Count: few		Andy Lamb								PRESENT				Solaster dawsoni					iNaturalist:117692								Solaster dawsoni							Animalia	Echinodermata	Asteroidea	Valvatida	Solasteridae	Solaster	dawsoni		species		Verrill, 1880
	imerss.org:PMLS:7177			Count: few		Andy Lamb								PRESENT				Solaster stimpsoni					iNaturalist:208013								Solaster stimpsoni							Animalia	Echinodermata	Asteroidea	Valvatida	Solasteridae	Solaster	stimpsoni		species		Verrill, 1880
	imerss.org:PMLS:7178			Count: many		Andy Lamb								PRESENT				Florometra serratissima					iNaturalist:195902								Florometra serratissima							Animalia	Echinodermata	Crinoidea	Comatulida	Antedonidae	Florometra	serratissima		species		(AH Clark, 1907)
	imerss.org:PMLS:7179			Count: very many		Andy Lamb								PRESENT				Mesocentrotus franciscanus					iNaturalist:992313								Mesocentrotus franciscanus							Animalia	Echinodermata	Echinoidea	Camarodonta	Strongylocentrotidae	Mesocentrotus	franciscanus		species		(A. Agassiz, 1863)
	imerss.org:PMLS:7180			Count: few		Andy Lamb								PRESENT				Strongylocentrotus droebachiensis					iNaturalist:120070								Strongylocentrotus droebachiensis							Animalia	Echinodermata	Echinoidea	Camarodonta	Strongylocentrotidae	Strongylocentrotus	droebachiensis		species		(O.F. Müller, 1776)
	imerss.org:PMLS:7181			Count: very many		Andy Lamb								PRESENT				Apostichopus californicus					iNaturalist:202640								Apostichopus californicus							Animalia	Echinodermata	Holothuroidea	Synallactida	Stichopodidae	Apostichopus	californicus		species		(Stimpson, 1857)
	imerss.org:PMLS:7182			Count: very many		Andy Lamb								PRESENT				Cucumaria miniata					iNaturalist:117695								Cucumaria miniata							Animalia	Echinodermata	Holothuroidea	Dendrochirotida	Cucumariidae	Cucumaria	miniata		species		(Brandt, 1835)
	imerss.org:PMLS:7183			Count: many		Andy Lamb								PRESENT				Cucumaria pallida					iNaturalist:356416								Cucumaria pallida							Animalia	Echinodermata	Holothuroidea	Dendrochirotida	Cucumariidae	Cucumaria	pallida		species		Kirkendale & Lambert, 1995
	imerss.org:PMLS:7184			Count: some		Andy Lamb								PRESENT				Eupentacta quinquesemita					iNaturalist:51695								Eupentacta quinquesemita							Animalia	Echinodermata	Holothuroidea	Dendrochirotida	Sclerodactylidae	Eupentacta	quinquesemita		species		(Selenka, 1867)
	imerss.org:PMLS:7185			Count: many		Andy Lamb								PRESENT				Psolus chitonoides					iNaturalist:473064								Psolus chitonoides							Animalia	Echinodermata	Holothuroidea	Dendrochirotida	Psolidae	Psolus	chitonoides		species		Clark, 1901
	imerss.org:PMLS:7233			Count: some		Andy Lamb								PRESENT				Pisaster brevispinus					iNaturalist:49539								Pisaster brevispinus							Animalia	Echinodermata	Asteroidea	Forcipulatida	Asteriidae	Pisaster	brevispinus		species		(Stimpson, 1857)
	imerss.org:PMLS:7234			Count: few		Andy Lamb								PRESENT				Evasterias troschelii					iNaturalist:84265								Evasterias troschelii							Animalia	Echinodermata	Asteroidea	Forcipulatida	Asteriidae	Evasterias	troschelii		species		(Stimpson, 1862)
	imerss.org:PMLS:7235			Count: some		Andy Lamb								PRESENT				Orthasterias koehleri					iNaturalist:47669								Orthasterias koehleri							Animalia	Echinodermata	Asteroidea	Forcipulatida	Asteriidae	Orthasterias	koehleri		species		(deLoriol, 1897)
	imerss.org:PMLS:7236			Count: many		Andy Lamb								PRESENT				Mediaster aequalis					iNaturalist:293174								Mediaster aequalis							Animalia	Echinodermata	Asteroidea	Valvatida	Goniasteridae	Mediaster	aequalis		species		Stimpson, 1857
	imerss.org:PMLS:7237			Count: very many		Andy Lamb								PRESENT				Pycnopodia helianthoides					iNaturalist:47673								Pycnopodia helianthoides							Animalia	Echinodermata	Asteroidea	Forcipulatida	Asteriidae	Pycnopodia	helianthoides		species		(Brandt, 1835)
	imerss.org:PMLS:7238			Count: some		Andy Lamb								PRESENT				Crossaster papposus					iNaturalist:192687								Crossaster papposus							Animalia	Echinodermata	Asteroidea	Valvatida	Solasteridae	Crossaster	papposus		species		(Linnaeus, 1767)
	imerss.org:PMLS:7239					Andy Lamb		3						PRESENT				Solaster dawsoni					iNaturalist:117692								Solaster dawsoni							Animalia	Echinodermata	Asteroidea	Valvatida	Solasteridae	Solaster	dawsoni		species		Verrill, 1880
	imerss.org:PMLS:7240					Andy Lamb		3						PRESENT				Solaster stimpsoni					iNaturalist:208013								Solaster stimpsoni							Animalia	Echinodermata	Asteroidea	Valvatida	Solasteridae	Solaster	stimpsoni		species		Verrill, 1880
	imerss.org:PMLS:7241			Count: abundant		Andy Lamb								PRESENT				Ophiura luetkenii					iNaturalist:255865								Ophiura luetkenii							Animalia	Echinodermata	Ophiuroidea	Ophiurida	Ophiuridae	Ophiura	luetkenii		species		(Lyman, 1860)
	imerss.org:PMLS:7242			Count: very abundant		Andy Lamb								PRESENT				Florometra serratissima					iNaturalist:195902								Florometra serratissima							Animalia	Echinodermata	Crinoidea	Comatulida	Antedonidae	Florometra	serratissima		species		(AH Clark, 1907)
	imerss.org:PMLS:7243			Count: few		Andy Lamb								PRESENT				Apostichopus californicus					iNaturalist:202640								Apostichopus californicus							Animalia	Echinodermata	Holothuroidea	Synallactida	Stichopodidae	Apostichopus	californicus		species		(Stimpson, 1857)
	imerss.org:PMLS:7244			Count: some		Andy Lamb								PRESENT				Cucumaria miniata					iNaturalist:117695								Cucumaria miniata							Animalia	Echinodermata	Holothuroidea	Dendrochirotida	Cucumariidae	Cucumaria	miniata		species		(Brandt, 1835)
	imerss.org:PMLS:7245			Count: few		Andy Lamb								PRESENT				Cucumaria pallida					iNaturalist:356416								Cucumaria pallida							Animalia	Echinodermata	Holothuroidea	Dendrochirotida	Cucumariidae	Cucumaria	pallida		species		Kirkendale & Lambert, 1995
	imerss.org:PMLS:7246			Count: few		Andy Lamb								PRESENT				Eupentacta quinquesemita					iNaturalist:51695								Eupentacta quinquesemita							Animalia	Echinodermata	Holothuroidea	Dendrochirotida	Sclerodactylidae	Eupentacta	quinquesemita		species		(Selenka, 1867)
	imerss.org:PMLS:7247					Andy Lamb		2						PRESENT				Cucumaria piperata					iNaturalist:424353								Cucumaria piperata							Animalia	Echinodermata	Holothuroidea	Dendrochirotida	Cucumariidae	Cucumaria	piperata		species		(Stimpson, 1864)
	imerss.org:PMLS:7248			Count: few		Andy Lamb								PRESENT				Psolus chitonoides					iNaturalist:473064								Psolus chitonoides							Animalia	Echinodermata	Holothuroidea	Dendrochirotida	Psolidae	Psolus	chitonoides		species		Clark, 1901
	imerss.org:PMLS:7327					Andy Lamb		2						PRESENT				Pisaster brevispinus					iNaturalist:49539								Pisaster brevispinus							Animalia	Echinodermata	Asteroidea	Forcipulatida	Asteriidae	Pisaster	brevispinus		species		(Stimpson, 1857)
	imerss.org:PMLS:7328			Count: many		Andy Lamb								PRESENT				Orthasterias koehleri					iNaturalist:47669								Orthasterias koehleri							Animalia	Echinodermata	Asteroidea	Forcipulatida	Asteriidae	Orthasterias	koehleri		species		(deLoriol, 1897)
	imerss.org:PMLS:7329					Andy Lamb		1						PRESENT				Stylasterias forreri					iNaturalist:255883								Stylasterias forreri							Animalia	Echinodermata	Asteroidea	Forcipulatida	Asteriidae	Stylasterias	forreri		species		(deLoriol, 1887)
	imerss.org:PMLS:7330			Count: many		Andy Lamb								PRESENT				Dermasterias imbricata					iNaturalist:63382								Dermasterias imbricata							Animalia	Echinodermata	Asteroidea	Valvatida	Asteropseidae	Dermasterias	imbricata		species		(Grube, 1857)
	imerss.org:PMLS:7331			Count: very many		Andy Lamb								PRESENT				Mediaster aequalis					iNaturalist:293174								Mediaster aequalis							Animalia	Echinodermata	Asteroidea	Valvatida	Goniasteridae	Mediaster	aequalis		species		Stimpson, 1857
	imerss.org:PMLS:7332			Count: some		Andy Lamb								PRESENT				Pycnopodia helianthoides					iNaturalist:47673								Pycnopodia helianthoides							Animalia	Echinodermata	Asteroidea	Forcipulatida	Asteriidae	Pycnopodia	helianthoides		species		(Brandt, 1835)
	imerss.org:PMLS:7333			Count: some		Andy Lamb								PRESENT				Crossaster papposus					iNaturalist:192687								Crossaster papposus							Animalia	Echinodermata	Asteroidea	Valvatida	Solasteridae	Crossaster	papposus		species		(Linnaeus, 1767)
	imerss.org:PMLS:7334					Andy Lamb		3						PRESENT				Solaster dawsoni					iNaturalist:117692								Solaster dawsoni							Animalia	Echinodermata	Asteroidea	Valvatida	Solasteridae	Solaster	dawsoni		species		Verrill, 1880
	imerss.org:PMLS:7335					Andy Lamb		2						PRESENT				Solaster stimpsoni					iNaturalist:208013								Solaster stimpsoni							Animalia	Echinodermata	Asteroidea	Valvatida	Solasteridae	Solaster	stimpsoni		species		Verrill, 1880
	imerss.org:PMLS:7336			Count: few		Andy Lamb								PRESENT				Ophiopholis kennerlyi					iNaturalist:129228								Ophiopholis kennerlyi							Animalia	Echinodermata	Ophiuroidea	Amphilepidida	Ophiopholidae	Ophiopholis	kennerlyi		species		Lyman, 1860
	imerss.org:PMLS:7337			Count: very many		Andy Lamb								PRESENT				Ophiura luetkenii					iNaturalist:255865								Ophiura luetkenii							Animalia	Echinodermata	Ophiuroidea	Ophiurida	Ophiuridae	Ophiura	luetkenii		species		(Lyman, 1860)
	imerss.org:PMLS:7338			Count: some		Andy Lamb								PRESENT				Florometra serratissima					iNaturalist:195902								Florometra serratissima							Animalia	Echinodermata	Crinoidea	Comatulida	Antedonidae	Florometra	serratissima		species		(AH Clark, 1907)
	imerss.org:PMLS:7339			Count: abundant		Andy Lamb								PRESENT				Mesocentrotus franciscanus					iNaturalist:992313								Mesocentrotus franciscanus							Animalia	Echinodermata	Echinoidea	Camarodonta	Strongylocentrotidae	Mesocentrotus	franciscanus		species		(A. Agassiz, 1863)
	imerss.org:PMLS:7340			Count: many		Andy Lamb								PRESENT				Strongylocentrotus droebachiensis					iNaturalist:120070								Strongylocentrotus droebachiensis							Animalia	Echinodermata	Echinoidea	Camarodonta	Strongylocentrotidae	Strongylocentrotus	droebachiensis		species		(O.F. Müller, 1776)
	imerss.org:PMLS:7341			Count: very many		Andy Lamb								PRESENT				Apostichopus californicus					iNaturalist:202640								Apostichopus californicus							Animalia	Echinodermata	Holothuroidea	Synallactida	Stichopodidae	Apostichopus	californicus		species		(Stimpson, 1857)
	imerss.org:PMLS:7342			Count: few		Andy Lamb								PRESENT				Cucumaria miniata					iNaturalist:117695								Cucumaria miniata							Animalia	Echinodermata	Holothuroidea	Dendrochirotida	Cucumariidae	Cucumaria	miniata		species		(Brandt, 1835)
	imerss.org:PMLS:7343			Count: some		Andy Lamb								PRESENT				Eupentacta quinquesemita					iNaturalist:51695								Eupentacta quinquesemita							Animalia	Echinodermata	Holothuroidea	Dendrochirotida	Sclerodactylidae	Eupentacta	quinquesemita		species		(Selenka, 1867)
	imerss.org:PMLS:7344			Count: few		Andy Lamb								PRESENT				Psolus chitonoides					iNaturalist:473064								Psolus chitonoides							Animalia	Echinodermata	Holothuroidea	Dendrochirotida	Psolidae	Psolus	chitonoides		species		Clark, 1901
	imerss.org:PMLS:7448					Andy Lamb		1						PRESENT				Pisaster ochraceus					iNaturalist:49699								Pisaster ochraceus							Animalia	Echinodermata	Asteroidea	Forcipulatida	Asteriidae	Pisaster	ochraceus		species		(Brandt, 1835)
	imerss.org:PMLS:7449			Count: few		Andy Lamb								PRESENT				Evasterias troschelii					iNaturalist:84265								Evasterias troschelii							Animalia	Echinodermata	Asteroidea	Forcipulatida	Asteriidae	Evasterias	troschelii		species		(Stimpson, 1862)
	imerss.org:PMLS:7450			Count: some		Andy Lamb								PRESENT				Orthasterias koehleri					iNaturalist:47669								Orthasterias koehleri							Animalia	Echinodermata	Asteroidea	Forcipulatida	Asteriidae	Orthasterias	koehleri		species		(deLoriol, 1897)
	imerss.org:PMLS:7451			Count: very many		Andy Lamb								PRESENT				Dermasterias imbricata					iNaturalist:63382								Dermasterias imbricata							Animalia	Echinodermata	Asteroidea	Valvatida	Asteropseidae	Dermasterias	imbricata		species		(Grube, 1857)
	imerss.org:PMLS:7452			Count: some		Andy Lamb								PRESENT				Mediaster aequalis					iNaturalist:293174								Mediaster aequalis							Animalia	Echinodermata	Asteroidea	Valvatida	Goniasteridae	Mediaster	aequalis		species		Stimpson, 1857
	imerss.org:PMLS:7453					Andy Lamb		1						PRESENT				Pteraster tesselatus					iNaturalist:194701								Pteraster tesselatus							Animalia	Echinodermata	Asteroidea	Velatida	Pterasteridae	Pteraster	tesselatus		species		Ives, 1888
	imerss.org:PMLS:7454			Count: few		Andy Lamb								PRESENT				Henricia leviuscula species complex					iNaturalist:47664								Henricia leviuscula							Animalia	Echinodermata	Asteroidea	Spinulosida	Echinasteridae	Henricia	leviuscula		species
	imerss.org:PMLS:7455			Count: some		Andy Lamb								PRESENT				Pycnopodia helianthoides					iNaturalist:47673								Pycnopodia helianthoides							Animalia	Echinodermata	Asteroidea	Forcipulatida	Asteriidae	Pycnopodia	helianthoides		species		(Brandt, 1835)
	imerss.org:PMLS:7456					Andy Lamb		3						PRESENT				Solaster dawsoni					iNaturalist:117692								Solaster dawsoni							Animalia	Echinodermata	Asteroidea	Valvatida	Solasteridae	Solaster	dawsoni		species		Verrill, 1880
	imerss.org:PMLS:7457			Count: few		Andy Lamb								PRESENT				Solaster stimpsoni					iNaturalist:208013								Solaster stimpsoni							Animalia	Echinodermata	Asteroidea	Valvatida	Solasteridae	Solaster	stimpsoni		species		Verrill, 1880
	imerss.org:PMLS:7458			Count: many		Andy Lamb								PRESENT				Ophiura luetkenii					iNaturalist:255865								Ophiura luetkenii							Animalia	Echinodermata	Ophiuroidea	Ophiurida	Ophiuridae	Ophiura	luetkenii		species		(Lyman, 1860)
	imerss.org:PMLS:7459			Count: many		Andy Lamb								PRESENT				Florometra serratissima					iNaturalist:195902								Florometra serratissima							Animalia	Echinodermata	Crinoidea	Comatulida	Antedonidae	Florometra	serratissima		species		(AH Clark, 1907)
	imerss.org:PMLS:7460			Count: very many		Andy Lamb								PRESENT				Mesocentrotus franciscanus					iNaturalist:992313								Mesocentrotus franciscanus							Animalia	Echinodermata	Echinoidea	Camarodonta	Strongylocentrotidae	Mesocentrotus	franciscanus		species		(A. Agassiz, 1863)
	imerss.org:PMLS:7461			Count: some		Andy Lamb								PRESENT				Strongylocentrotus droebachiensis					iNaturalist:120070								Strongylocentrotus droebachiensis							Animalia	Echinodermata	Echinoidea	Camarodonta	Strongylocentrotidae	Strongylocentrotus	droebachiensis		species		(O.F. Müller, 1776)
	imerss.org:PMLS:7462			Count: very many		Andy Lamb								PRESENT				Apostichopus californicus					iNaturalist:202640								Apostichopus californicus							Animalia	Echinodermata	Holothuroidea	Synallactida	Stichopodidae	Apostichopus	californicus		species		(Stimpson, 1857)
	imerss.org:PMLS:7463			Count: few		Andy Lamb								PRESENT				Cucumaria miniata					iNaturalist:117695								Cucumaria miniata							Animalia	Echinodermata	Holothuroidea	Dendrochirotida	Cucumariidae	Cucumaria	miniata		species		(Brandt, 1835)
	imerss.org:PMLS:7464			Count: some		Andy Lamb								PRESENT				Cucumaria pallida					iNaturalist:356416								Cucumaria pallida							Animalia	Echinodermata	Holothuroidea	Dendrochirotida	Cucumariidae	Cucumaria	pallida		species		Kirkendale & Lambert, 1995
	imerss.org:PMLS:7465			Count: few		Andy Lamb								PRESENT				Eupentacta quinquesemita					iNaturalist:51695								Eupentacta quinquesemita							Animalia	Echinodermata	Holothuroidea	Dendrochirotida	Sclerodactylidae	Eupentacta	quinquesemita		species		(Selenka, 1867)
	imerss.org:PMLS:7466					Andy Lamb		2						PRESENT				Cucumaria piperata					iNaturalist:424353								Cucumaria piperata							Animalia	Echinodermata	Holothuroidea	Dendrochirotida	Cucumariidae	Cucumaria	piperata		species		(Stimpson, 1864)
	imerss.org:PMLS:7467			Count: few		Andy Lamb								PRESENT				Psolus chitonoides					iNaturalist:473064								Psolus chitonoides							Animalia	Echinodermata	Holothuroidea	Dendrochirotida	Psolidae	Psolus	chitonoides		species		Clark, 1901
	imerss.org:PMLS:7549			Count: some		Andy Lamb								PRESENT				Evasterias troschelii					iNaturalist:84265								Evasterias troschelii							Animalia	Echinodermata	Asteroidea	Forcipulatida	Asteriidae	Evasterias	troschelii		species		(Stimpson, 1862)
	imerss.org:PMLS:7550			Count: some		Andy Lamb								PRESENT				Orthasterias koehleri					iNaturalist:47669								Orthasterias koehleri							Animalia	Echinodermata	Asteroidea	Forcipulatida	Asteriidae	Orthasterias	koehleri		species		(deLoriol, 1897)
	imerss.org:PMLS:7551			Count: many		Andy Lamb								PRESENT				Dermasterias imbricata					iNaturalist:63382								Dermasterias imbricata							Animalia	Echinodermata	Asteroidea	Valvatida	Asteropseidae	Dermasterias	imbricata		species		(Grube, 1857)
	imerss.org:PMLS:7552			Count: few		Andy Lamb								PRESENT				Mediaster aequalis					iNaturalist:293174								Mediaster aequalis							Animalia	Echinodermata	Asteroidea	Valvatida	Goniasteridae	Mediaster	aequalis		species		Stimpson, 1857
	imerss.org:PMLS:7553					Andy Lamb		1						PRESENT				Pteraster tesselatus					iNaturalist:194701								Pteraster tesselatus							Animalia	Echinodermata	Asteroidea	Velatida	Pterasteridae	Pteraster	tesselatus		species		Ives, 1888
	imerss.org:PMLS:7554			Count: some		Andy Lamb								PRESENT				Henricia leviuscula species complex					iNaturalist:47664								Henricia leviuscula							Animalia	Echinodermata	Asteroidea	Spinulosida	Echinasteridae	Henricia	leviuscula		species
	imerss.org:PMLS:7555			Count: many		Andy Lamb								PRESENT				Pycnopodia helianthoides					iNaturalist:47673								Pycnopodia helianthoides							Animalia	Echinodermata	Asteroidea	Forcipulatida	Asteriidae	Pycnopodia	helianthoides		species		(Brandt, 1835)
	imerss.org:PMLS:7556			Count: few		Andy Lamb								PRESENT				Solaster dawsoni					iNaturalist:117692								Solaster dawsoni							Animalia	Echinodermata	Asteroidea	Valvatida	Solasteridae	Solaster	dawsoni		species		Verrill, 1880
	imerss.org:PMLS:7557					Andy Lamb		1						PRESENT				Gorgonocephalus eucnemis					iNaturalist:465153								Gorgonocephalus eucnemis							Animalia	Echinodermata	Ophiuroidea	Euryalida	Gorgonocephalidae	Gorgonocephalus	eucnemis		species		(Müller & Troschel, 1842)
	imerss.org:PMLS:7558			Count: some		Andy Lamb								PRESENT				Florometra serratissima					iNaturalist:195902								Florometra serratissima							Animalia	Echinodermata	Crinoidea	Comatulida	Antedonidae	Florometra	serratissima		species		(AH Clark, 1907)
	imerss.org:PMLS:7559			Count: very many		Andy Lamb								PRESENT				Mesocentrotus franciscanus					iNaturalist:992313								Mesocentrotus franciscanus							Animalia	Echinodermata	Echinoidea	Camarodonta	Strongylocentrotidae	Mesocentrotus	franciscanus		species		(A. Agassiz, 1863)
	imerss.org:PMLS:7560			Count: some		Andy Lamb								PRESENT				Strongylocentrotus droebachiensis					iNaturalist:120070								Strongylocentrotus droebachiensis							Animalia	Echinodermata	Echinoidea	Camarodonta	Strongylocentrotidae	Strongylocentrotus	droebachiensis		species		(O.F. Müller, 1776)
	imerss.org:PMLS:7561			Count: many		Andy Lamb								PRESENT				Apostichopus californicus					iNaturalist:202640								Apostichopus californicus							Animalia	Echinodermata	Holothuroidea	Synallactida	Stichopodidae	Apostichopus	californicus		species		(Stimpson, 1857)
	imerss.org:PMLS:7661			Count: some		Andy Lamb								PRESENT				Pisaster brevispinus					iNaturalist:49539								Pisaster brevispinus							Animalia	Echinodermata	Asteroidea	Forcipulatida	Asteriidae	Pisaster	brevispinus		species		(Stimpson, 1857)
	imerss.org:PMLS:7662			Count: some		Andy Lamb								PRESENT				Orthasterias koehleri					iNaturalist:47669								Orthasterias koehleri							Animalia	Echinodermata	Asteroidea	Forcipulatida	Asteriidae	Orthasterias	koehleri		species		(deLoriol, 1897)
	imerss.org:PMLS:7663			Count: some		Andy Lamb								PRESENT				Dermasterias imbricata					iNaturalist:63382								Dermasterias imbricata							Animalia	Echinodermata	Asteroidea	Valvatida	Asteropseidae	Dermasterias	imbricata		species		(Grube, 1857)
	imerss.org:PMLS:7664			Count: many		Andy Lamb								PRESENT				Mediaster aequalis					iNaturalist:293174								Mediaster aequalis							Animalia	Echinodermata	Asteroidea	Valvatida	Goniasteridae	Mediaster	aequalis		species		Stimpson, 1857
	imerss.org:PMLS:7665			Count: many		Andy Lamb								PRESENT				Pycnopodia helianthoides					iNaturalist:47673								Pycnopodia helianthoides							Animalia	Echinodermata	Asteroidea	Forcipulatida	Asteriidae	Pycnopodia	helianthoides		species		(Brandt, 1835)
	imerss.org:PMLS:7666			Count: some		Andy Lamb								PRESENT				Crossaster papposus					iNaturalist:192687								Crossaster papposus							Animalia	Echinodermata	Asteroidea	Valvatida	Solasteridae	Crossaster	papposus		species		(Linnaeus, 1767)
	imerss.org:PMLS:7667			Count: few		Andy Lamb								PRESENT				Solaster dawsoni					iNaturalist:117692								Solaster dawsoni							Animalia	Echinodermata	Asteroidea	Valvatida	Solasteridae	Solaster	dawsoni		species		Verrill, 1880
	imerss.org:PMLS:7668			Count: few		Andy Lamb								PRESENT				Solaster stimpsoni					iNaturalist:208013								Solaster stimpsoni							Animalia	Echinodermata	Asteroidea	Valvatida	Solasteridae	Solaster	stimpsoni		species		Verrill, 1880
	imerss.org:PMLS:7669					Andy Lamb		1						PRESENT				Solaster endeca					iNaturalist:371725								Solaster endeca							Animalia	Echinodermata	Asteroidea	Valvatida	Solasteridae	Solaster	endeca		species		(Linnaeus, 1771)
	imerss.org:PMLS:7670			Count: some		Andy Lamb								PRESENT				Ophiopholis kennerlyi					iNaturalist:129228								Ophiopholis kennerlyi							Animalia	Echinodermata	Ophiuroidea	Amphilepidida	Ophiopholidae	Ophiopholis	kennerlyi		species		Lyman, 1860
	imerss.org:PMLS:7671			Count: very many		Andy Lamb								PRESENT				Ophiura luetkenii					iNaturalist:255865								Ophiura luetkenii							Animalia	Echinodermata	Ophiuroidea	Ophiurida	Ophiuridae	Ophiura	luetkenii		species		(Lyman, 1860)
	imerss.org:PMLS:7672			Count: some		Andy Lamb								PRESENT				Florometra serratissima					iNaturalist:195902								Florometra serratissima							Animalia	Echinodermata	Crinoidea	Comatulida	Antedonidae	Florometra	serratissima		species		(AH Clark, 1907)
	imerss.org:PMLS:7673			Count: abundant		Andy Lamb								PRESENT				Mesocentrotus franciscanus					iNaturalist:992313								Mesocentrotus franciscanus							Animalia	Echinodermata	Echinoidea	Camarodonta	Strongylocentrotidae	Mesocentrotus	franciscanus		species		(A. Agassiz, 1863)
	imerss.org:PMLS:7674			Count: some		Andy Lamb								PRESENT				Strongylocentrotus droebachiensis					iNaturalist:120070								Strongylocentrotus droebachiensis							Animalia	Echinodermata	Echinoidea	Camarodonta	Strongylocentrotidae	Strongylocentrotus	droebachiensis		species		(O.F. Müller, 1776)
	imerss.org:PMLS:7675			Count: some		Andy Lamb								PRESENT				Apostichopus californicus					iNaturalist:202640								Apostichopus californicus							Animalia	Echinodermata	Holothuroidea	Synallactida	Stichopodidae	Apostichopus	californicus		species		(Stimpson, 1857)
	imerss.org:PMLS:7676			Count: few		Andy Lamb								PRESENT				Cucumaria pallida					iNaturalist:356416								Cucumaria pallida							Animalia	Echinodermata	Holothuroidea	Dendrochirotida	Cucumariidae	Cucumaria	pallida		species		Kirkendale & Lambert, 1995
	imerss.org:PMLS:7748			Count: few		Andy Lamb								PRESENT				Evasterias troschelii					iNaturalist:84265								Evasterias troschelii							Animalia	Echinodermata	Asteroidea	Forcipulatida	Asteriidae	Evasterias	troschelii		species		(Stimpson, 1862)
	imerss.org:PMLS:7749			Count: few		Andy Lamb								PRESENT				Orthasterias koehleri					iNaturalist:47669								Orthasterias koehleri							Animalia	Echinodermata	Asteroidea	Forcipulatida	Asteriidae	Orthasterias	koehleri		species		(deLoriol, 1897)
	imerss.org:PMLS:7750			Count: few		Andy Lamb								PRESENT				Dermasterias imbricata					iNaturalist:63382								Dermasterias imbricata							Animalia	Echinodermata	Asteroidea	Valvatida	Asteropseidae	Dermasterias	imbricata		species		(Grube, 1857)
	imerss.org:PMLS:7751			Count: few		Andy Lamb								PRESENT				Mediaster aequalis					iNaturalist:293174								Mediaster aequalis							Animalia	Echinodermata	Asteroidea	Valvatida	Goniasteridae	Mediaster	aequalis		species		Stimpson, 1857
	imerss.org:PMLS:7752			Count: few		Andy Lamb								PRESENT				Henricia leviuscula species complex					iNaturalist:47664								Henricia leviuscula							Animalia	Echinodermata	Asteroidea	Spinulosida	Echinasteridae	Henricia	leviuscula		species
	imerss.org:PMLS:7753			Count: many		Andy Lamb								PRESENT				Pycnopodia helianthoides					iNaturalist:47673								Pycnopodia helianthoides							Animalia	Echinodermata	Asteroidea	Forcipulatida	Asteriidae	Pycnopodia	helianthoides		species		(Brandt, 1835)
	imerss.org:PMLS:7754			Count: some		Andy Lamb								PRESENT				Florometra serratissima					iNaturalist:195902								Florometra serratissima							Animalia	Echinodermata	Crinoidea	Comatulida	Antedonidae	Florometra	serratissima		species		(AH Clark, 1907)
	imerss.org:PMLS:7755			Count: some		Andy Lamb								PRESENT				Mesocentrotus franciscanus					iNaturalist:992313								Mesocentrotus franciscanus							Animalia	Echinodermata	Echinoidea	Camarodonta	Strongylocentrotidae	Mesocentrotus	franciscanus		species		(A. Agassiz, 1863)
	imerss.org:PMLS:7756			Count: many		Andy Lamb								PRESENT				Apostichopus californicus					iNaturalist:202640								Apostichopus californicus							Animalia	Echinodermata	Holothuroidea	Synallactida	Stichopodidae	Apostichopus	californicus		species		(Stimpson, 1857)
	imerss.org:PMLS:7757			Count: few		Andy Lamb								PRESENT				Eupentacta quinquesemita					iNaturalist:51695								Eupentacta quinquesemita							Animalia	Echinodermata	Holothuroidea	Dendrochirotida	Sclerodactylidae	Eupentacta	quinquesemita		species		(Selenka, 1867)
	imerss.org:PMLS:7859			Count: abundant		Andy Lamb								PRESENT				Pisaster ochraceus					iNaturalist:49699								Pisaster ochraceus							Animalia	Echinodermata	Asteroidea	Forcipulatida	Asteriidae	Pisaster	ochraceus		species		(Brandt, 1835)
	imerss.org:PMLS:7860			Count: few		Andy Lamb								PRESENT				Evasterias troschelii					iNaturalist:84265								Evasterias troschelii							Animalia	Echinodermata	Asteroidea	Forcipulatida	Asteriidae	Evasterias	troschelii		species		(Stimpson, 1862)
	imerss.org:PMLS:7861			Count: few		Andy Lamb								PRESENT				Orthasterias koehleri					iNaturalist:47669								Orthasterias koehleri							Animalia	Echinodermata	Asteroidea	Forcipulatida	Asteriidae	Orthasterias	koehleri		species		(deLoriol, 1897)
	imerss.org:PMLS:7862			Count: few		Andy Lamb								PRESENT				Dermasterias imbricata					iNaturalist:63382								Dermasterias imbricata							Animalia	Echinodermata	Asteroidea	Valvatida	Asteropseidae	Dermasterias	imbricata		species		(Grube, 1857)
	imerss.org:PMLS:7863			Count: few		Andy Lamb								PRESENT				Henricia leviuscula species complex					iNaturalist:47664								Henricia leviuscula							Animalia	Echinodermata	Asteroidea	Spinulosida	Echinasteridae	Henricia	leviuscula		species
	imerss.org:PMLS:7864			Count: many		Andy Lamb								PRESENT				Pycnopodia helianthoides					iNaturalist:47673								Pycnopodia helianthoides							Animalia	Echinodermata	Asteroidea	Forcipulatida	Asteriidae	Pycnopodia	helianthoides		species		(Brandt, 1835)
	imerss.org:PMLS:7865			Count: some		Andy Lamb								PRESENT				Ophiopholis kennerlyi					iNaturalist:129228								Ophiopholis kennerlyi							Animalia	Echinodermata	Ophiuroidea	Amphilepidida	Ophiopholidae	Ophiopholis	kennerlyi		species		Lyman, 1860
	imerss.org:PMLS:7866			Count: many		Andy Lamb								PRESENT				Mesocentrotus franciscanus					iNaturalist:992313								Mesocentrotus franciscanus							Animalia	Echinodermata	Echinoidea	Camarodonta	Strongylocentrotidae	Mesocentrotus	franciscanus		species		(A. Agassiz, 1863)
	imerss.org:PMLS:7867			Count: abundant		Andy Lamb								PRESENT				Strongylocentrotus droebachiensis					iNaturalist:120070								Strongylocentrotus droebachiensis							Animalia	Echinodermata	Echinoidea	Camarodonta	Strongylocentrotidae	Strongylocentrotus	droebachiensis		species		(O.F. Müller, 1776)
	imerss.org:PMLS:7868			Count: few		Andy Lamb								PRESENT				Apostichopus californicus					iNaturalist:202640								Apostichopus californicus							Animalia	Echinodermata	Holothuroidea	Synallactida	Stichopodidae	Apostichopus	californicus		species		(Stimpson, 1857)
	imerss.org:PMLS:7869			Count: some		Andy Lamb								PRESENT				Cucumaria miniata					iNaturalist:117695								Cucumaria miniata							Animalia	Echinodermata	Holothuroidea	Dendrochirotida	Cucumariidae	Cucumaria	miniata		species		(Brandt, 1835)
	imerss.org:PMLS:7870			Count: some		Andy Lamb								PRESENT				Eupentacta quinquesemita					iNaturalist:51695								Eupentacta quinquesemita							Animalia	Echinodermata	Holothuroidea	Dendrochirotida	Sclerodactylidae	Eupentacta	quinquesemita		species		(Selenka, 1867)
	imerss.org:PMLS:7954			Count: few		Andy Lamb								PRESENT				Pisaster brevispinus					iNaturalist:49539								Pisaster brevispinus							Animalia	Echinodermata	Asteroidea	Forcipulatida	Asteriidae	Pisaster	brevispinus		species		(Stimpson, 1857)
	imerss.org:PMLS:7955			Count: some		Andy Lamb								PRESENT				Evasterias troschelii					iNaturalist:84265								Evasterias troschelii							Animalia	Echinodermata	Asteroidea	Forcipulatida	Asteriidae	Evasterias	troschelii		species		(Stimpson, 1862)
	imerss.org:PMLS:7956			Count: some		Andy Lamb								PRESENT				Orthasterias koehleri					iNaturalist:47669								Orthasterias koehleri							Animalia	Echinodermata	Asteroidea	Forcipulatida	Asteriidae	Orthasterias	koehleri		species		(deLoriol, 1897)
	imerss.org:PMLS:7957			Count: many		Andy Lamb								PRESENT				Dermasterias imbricata					iNaturalist:63382								Dermasterias imbricata							Animalia	Echinodermata	Asteroidea	Valvatida	Asteropseidae	Dermasterias	imbricata		species		(Grube, 1857)
	imerss.org:PMLS:7958			Count: some		Andy Lamb								PRESENT				Mediaster aequalis					iNaturalist:293174								Mediaster aequalis							Animalia	Echinodermata	Asteroidea	Valvatida	Goniasteridae	Mediaster	aequalis		species		Stimpson, 1857
	imerss.org:PMLS:7959					Andy Lamb		1						PRESENT				Pteraster tesselatus					iNaturalist:194701								Pteraster tesselatus							Animalia	Echinodermata	Asteroidea	Velatida	Pterasteridae	Pteraster	tesselatus		species		Ives, 1888
	imerss.org:PMLS:7960			Count: few		Andy Lamb								PRESENT				Henricia leviuscula species complex					iNaturalist:47664								Henricia leviuscula							Animalia	Echinodermata	Asteroidea	Spinulosida	Echinasteridae	Henricia	leviuscula		species
	imerss.org:PMLS:7961			Count: many		Andy Lamb								PRESENT				Pycnopodia helianthoides					iNaturalist:47673								Pycnopodia helianthoides							Animalia	Echinodermata	Asteroidea	Forcipulatida	Asteriidae	Pycnopodia	helianthoides		species		(Brandt, 1835)
	imerss.org:PMLS:7962			Count: few		Andy Lamb								PRESENT				Solaster stimpsoni					iNaturalist:208013								Solaster stimpsoni							Animalia	Echinodermata	Asteroidea	Valvatida	Solasteridae	Solaster	stimpsoni		species		Verrill, 1880
	imerss.org:PMLS:7963			Count: some		Andy Lamb								PRESENT				Ophiopholis kennerlyi					iNaturalist:129228								Ophiopholis kennerlyi							Animalia	Echinodermata	Ophiuroidea	Amphilepidida	Ophiopholidae	Ophiopholis	kennerlyi		species		Lyman, 1860
	imerss.org:PMLS:7964					Andy Lamb		1						PRESENT				Gorgonocephalus eucnemis					iNaturalist:465153								Gorgonocephalus eucnemis							Animalia	Echinodermata	Ophiuroidea	Euryalida	Gorgonocephalidae	Gorgonocephalus	eucnemis		species		(Müller & Troschel, 1842)
	imerss.org:PMLS:7965			Count: many		Andy Lamb								PRESENT				Florometra serratissima					iNaturalist:195902								Florometra serratissima							Animalia	Echinodermata	Crinoidea	Comatulida	Antedonidae	Florometra	serratissima		species		(AH Clark, 1907)
	imerss.org:PMLS:7966			Count: some		Andy Lamb								PRESENT				Mesocentrotus franciscanus					iNaturalist:992313								Mesocentrotus franciscanus							Animalia	Echinodermata	Echinoidea	Camarodonta	Strongylocentrotidae	Mesocentrotus	franciscanus		species		(A. Agassiz, 1863)
	imerss.org:PMLS:7967			Count: some		Andy Lamb								PRESENT				Strongylocentrotus droebachiensis					iNaturalist:120070								Strongylocentrotus droebachiensis							Animalia	Echinodermata	Echinoidea	Camarodonta	Strongylocentrotidae	Strongylocentrotus	droebachiensis		species		(O.F. Müller, 1776)
	imerss.org:PMLS:7968			Count: very many		Andy Lamb								PRESENT				Apostichopus californicus					iNaturalist:202640								Apostichopus californicus							Animalia	Echinodermata	Holothuroidea	Synallactida	Stichopodidae	Apostichopus	californicus		species		(Stimpson, 1857)
	imerss.org:PMLS:7969			Count: few		Andy Lamb								PRESENT				Eupentacta quinquesemita					iNaturalist:51695								Eupentacta quinquesemita							Animalia	Echinodermata	Holothuroidea	Dendrochirotida	Sclerodactylidae	Eupentacta	quinquesemita		species		(Selenka, 1867)
	imerss.org:PMLS:7970			Count: few		Andy Lamb								PRESENT				Psolus chitonoides					iNaturalist:473064								Psolus chitonoides							Animalia	Echinodermata	Holothuroidea	Dendrochirotida	Psolidae	Psolus	chitonoides		species		Clark, 1901
	imerss.org:PMLS:8058					Andy Lamb		2						PRESENT				Pisaster ochraceus					iNaturalist:49699								Pisaster ochraceus							Animalia	Echinodermata	Asteroidea	Forcipulatida	Asteriidae	Pisaster	ochraceus		species		(Brandt, 1835)
	imerss.org:PMLS:8059					Andy Lamb		3						PRESENT				Pisaster brevispinus					iNaturalist:49539								Pisaster brevispinus							Animalia	Echinodermata	Asteroidea	Forcipulatida	Asteriidae	Pisaster	brevispinus		species		(Stimpson, 1857)
	imerss.org:PMLS:8060			Count: few		Andy Lamb								PRESENT				Evasterias troschelii					iNaturalist:84265								Evasterias troschelii							Animalia	Echinodermata	Asteroidea	Forcipulatida	Asteriidae	Evasterias	troschelii		species		(Stimpson, 1862)
	imerss.org:PMLS:8061			Count: some		Andy Lamb								PRESENT				Orthasterias koehleri					iNaturalist:47669								Orthasterias koehleri							Animalia	Echinodermata	Asteroidea	Forcipulatida	Asteriidae	Orthasterias	koehleri		species		(deLoriol, 1897)
	imerss.org:PMLS:8062			Count: few		Andy Lamb								PRESENT				Dermasterias imbricata					iNaturalist:63382								Dermasterias imbricata							Animalia	Echinodermata	Asteroidea	Valvatida	Asteropseidae	Dermasterias	imbricata		species		(Grube, 1857)
	imerss.org:PMLS:8063					Andy Lamb		1						PRESENT				Pteraster tesselatus					iNaturalist:194701								Pteraster tesselatus							Animalia	Echinodermata	Asteroidea	Velatida	Pterasteridae	Pteraster	tesselatus		species		Ives, 1888
	imerss.org:PMLS:8064			Count: few		Andy Lamb								PRESENT				Henricia leviuscula species complex					iNaturalist:47664								Henricia leviuscula							Animalia	Echinodermata	Asteroidea	Spinulosida	Echinasteridae	Henricia	leviuscula		species
	imerss.org:PMLS:8065			Count: many		Andy Lamb								PRESENT				Pycnopodia helianthoides					iNaturalist:47673								Pycnopodia helianthoides							Animalia	Echinodermata	Asteroidea	Forcipulatida	Asteriidae	Pycnopodia	helianthoides		species		(Brandt, 1835)
	imerss.org:PMLS:8066			Count: few		Andy Lamb								PRESENT				Solaster dawsoni					iNaturalist:117692								Solaster dawsoni							Animalia	Echinodermata	Asteroidea	Valvatida	Solasteridae	Solaster	dawsoni		species		Verrill, 1880
	imerss.org:PMLS:8067			Count: few		Andy Lamb								PRESENT				Solaster stimpsoni					iNaturalist:208013								Solaster stimpsoni							Animalia	Echinodermata	Asteroidea	Valvatida	Solasteridae	Solaster	stimpsoni		species		Verrill, 1880
	imerss.org:PMLS:8068			Count: some		Andy Lamb								PRESENT				Ophiopholis kennerlyi					iNaturalist:129228								Ophiopholis kennerlyi							Animalia	Echinodermata	Ophiuroidea	Amphilepidida	Ophiopholidae	Ophiopholis	kennerlyi		species		Lyman, 1860
	imerss.org:PMLS:8069			Count: some		Andy Lamb								PRESENT				Florometra serratissima					iNaturalist:195902								Florometra serratissima							Animalia	Echinodermata	Crinoidea	Comatulida	Antedonidae	Florometra	serratissima		species		(AH Clark, 1907)
	imerss.org:PMLS:8070			Count: some		Andy Lamb								PRESENT				Apostichopus californicus					iNaturalist:202640								Apostichopus californicus							Animalia	Echinodermata	Holothuroidea	Synallactida	Stichopodidae	Apostichopus	californicus		species		(Stimpson, 1857)
	imerss.org:PMLS:8071			Count: few		Andy Lamb								PRESENT				Psolus chitonoides					iNaturalist:473064								Psolus chitonoides							Animalia	Echinodermata	Holothuroidea	Dendrochirotida	Psolidae	Psolus	chitonoides		species		Clark, 1901
	imerss.org:PMLS:8140			Count: few		Andy Lamb								PRESENT				Pisaster brevispinus					iNaturalist:49539								Pisaster brevispinus							Animalia	Echinodermata	Asteroidea	Forcipulatida	Asteriidae	Pisaster	brevispinus		species		(Stimpson, 1857)
	imerss.org:PMLS:8141			Count: few		Andy Lamb								PRESENT				Evasterias troschelii					iNaturalist:84265								Evasterias troschelii							Animalia	Echinodermata	Asteroidea	Forcipulatida	Asteriidae	Evasterias	troschelii		species		(Stimpson, 1862)
	imerss.org:PMLS:8142			Count: some		Andy Lamb								PRESENT				Orthasterias koehleri					iNaturalist:47669								Orthasterias koehleri							Animalia	Echinodermata	Asteroidea	Forcipulatida	Asteriidae	Orthasterias	koehleri		species		(deLoriol, 1897)
	imerss.org:PMLS:8143			Count: few		Andy Lamb								PRESENT				Dermasterias imbricata					iNaturalist:63382								Dermasterias imbricata							Animalia	Echinodermata	Asteroidea	Valvatida	Asteropseidae	Dermasterias	imbricata		species		(Grube, 1857)
	imerss.org:PMLS:8144			Count: few		Andy Lamb								PRESENT				Mediaster aequalis					iNaturalist:293174								Mediaster aequalis							Animalia	Echinodermata	Asteroidea	Valvatida	Goniasteridae	Mediaster	aequalis		species		Stimpson, 1857
	imerss.org:PMLS:8145			Count: some		Andy Lamb								PRESENT				Henricia leviuscula species complex					iNaturalist:47664								Henricia leviuscula							Animalia	Echinodermata	Asteroidea	Spinulosida	Echinasteridae	Henricia	leviuscula		species
	imerss.org:PMLS:8146			Count: some		Andy Lamb								PRESENT				Pycnopodia helianthoides					iNaturalist:47673								Pycnopodia helianthoides							Animalia	Echinodermata	Asteroidea	Forcipulatida	Asteriidae	Pycnopodia	helianthoides		species		(Brandt, 1835)
	imerss.org:PMLS:8147			Count: few		Andy Lamb								PRESENT				Crossaster papposus					iNaturalist:192687								Crossaster papposus							Animalia	Echinodermata	Asteroidea	Valvatida	Solasteridae	Crossaster	papposus		species		(Linnaeus, 1767)
	imerss.org:PMLS:8148			Count: few		Andy Lamb								PRESENT				Solaster dawsoni					iNaturalist:117692								Solaster dawsoni							Animalia	Echinodermata	Asteroidea	Valvatida	Solasteridae	Solaster	dawsoni		species		Verrill, 1880
	imerss.org:PMLS:8149			Count: few		Andy Lamb								PRESENT				Solaster stimpsoni					iNaturalist:208013								Solaster stimpsoni							Animalia	Echinodermata	Asteroidea	Valvatida	Solasteridae	Solaster	stimpsoni		species		Verrill, 1880
	imerss.org:PMLS:8150			Count: some		Andy Lamb								PRESENT				Ophiopholis kennerlyi					iNaturalist:129228								Ophiopholis kennerlyi							Animalia	Echinodermata	Ophiuroidea	Amphilepidida	Ophiopholidae	Ophiopholis	kennerlyi		species		Lyman, 1860
	imerss.org:PMLS:8151			Count: very many		Andy Lamb								PRESENT				Ophiura luetkenii					iNaturalist:255865								Ophiura luetkenii							Animalia	Echinodermata	Ophiuroidea	Ophiurida	Ophiuridae	Ophiura	luetkenii		species		(Lyman, 1860)
	imerss.org:PMLS:8152					Andy Lamb		1						PRESENT				Gorgonocephalus eucnemis					iNaturalist:465153								Gorgonocephalus eucnemis							Animalia	Echinodermata	Ophiuroidea	Euryalida	Gorgonocephalidae	Gorgonocephalus	eucnemis		species		(Müller & Troschel, 1842)
	imerss.org:PMLS:8153			Count: few		Andy Lamb								PRESENT				Florometra serratissima					iNaturalist:195902								Florometra serratissima							Animalia	Echinodermata	Crinoidea	Comatulida	Antedonidae	Florometra	serratissima		species		(AH Clark, 1907)
	imerss.org:PMLS:8154			Count: very abundant		Andy Lamb								PRESENT				Mesocentrotus franciscanus					iNaturalist:992313								Mesocentrotus franciscanus							Animalia	Echinodermata	Echinoidea	Camarodonta	Strongylocentrotidae	Mesocentrotus	franciscanus		species		(A. Agassiz, 1863)
	imerss.org:PMLS:8155			Count: very many		Andy Lamb								PRESENT				Strongylocentrotus droebachiensis					iNaturalist:120070								Strongylocentrotus droebachiensis							Animalia	Echinodermata	Echinoidea	Camarodonta	Strongylocentrotidae	Strongylocentrotus	droebachiensis		species		(O.F. Müller, 1776)
	imerss.org:PMLS:8156			Count: some		Andy Lamb								PRESENT				Apostichopus californicus					iNaturalist:202640								Apostichopus californicus							Animalia	Echinodermata	Holothuroidea	Synallactida	Stichopodidae	Apostichopus	californicus		species		(Stimpson, 1857)
	imerss.org:PMLS:8157			Count: few		Andy Lamb								PRESENT				Cucumaria miniata					iNaturalist:117695								Cucumaria miniata							Animalia	Echinodermata	Holothuroidea	Dendrochirotida	Cucumariidae	Cucumaria	miniata		species		(Brandt, 1835)
	imerss.org:PMLS:8158			Count: some		Andy Lamb								PRESENT				Psolus chitonoides					iNaturalist:473064								Psolus chitonoides							Animalia	Echinodermata	Holothuroidea	Dendrochirotida	Psolidae	Psolus	chitonoides		species		Clark, 1901
	imerss.org:PMLS:8245			Count: few		Andy Lamb								PRESENT				Pisaster brevispinus					iNaturalist:49539								Pisaster brevispinus							Animalia	Echinodermata	Asteroidea	Forcipulatida	Asteriidae	Pisaster	brevispinus		species		(Stimpson, 1857)
	imerss.org:PMLS:8246			Count: few		Andy Lamb								PRESENT				Orthasterias koehleri					iNaturalist:47669								Orthasterias koehleri							Animalia	Echinodermata	Asteroidea	Forcipulatida	Asteriidae	Orthasterias	koehleri		species		(deLoriol, 1897)
	imerss.org:PMLS:8247			Count: few		Andy Lamb								PRESENT				Dermasterias imbricata					iNaturalist:63382								Dermasterias imbricata							Animalia	Echinodermata	Asteroidea	Valvatida	Asteropseidae	Dermasterias	imbricata		species		(Grube, 1857)
	imerss.org:PMLS:8248			Count: some		Andy Lamb								PRESENT				Henricia leviuscula species complex					iNaturalist:47664								Henricia leviuscula							Animalia	Echinodermata	Asteroidea	Spinulosida	Echinasteridae	Henricia	leviuscula		species
	imerss.org:PMLS:8249			Count: some		Andy Lamb								PRESENT				Pycnopodia helianthoides					iNaturalist:47673								Pycnopodia helianthoides							Animalia	Echinodermata	Asteroidea	Forcipulatida	Asteriidae	Pycnopodia	helianthoides		species		(Brandt, 1835)
	imerss.org:PMLS:8250			Count: few		Andy Lamb								PRESENT				Crossaster papposus					iNaturalist:192687								Crossaster papposus							Animalia	Echinodermata	Asteroidea	Valvatida	Solasteridae	Crossaster	papposus		species		(Linnaeus, 1767)
	imerss.org:PMLS:8251			Count: few		Andy Lamb								PRESENT				Solaster dawsoni					iNaturalist:117692								Solaster dawsoni							Animalia	Echinodermata	Asteroidea	Valvatida	Solasteridae	Solaster	dawsoni		species		Verrill, 1880
	imerss.org:PMLS:8252			Count: very many		Andy Lamb								PRESENT				Ophiura luetkenii					iNaturalist:255865								Ophiura luetkenii							Animalia	Echinodermata	Ophiuroidea	Ophiurida	Ophiuridae	Ophiura	luetkenii		species		(Lyman, 1860)
	imerss.org:PMLS:8253			Count: very abundant		Andy Lamb								PRESENT				Mesocentrotus franciscanus					iNaturalist:992313								Mesocentrotus franciscanus							Animalia	Echinodermata	Echinoidea	Camarodonta	Strongylocentrotidae	Mesocentrotus	franciscanus		species		(A. Agassiz, 1863)
	imerss.org:PMLS:8254			Count: abundant		Andy Lamb								PRESENT				Strongylocentrotus droebachiensis					iNaturalist:120070								Strongylocentrotus droebachiensis							Animalia	Echinodermata	Echinoidea	Camarodonta	Strongylocentrotidae	Strongylocentrotus	droebachiensis		species		(O.F. Müller, 1776)
	imerss.org:PMLS:8255			Count: few		Andy Lamb								PRESENT				Apostichopus californicus					iNaturalist:202640								Apostichopus californicus							Animalia	Echinodermata	Holothuroidea	Synallactida	Stichopodidae	Apostichopus	californicus		species		(Stimpson, 1857)
	imerss.org:PMLS:8332			Count: few		Andy Lamb								PRESENT				Pisaster brevispinus					iNaturalist:49539								Pisaster brevispinus							Animalia	Echinodermata	Asteroidea	Forcipulatida	Asteriidae	Pisaster	brevispinus		species		(Stimpson, 1857)
	imerss.org:PMLS:8333			Count: some		Andy Lamb								PRESENT				Evasterias troschelii					iNaturalist:84265								Evasterias troschelii							Animalia	Echinodermata	Asteroidea	Forcipulatida	Asteriidae	Evasterias	troschelii		species		(Stimpson, 1862)
	imerss.org:PMLS:8334			Count: some		Andy Lamb								PRESENT				Orthasterias koehleri					iNaturalist:47669								Orthasterias koehleri							Animalia	Echinodermata	Asteroidea	Forcipulatida	Asteriidae	Orthasterias	koehleri		species		(deLoriol, 1897)
	imerss.org:PMLS:8335			Count: some		Andy Lamb								PRESENT				Dermasterias imbricata					iNaturalist:63382								Dermasterias imbricata							Animalia	Echinodermata	Asteroidea	Valvatida	Asteropseidae	Dermasterias	imbricata		species		(Grube, 1857)
	imerss.org:PMLS:8336					Andy Lamb		1						PRESENT				Pteraster tesselatus					iNaturalist:194701								Pteraster tesselatus							Animalia	Echinodermata	Asteroidea	Velatida	Pterasteridae	Pteraster	tesselatus		species		Ives, 1888
	imerss.org:PMLS:8337			Count: some		Andy Lamb								PRESENT				Henricia leviuscula species complex					iNaturalist:47664								Henricia leviuscula							Animalia	Echinodermata	Asteroidea	Spinulosida	Echinasteridae	Henricia	leviuscula		species
	imerss.org:PMLS:8338					Andy Lamb		1						PRESENT				Luidia foliolata					iNaturalist:195859								Luidia foliolata							Animalia	Echinodermata	Asteroidea	Paxillosida	Luidiidae	Luidia	foliolata		species		Grube, 1866
	imerss.org:PMLS:8339			Count: many		Andy Lamb								PRESENT				Pycnopodia helianthoides					iNaturalist:47673								Pycnopodia helianthoides							Animalia	Echinodermata	Asteroidea	Forcipulatida	Asteriidae	Pycnopodia	helianthoides		species		(Brandt, 1835)
	imerss.org:PMLS:8340			Count: many		Andy Lamb								PRESENT				Ophiura luetkenii					iNaturalist:255865								Ophiura luetkenii							Animalia	Echinodermata	Ophiuroidea	Ophiurida	Ophiuridae	Ophiura	luetkenii		species		(Lyman, 1860)
	imerss.org:PMLS:8341			Count: very many		Andy Lamb								PRESENT				Mesocentrotus franciscanus					iNaturalist:992313								Mesocentrotus franciscanus							Animalia	Echinodermata	Echinoidea	Camarodonta	Strongylocentrotidae	Mesocentrotus	franciscanus		species		(A. Agassiz, 1863)
	imerss.org:PMLS:8342			Count: some		Andy Lamb								PRESENT				Apostichopus californicus					iNaturalist:202640								Apostichopus californicus							Animalia	Echinodermata	Holothuroidea	Synallactida	Stichopodidae	Apostichopus	californicus		species		(Stimpson, 1857)
	imerss.org:PMLS:8343			Count: some		Andy Lamb								PRESENT				Cucumaria miniata					iNaturalist:117695								Cucumaria miniata							Animalia	Echinodermata	Holothuroidea	Dendrochirotida	Cucumariidae	Cucumaria	miniata		species		(Brandt, 1835)
	imerss.org:PMLS:8344			Count: few		Andy Lamb								PRESENT				Eupentacta quinquesemita					iNaturalist:51695								Eupentacta quinquesemita							Animalia	Echinodermata	Holothuroidea	Dendrochirotida	Sclerodactylidae	Eupentacta	quinquesemita		species		(Selenka, 1867)
	imerss.org:PMLS:8345			Count: few		Andy Lamb								PRESENT				Psolus chitonoides					iNaturalist:473064								Psolus chitonoides							Animalia	Echinodermata	Holothuroidea	Dendrochirotida	Psolidae	Psolus	chitonoides		species		Clark, 1901
	imerss.org:PMLS:8417			Count: few		Andy Lamb								PRESENT				Pisaster ochraceus					iNaturalist:49699								Pisaster ochraceus							Animalia	Echinodermata	Asteroidea	Forcipulatida	Asteriidae	Pisaster	ochraceus		species		(Brandt, 1835)
	imerss.org:PMLS:8418			Count: some		Andy Lamb								PRESENT				Pisaster brevispinus					iNaturalist:49539								Pisaster brevispinus							Animalia	Echinodermata	Asteroidea	Forcipulatida	Asteriidae	Pisaster	brevispinus		species		(Stimpson, 1857)
	imerss.org:PMLS:8419			Count: some		Andy Lamb								PRESENT				Evasterias troschelii					iNaturalist:84265								Evasterias troschelii							Animalia	Echinodermata	Asteroidea	Forcipulatida	Asteriidae	Evasterias	troschelii		species		(Stimpson, 1862)
	imerss.org:PMLS:8420			Count: some		Andy Lamb								PRESENT				Orthasterias koehleri					iNaturalist:47669								Orthasterias koehleri							Animalia	Echinodermata	Asteroidea	Forcipulatida	Asteriidae	Orthasterias	koehleri		species		(deLoriol, 1897)
	imerss.org:PMLS:8421			Count: some		Andy Lamb								PRESENT				Dermasterias imbricata					iNaturalist:63382								Dermasterias imbricata							Animalia	Echinodermata	Asteroidea	Valvatida	Asteropseidae	Dermasterias	imbricata		species		(Grube, 1857)
	imerss.org:PMLS:8422			Count: many		Andy Lamb								PRESENT				Mediaster aequalis					iNaturalist:293174								Mediaster aequalis							Animalia	Echinodermata	Asteroidea	Valvatida	Goniasteridae	Mediaster	aequalis		species		Stimpson, 1857
	imerss.org:PMLS:8423					Andy Lamb		1						PRESENT				Pteraster tesselatus					iNaturalist:194701								Pteraster tesselatus							Animalia	Echinodermata	Asteroidea	Velatida	Pterasteridae	Pteraster	tesselatus		species		Ives, 1888
	imerss.org:PMLS:8424			Count: few		Andy Lamb								PRESENT				Henricia leviuscula species complex					iNaturalist:47664								Henricia leviuscula							Animalia	Echinodermata	Asteroidea	Spinulosida	Echinasteridae	Henricia	leviuscula		species
	imerss.org:PMLS:8425			Count: some		Andy Lamb								PRESENT				Luidia foliolata					iNaturalist:195859								Luidia foliolata							Animalia	Echinodermata	Asteroidea	Paxillosida	Luidiidae	Luidia	foliolata		species		Grube, 1866
	imerss.org:PMLS:8426			Count: some		Andy Lamb								PRESENT				Pycnopodia helianthoides					iNaturalist:47673								Pycnopodia helianthoides							Animalia	Echinodermata	Asteroidea	Forcipulatida	Asteriidae	Pycnopodia	helianthoides		species		(Brandt, 1835)
	imerss.org:PMLS:8427			Count: few		Andy Lamb								PRESENT				Crossaster papposus					iNaturalist:192687								Crossaster papposus							Animalia	Echinodermata	Asteroidea	Valvatida	Solasteridae	Crossaster	papposus		species		(Linnaeus, 1767)
	imerss.org:PMLS:8428			Count: few		Andy Lamb								PRESENT				Solaster dawsoni					iNaturalist:117692								Solaster dawsoni							Animalia	Echinodermata	Asteroidea	Valvatida	Solasteridae	Solaster	dawsoni		species		Verrill, 1880
	imerss.org:PMLS:8429			Count: few		Andy Lamb								PRESENT				Solaster stimpsoni					iNaturalist:208013								Solaster stimpsoni							Animalia	Echinodermata	Asteroidea	Valvatida	Solasteridae	Solaster	stimpsoni		species		Verrill, 1880
	imerss.org:PMLS:8430			Count: many		Andy Lamb								PRESENT				Ophiura luetkenii					iNaturalist:255865								Ophiura luetkenii							Animalia	Echinodermata	Ophiuroidea	Ophiurida	Ophiuridae	Ophiura	luetkenii		species		(Lyman, 1860)
	imerss.org:PMLS:8431			Count: few		Andy Lamb								PRESENT				Florometra serratissima					iNaturalist:195902								Florometra serratissima							Animalia	Echinodermata	Crinoidea	Comatulida	Antedonidae	Florometra	serratissima		species		(AH Clark, 1907)
	imerss.org:PMLS:8432			Count: very many		Andy Lamb								PRESENT				Mesocentrotus franciscanus					iNaturalist:992313								Mesocentrotus franciscanus							Animalia	Echinodermata	Echinoidea	Camarodonta	Strongylocentrotidae	Mesocentrotus	franciscanus		species		(A. Agassiz, 1863)
	imerss.org:PMLS:8433			Count: many		Andy Lamb								PRESENT				Strongylocentrotus droebachiensis					iNaturalist:120070								Strongylocentrotus droebachiensis							Animalia	Echinodermata	Echinoidea	Camarodonta	Strongylocentrotidae	Strongylocentrotus	droebachiensis		species		(O.F. Müller, 1776)
	imerss.org:PMLS:8434			Count: many		Andy Lamb								PRESENT				Apostichopus californicus					iNaturalist:202640								Apostichopus californicus							Animalia	Echinodermata	Holothuroidea	Synallactida	Stichopodidae	Apostichopus	californicus		species		(Stimpson, 1857)
	imerss.org:PMLS:8435			Count: few		Andy Lamb								PRESENT				Cucumaria miniata					iNaturalist:117695								Cucumaria miniata							Animalia	Echinodermata	Holothuroidea	Dendrochirotida	Cucumariidae	Cucumaria	miniata		species		(Brandt, 1835)
	imerss.org:PMLS:8436			Count: few		Andy Lamb								PRESENT				Psolus chitonoides					iNaturalist:473064								Psolus chitonoides							Animalia	Echinodermata	Holothuroidea	Dendrochirotida	Psolidae	Psolus	chitonoides		species		Clark, 1901
	imerss.org:PMLS:8509			Count: few		Andy Lamb								PRESENT				Pisaster ochraceus					iNaturalist:49699								Pisaster ochraceus							Animalia	Echinodermata	Asteroidea	Forcipulatida	Asteriidae	Pisaster	ochraceus		species		(Brandt, 1835)
	imerss.org:PMLS:8510			Count: few		Andy Lamb								PRESENT				Pisaster brevispinus					iNaturalist:49539								Pisaster brevispinus							Animalia	Echinodermata	Asteroidea	Forcipulatida	Asteriidae	Pisaster	brevispinus		species		(Stimpson, 1857)
	imerss.org:PMLS:8511			Count: some		Andy Lamb								PRESENT				Evasterias troschelii					iNaturalist:84265								Evasterias troschelii							Animalia	Echinodermata	Asteroidea	Forcipulatida	Asteriidae	Evasterias	troschelii		species		(Stimpson, 1862)
	imerss.org:PMLS:8512			Count: some		Andy Lamb								PRESENT				Orthasterias koehleri					iNaturalist:47669								Orthasterias koehleri							Animalia	Echinodermata	Asteroidea	Forcipulatida	Asteriidae	Orthasterias	koehleri		species		(deLoriol, 1897)
	imerss.org:PMLS:8513			Count: some		Andy Lamb								PRESENT				Dermasterias imbricata					iNaturalist:63382								Dermasterias imbricata							Animalia	Echinodermata	Asteroidea	Valvatida	Asteropseidae	Dermasterias	imbricata		species		(Grube, 1857)
	imerss.org:PMLS:8514					Andy Lamb		2						PRESENT				Pteraster tesselatus					iNaturalist:194701								Pteraster tesselatus							Animalia	Echinodermata	Asteroidea	Velatida	Pterasteridae	Pteraster	tesselatus		species		Ives, 1888
	imerss.org:PMLS:8515			Count: few		Andy Lamb								PRESENT				Henricia leviuscula species complex					iNaturalist:47664								Henricia leviuscula							Animalia	Echinodermata	Asteroidea	Spinulosida	Echinasteridae	Henricia	leviuscula		species
	imerss.org:PMLS:8516			Count: some		Andy Lamb								PRESENT				Pycnopodia helianthoides					iNaturalist:47673								Pycnopodia helianthoides							Animalia	Echinodermata	Asteroidea	Forcipulatida	Asteriidae	Pycnopodia	helianthoides		species		(Brandt, 1835)
	imerss.org:PMLS:8517			Count: few		Andy Lamb								PRESENT				Solaster dawsoni					iNaturalist:117692								Solaster dawsoni							Animalia	Echinodermata	Asteroidea	Valvatida	Solasteridae	Solaster	dawsoni		species		Verrill, 1880
	imerss.org:PMLS:8518			Count: few		Andy Lamb								PRESENT				Solaster stimpsoni					iNaturalist:208013								Solaster stimpsoni							Animalia	Echinodermata	Asteroidea	Valvatida	Solasteridae	Solaster	stimpsoni		species		Verrill, 1880
	imerss.org:PMLS:8519			Count: few		Andy Lamb								PRESENT				Ophiopholis kennerlyi					iNaturalist:129228								Ophiopholis kennerlyi							Animalia	Echinodermata	Ophiuroidea	Amphilepidida	Ophiopholidae	Ophiopholis	kennerlyi		species		Lyman, 1860
	imerss.org:PMLS:8520			Count: some		Andy Lamb								PRESENT				Ophiura luetkenii					iNaturalist:255865								Ophiura luetkenii							Animalia	Echinodermata	Ophiuroidea	Ophiurida	Ophiuridae	Ophiura	luetkenii		species		(Lyman, 1860)
	imerss.org:PMLS:8521			Count: some		Andy Lamb								PRESENT				Florometra serratissima					iNaturalist:195902								Florometra serratissima							Animalia	Echinodermata	Crinoidea	Comatulida	Antedonidae	Florometra	serratissima		species		(AH Clark, 1907)
	imerss.org:PMLS:8522			Count: some		Andy Lamb								PRESENT				Mesocentrotus franciscanus					iNaturalist:992313								Mesocentrotus franciscanus							Animalia	Echinodermata	Echinoidea	Camarodonta	Strongylocentrotidae	Mesocentrotus	franciscanus		species		(A. Agassiz, 1863)
	imerss.org:PMLS:8523			Count: many		Andy Lamb								PRESENT				Apostichopus californicus					iNaturalist:202640								Apostichopus californicus							Animalia	Echinodermata	Holothuroidea	Synallactida	Stichopodidae	Apostichopus	californicus		species		(Stimpson, 1857)
	imerss.org:PMLS:8524			Count: few		Andy Lamb								PRESENT				Cucumaria miniata					iNaturalist:117695								Cucumaria miniata							Animalia	Echinodermata	Holothuroidea	Dendrochirotida	Cucumariidae	Cucumaria	miniata		species		(Brandt, 1835)
	imerss.org:PMLS:8606			Count: few		Andy Lamb								PRESENT				Pisaster brevispinus					iNaturalist:49539								Pisaster brevispinus							Animalia	Echinodermata	Asteroidea	Forcipulatida	Asteriidae	Pisaster	brevispinus		species		(Stimpson, 1857)
	imerss.org:PMLS:8607			Count: few		Andy Lamb								PRESENT				Evasterias troschelii					iNaturalist:84265								Evasterias troschelii							Animalia	Echinodermata	Asteroidea	Forcipulatida	Asteriidae	Evasterias	troschelii		species		(Stimpson, 1862)
	imerss.org:PMLS:8608			Count: few		Andy Lamb								PRESENT				Orthasterias koehleri					iNaturalist:47669								Orthasterias koehleri							Animalia	Echinodermata	Asteroidea	Forcipulatida	Asteriidae	Orthasterias	koehleri		species		(deLoriol, 1897)
	imerss.org:PMLS:8609			Count: few		Andy Lamb								PRESENT				Dermasterias imbricata					iNaturalist:63382								Dermasterias imbricata							Animalia	Echinodermata	Asteroidea	Valvatida	Asteropseidae	Dermasterias	imbricata		species		(Grube, 1857)
	imerss.org:PMLS:8610			Count: some		Andy Lamb								PRESENT				Mediaster aequalis					iNaturalist:293174								Mediaster aequalis							Animalia	Echinodermata	Asteroidea	Valvatida	Goniasteridae	Mediaster	aequalis		species		Stimpson, 1857
	imerss.org:PMLS:8611			Count: some		Andy Lamb								PRESENT				Pycnopodia helianthoides					iNaturalist:47673								Pycnopodia helianthoides							Animalia	Echinodermata	Asteroidea	Forcipulatida	Asteriidae	Pycnopodia	helianthoides		species		(Brandt, 1835)
	imerss.org:PMLS:8612			Count: few		Andy Lamb								PRESENT				Crossaster papposus					iNaturalist:192687								Crossaster papposus							Animalia	Echinodermata	Asteroidea	Valvatida	Solasteridae	Crossaster	papposus		species		(Linnaeus, 1767)
	imerss.org:PMLS:8613			Count: few		Andy Lamb								PRESENT				Solaster dawsoni					iNaturalist:117692								Solaster dawsoni							Animalia	Echinodermata	Asteroidea	Valvatida	Solasteridae	Solaster	dawsoni		species		Verrill, 1880
	imerss.org:PMLS:8614			Count: many		Andy Lamb								PRESENT				Ophiura luetkenii					iNaturalist:255865								Ophiura luetkenii							Animalia	Echinodermata	Ophiuroidea	Ophiurida	Ophiuridae	Ophiura	luetkenii		species		(Lyman, 1860)
	imerss.org:PMLS:8615			Count: abundant		Andy Lamb								PRESENT				Mesocentrotus franciscanus					iNaturalist:992313								Mesocentrotus franciscanus							Animalia	Echinodermata	Echinoidea	Camarodonta	Strongylocentrotidae	Mesocentrotus	franciscanus		species		(A. Agassiz, 1863)
	imerss.org:PMLS:8616			Count: very many		Andy Lamb								PRESENT				Strongylocentrotus droebachiensis					iNaturalist:120070								Strongylocentrotus droebachiensis							Animalia	Echinodermata	Echinoidea	Camarodonta	Strongylocentrotidae	Strongylocentrotus	droebachiensis		species		(O.F. Müller, 1776)
	imerss.org:PMLS:8617			Count: some		Andy Lamb								PRESENT				Apostichopus californicus					iNaturalist:202640								Apostichopus californicus							Animalia	Echinodermata	Holothuroidea	Synallactida	Stichopodidae	Apostichopus	californicus		species		(Stimpson, 1857)
	imerss.org:PMLS:8618			Count: few		Andy Lamb								PRESENT				Psolus squamatus					iNaturalist:293149								Psolus squamatus							Animalia	Echinodermata	Holothuroidea	Dendrochirotida	Psolidae	Psolus	squamatus		species		(O.F. Müller, 1776)
	imerss.org:PMLS:8705			Count: few		Andy Lamb								PRESENT				Pisaster brevispinus					iNaturalist:49539								Pisaster brevispinus							Animalia	Echinodermata	Asteroidea	Forcipulatida	Asteriidae	Pisaster	brevispinus		species		(Stimpson, 1857)
	imerss.org:PMLS:8706			Count: some		Andy Lamb								PRESENT				Evasterias troschelii					iNaturalist:84265								Evasterias troschelii							Animalia	Echinodermata	Asteroidea	Forcipulatida	Asteriidae	Evasterias	troschelii		species		(Stimpson, 1862)
	imerss.org:PMLS:8707			Count: some		Andy Lamb								PRESENT				Orthasterias koehleri					iNaturalist:47669								Orthasterias koehleri							Animalia	Echinodermata	Asteroidea	Forcipulatida	Asteriidae	Orthasterias	koehleri		species		(deLoriol, 1897)
	imerss.org:PMLS:8708			Count: some		Andy Lamb								PRESENT				Dermasterias imbricata					iNaturalist:63382								Dermasterias imbricata							Animalia	Echinodermata	Asteroidea	Valvatida	Asteropseidae	Dermasterias	imbricata		species		(Grube, 1857)
	imerss.org:PMLS:8709			Count: some		Andy Lamb								PRESENT				Mediaster aequalis					iNaturalist:293174								Mediaster aequalis							Animalia	Echinodermata	Asteroidea	Valvatida	Goniasteridae	Mediaster	aequalis		species		Stimpson, 1857
	imerss.org:PMLS:8710					Andy Lamb		1						PRESENT				Pteraster tesselatus					iNaturalist:194701								Pteraster tesselatus							Animalia	Echinodermata	Asteroidea	Velatida	Pterasteridae	Pteraster	tesselatus		species		Ives, 1888
	imerss.org:PMLS:8711			Count: few		Andy Lamb								PRESENT				Henricia leviuscula species complex					iNaturalist:47664								Henricia leviuscula							Animalia	Echinodermata	Asteroidea	Spinulosida	Echinasteridae	Henricia	leviuscula		species
	imerss.org:PMLS:8712			Count: some		Andy Lamb								PRESENT				Pycnopodia helianthoides					iNaturalist:47673								Pycnopodia helianthoides							Animalia	Echinodermata	Asteroidea	Forcipulatida	Asteriidae	Pycnopodia	helianthoides		species		(Brandt, 1835)
	imerss.org:PMLS:8713			Count: few		Andy Lamb								PRESENT				Crossaster papposus					iNaturalist:192687								Crossaster papposus							Animalia	Echinodermata	Asteroidea	Valvatida	Solasteridae	Crossaster	papposus		species		(Linnaeus, 1767)
	imerss.org:PMLS:8714			Count: few		Andy Lamb								PRESENT				Solaster dawsoni					iNaturalist:117692								Solaster dawsoni							Animalia	Echinodermata	Asteroidea	Valvatida	Solasteridae	Solaster	dawsoni		species		Verrill, 1880
	imerss.org:PMLS:8715			Count: few		Andy Lamb								PRESENT				Solaster stimpsoni					iNaturalist:208013								Solaster stimpsoni							Animalia	Echinodermata	Asteroidea	Valvatida	Solasteridae	Solaster	stimpsoni		species		Verrill, 1880
	imerss.org:PMLS:8716			Count: very many		Andy Lamb								PRESENT				Ophiura luetkenii					iNaturalist:255865								Ophiura luetkenii							Animalia	Echinodermata	Ophiuroidea	Ophiurida	Ophiuridae	Ophiura	luetkenii		species		(Lyman, 1860)
	imerss.org:PMLS:8717			Count: many		Andy Lamb								PRESENT				Florometra serratissima					iNaturalist:195902								Florometra serratissima							Animalia	Echinodermata	Crinoidea	Comatulida	Antedonidae	Florometra	serratissima		species		(AH Clark, 1907)
	imerss.org:PMLS:8718			Count: very many		Andy Lamb								PRESENT				Mesocentrotus franciscanus					iNaturalist:992313								Mesocentrotus franciscanus							Animalia	Echinodermata	Echinoidea	Camarodonta	Strongylocentrotidae	Mesocentrotus	franciscanus		species		(A. Agassiz, 1863)
	imerss.org:PMLS:8719			Count: some		Andy Lamb								PRESENT				Strongylocentrotus droebachiensis					iNaturalist:120070								Strongylocentrotus droebachiensis							Animalia	Echinodermata	Echinoidea	Camarodonta	Strongylocentrotidae	Strongylocentrotus	droebachiensis		species		(O.F. Müller, 1776)
	imerss.org:PMLS:8720			Count: some		Andy Lamb								PRESENT				Apostichopus californicus					iNaturalist:202640								Apostichopus californicus							Animalia	Echinodermata	Holothuroidea	Synallactida	Stichopodidae	Apostichopus	californicus		species		(Stimpson, 1857)
	imerss.org:PMLS:8793			Count: few		Andy Lamb								PRESENT				Pisaster brevispinus					iNaturalist:49539								Pisaster brevispinus							Animalia	Echinodermata	Asteroidea	Forcipulatida	Asteriidae	Pisaster	brevispinus		species		(Stimpson, 1857)
	imerss.org:PMLS:8794			Count: few		Andy Lamb								PRESENT				Orthasterias koehleri					iNaturalist:47669								Orthasterias koehleri							Animalia	Echinodermata	Asteroidea	Forcipulatida	Asteriidae	Orthasterias	koehleri		species		(deLoriol, 1897)
	imerss.org:PMLS:8795					Andy Lamb		1						PRESENT				Stylasterias forreri					iNaturalist:255883								Stylasterias forreri							Animalia	Echinodermata	Asteroidea	Forcipulatida	Asteriidae	Stylasterias	forreri		species		(deLoriol, 1887)
	imerss.org:PMLS:8796			Count: few		Andy Lamb								PRESENT				Dermasterias imbricata					iNaturalist:63382								Dermasterias imbricata							Animalia	Echinodermata	Asteroidea	Valvatida	Asteropseidae	Dermasterias	imbricata		species		(Grube, 1857)
	imerss.org:PMLS:8797			Count: some		Andy Lamb								PRESENT				Mediaster aequalis					iNaturalist:293174								Mediaster aequalis							Animalia	Echinodermata	Asteroidea	Valvatida	Goniasteridae	Mediaster	aequalis		species		Stimpson, 1857
	imerss.org:PMLS:8798			Count: few		Andy Lamb								PRESENT				Pycnopodia helianthoides					iNaturalist:47673								Pycnopodia helianthoides							Animalia	Echinodermata	Asteroidea	Forcipulatida	Asteriidae	Pycnopodia	helianthoides		species		(Brandt, 1835)
	imerss.org:PMLS:8799					Andy Lamb		1						PRESENT				Crossaster papposus					iNaturalist:192687								Crossaster papposus							Animalia	Echinodermata	Asteroidea	Valvatida	Solasteridae	Crossaster	papposus		species		(Linnaeus, 1767)
	imerss.org:PMLS:8800			Count: many		Andy Lamb								PRESENT				Ophiura luetkenii					iNaturalist:255865								Ophiura luetkenii							Animalia	Echinodermata	Ophiuroidea	Ophiurida	Ophiuridae	Ophiura	luetkenii		species		(Lyman, 1860)
	imerss.org:PMLS:8801			Count: abundant		Andy Lamb								PRESENT				Mesocentrotus franciscanus					iNaturalist:992313								Mesocentrotus franciscanus							Animalia	Echinodermata	Echinoidea	Camarodonta	Strongylocentrotidae	Mesocentrotus	franciscanus		species		(A. Agassiz, 1863)
	imerss.org:PMLS:8802			Count: some		Andy Lamb								PRESENT				Strongylocentrotus droebachiensis					iNaturalist:120070								Strongylocentrotus droebachiensis							Animalia	Echinodermata	Echinoidea	Camarodonta	Strongylocentrotidae	Strongylocentrotus	droebachiensis		species		(O.F. Müller, 1776)
	imerss.org:PMLS:8803			Count: few		Andy Lamb								PRESENT				Psolus chitonoides					iNaturalist:473064								Psolus chitonoides							Animalia	Echinodermata	Holothuroidea	Dendrochirotida	Psolidae	Psolus	chitonoides		species		Clark, 1901
	imerss.org:PMLS:8874					Andy Lamb		2						PRESENT				Pisaster ochraceus					iNaturalist:49699								Pisaster ochraceus							Animalia	Echinodermata	Asteroidea	Forcipulatida	Asteriidae	Pisaster	ochraceus		species		(Brandt, 1835)
	imerss.org:PMLS:8875			Count: few		Andy Lamb								PRESENT				Evasterias troschelii					iNaturalist:84265								Evasterias troschelii							Animalia	Echinodermata	Asteroidea	Forcipulatida	Asteriidae	Evasterias	troschelii		species		(Stimpson, 1862)
	imerss.org:PMLS:8876			Count: some		Andy Lamb								PRESENT				Dermasterias imbricata					iNaturalist:63382								Dermasterias imbricata							Animalia	Echinodermata	Asteroidea	Valvatida	Asteropseidae	Dermasterias	imbricata		species		(Grube, 1857)
	imerss.org:PMLS:8877					Andy Lamb		3						PRESENT				Pteraster tesselatus					iNaturalist:194701								Pteraster tesselatus							Animalia	Echinodermata	Asteroidea	Velatida	Pterasteridae	Pteraster	tesselatus		species		Ives, 1888
	imerss.org:PMLS:8878			Count: few		Andy Lamb								PRESENT				Henricia leviuscula species complex					iNaturalist:47664								Henricia leviuscula							Animalia	Echinodermata	Asteroidea	Spinulosida	Echinasteridae	Henricia	leviuscula		species
	imerss.org:PMLS:8879			Count: few		Andy Lamb								PRESENT				Leptasterias aequalis species complex					iNaturalist:117691								Leptasterias hexactis							Animalia	Echinodermata	Asteroidea	Forcipulatida	Asteriidae	Leptasterias	hexactis		species		(Stimpson, 1862)
	imerss.org:PMLS:8880			Count: some		Andy Lamb								PRESENT				Pycnopodia helianthoides					iNaturalist:47673								Pycnopodia helianthoides							Animalia	Echinodermata	Asteroidea	Forcipulatida	Asteriidae	Pycnopodia	helianthoides		species		(Brandt, 1835)
	imerss.org:PMLS:8881			Count: few		Andy Lamb								PRESENT				Solaster stimpsoni					iNaturalist:208013								Solaster stimpsoni							Animalia	Echinodermata	Asteroidea	Valvatida	Solasteridae	Solaster	stimpsoni		species		Verrill, 1880
	imerss.org:PMLS:8882			Count: some		Andy Lamb								PRESENT				Ophiopholis kennerlyi					iNaturalist:129228								Ophiopholis kennerlyi							Animalia	Echinodermata	Ophiuroidea	Amphilepidida	Ophiopholidae	Ophiopholis	kennerlyi		species		Lyman, 1860
	imerss.org:PMLS:8883			Count: very many		Andy Lamb								PRESENT				Mesocentrotus franciscanus					iNaturalist:992313								Mesocentrotus franciscanus							Animalia	Echinodermata	Echinoidea	Camarodonta	Strongylocentrotidae	Mesocentrotus	franciscanus		species		(A. Agassiz, 1863)
	imerss.org:PMLS:8884			Count: very many		Andy Lamb								PRESENT				Strongylocentrotus droebachiensis					iNaturalist:120070								Strongylocentrotus droebachiensis							Animalia	Echinodermata	Echinoidea	Camarodonta	Strongylocentrotidae	Strongylocentrotus	droebachiensis		species		(O.F. Müller, 1776)
	imerss.org:PMLS:8885					Andy Lamb		2						PRESENT				Apostichopus californicus					iNaturalist:202640								Apostichopus californicus							Animalia	Echinodermata	Holothuroidea	Synallactida	Stichopodidae	Apostichopus	californicus		species		(Stimpson, 1857)
	imerss.org:PMLS:8886			Count: many		Andy Lamb								PRESENT				Cucumaria miniata					iNaturalist:117695								Cucumaria miniata							Animalia	Echinodermata	Holothuroidea	Dendrochirotida	Cucumariidae	Cucumaria	miniata		species		(Brandt, 1835)
	imerss.org:PMLS:8887			Count: few		Andy Lamb								PRESENT				Eupentacta quinquesemita					iNaturalist:51695								Eupentacta quinquesemita							Animalia	Echinodermata	Holothuroidea	Dendrochirotida	Sclerodactylidae	Eupentacta	quinquesemita		species		(Selenka, 1867)
	imerss.org:PMLS:8888			Count: many		Andy Lamb								PRESENT				Psolus chitonoides					iNaturalist:473064								Psolus chitonoides							Animalia	Echinodermata	Holothuroidea	Dendrochirotida	Psolidae	Psolus	chitonoides		species		Clark, 1901
	imerss.org:PMLS:8955			Count: few		Andy Lamb								PRESENT				Pisaster ochraceus					iNaturalist:49699								Pisaster ochraceus							Animalia	Echinodermata	Asteroidea	Forcipulatida	Asteriidae	Pisaster	ochraceus		species		(Brandt, 1835)
	imerss.org:PMLS:8956					Andy Lamb		2						PRESENT				Pisaster brevispinus					iNaturalist:49539								Pisaster brevispinus							Animalia	Echinodermata	Asteroidea	Forcipulatida	Asteriidae	Pisaster	brevispinus		species		(Stimpson, 1857)
	imerss.org:PMLS:8957					Andy Lamb		2						PRESENT				Evasterias troschelii					iNaturalist:84265								Evasterias troschelii							Animalia	Echinodermata	Asteroidea	Forcipulatida	Asteriidae	Evasterias	troschelii		species		(Stimpson, 1862)
	imerss.org:PMLS:8958			Count: few		Andy Lamb								PRESENT				Pteraster tesselatus					iNaturalist:194701								Pteraster tesselatus							Animalia	Echinodermata	Asteroidea	Velatida	Pterasteridae	Pteraster	tesselatus		species		Ives, 1888
	imerss.org:PMLS:8959			Count: many		Andy Lamb								PRESENT				Pycnopodia helianthoides					iNaturalist:47673								Pycnopodia helianthoides							Animalia	Echinodermata	Asteroidea	Forcipulatida	Asteriidae	Pycnopodia	helianthoides		species		(Brandt, 1835)
	imerss.org:PMLS:8960			Count: many		Andy Lamb								PRESENT				Mesocentrotus franciscanus					iNaturalist:992313								Mesocentrotus franciscanus							Animalia	Echinodermata	Echinoidea	Camarodonta	Strongylocentrotidae	Mesocentrotus	franciscanus		species		(A. Agassiz, 1863)
	imerss.org:PMLS:8961			Count: some		Andy Lamb								PRESENT				Strongylocentrotus droebachiensis					iNaturalist:120070								Strongylocentrotus droebachiensis							Animalia	Echinodermata	Echinoidea	Camarodonta	Strongylocentrotidae	Strongylocentrotus	droebachiensis		species		(O.F. Müller, 1776)
	imerss.org:PMLS:8962			Count: few		Andy Lamb								PRESENT				Apostichopus californicus					iNaturalist:202640								Apostichopus californicus							Animalia	Echinodermata	Holothuroidea	Synallactida	Stichopodidae	Apostichopus	californicus		species		(Stimpson, 1857)
	imerss.org:PMLS:8963			Count: some		Andy Lamb								PRESENT				Cucumaria miniata					iNaturalist:117695								Cucumaria miniata							Animalia	Echinodermata	Holothuroidea	Dendrochirotida	Cucumariidae	Cucumaria	miniata		species		(Brandt, 1835)
	imerss.org:PMLS:8964			Count: few		Andy Lamb								PRESENT				Eupentacta quinquesemita					iNaturalist:51695								Eupentacta quinquesemita							Animalia	Echinodermata	Holothuroidea	Dendrochirotida	Sclerodactylidae	Eupentacta	quinquesemita		species		(Selenka, 1867)
	imerss.org:PMLS:9028					Andy Lamb		2						PRESENT				Pisaster brevispinus					iNaturalist:49539								Pisaster brevispinus							Animalia	Echinodermata	Asteroidea	Forcipulatida	Asteriidae	Pisaster	brevispinus		species		(Stimpson, 1857)
	imerss.org:PMLS:9029			Count: some		Andy Lamb								PRESENT				Evasterias troschelii					iNaturalist:84265								Evasterias troschelii							Animalia	Echinodermata	Asteroidea	Forcipulatida	Asteriidae	Evasterias	troschelii		species		(Stimpson, 1862)
	imerss.org:PMLS:9030			Count: many		Andy Lamb								PRESENT				Orthasterias koehleri					iNaturalist:47669								Orthasterias koehleri							Animalia	Echinodermata	Asteroidea	Forcipulatida	Asteriidae	Orthasterias	koehleri		species		(deLoriol, 1897)
	imerss.org:PMLS:9031			Count: very many		Andy Lamb								PRESENT				Dermasterias imbricata					iNaturalist:63382								Dermasterias imbricata							Animalia	Echinodermata	Asteroidea	Valvatida	Asteropseidae	Dermasterias	imbricata		species		(Grube, 1857)
	imerss.org:PMLS:9032			Count: some		Andy Lamb								PRESENT				Mediaster aequalis					iNaturalist:293174								Mediaster aequalis							Animalia	Echinodermata	Asteroidea	Valvatida	Goniasteridae	Mediaster	aequalis		species		Stimpson, 1857
	imerss.org:PMLS:9033					Andy Lamb		1						PRESENT				Pteraster tesselatus					iNaturalist:194701								Pteraster tesselatus							Animalia	Echinodermata	Asteroidea	Velatida	Pterasteridae	Pteraster	tesselatus		species		Ives, 1888
	imerss.org:PMLS:9034			Count: many		Andy Lamb								PRESENT				Henricia leviuscula species complex					iNaturalist:47664								Henricia leviuscula							Animalia	Echinodermata	Asteroidea	Spinulosida	Echinasteridae	Henricia	leviuscula		species
	imerss.org:PMLS:9035			Count: some		Andy Lamb								PRESENT				Pycnopodia helianthoides					iNaturalist:47673								Pycnopodia helianthoides							Animalia	Echinodermata	Asteroidea	Forcipulatida	Asteriidae	Pycnopodia	helianthoides		species		(Brandt, 1835)
	imerss.org:PMLS:9036			Count: few		Andy Lamb								PRESENT				Solaster dawsoni					iNaturalist:117692								Solaster dawsoni							Animalia	Echinodermata	Asteroidea	Valvatida	Solasteridae	Solaster	dawsoni		species		Verrill, 1880
	imerss.org:PMLS:9037			Count: few		Andy Lamb								PRESENT				Solaster stimpsoni					iNaturalist:208013								Solaster stimpsoni							Animalia	Echinodermata	Asteroidea	Valvatida	Solasteridae	Solaster	stimpsoni		species		Verrill, 1880
	imerss.org:PMLS:9038			Count: some		Andy Lamb								PRESENT				Ophiopholis kennerlyi					iNaturalist:129228								Ophiopholis kennerlyi							Animalia	Echinodermata	Ophiuroidea	Amphilepidida	Ophiopholidae	Ophiopholis	kennerlyi		species		Lyman, 1860
	imerss.org:PMLS:9039			Count: many		Andy Lamb								PRESENT				Ophiura luetkenii					iNaturalist:255865								Ophiura luetkenii							Animalia	Echinodermata	Ophiuroidea	Ophiurida	Ophiuridae	Ophiura	luetkenii		species		(Lyman, 1860)
	imerss.org:PMLS:9040					Andy Lamb		2						PRESENT				Gorgonocephalus eucnemis					iNaturalist:465153								Gorgonocephalus eucnemis							Animalia	Echinodermata	Ophiuroidea	Euryalida	Gorgonocephalidae	Gorgonocephalus	eucnemis		species		(Müller & Troschel, 1842)
	imerss.org:PMLS:9041			Count: many		Andy Lamb								PRESENT				Florometra serratissima					iNaturalist:195902								Florometra serratissima							Animalia	Echinodermata	Crinoidea	Comatulida	Antedonidae	Florometra	serratissima		species		(AH Clark, 1907)
	imerss.org:PMLS:9042			Count: many		Andy Lamb								PRESENT				Mesocentrotus franciscanus					iNaturalist:992313								Mesocentrotus franciscanus							Animalia	Echinodermata	Echinoidea	Camarodonta	Strongylocentrotidae	Mesocentrotus	franciscanus		species		(A. Agassiz, 1863)
	imerss.org:PMLS:9043			Count: many		Andy Lamb								PRESENT				Strongylocentrotus droebachiensis					iNaturalist:120070								Strongylocentrotus droebachiensis							Animalia	Echinodermata	Echinoidea	Camarodonta	Strongylocentrotidae	Strongylocentrotus	droebachiensis		species		(O.F. Müller, 1776)
	imerss.org:PMLS:9044			Count: many		Andy Lamb								PRESENT				Apostichopus californicus					iNaturalist:202640								Apostichopus californicus							Animalia	Echinodermata	Holothuroidea	Synallactida	Stichopodidae	Apostichopus	californicus		species		(Stimpson, 1857)
	imerss.org:PMLS:9045			Count: few		Andy Lamb								PRESENT				Psolus chitonoides					iNaturalist:473064								Psolus chitonoides							Animalia	Echinodermata	Holothuroidea	Dendrochirotida	Psolidae	Psolus	chitonoides		species		Clark, 1901
	imerss.org:PMLS:9120			Count: few		Andy Lamb								PRESENT				Pisaster brevispinus					iNaturalist:49539								Pisaster brevispinus							Animalia	Echinodermata	Asteroidea	Forcipulatida	Asteriidae	Pisaster	brevispinus		species		(Stimpson, 1857)
	imerss.org:PMLS:9121			Count: some		Andy Lamb								PRESENT				Evasterias troschelii					iNaturalist:84265								Evasterias troschelii							Animalia	Echinodermata	Asteroidea	Forcipulatida	Asteriidae	Evasterias	troschelii		species		(Stimpson, 1862)
	imerss.org:PMLS:9122			Count: many		Andy Lamb								PRESENT				Orthasterias koehleri					iNaturalist:47669								Orthasterias koehleri							Animalia	Echinodermata	Asteroidea	Forcipulatida	Asteriidae	Orthasterias	koehleri		species		(deLoriol, 1897)
	imerss.org:PMLS:9123			Count: some		Andy Lamb								PRESENT				Dermasterias imbricata					iNaturalist:63382								Dermasterias imbricata							Animalia	Echinodermata	Asteroidea	Valvatida	Asteropseidae	Dermasterias	imbricata		species		(Grube, 1857)
	imerss.org:PMLS:9124			Count: some		Andy Lamb								PRESENT				Henricia leviuscula species complex					iNaturalist:47664								Henricia leviuscula							Animalia	Echinodermata	Asteroidea	Spinulosida	Echinasteridae	Henricia	leviuscula		species
	imerss.org:PMLS:9125			Count: some		Andy Lamb								PRESENT				Pycnopodia helianthoides					iNaturalist:47673								Pycnopodia helianthoides							Animalia	Echinodermata	Asteroidea	Forcipulatida	Asteriidae	Pycnopodia	helianthoides		species		(Brandt, 1835)
	imerss.org:PMLS:9126			Count: some		Andy Lamb								PRESENT				Crossaster papposus					iNaturalist:192687								Crossaster papposus							Animalia	Echinodermata	Asteroidea	Valvatida	Solasteridae	Crossaster	papposus		species		(Linnaeus, 1767)
	imerss.org:PMLS:9127			Count: few		Andy Lamb								PRESENT				Solaster dawsoni					iNaturalist:117692								Solaster dawsoni							Animalia	Echinodermata	Asteroidea	Valvatida	Solasteridae	Solaster	dawsoni		species		Verrill, 1880
	imerss.org:PMLS:9128			Count: few		Andy Lamb								PRESENT				Solaster stimpsoni					iNaturalist:208013								Solaster stimpsoni							Animalia	Echinodermata	Asteroidea	Valvatida	Solasteridae	Solaster	stimpsoni		species		Verrill, 1880
	imerss.org:PMLS:9129			Count: some		Andy Lamb								PRESENT				Ophiopholis kennerlyi					iNaturalist:129228								Ophiopholis kennerlyi							Animalia	Echinodermata	Ophiuroidea	Amphilepidida	Ophiopholidae	Ophiopholis	kennerlyi		species		Lyman, 1860
	imerss.org:PMLS:9130			Count: abundant		Andy Lamb								PRESENT				Ophiura luetkenii					iNaturalist:255865								Ophiura luetkenii							Animalia	Echinodermata	Ophiuroidea	Ophiurida	Ophiuridae	Ophiura	luetkenii		species		(Lyman, 1860)
	imerss.org:PMLS:9131			Count: many		Andy Lamb								PRESENT				Florometra serratissima					iNaturalist:195902								Florometra serratissima							Animalia	Echinodermata	Crinoidea	Comatulida	Antedonidae	Florometra	serratissima		species		(AH Clark, 1907)
	imerss.org:PMLS:9132			Count: very abundant		Andy Lamb								PRESENT				Mesocentrotus franciscanus					iNaturalist:992313								Mesocentrotus franciscanus							Animalia	Echinodermata	Echinoidea	Camarodonta	Strongylocentrotidae	Mesocentrotus	franciscanus		species		(A. Agassiz, 1863)
	imerss.org:PMLS:9133			Count: very many		Andy Lamb								PRESENT				Strongylocentrotus droebachiensis					iNaturalist:120070								Strongylocentrotus droebachiensis							Animalia	Echinodermata	Echinoidea	Camarodonta	Strongylocentrotidae	Strongylocentrotus	droebachiensis		species		(O.F. Müller, 1776)
	imerss.org:PMLS:9134			Count: many		Andy Lamb								PRESENT				Apostichopus californicus					iNaturalist:202640								Apostichopus californicus							Animalia	Echinodermata	Holothuroidea	Synallactida	Stichopodidae	Apostichopus	californicus		species		(Stimpson, 1857)
	imerss.org:PMLS:9135			Count: few		Andy Lamb								PRESENT				Psolus chitonoides					iNaturalist:473064								Psolus chitonoides							Animalia	Echinodermata	Holothuroidea	Dendrochirotida	Psolidae	Psolus	chitonoides		species		Clark, 1901
	imerss.org:PMLS:9205			Count: few		Andy Lamb								PRESENT				Pisaster brevispinus					iNaturalist:49539								Pisaster brevispinus							Animalia	Echinodermata	Asteroidea	Forcipulatida	Asteriidae	Pisaster	brevispinus		species		(Stimpson, 1857)
	imerss.org:PMLS:9206			Count: some		Andy Lamb								PRESENT				Evasterias troschelii					iNaturalist:84265								Evasterias troschelii							Animalia	Echinodermata	Asteroidea	Forcipulatida	Asteriidae	Evasterias	troschelii		species		(Stimpson, 1862)
	imerss.org:PMLS:9207			Count: some		Andy Lamb								PRESENT				Orthasterias koehleri					iNaturalist:47669								Orthasterias koehleri							Animalia	Echinodermata	Asteroidea	Forcipulatida	Asteriidae	Orthasterias	koehleri		species		(deLoriol, 1897)
	imerss.org:PMLS:9208			Count: some		Andy Lamb								PRESENT				Dermasterias imbricata					iNaturalist:63382								Dermasterias imbricata							Animalia	Echinodermata	Asteroidea	Valvatida	Asteropseidae	Dermasterias	imbricata		species		(Grube, 1857)
	imerss.org:PMLS:9209			Count: some		Andy Lamb								PRESENT				Pycnopodia helianthoides					iNaturalist:47673								Pycnopodia helianthoides							Animalia	Echinodermata	Asteroidea	Forcipulatida	Asteriidae	Pycnopodia	helianthoides		species		(Brandt, 1835)
	imerss.org:PMLS:9210			Count: some		Andy Lamb								PRESENT				Crossaster papposus					iNaturalist:192687								Crossaster papposus							Animalia	Echinodermata	Asteroidea	Valvatida	Solasteridae	Crossaster	papposus		species		(Linnaeus, 1767)
	imerss.org:PMLS:9211			Count: few		Andy Lamb								PRESENT				Solaster dawsoni					iNaturalist:117692								Solaster dawsoni							Animalia	Echinodermata	Asteroidea	Valvatida	Solasteridae	Solaster	dawsoni		species		Verrill, 1880
	imerss.org:PMLS:9212			Count: few		Andy Lamb								PRESENT				Ophiopholis kennerlyi					iNaturalist:129228								Ophiopholis kennerlyi							Animalia	Echinodermata	Ophiuroidea	Amphilepidida	Ophiopholidae	Ophiopholis	kennerlyi		species		Lyman, 1860
	imerss.org:PMLS:9213					Andy Lamb		1						PRESENT				Gorgonocephalus eucnemis					iNaturalist:465153								Gorgonocephalus eucnemis							Animalia	Echinodermata	Ophiuroidea	Euryalida	Gorgonocephalidae	Gorgonocephalus	eucnemis		species		(Müller & Troschel, 1842)
	imerss.org:PMLS:9214			Count: very many		Andy Lamb								PRESENT				Florometra serratissima					iNaturalist:195902								Florometra serratissima							Animalia	Echinodermata	Crinoidea	Comatulida	Antedonidae	Florometra	serratissima		species		(AH Clark, 1907)
	imerss.org:PMLS:9215			Count: very many		Andy Lamb								PRESENT				Mesocentrotus franciscanus					iNaturalist:992313								Mesocentrotus franciscanus							Animalia	Echinodermata	Echinoidea	Camarodonta	Strongylocentrotidae	Mesocentrotus	franciscanus		species		(A. Agassiz, 1863)
	imerss.org:PMLS:9216			Count: many		Andy Lamb								PRESENT				Strongylocentrotus droebachiensis					iNaturalist:120070								Strongylocentrotus droebachiensis							Animalia	Echinodermata	Echinoidea	Camarodonta	Strongylocentrotidae	Strongylocentrotus	droebachiensis		species		(O.F. Müller, 1776)
	imerss.org:PMLS:9217			Count: very many		Andy Lamb								PRESENT				Apostichopus californicus					iNaturalist:202640								Apostichopus californicus							Animalia	Echinodermata	Holothuroidea	Synallactida	Stichopodidae	Apostichopus	californicus		species		(Stimpson, 1857)
	imerss.org:PMLS:9280			Count: few		Andy Lamb								PRESENT				Pisaster brevispinus					iNaturalist:49539								Pisaster brevispinus							Animalia	Echinodermata	Asteroidea	Forcipulatida	Asteriidae	Pisaster	brevispinus		species		(Stimpson, 1857)
	imerss.org:PMLS:9281			Count: few		Andy Lamb								PRESENT				Evasterias troschelii					iNaturalist:84265								Evasterias troschelii							Animalia	Echinodermata	Asteroidea	Forcipulatida	Asteriidae	Evasterias	troschelii		species		(Stimpson, 1862)
	imerss.org:PMLS:9282			Count: some		Andy Lamb								PRESENT				Orthasterias koehleri					iNaturalist:47669								Orthasterias koehleri							Animalia	Echinodermata	Asteroidea	Forcipulatida	Asteriidae	Orthasterias	koehleri		species		(deLoriol, 1897)
	imerss.org:PMLS:9283			Count: many		Andy Lamb								PRESENT				Dermasterias imbricata					iNaturalist:63382								Dermasterias imbricata							Animalia	Echinodermata	Asteroidea	Valvatida	Asteropseidae	Dermasterias	imbricata		species		(Grube, 1857)
	imerss.org:PMLS:9284			Count: some		Andy Lamb								PRESENT				Mediaster aequalis					iNaturalist:293174								Mediaster aequalis							Animalia	Echinodermata	Asteroidea	Valvatida	Goniasteridae	Mediaster	aequalis		species		Stimpson, 1857
	imerss.org:PMLS:9285			Count: some		Andy Lamb								PRESENT				Pycnopodia helianthoides					iNaturalist:47673								Pycnopodia helianthoides							Animalia	Echinodermata	Asteroidea	Forcipulatida	Asteriidae	Pycnopodia	helianthoides		species		(Brandt, 1835)
	imerss.org:PMLS:9286			Count: few		Andy Lamb								PRESENT				Crossaster papposus					iNaturalist:192687								Crossaster papposus							Animalia	Echinodermata	Asteroidea	Valvatida	Solasteridae	Crossaster	papposus		species		(Linnaeus, 1767)
	imerss.org:PMLS:9287			Count: few		Andy Lamb								PRESENT				Solaster stimpsoni					iNaturalist:208013								Solaster stimpsoni							Animalia	Echinodermata	Asteroidea	Valvatida	Solasteridae	Solaster	stimpsoni		species		Verrill, 1880
	imerss.org:PMLS:9288			Count: some		Andy Lamb								PRESENT				Ophiura luetkenii					iNaturalist:255865								Ophiura luetkenii							Animalia	Echinodermata	Ophiuroidea	Ophiurida	Ophiuridae	Ophiura	luetkenii		species		(Lyman, 1860)
	imerss.org:PMLS:9289			Count: many		Andy Lamb								PRESENT				Florometra serratissima					iNaturalist:195902								Florometra serratissima							Animalia	Echinodermata	Crinoidea	Comatulida	Antedonidae	Florometra	serratissima		species		(AH Clark, 1907)
	imerss.org:PMLS:9290			Count: many		Andy Lamb								PRESENT				Mesocentrotus franciscanus					iNaturalist:992313								Mesocentrotus franciscanus							Animalia	Echinodermata	Echinoidea	Camarodonta	Strongylocentrotidae	Mesocentrotus	franciscanus		species		(A. Agassiz, 1863)
	imerss.org:PMLS:9291			Count: some		Andy Lamb								PRESENT				Apostichopus californicus					iNaturalist:202640								Apostichopus californicus							Animalia	Echinodermata	Holothuroidea	Synallactida	Stichopodidae	Apostichopus	californicus		species		(Stimpson, 1857)
	imerss.org:PMLS:9292			Count: few		Andy Lamb								PRESENT				Eupentacta quinquesemita					iNaturalist:51695								Eupentacta quinquesemita							Animalia	Echinodermata	Holothuroidea	Dendrochirotida	Sclerodactylidae	Eupentacta	quinquesemita		species		(Selenka, 1867)
	imerss.org:PMLS:9293			Count: some		Andy Lamb								PRESENT				Psolus chitonoides					iNaturalist:473064								Psolus chitonoides							Animalia	Echinodermata	Holothuroidea	Dendrochirotida	Psolidae	Psolus	chitonoides		species		Clark, 1901
	imerss.org:PMLS:9360			Count: few		Andy Lamb								PRESENT				Pisaster brevispinus					iNaturalist:49539								Pisaster brevispinus							Animalia	Echinodermata	Asteroidea	Forcipulatida	Asteriidae	Pisaster	brevispinus		species		(Stimpson, 1857)
	imerss.org:PMLS:9361			Count: some		Andy Lamb								PRESENT				Evasterias troschelii					iNaturalist:84265								Evasterias troschelii							Animalia	Echinodermata	Asteroidea	Forcipulatida	Asteriidae	Evasterias	troschelii		species		(Stimpson, 1862)
	imerss.org:PMLS:9362			Count: some		Andy Lamb								PRESENT				Orthasterias koehleri					iNaturalist:47669								Orthasterias koehleri							Animalia	Echinodermata	Asteroidea	Forcipulatida	Asteriidae	Orthasterias	koehleri		species		(deLoriol, 1897)
	imerss.org:PMLS:9363			Count: many		Andy Lamb								PRESENT				Dermasterias imbricata					iNaturalist:63382								Dermasterias imbricata							Animalia	Echinodermata	Asteroidea	Valvatida	Asteropseidae	Dermasterias	imbricata		species		(Grube, 1857)
	imerss.org:PMLS:9364			Count: few		Andy Lamb								PRESENT				Henricia leviuscula species complex					iNaturalist:47664								Henricia leviuscula							Animalia	Echinodermata	Asteroidea	Spinulosida	Echinasteridae	Henricia	leviuscula		species
	imerss.org:PMLS:9365			Count: some		Andy Lamb								PRESENT				Pycnopodia helianthoides					iNaturalist:47673								Pycnopodia helianthoides							Animalia	Echinodermata	Asteroidea	Forcipulatida	Asteriidae	Pycnopodia	helianthoides		species		(Brandt, 1835)
	imerss.org:PMLS:9366			Count: some		Andy Lamb								PRESENT				Crossaster papposus					iNaturalist:192687								Crossaster papposus							Animalia	Echinodermata	Asteroidea	Valvatida	Solasteridae	Crossaster	papposus		species		(Linnaeus, 1767)
	imerss.org:PMLS:9367					Andy Lamb		2						PRESENT				Solaster dawsoni					iNaturalist:117692								Solaster dawsoni							Animalia	Echinodermata	Asteroidea	Valvatida	Solasteridae	Solaster	dawsoni		species		Verrill, 1880
	imerss.org:PMLS:9368					Andy Lamb		2						PRESENT				Solaster stimpsoni					iNaturalist:208013								Solaster stimpsoni							Animalia	Echinodermata	Asteroidea	Valvatida	Solasteridae	Solaster	stimpsoni		species		Verrill, 1880
	imerss.org:PMLS:9369			Count: some		Andy Lamb								PRESENT				Ophiura luetkenii					iNaturalist:255865								Ophiura luetkenii							Animalia	Echinodermata	Ophiuroidea	Ophiurida	Ophiuridae	Ophiura	luetkenii		species		(Lyman, 1860)
	imerss.org:PMLS:9370			Count: some		Andy Lamb								PRESENT				Florometra serratissima					iNaturalist:195902								Florometra serratissima							Animalia	Echinodermata	Crinoidea	Comatulida	Antedonidae	Florometra	serratissima		species		(AH Clark, 1907)
	imerss.org:PMLS:9371			Count: very abundant		Andy Lamb								PRESENT				Mesocentrotus franciscanus					iNaturalist:992313								Mesocentrotus franciscanus							Animalia	Echinodermata	Echinoidea	Camarodonta	Strongylocentrotidae	Mesocentrotus	franciscanus		species		(A. Agassiz, 1863)
	imerss.org:PMLS:9372			Count: many		Andy Lamb								PRESENT				Strongylocentrotus droebachiensis					iNaturalist:120070								Strongylocentrotus droebachiensis							Animalia	Echinodermata	Echinoidea	Camarodonta	Strongylocentrotidae	Strongylocentrotus	droebachiensis		species		(O.F. Müller, 1776)
	imerss.org:PMLS:9373			Count: many		Andy Lamb								PRESENT				Apostichopus californicus					iNaturalist:202640								Apostichopus californicus							Animalia	Echinodermata	Holothuroidea	Synallactida	Stichopodidae	Apostichopus	californicus		species		(Stimpson, 1857)
	imerss.org:PMLS:9374			Count: some		Andy Lamb								PRESENT				Psolus chitonoides					iNaturalist:473064								Psolus chitonoides							Animalia	Echinodermata	Holothuroidea	Dendrochirotida	Psolidae	Psolus	chitonoides		species		Clark, 1901
	imerss.org:PMLS:9459			Count: few		Andy Lamb								PRESENT				Evasterias troschelii					iNaturalist:84265								Evasterias troschelii							Animalia	Echinodermata	Asteroidea	Forcipulatida	Asteriidae	Evasterias	troschelii		species		(Stimpson, 1862)
	imerss.org:PMLS:9460			Count: some		Andy Lamb								PRESENT				Orthasterias koehleri					iNaturalist:47669								Orthasterias koehleri							Animalia	Echinodermata	Asteroidea	Forcipulatida	Asteriidae	Orthasterias	koehleri		species		(deLoriol, 1897)
	imerss.org:PMLS:9461			Count: very many		Andy Lamb								PRESENT				Dermasterias imbricata					iNaturalist:63382								Dermasterias imbricata							Animalia	Echinodermata	Asteroidea	Valvatida	Asteropseidae	Dermasterias	imbricata		species		(Grube, 1857)
	imerss.org:PMLS:9462			Count: some		Andy Lamb								PRESENT				Mediaster aequalis					iNaturalist:293174								Mediaster aequalis							Animalia	Echinodermata	Asteroidea	Valvatida	Goniasteridae	Mediaster	aequalis		species		Stimpson, 1857
	imerss.org:PMLS:9463					Andy Lamb		2						PRESENT				Pteraster tesselatus					iNaturalist:194701								Pteraster tesselatus							Animalia	Echinodermata	Asteroidea	Velatida	Pterasteridae	Pteraster	tesselatus		species		Ives, 1888
	imerss.org:PMLS:9464			Count: few		Andy Lamb								PRESENT				Henricia leviuscula species complex					iNaturalist:47664								Henricia leviuscula							Animalia	Echinodermata	Asteroidea	Spinulosida	Echinasteridae	Henricia	leviuscula		species
	imerss.org:PMLS:9465			Count: some		Andy Lamb								PRESENT				Pycnopodia helianthoides					iNaturalist:47673								Pycnopodia helianthoides							Animalia	Echinodermata	Asteroidea	Forcipulatida	Asteriidae	Pycnopodia	helianthoides		species		(Brandt, 1835)
	imerss.org:PMLS:9466			Count: few		Andy Lamb								PRESENT				Solaster stimpsoni					iNaturalist:208013								Solaster stimpsoni							Animalia	Echinodermata	Asteroidea	Valvatida	Solasteridae	Solaster	stimpsoni		species		Verrill, 1880
	imerss.org:PMLS:9467					Andy Lamb		1						PRESENT				Solaster endeca					iNaturalist:371725								Solaster endeca							Animalia	Echinodermata	Asteroidea	Valvatida	Solasteridae	Solaster	endeca		species		(Linnaeus, 1771)
	imerss.org:PMLS:9468					Andy Lamb		1						PRESENT				Gorgonocephalus eucnemis					iNaturalist:465153								Gorgonocephalus eucnemis							Animalia	Echinodermata	Ophiuroidea	Euryalida	Gorgonocephalidae	Gorgonocephalus	eucnemis		species		(Müller & Troschel, 1842)
	imerss.org:PMLS:9469			Count: many		Andy Lamb								PRESENT				Florometra serratissima					iNaturalist:195902								Florometra serratissima							Animalia	Echinodermata	Crinoidea	Comatulida	Antedonidae	Florometra	serratissima		species		(AH Clark, 1907)
	imerss.org:PMLS:9470			Count: very many		Andy Lamb								PRESENT				Mesocentrotus franciscanus					iNaturalist:992313								Mesocentrotus franciscanus							Animalia	Echinodermata	Echinoidea	Camarodonta	Strongylocentrotidae	Mesocentrotus	franciscanus		species		(A. Agassiz, 1863)
	imerss.org:PMLS:9471			Count: few		Andy Lamb								PRESENT				Strongylocentrotus droebachiensis					iNaturalist:120070								Strongylocentrotus droebachiensis							Animalia	Echinodermata	Echinoidea	Camarodonta	Strongylocentrotidae	Strongylocentrotus	droebachiensis		species		(O.F. Müller, 1776)
	imerss.org:PMLS:9472			Count: many		Andy Lamb								PRESENT				Apostichopus californicus					iNaturalist:202640								Apostichopus californicus							Animalia	Echinodermata	Holothuroidea	Synallactida	Stichopodidae	Apostichopus	californicus		species		(Stimpson, 1857)
	imerss.org:PMLS:9473					Andy Lamb		2						PRESENT				Eupentacta quinquesemita					iNaturalist:51695								Eupentacta quinquesemita							Animalia	Echinodermata	Holothuroidea	Dendrochirotida	Sclerodactylidae	Eupentacta	quinquesemita		species		(Selenka, 1867)
	imerss.org:PMLS:9474			Count: few		Andy Lamb								PRESENT				Psolus chitonoides					iNaturalist:473064								Psolus chitonoides							Animalia	Echinodermata	Holothuroidea	Dendrochirotida	Psolidae	Psolus	chitonoides		species		Clark, 1901
	imerss.org:PMLS:9566			Count: some		Andy Lamb								PRESENT				Pisaster brevispinus					iNaturalist:49539								Pisaster brevispinus							Animalia	Echinodermata	Asteroidea	Forcipulatida	Asteriidae	Pisaster	brevispinus		species		(Stimpson, 1857)
	imerss.org:PMLS:9567			Count: few		Andy Lamb								PRESENT				Evasterias troschelii					iNaturalist:84265								Evasterias troschelii							Animalia	Echinodermata	Asteroidea	Forcipulatida	Asteriidae	Evasterias	troschelii		species		(Stimpson, 1862)
	imerss.org:PMLS:9568			Count: some		Andy Lamb								PRESENT				Orthasterias koehleri					iNaturalist:47669								Orthasterias koehleri							Animalia	Echinodermata	Asteroidea	Forcipulatida	Asteriidae	Orthasterias	koehleri		species		(deLoriol, 1897)
	imerss.org:PMLS:9569					Andy Lamb		2						PRESENT				Stylasterias forreri					iNaturalist:255883								Stylasterias forreri							Animalia	Echinodermata	Asteroidea	Forcipulatida	Asteriidae	Stylasterias	forreri		species		(deLoriol, 1887)
	imerss.org:PMLS:9570			Count: few		Andy Lamb								PRESENT				Dermasterias imbricata					iNaturalist:63382								Dermasterias imbricata							Animalia	Echinodermata	Asteroidea	Valvatida	Asteropseidae	Dermasterias	imbricata		species		(Grube, 1857)
	imerss.org:PMLS:9571			Count: very many		Andy Lamb								PRESENT				Mediaster aequalis					iNaturalist:293174								Mediaster aequalis							Animalia	Echinodermata	Asteroidea	Valvatida	Goniasteridae	Mediaster	aequalis		species		Stimpson, 1857
	imerss.org:PMLS:9572					Andy Lamb		1						PRESENT				Pteraster tesselatus					iNaturalist:194701								Pteraster tesselatus							Animalia	Echinodermata	Asteroidea	Velatida	Pterasteridae	Pteraster	tesselatus		species		Ives, 1888
	imerss.org:PMLS:9573			Count: some		Andy Lamb								PRESENT				Henricia leviuscula species complex					iNaturalist:47664								Henricia leviuscula							Animalia	Echinodermata	Asteroidea	Spinulosida	Echinasteridae	Henricia	leviuscula		species
	imerss.org:PMLS:9574			Count: many		Andy Lamb								PRESENT				Pycnopodia helianthoides					iNaturalist:47673								Pycnopodia helianthoides							Animalia	Echinodermata	Asteroidea	Forcipulatida	Asteriidae	Pycnopodia	helianthoides		species		(Brandt, 1835)
	imerss.org:PMLS:9575			Count: few		Andy Lamb								PRESENT				Crossaster papposus					iNaturalist:192687								Crossaster papposus							Animalia	Echinodermata	Asteroidea	Valvatida	Solasteridae	Crossaster	papposus		species		(Linnaeus, 1767)
	imerss.org:PMLS:9576					Andy Lamb		2						PRESENT				Solaster dawsoni					iNaturalist:117692								Solaster dawsoni							Animalia	Echinodermata	Asteroidea	Valvatida	Solasteridae	Solaster	dawsoni		species		Verrill, 1880
	imerss.org:PMLS:9577					Andy Lamb		3						PRESENT				Solaster stimpsoni					iNaturalist:208013								Solaster stimpsoni							Animalia	Echinodermata	Asteroidea	Valvatida	Solasteridae	Solaster	stimpsoni		species		Verrill, 1880
	imerss.org:PMLS:9578			Count: few		Andy Lamb								PRESENT				Ophiopholis kennerlyi					iNaturalist:129228								Ophiopholis kennerlyi							Animalia	Echinodermata	Ophiuroidea	Amphilepidida	Ophiopholidae	Ophiopholis	kennerlyi		species		Lyman, 1860
[truncated: 2,043 more rows]
[truncated: 105 more columns]

## Sheet: ExternalLinks
Taxon_Local_ID	Link type	Link
