# Supplementary material for: Toward an atlas of Salish Sea biodiversity: the flora and fauna of Galiano Island, British Columbia, Canada. Part I. Marine zoology
Source: Biodivers Data J. 2022 Mar 10;10:e76050. doi: 10.3897/BDJ.10.e76050 (PMC8930920; doi:10.3897/BDJ.10.e76050)
Supplement: Supplementary material 17 — Tunicata of Galiano Island, British Columbia, Canada [file bdj-10-e76050-s017.xlsx]

## Sheet: Taxa
Taxon_Local_ID	Kingdom	Subkingdom	Phylum	Subphylum	Superclass	Class	Subclass	Superorder	Order	Suborder	Infraorder	Superfamily	Family	Subfamily	Tribe	Subtribe	Genus	Subgenus	Species	Subspecies	Variety	Form	Authorship	Nomenclature	Feeds on	symbioticWith	parasiteOf	Host of	Native Status	Conservation Status	Distribution	Horizon	Notes
51984	Animalia		Chordata	Tunicata		Ascidiacea			Aplousobranchia				Clavelinidae				Clavelina		huntsmani				Van Name, 1931
424274	Animalia		Chordata	Tunicata		Ascidiacea			Aplousobranchia				Clavelinidae				Pycnoclavella		stanleyi				Berrill & Abbott, 1949
344918	Animalia		Chordata	Tunicata		Ascidiacea			Aplousobranchia				Didemnidae				Didemnum		carnulentum				Ritter & Forsyth, 1917
55512	Animalia		Chordata	Tunicata		Ascidiacea			Aplousobranchia				Didemnidae				Didemnum		spp.														Reported as 'Didemnun / Trididemnum' in PMLS records, this report includes all whitish, encrusting compound tunicates that often form large sheets. Field identification of these organisms is not possible.
126506	Animalia		Chordata	Tunicata		Ascidiacea			Aplousobranchia				Didemnidae				Didemnum		vexillum				Kott, 2002
81778	Animalia		Chordata	Tunicata		Ascidiacea			Aplousobranchia				Didemnidae				Diplosoma		listerianum				(Milne Edwards, 1841)
798823	Animalia		Chordata	Tunicata		Ascidiacea			Aplousobranchia				Didemnidae				Trididemnum		alexi				Lambert, 2003
347339	Animalia		Chordata	Tunicata		Ascidiacea			Aplousobranchia				Holozoidae				Distaplia		occidentalis				Bancroft, 1899
339197	Animalia		Chordata	Tunicata		Ascidiacea			Aplousobranchia				Polycitoridae				Cystodytes		lobatus				(Ritter, 1900)
448127	Animalia		Chordata	Tunicata		Ascidiacea			Aplousobranchia				Polycitoridae				Eudistoma		molle				(Ritter, 1900)
492675	Animalia		Chordata	Tunicata		Ascidiacea			Aplousobranchia				Polycitoridae				Eudistoma		purpuropunctatum				Lambert, 1989
131232	Animalia		Chordata	Tunicata		Ascidiacea			Aplousobranchia				Polyclinidae				Aplidium		californicum				(Ritter & Forsyth, 1917)
799283	Animalia		Chordata	Tunicata		Ascidiacea			Aplousobranchia				Polyclinidae				Aplidium		kottae				Brunetti, 2007
424278	Animalia		Chordata	Tunicata		Ascidiacea			Aplousobranchia				Polyclinidae				Synoicum		parfustis				(Ritter & Forsyth, 1917)
428617	Animalia		Chordata	Tunicata		Ascidiacea			Phlebobranchia				Ascidiidae				Ascidia		columbiana				(Huntsman, 1912)
415129	Animalia		Chordata	Tunicata		Ascidiacea			Phlebobranchia				Ascidiidae				Ascidia		paratropa				(Huntsman, 1912)
81614	Animalia		Chordata	Tunicata		Ascidiacea			Phlebobranchia				Cionidae				Ciona		savignyi				Herdman, 1882
428793	Animalia		Chordata	Tunicata		Ascidiacea			Phlebobranchia				Corellidae				Chelyosoma		productum				Stimpson, 1864
347987	Animalia		Chordata	Tunicata		Ascidiacea			Phlebobranchia				Corellidae				Corella		inflata				Huntsman, 1912
447661	Animalia		Chordata	Tunicata		Ascidiacea			Phlebobranchia				Corellidae				Corella		willmeriana				Herdman, 1898
372665	Animalia		Chordata	Tunicata		Ascidiacea			Phlebobranchia				Perophoridae				Perophora		annectens				Ritter, 1893
800031	Animalia		Chordata	Tunicata		Ascidiacea			Stolidobranchia				Molgulidae				Molgula		pacifica				(Huntsman, 1912)
800127	Animalia		Chordata	Tunicata		Ascidiacea			Stolidobranchia				Pyuridae				Bathypera		feminalba				Young & Vazquez, 1995
194568	Animalia		Chordata	Tunicata		Ascidiacea			Stolidobranchia				Pyuridae				Boltenia		villosa				(Stimpson, 1864)
473652	Animalia		Chordata	Tunicata		Ascidiacea			Stolidobranchia				Pyuridae				Halocynthia		aurantium				(Pallas, 1787)
428524	Animalia		Chordata	Tunicata		Ascidiacea			Stolidobranchia				Pyuridae				Halocynthia		igaboja				Oka, 1906
333504	Animalia		Chordata	Tunicata		Ascidiacea			Stolidobranchia				Pyuridae				Pyura		haustor				(Stimpson, 1864)
552416	Animalia		Chordata	Tunicata		Ascidiacea			Stolidobranchia				Pyuridae				Pyura		mirabilis				(Drasche, 1884)
81776	Animalia		Chordata	Tunicata		Ascidiacea			Stolidobranchia				Styelidae				Botrylloides		violaceus				Oka, 1927
47807	Animalia		Chordata	Tunicata		Ascidiacea			Stolidobranchia				Styelidae				Cnemidocarpa		finmarkiensis				(Kiaer, 1893)
371195	Animalia		Chordata	Tunicata		Ascidiacea			Stolidobranchia				Styelidae				Metandrocarpa		taylori				Huntsman, 1912
521988	Animalia		Chordata	Tunicata		Ascidiacea			Stolidobranchia				Styelidae				Styela		gibbsii				Stimpson, 1864
333922	Animalia		Chordata	Tunicata		Ascidiacea			Stolidobranchia				Styelidae				Styela		montereyensis				(Dall, 1872)

## Sheet: Materials
typeStatus	occurrenceID	catalogNumber	occurrenceDetails	occurrenceRemarks	recordNumber	recordedBy	individualID	individualCount	sex	lifeStage	reproductiveCondition	behavior	establishmentMeans	occurrenceStatus	preparations	disposition	otherCatalogNumbers	previousIdentifications	associatedMedia	associatedReferences	associatedOccurrences	associatedSequences	taxonID	scientificNameID	acceptedNameUsageID	parentNameUsageID	originalNameUsageID	nameAccordingToID	namePublishedInID	taxonConceptID	scientificName	acceptedNameUsage	parentNameUsage	originalNameUsage	nameAccordingTo	namePublishedIn	higherClassification	kingdom	phylum	class	order	family	genus	specificEpithet	infraspecificEpithet	taxonRank	verbatimTaxonRank	scientificNameAuthorship	vernacularName
	imerss.org:PMLS:47					Andy Lamb								PRESENT				Corella willmeriana					iNaturalist:447661								Corella willmeriana							Animalia	Chordata	Ascidiacea	Phlebobranchia	Corellidae	Corella	willmeriana		species		Herdman, 1898
	imerss.org:PMLS:48					Andy Lamb								PRESENT				Ascidia paratropa					iNaturalist:415129								Ascidia paratropa							Animalia	Chordata	Ascidiacea	Phlebobranchia	Ascidiidae	Ascidia	paratropa		species		(Huntsman, 1912)
	imerss.org:PMLS:49					Andy Lamb								PRESENT				Cnemidocarpa finmarkiensis					iNaturalist:47807								Cnemidocarpa finmarkiensis							Animalia	Chordata	Ascidiacea	Stolidobranchia	Styelidae	Cnemidocarpa	finmarkiensis		species		(Kiaer, 1893)
	imerss.org:PMLS:89					Andy Lamb								PRESENT				Corella willmeriana					iNaturalist:447661								Corella willmeriana							Animalia	Chordata	Ascidiacea	Phlebobranchia	Corellidae	Corella	willmeriana		species		Herdman, 1898
	imerss.org:PMLS:90					Andy Lamb								PRESENT				Pyura haustor					iNaturalist:333504								Pyura haustor							Animalia	Chordata	Ascidiacea	Stolidobranchia	Pyuridae	Pyura	haustor		species		(Stimpson, 1864)
	imerss.org:PMLS:91					Andy Lamb								PRESENT				Boltenia villosa					iNaturalist:194568								Boltenia villosa							Animalia	Chordata	Ascidiacea	Stolidobranchia	Pyuridae	Boltenia	villosa		species		(Stimpson, 1864)
	imerss.org:PMLS:92					Andy Lamb								PRESENT				Chelyosoma productum					iNaturalist:428793								Chelyosoma productum							Animalia	Chordata	Ascidiacea	Phlebobranchia	Corellidae	Chelyosoma	productum		species		Stimpson, 1864
	imerss.org:PMLS:120					Andy Lamb								PRESENT				Ascidia paratropa					iNaturalist:415129								Ascidia paratropa							Animalia	Chordata	Ascidiacea	Phlebobranchia	Ascidiidae	Ascidia	paratropa		species		(Huntsman, 1912)
	imerss.org:PMLS:270					Andy Lamb								PRESENT				Ascidia paratropa					iNaturalist:415129								Ascidia paratropa							Animalia	Chordata	Ascidiacea	Phlebobranchia	Ascidiidae	Ascidia	paratropa		species		(Huntsman, 1912)
	imerss.org:PMLS:271					Andy Lamb								PRESENT				Cnemidocarpa finmarkiensis					iNaturalist:47807								Cnemidocarpa finmarkiensis							Animalia	Chordata	Ascidiacea	Stolidobranchia	Styelidae	Cnemidocarpa	finmarkiensis		species		(Kiaer, 1893)
	imerss.org:PMLS:272					Andy Lamb								PRESENT				Distaplia occidentalis					iNaturalist:347339								Distaplia occidentalis							Animalia	Chordata	Ascidiacea	Aplousobranchia	Holozoidae	Distaplia	occidentalis		species		Bancroft, 1899
	imerss.org:PMLS:336					Andy Lamb								PRESENT				Corella willmeriana					iNaturalist:447661								Corella willmeriana							Animalia	Chordata	Ascidiacea	Phlebobranchia	Corellidae	Corella	willmeriana		species		Herdman, 1898
	imerss.org:PMLS:337					Andy Lamb								PRESENT				Cnemidocarpa finmarkiensis					iNaturalist:47807								Cnemidocarpa finmarkiensis							Animalia	Chordata	Ascidiacea	Stolidobranchia	Styelidae	Cnemidocarpa	finmarkiensis		species		(Kiaer, 1893)
	imerss.org:PMLS:338					Andy Lamb								PRESENT				Pyura haustor					iNaturalist:333504								Pyura haustor							Animalia	Chordata	Ascidiacea	Stolidobranchia	Pyuridae	Pyura	haustor		species		(Stimpson, 1864)
	imerss.org:PMLS:339					Andy Lamb								PRESENT				Styela gibbsii					iNaturalist:521988								Styela gibbsii							Animalia	Chordata	Ascidiacea	Stolidobranchia	Styelidae	Styela	gibbsii		species		Stimpson, 1864
	imerss.org:PMLS:340					Andy Lamb								PRESENT				Boltenia villosa					iNaturalist:194568								Boltenia villosa							Animalia	Chordata	Ascidiacea	Stolidobranchia	Pyuridae	Boltenia	villosa		species		(Stimpson, 1864)
	imerss.org:PMLS:341					Andy Lamb								PRESENT				Metandrocarpa taylori					iNaturalist:371195								Metandrocarpa taylori							Animalia	Chordata	Ascidiacea	Stolidobranchia	Styelidae	Metandrocarpa	taylori		species		Huntsman, 1912
	imerss.org:PMLS:342					Andy Lamb								PRESENT				Perophora annectens					iNaturalist:372665								Perophora annectens							Animalia	Chordata	Ascidiacea	Phlebobranchia	Perophoridae	Perophora	annectens		species		Ritter, 1893
	imerss.org:PMLS:343					Andy Lamb								PRESENT				Aplidium kottae					iNaturalist:799283								Aplidium kottae							Animalia	Chordata	Ascidiacea	Aplousobranchia	Polyclinidae	Aplidium	kottae		species		Brunetti, 2007
	imerss.org:PMLS:344			Count: very abundant		Andy Lamb								PRESENT				Didemnum carnulentum					iNaturalist:344918								Didemnum carnulentum							Animalia	Chordata	Ascidiacea	Aplousobranchia	Didemnidae	Didemnum	carnulentum		species		Ritter & Forsyth, 1917
	imerss.org:PMLS:446			Count: few		Andy Lamb								PRESENT				Corella inflata					iNaturalist:347987								Corella inflata							Animalia	Chordata	Ascidiacea	Phlebobranchia	Corellidae	Corella	inflata		species		Huntsman, 1912
	imerss.org:PMLS:447			Count: few		Andy Lamb								PRESENT				Ascidia paratropa					iNaturalist:415129								Ascidia paratropa							Animalia	Chordata	Ascidiacea	Phlebobranchia	Ascidiidae	Ascidia	paratropa		species		(Huntsman, 1912)
	imerss.org:PMLS:448			Count: few		Andy Lamb								PRESENT				Chelyosoma productum					iNaturalist:428793								Chelyosoma productum							Animalia	Chordata	Ascidiacea	Phlebobranchia	Corellidae	Chelyosoma	productum		species		Stimpson, 1864
	imerss.org:PMLS:449					Andy Lamb		1						PRESENT				Distaplia occidentalis					iNaturalist:347339								Distaplia occidentalis							Animalia	Chordata	Ascidiacea	Aplousobranchia	Holozoidae	Distaplia	occidentalis		species		Bancroft, 1899
	imerss.org:PMLS:450					Andy Lamb								PRESENT				Aplidium californicum					iNaturalist:131232								Aplidium californicum							Animalia	Chordata	Ascidiacea	Aplousobranchia	Polyclinidae	Aplidium	californicum		species		(Ritter & Forsyth, 1917)
	imerss.org:PMLS:535					Andy Lamb								PRESENT				Corella willmeriana					iNaturalist:447661								Corella willmeriana							Animalia	Chordata	Ascidiacea	Phlebobranchia	Corellidae	Corella	willmeriana		species		Herdman, 1898
	imerss.org:PMLS:536			Count: few		Andy Lamb								PRESENT				Ciona savignyi					iNaturalist:81614								Ciona savignyi							Animalia	Chordata	Ascidiacea	Phlebobranchia	Cionidae	Ciona	savignyi		species		Herdman, 1882
	imerss.org:PMLS:537			Count: many		Andy Lamb								PRESENT				Ascidia paratropa					iNaturalist:415129								Ascidia paratropa							Animalia	Chordata	Ascidiacea	Phlebobranchia	Ascidiidae	Ascidia	paratropa		species		(Huntsman, 1912)
	imerss.org:PMLS:538			Count: many		Andy Lamb								PRESENT				Cnemidocarpa finmarkiensis					iNaturalist:47807								Cnemidocarpa finmarkiensis							Animalia	Chordata	Ascidiacea	Stolidobranchia	Styelidae	Cnemidocarpa	finmarkiensis		species		(Kiaer, 1893)
	imerss.org:PMLS:539					Andy Lamb								PRESENT				Pyura haustor					iNaturalist:333504								Pyura haustor							Animalia	Chordata	Ascidiacea	Stolidobranchia	Pyuridae	Pyura	haustor		species		(Stimpson, 1864)
	imerss.org:PMLS:540			Count: abundant		Andy Lamb								PRESENT				Styela gibbsii					iNaturalist:521988								Styela gibbsii							Animalia	Chordata	Ascidiacea	Stolidobranchia	Styelidae	Styela	gibbsii		species		Stimpson, 1864
	imerss.org:PMLS:541			Count: many		Andy Lamb								PRESENT				Boltenia villosa					iNaturalist:194568								Boltenia villosa							Animalia	Chordata	Ascidiacea	Stolidobranchia	Pyuridae	Boltenia	villosa		species		(Stimpson, 1864)
	imerss.org:PMLS:542					Andy Lamb								PRESENT				Aplidium kottae					iNaturalist:799283								Aplidium kottae							Animalia	Chordata	Ascidiacea	Aplousobranchia	Polyclinidae	Aplidium	kottae		species		Brunetti, 2007
	imerss.org:PMLS:543			Count: abundant		Andy Lamb								PRESENT				Didemnum carnulentum					iNaturalist:344918								Didemnum carnulentum							Animalia	Chordata	Ascidiacea	Aplousobranchia	Didemnidae	Didemnum	carnulentum		species		Ritter & Forsyth, 1917
	imerss.org:PMLS:544			Count: few		Andy Lamb								PRESENT				Trididemnum alexi					iNaturalist:798823								Trididemnum alexi							Animalia	Chordata	Ascidiacea	Aplousobranchia	Didemnidae	Trididemnum	alexi		species		Lambert, 2003
	imerss.org:PMLS:596			Count: some		Andy Lamb								PRESENT				Cnemidocarpa finmarkiensis					iNaturalist:47807								Cnemidocarpa finmarkiensis							Animalia	Chordata	Ascidiacea	Stolidobranchia	Styelidae	Cnemidocarpa	finmarkiensis		species		(Kiaer, 1893)
	imerss.org:PMLS:597			Count: some		Andy Lamb								PRESENT				Styela gibbsii					iNaturalist:521988								Styela gibbsii							Animalia	Chordata	Ascidiacea	Stolidobranchia	Styelidae	Styela	gibbsii		species		Stimpson, 1864
	imerss.org:PMLS:598					Andy Lamb								PRESENT				Boltenia villosa					iNaturalist:194568								Boltenia villosa							Animalia	Chordata	Ascidiacea	Stolidobranchia	Pyuridae	Boltenia	villosa		species		(Stimpson, 1864)
	imerss.org:PMLS:599			Count: some		Andy Lamb								PRESENT				Didemnum carnulentum					iNaturalist:344918								Didemnum carnulentum							Animalia	Chordata	Ascidiacea	Aplousobranchia	Didemnidae	Didemnum	carnulentum		species		Ritter & Forsyth, 1917
	imerss.org:PMLS:670					Charlie Gibbs								PRESENT				Corella willmeriana					iNaturalist:447661								Corella willmeriana							Animalia	Chordata	Ascidiacea	Phlebobranchia	Corellidae	Corella	willmeriana		species		Herdman, 1898
	imerss.org:PMLS:671					Charlie Gibbs								PRESENT				Boltenia villosa					iNaturalist:194568								Boltenia villosa							Animalia	Chordata	Ascidiacea	Stolidobranchia	Pyuridae	Boltenia	villosa		species		(Stimpson, 1864)
	imerss.org:PMLS:672					Charlie Gibbs								PRESENT				Cystodytes lobatus					iNaturalist:339197								Cystodytes lobatus							Animalia	Chordata	Ascidiacea	Aplousobranchia	Polycitoridae	Cystodytes	lobatus		species		(Ritter, 1900)
	imerss.org:PMLS:673					Charlie Gibbs								PRESENT				Distaplia occidentalis					iNaturalist:347339								Distaplia occidentalis							Animalia	Chordata	Ascidiacea	Aplousobranchia	Holozoidae	Distaplia	occidentalis		species		Bancroft, 1899
	imerss.org:PMLS:750			Count: few		Andy Lamb								PRESENT				Chelyosoma productum					iNaturalist:428793								Chelyosoma productum							Animalia	Chordata	Ascidiacea	Phlebobranchia	Corellidae	Chelyosoma	productum		species		Stimpson, 1864
	imerss.org:PMLS:751			Count: few		Andy Lamb								PRESENT				Ascidia paratropa					iNaturalist:415129								Ascidia paratropa							Animalia	Chordata	Ascidiacea	Phlebobranchia	Ascidiidae	Ascidia	paratropa		species		(Huntsman, 1912)
	imerss.org:PMLS:752					Andy Lamb								PRESENT				Cnemidocarpa finmarkiensis					iNaturalist:47807								Cnemidocarpa finmarkiensis							Animalia	Chordata	Ascidiacea	Stolidobranchia	Styelidae	Cnemidocarpa	finmarkiensis		species		(Kiaer, 1893)
	imerss.org:PMLS:753			Count: few		Andy Lamb								PRESENT				Molgula pacifica					iNaturalist:800031								Molgula pacifica							Animalia	Chordata	Ascidiacea	Stolidobranchia	Molgulidae	Molgula	pacifica		species		(Huntsman, 1912)
	imerss.org:PMLS:754					Andy Lamb								PRESENT				Cystodytes lobatus					iNaturalist:339197								Cystodytes lobatus							Animalia	Chordata	Ascidiacea	Aplousobranchia	Polycitoridae	Cystodytes	lobatus		species		(Ritter, 1900)
	imerss.org:PMLS:755					Andy Lamb								PRESENT				Distaplia occidentalis					iNaturalist:347339								Distaplia occidentalis							Animalia	Chordata	Ascidiacea	Aplousobranchia	Holozoidae	Distaplia	occidentalis		species		Bancroft, 1899
	imerss.org:PMLS:756					Andy Lamb								PRESENT				Pycnoclavella stanleyi					iNaturalist:424274								Pycnoclavella stanleyi							Animalia	Chordata	Ascidiacea	Aplousobranchia	Clavelinidae	Pycnoclavella	stanleyi		species		Berrill & Abbott, 1949
	imerss.org:PMLS:757					Andy Lamb								PRESENT				Didemnum / Trididemnum complex					iNaturalist:55512								Didemnum							Animalia	Chordata	Ascidiacea	Aplousobranchia	Didemnidae	Didemnum			genus
	imerss.org:PMLS:823					Charlie Gibbs								PRESENT				Ascidia paratropa					iNaturalist:415129								Ascidia paratropa							Animalia	Chordata	Ascidiacea	Phlebobranchia	Ascidiidae	Ascidia	paratropa		species		(Huntsman, 1912)
	imerss.org:PMLS:824					Charlie Gibbs								PRESENT				Cnemidocarpa finmarkiensis					iNaturalist:47807								Cnemidocarpa finmarkiensis							Animalia	Chordata	Ascidiacea	Stolidobranchia	Styelidae	Cnemidocarpa	finmarkiensis		species		(Kiaer, 1893)
	imerss.org:PMLS:825					Charlie Gibbs								PRESENT				Metandrocarpa taylori					iNaturalist:371195								Metandrocarpa taylori							Animalia	Chordata	Ascidiacea	Stolidobranchia	Styelidae	Metandrocarpa	taylori		species		Huntsman, 1912
	imerss.org:PMLS:826					Charlie Gibbs								PRESENT				Halocynthia igaboja					iNaturalist:428524								Halocynthia igaboja							Animalia	Chordata	Ascidiacea	Stolidobranchia	Pyuridae	Halocynthia	igaboja		species		Oka, 1906
	imerss.org:PMLS:827					Charlie Gibbs								PRESENT				Aplidium kottae					iNaturalist:799283								Aplidium kottae							Animalia	Chordata	Ascidiacea	Aplousobranchia	Polyclinidae	Aplidium	kottae		species		Brunetti, 2007
	imerss.org:PMLS:902					Charlie Gibbs								PRESENT				Cnemidocarpa finmarkiensis					iNaturalist:47807								Cnemidocarpa finmarkiensis							Animalia	Chordata	Ascidiacea	Stolidobranchia	Styelidae	Cnemidocarpa	finmarkiensis		species		(Kiaer, 1893)
	imerss.org:PMLS:903					Charlie Gibbs								PRESENT				Halocynthia aurantium					iNaturalist:473652								Halocynthia aurantium							Animalia	Chordata	Ascidiacea	Stolidobranchia	Pyuridae	Halocynthia	aurantium		species		(Pallas, 1787)
	imerss.org:PMLS:904					Charlie Gibbs								PRESENT				Boltenia villosa					iNaturalist:194568								Boltenia villosa							Animalia	Chordata	Ascidiacea	Stolidobranchia	Pyuridae	Boltenia	villosa		species		(Stimpson, 1864)
	imerss.org:PMLS:905					Charlie Gibbs								PRESENT				Aplidium kottae					iNaturalist:799283								Aplidium kottae							Animalia	Chordata	Ascidiacea	Aplousobranchia	Polyclinidae	Aplidium	kottae		species		Brunetti, 2007
	imerss.org:PMLS:973					Charlie Gibbs								PRESENT				Cnemidocarpa finmarkiensis					iNaturalist:47807								Cnemidocarpa finmarkiensis							Animalia	Chordata	Ascidiacea	Stolidobranchia	Styelidae	Cnemidocarpa	finmarkiensis		species		(Kiaer, 1893)
	imerss.org:PMLS:974					Charlie Gibbs								PRESENT				Boltenia villosa					iNaturalist:194568								Boltenia villosa							Animalia	Chordata	Ascidiacea	Stolidobranchia	Pyuridae	Boltenia	villosa		species		(Stimpson, 1864)
	imerss.org:PMLS:1068					Andy Lamb								PRESENT				Corella willmeriana					iNaturalist:447661								Corella willmeriana							Animalia	Chordata	Ascidiacea	Phlebobranchia	Corellidae	Corella	willmeriana		species		Herdman, 1898
	imerss.org:PMLS:1069			Count: few		Andy Lamb								PRESENT				Cnemidocarpa finmarkiensis					iNaturalist:47807								Cnemidocarpa finmarkiensis							Animalia	Chordata	Ascidiacea	Stolidobranchia	Styelidae	Cnemidocarpa	finmarkiensis		species		(Kiaer, 1893)
	imerss.org:PMLS:1070			Count: few		Andy Lamb								PRESENT				Metandrocarpa taylori					iNaturalist:371195								Metandrocarpa taylori							Animalia	Chordata	Ascidiacea	Stolidobranchia	Styelidae	Metandrocarpa	taylori		species		Huntsman, 1912
	imerss.org:PMLS:1071			Count: few		Andy Lamb								PRESENT				Perophora annectens					iNaturalist:372665								Perophora annectens							Animalia	Chordata	Ascidiacea	Phlebobranchia	Perophoridae	Perophora	annectens		species		Ritter, 1893
	imerss.org:PMLS:1072					Andy Lamb								PRESENT				Pycnoclavella stanleyi					iNaturalist:424274								Pycnoclavella stanleyi							Animalia	Chordata	Ascidiacea	Aplousobranchia	Clavelinidae	Pycnoclavella	stanleyi		species		Berrill & Abbott, 1949
	imerss.org:PMLS:1073			Count: few		Andy Lamb								PRESENT				Eudistoma molle					iNaturalist:448127								Eudistoma molle							Animalia	Chordata	Ascidiacea	Aplousobranchia	Polycitoridae	Eudistoma	molle		species		(Ritter, 1900)
	imerss.org:PMLS:1074					Andy Lamb								PRESENT				Didemnum carnulentum					iNaturalist:344918								Didemnum carnulentum							Animalia	Chordata	Ascidiacea	Aplousobranchia	Didemnidae	Didemnum	carnulentum		species		Ritter & Forsyth, 1917
	imerss.org:PMLS:1161					Andy Lamb								PRESENT				Corella willmeriana					iNaturalist:447661								Corella willmeriana							Animalia	Chordata	Ascidiacea	Phlebobranchia	Corellidae	Corella	willmeriana		species		Herdman, 1898
	imerss.org:PMLS:1162					Andy Lamb		1						PRESENT				Ascidia paratropa					iNaturalist:415129								Ascidia paratropa							Animalia	Chordata	Ascidiacea	Phlebobranchia	Ascidiidae	Ascidia	paratropa		species		(Huntsman, 1912)
	imerss.org:PMLS:1163					Andy Lamb		1						PRESENT				Halocynthia aurantium					iNaturalist:473652								Halocynthia aurantium							Animalia	Chordata	Ascidiacea	Stolidobranchia	Pyuridae	Halocynthia	aurantium		species		(Pallas, 1787)
	imerss.org:PMLS:1164					Andy Lamb		2						PRESENT				Halocynthia igaboja					iNaturalist:428524								Halocynthia igaboja							Animalia	Chordata	Ascidiacea	Stolidobranchia	Pyuridae	Halocynthia	igaboja		species		Oka, 1906
	imerss.org:PMLS:1165					Andy Lamb								PRESENT				Boltenia villosa					iNaturalist:194568								Boltenia villosa							Animalia	Chordata	Ascidiacea	Stolidobranchia	Pyuridae	Boltenia	villosa		species		(Stimpson, 1864)
	imerss.org:PMLS:1166					Andy Lamb		1						PRESENT				Molgula pacifica					iNaturalist:800031								Molgula pacifica							Animalia	Chordata	Ascidiacea	Stolidobranchia	Molgulidae	Molgula	pacifica		species		(Huntsman, 1912)
	imerss.org:PMLS:1167			Count: abundant		Andy Lamb								PRESENT				Pycnoclavella stanleyi					iNaturalist:424274								Pycnoclavella stanleyi							Animalia	Chordata	Ascidiacea	Aplousobranchia	Clavelinidae	Pycnoclavella	stanleyi		species		Berrill & Abbott, 1949
	imerss.org:PMLS:1168			Count: few		Andy Lamb								PRESENT				Aplidium californicum					iNaturalist:131232								Aplidium californicum							Animalia	Chordata	Ascidiacea	Aplousobranchia	Polyclinidae	Aplidium	californicum		species		(Ritter & Forsyth, 1917)
	imerss.org:PMLS:1303					Andy Lamb								PRESENT				Corella willmeriana					iNaturalist:447661								Corella willmeriana							Animalia	Chordata	Ascidiacea	Phlebobranchia	Corellidae	Corella	willmeriana		species		Herdman, 1898
	imerss.org:PMLS:1304					Andy Lamb								PRESENT				Pyura haustor					iNaturalist:333504								Pyura haustor							Animalia	Chordata	Ascidiacea	Stolidobranchia	Pyuridae	Pyura	haustor		species		(Stimpson, 1864)
	imerss.org:PMLS:1305			Count: very many		Andy Lamb								PRESENT				Didemnum carnulentum					iNaturalist:344918								Didemnum carnulentum							Animalia	Chordata	Ascidiacea	Aplousobranchia	Didemnidae	Didemnum	carnulentum		species		Ritter & Forsyth, 1917
	imerss.org:PMLS:1438					Charlie Gibbs								PRESENT				Corella willmeriana					iNaturalist:447661								Corella willmeriana							Animalia	Chordata	Ascidiacea	Phlebobranchia	Corellidae	Corella	willmeriana		species		Herdman, 1898
	imerss.org:PMLS:1439					Charlie Gibbs								PRESENT				Cnemidocarpa finmarkiensis					iNaturalist:47807								Cnemidocarpa finmarkiensis							Animalia	Chordata	Ascidiacea	Stolidobranchia	Styelidae	Cnemidocarpa	finmarkiensis		species		(Kiaer, 1893)
	imerss.org:PMLS:1440					Charlie Gibbs								PRESENT				Didemnum carnulentum					iNaturalist:344918								Didemnum carnulentum							Animalia	Chordata	Ascidiacea	Aplousobranchia	Didemnidae	Didemnum	carnulentum		species		Ritter & Forsyth, 1917
	imerss.org:PMLS:1533					Charlie Gibbs								PRESENT				Corella willmeriana					iNaturalist:447661								Corella willmeriana							Animalia	Chordata	Ascidiacea	Phlebobranchia	Corellidae	Corella	willmeriana		species		Herdman, 1898
	imerss.org:PMLS:1534					Charlie Gibbs								PRESENT				Cnemidocarpa finmarkiensis					iNaturalist:47807								Cnemidocarpa finmarkiensis							Animalia	Chordata	Ascidiacea	Stolidobranchia	Styelidae	Cnemidocarpa	finmarkiensis		species		(Kiaer, 1893)
	imerss.org:PMLS:1535					Charlie Gibbs								PRESENT				Halocynthia igaboja					iNaturalist:428524								Halocynthia igaboja							Animalia	Chordata	Ascidiacea	Stolidobranchia	Pyuridae	Halocynthia	igaboja		species		Oka, 1906
	imerss.org:PMLS:1536					Charlie Gibbs								PRESENT				Boltenia villosa					iNaturalist:194568								Boltenia villosa							Animalia	Chordata	Ascidiacea	Stolidobranchia	Pyuridae	Boltenia	villosa		species		(Stimpson, 1864)
	imerss.org:PMLS:1537					Charlie Gibbs								PRESENT				Clavelina huntsmani					iNaturalist:51984								Clavelina huntsmani							Animalia	Chordata	Ascidiacea	Aplousobranchia	Clavelinidae	Clavelina	huntsmani		species		Van Name, 1931
	imerss.org:PMLS:1538					Charlie Gibbs								PRESENT				Distaplia occidentalis					iNaturalist:347339								Distaplia occidentalis							Animalia	Chordata	Ascidiacea	Aplousobranchia	Holozoidae	Distaplia	occidentalis		species		Bancroft, 1899
	imerss.org:PMLS:1539					Charlie Gibbs								PRESENT				Didemnum carnulentum					iNaturalist:344918								Didemnum carnulentum							Animalia	Chordata	Ascidiacea	Aplousobranchia	Didemnidae	Didemnum	carnulentum		species		Ritter & Forsyth, 1917
	imerss.org:PMLS:1633					Charlie Gibbs								PRESENT				Corella willmeriana					iNaturalist:447661								Corella willmeriana							Animalia	Chordata	Ascidiacea	Phlebobranchia	Corellidae	Corella	willmeriana		species		Herdman, 1898
	imerss.org:PMLS:1634					Charlie Gibbs								PRESENT				Cnemidocarpa finmarkiensis					iNaturalist:47807								Cnemidocarpa finmarkiensis							Animalia	Chordata	Ascidiacea	Stolidobranchia	Styelidae	Cnemidocarpa	finmarkiensis		species		(Kiaer, 1893)
	imerss.org:PMLS:1635					Charlie Gibbs								PRESENT				Styela gibbsii					iNaturalist:521988								Styela gibbsii							Animalia	Chordata	Ascidiacea	Stolidobranchia	Styelidae	Styela	gibbsii		species		Stimpson, 1864
	imerss.org:PMLS:1636					Charlie Gibbs								PRESENT				Clavelina huntsmani					iNaturalist:51984								Clavelina huntsmani							Animalia	Chordata	Ascidiacea	Aplousobranchia	Clavelinidae	Clavelina	huntsmani		species		Van Name, 1931
	imerss.org:PMLS:1637					Charlie Gibbs								PRESENT				Distaplia occidentalis					iNaturalist:347339								Distaplia occidentalis							Animalia	Chordata	Ascidiacea	Aplousobranchia	Holozoidae	Distaplia	occidentalis		species		Bancroft, 1899
	imerss.org:PMLS:1638					Charlie Gibbs								PRESENT				Didemnum carnulentum					iNaturalist:344918								Didemnum carnulentum							Animalia	Chordata	Ascidiacea	Aplousobranchia	Didemnidae	Didemnum	carnulentum		species		Ritter & Forsyth, 1917
	imerss.org:PMLS:1723					Charlie Gibbs								PRESENT				Ascidia paratropa					iNaturalist:415129								Ascidia paratropa							Animalia	Chordata	Ascidiacea	Phlebobranchia	Ascidiidae	Ascidia	paratropa		species		(Huntsman, 1912)
	imerss.org:PMLS:1724					Charlie Gibbs								PRESENT				Halocynthia igaboja					iNaturalist:428524								Halocynthia igaboja							Animalia	Chordata	Ascidiacea	Stolidobranchia	Pyuridae	Halocynthia	igaboja		species		Oka, 1906
	imerss.org:PMLS:1725					Charlie Gibbs								PRESENT				Boltenia villosa					iNaturalist:194568								Boltenia villosa							Animalia	Chordata	Ascidiacea	Stolidobranchia	Pyuridae	Boltenia	villosa		species		(Stimpson, 1864)
	imerss.org:PMLS:1726					Charlie Gibbs								PRESENT				Chelyosoma productum					iNaturalist:428793								Chelyosoma productum							Animalia	Chordata	Ascidiacea	Phlebobranchia	Corellidae	Chelyosoma	productum		species		Stimpson, 1864
	imerss.org:PMLS:1727					Charlie Gibbs								PRESENT				Distaplia occidentalis					iNaturalist:347339								Distaplia occidentalis							Animalia	Chordata	Ascidiacea	Aplousobranchia	Holozoidae	Distaplia	occidentalis		species		Bancroft, 1899
	imerss.org:PMLS:1728					Charlie Gibbs								PRESENT				Didemnum carnulentum					iNaturalist:344918								Didemnum carnulentum							Animalia	Chordata	Ascidiacea	Aplousobranchia	Didemnidae	Didemnum	carnulentum		species		Ritter & Forsyth, 1917
	imerss.org:PMLS:1812					Charlie Gibbs								PRESENT				Cnemidocarpa finmarkiensis					iNaturalist:47807								Cnemidocarpa finmarkiensis							Animalia	Chordata	Ascidiacea	Stolidobranchia	Styelidae	Cnemidocarpa	finmarkiensis		species		(Kiaer, 1893)
	imerss.org:PMLS:1813					Charlie Gibbs								PRESENT				Styela gibbsii					iNaturalist:521988								Styela gibbsii							Animalia	Chordata	Ascidiacea	Stolidobranchia	Styelidae	Styela	gibbsii		species		Stimpson, 1864
	imerss.org:PMLS:1814					Charlie Gibbs								PRESENT				Boltenia villosa					iNaturalist:194568								Boltenia villosa							Animalia	Chordata	Ascidiacea	Stolidobranchia	Pyuridae	Boltenia	villosa		species		(Stimpson, 1864)
	imerss.org:PMLS:1815					Charlie Gibbs								PRESENT				Halocynthia igaboja					iNaturalist:428524								Halocynthia igaboja							Animalia	Chordata	Ascidiacea	Stolidobranchia	Pyuridae	Halocynthia	igaboja		species		Oka, 1906
	imerss.org:PMLS:1893					Charlie Gibbs								PRESENT				Corella willmeriana					iNaturalist:447661								Corella willmeriana							Animalia	Chordata	Ascidiacea	Phlebobranchia	Corellidae	Corella	willmeriana		species		Herdman, 1898
	imerss.org:PMLS:1894					Charlie Gibbs								PRESENT				Cnemidocarpa finmarkiensis					iNaturalist:47807								Cnemidocarpa finmarkiensis							Animalia	Chordata	Ascidiacea	Stolidobranchia	Styelidae	Cnemidocarpa	finmarkiensis		species		(Kiaer, 1893)
	imerss.org:PMLS:1895					Charlie Gibbs								PRESENT				Halocynthia igaboja					iNaturalist:428524								Halocynthia igaboja							Animalia	Chordata	Ascidiacea	Stolidobranchia	Pyuridae	Halocynthia	igaboja		species		Oka, 1906
	imerss.org:PMLS:1896					Charlie Gibbs								PRESENT				Boltenia villosa					iNaturalist:194568								Boltenia villosa							Animalia	Chordata	Ascidiacea	Stolidobranchia	Pyuridae	Boltenia	villosa		species		(Stimpson, 1864)
	imerss.org:PMLS:1897					Charlie Gibbs								PRESENT				Metandrocarpa taylori					iNaturalist:371195								Metandrocarpa taylori							Animalia	Chordata	Ascidiacea	Stolidobranchia	Styelidae	Metandrocarpa	taylori		species		Huntsman, 1912
	imerss.org:PMLS:1898					Charlie Gibbs								PRESENT				Clavelina huntsmani					iNaturalist:51984								Clavelina huntsmani							Animalia	Chordata	Ascidiacea	Aplousobranchia	Clavelinidae	Clavelina	huntsmani		species		Van Name, 1931
	imerss.org:PMLS:1899					Charlie Gibbs								PRESENT				Distaplia occidentalis					iNaturalist:347339								Distaplia occidentalis							Animalia	Chordata	Ascidiacea	Aplousobranchia	Holozoidae	Distaplia	occidentalis		species		Bancroft, 1899
	imerss.org:PMLS:1965					Charlie Gibbs								PRESENT				Corella willmeriana					iNaturalist:447661								Corella willmeriana							Animalia	Chordata	Ascidiacea	Phlebobranchia	Corellidae	Corella	willmeriana		species		Herdman, 1898
	imerss.org:PMLS:1966					Charlie Gibbs								PRESENT				Cnemidocarpa finmarkiensis					iNaturalist:47807								Cnemidocarpa finmarkiensis							Animalia	Chordata	Ascidiacea	Stolidobranchia	Styelidae	Cnemidocarpa	finmarkiensis		species		(Kiaer, 1893)
	imerss.org:PMLS:1967					Charlie Gibbs								PRESENT				Halocynthia igaboja					iNaturalist:428524								Halocynthia igaboja							Animalia	Chordata	Ascidiacea	Stolidobranchia	Pyuridae	Halocynthia	igaboja		species		Oka, 1906
	imerss.org:PMLS:1968					Charlie Gibbs								PRESENT				Pyura haustor					iNaturalist:333504								Pyura haustor							Animalia	Chordata	Ascidiacea	Stolidobranchia	Pyuridae	Pyura	haustor		species		(Stimpson, 1864)
	imerss.org:PMLS:1969					Charlie Gibbs								PRESENT				Boltenia villosa					iNaturalist:194568								Boltenia villosa							Animalia	Chordata	Ascidiacea	Stolidobranchia	Pyuridae	Boltenia	villosa		species		(Stimpson, 1864)
	imerss.org:PMLS:1970					Charlie Gibbs								PRESENT				Chelyosoma productum					iNaturalist:428793								Chelyosoma productum							Animalia	Chordata	Ascidiacea	Phlebobranchia	Corellidae	Chelyosoma	productum		species		Stimpson, 1864
	imerss.org:PMLS:1971					Charlie Gibbs								PRESENT				Metandrocarpa taylori					iNaturalist:371195								Metandrocarpa taylori							Animalia	Chordata	Ascidiacea	Stolidobranchia	Styelidae	Metandrocarpa	taylori		species		Huntsman, 1912
	imerss.org:PMLS:1972					Charlie Gibbs								PRESENT				Clavelina huntsmani					iNaturalist:51984								Clavelina huntsmani							Animalia	Chordata	Ascidiacea	Aplousobranchia	Clavelinidae	Clavelina	huntsmani		species		Van Name, 1931
	imerss.org:PMLS:1973					Charlie Gibbs								PRESENT				Distaplia occidentalis					iNaturalist:347339								Distaplia occidentalis							Animalia	Chordata	Ascidiacea	Aplousobranchia	Holozoidae	Distaplia	occidentalis		species		Bancroft, 1899
	imerss.org:PMLS:2053					Charlie Gibbs								PRESENT				Perophora annectens					iNaturalist:372665								Perophora annectens							Animalia	Chordata	Ascidiacea	Phlebobranchia	Perophoridae	Perophora	annectens		species		Ritter, 1893
	imerss.org:PMLS:2054					Charlie Gibbs								PRESENT				Chelyosoma productum					iNaturalist:428793								Chelyosoma productum							Animalia	Chordata	Ascidiacea	Phlebobranchia	Corellidae	Chelyosoma	productum		species		Stimpson, 1864
	imerss.org:PMLS:2055					Charlie Gibbs								PRESENT				Cnemidocarpa finmarkiensis					iNaturalist:47807								Cnemidocarpa finmarkiensis							Animalia	Chordata	Ascidiacea	Stolidobranchia	Styelidae	Cnemidocarpa	finmarkiensis		species		(Kiaer, 1893)
	imerss.org:PMLS:2056					Charlie Gibbs								PRESENT				Metandrocarpa taylori					iNaturalist:371195								Metandrocarpa taylori							Animalia	Chordata	Ascidiacea	Stolidobranchia	Styelidae	Metandrocarpa	taylori		species		Huntsman, 1912
	imerss.org:PMLS:2057					Charlie Gibbs								PRESENT				Boltenia villosa					iNaturalist:194568								Boltenia villosa							Animalia	Chordata	Ascidiacea	Stolidobranchia	Pyuridae	Boltenia	villosa		species		(Stimpson, 1864)
	imerss.org:PMLS:2058					Charlie Gibbs								PRESENT				Cystodytes lobatus					iNaturalist:339197								Cystodytes lobatus							Animalia	Chordata	Ascidiacea	Aplousobranchia	Polycitoridae	Cystodytes	lobatus		species		(Ritter, 1900)
	imerss.org:PMLS:2149					Charlie Gibbs								PRESENT				Corella willmeriana					iNaturalist:447661								Corella willmeriana							Animalia	Chordata	Ascidiacea	Phlebobranchia	Corellidae	Corella	willmeriana		species		Herdman, 1898
	imerss.org:PMLS:2150					Charlie Gibbs								PRESENT				Cnemidocarpa finmarkiensis					iNaturalist:47807								Cnemidocarpa finmarkiensis							Animalia	Chordata	Ascidiacea	Stolidobranchia	Styelidae	Cnemidocarpa	finmarkiensis		species		(Kiaer, 1893)
	imerss.org:PMLS:2151					Charlie Gibbs								PRESENT				Styela gibbsii					iNaturalist:521988								Styela gibbsii							Animalia	Chordata	Ascidiacea	Stolidobranchia	Styelidae	Styela	gibbsii		species		Stimpson, 1864
	imerss.org:PMLS:2152					Charlie Gibbs								PRESENT				Boltenia villosa					iNaturalist:194568								Boltenia villosa							Animalia	Chordata	Ascidiacea	Stolidobranchia	Pyuridae	Boltenia	villosa		species		(Stimpson, 1864)
	imerss.org:PMLS:2153					Charlie Gibbs								PRESENT				Chelyosoma productum					iNaturalist:428793								Chelyosoma productum							Animalia	Chordata	Ascidiacea	Phlebobranchia	Corellidae	Chelyosoma	productum		species		Stimpson, 1864
	imerss.org:PMLS:2154					Charlie Gibbs								PRESENT				Clavelina huntsmani					iNaturalist:51984								Clavelina huntsmani							Animalia	Chordata	Ascidiacea	Aplousobranchia	Clavelinidae	Clavelina	huntsmani		species		Van Name, 1931
	imerss.org:PMLS:2155					Charlie Gibbs								PRESENT				Didemnum carnulentum					iNaturalist:344918								Didemnum carnulentum							Animalia	Chordata	Ascidiacea	Aplousobranchia	Didemnidae	Didemnum	carnulentum		species		Ritter & Forsyth, 1917
	imerss.org:PMLS:2251					Charlie Gibbs								PRESENT				Perophora annectens					iNaturalist:372665								Perophora annectens							Animalia	Chordata	Ascidiacea	Phlebobranchia	Perophoridae	Perophora	annectens		species		Ritter, 1893
	imerss.org:PMLS:2252					Charlie Gibbs								PRESENT				Cnemidocarpa finmarkiensis					iNaturalist:47807								Cnemidocarpa finmarkiensis							Animalia	Chordata	Ascidiacea	Stolidobranchia	Styelidae	Cnemidocarpa	finmarkiensis		species		(Kiaer, 1893)
	imerss.org:PMLS:2253					Charlie Gibbs								PRESENT				Boltenia villosa					iNaturalist:194568								Boltenia villosa							Animalia	Chordata	Ascidiacea	Stolidobranchia	Pyuridae	Boltenia	villosa		species		(Stimpson, 1864)
	imerss.org:PMLS:2254					Charlie Gibbs								PRESENT				Halocynthia igaboja					iNaturalist:428524								Halocynthia igaboja							Animalia	Chordata	Ascidiacea	Stolidobranchia	Pyuridae	Halocynthia	igaboja		species		Oka, 1906
	imerss.org:PMLS:2255					Charlie Gibbs								PRESENT				Aplidium kottae					iNaturalist:799283								Aplidium kottae							Animalia	Chordata	Ascidiacea	Aplousobranchia	Polyclinidae	Aplidium	kottae		species		Brunetti, 2007
	imerss.org:PMLS:2256					Charlie Gibbs								PRESENT				Didemnum carnulentum					iNaturalist:344918								Didemnum carnulentum							Animalia	Chordata	Ascidiacea	Aplousobranchia	Didemnidae	Didemnum	carnulentum		species		Ritter & Forsyth, 1917
	imerss.org:PMLS:2351					Charlie Gibbs								PRESENT				Corella willmeriana					iNaturalist:447661								Corella willmeriana							Animalia	Chordata	Ascidiacea	Phlebobranchia	Corellidae	Corella	willmeriana		species		Herdman, 1898
	imerss.org:PMLS:2352					Charlie Gibbs								PRESENT				Cnemidocarpa finmarkiensis					iNaturalist:47807								Cnemidocarpa finmarkiensis							Animalia	Chordata	Ascidiacea	Stolidobranchia	Styelidae	Cnemidocarpa	finmarkiensis		species		(Kiaer, 1893)
	imerss.org:PMLS:2353					Charlie Gibbs								PRESENT				Halocynthia igaboja					iNaturalist:428524								Halocynthia igaboja							Animalia	Chordata	Ascidiacea	Stolidobranchia	Pyuridae	Halocynthia	igaboja		species		Oka, 1906
	imerss.org:PMLS:2354					Charlie Gibbs								PRESENT				Pyura haustor					iNaturalist:333504								Pyura haustor							Animalia	Chordata	Ascidiacea	Stolidobranchia	Pyuridae	Pyura	haustor		species		(Stimpson, 1864)
	imerss.org:PMLS:2355					Charlie Gibbs								PRESENT				Distaplia occidentalis					iNaturalist:347339								Distaplia occidentalis							Animalia	Chordata	Ascidiacea	Aplousobranchia	Holozoidae	Distaplia	occidentalis		species		Bancroft, 1899
	imerss.org:PMLS:2356					Charlie Gibbs								PRESENT				Didemnum carnulentum					iNaturalist:344918								Didemnum carnulentum							Animalia	Chordata	Ascidiacea	Aplousobranchia	Didemnidae	Didemnum	carnulentum		species		Ritter & Forsyth, 1917
	imerss.org:PMLS:2456					Charlie Gibbs								PRESENT				Perophora annectens					iNaturalist:372665								Perophora annectens							Animalia	Chordata	Ascidiacea	Phlebobranchia	Perophoridae	Perophora	annectens		species		Ritter, 1893
	imerss.org:PMLS:2457					Charlie Gibbs								PRESENT				Corella willmeriana					iNaturalist:447661								Corella willmeriana							Animalia	Chordata	Ascidiacea	Phlebobranchia	Corellidae	Corella	willmeriana		species		Herdman, 1898
	imerss.org:PMLS:2458					Charlie Gibbs								PRESENT				Cnemidocarpa finmarkiensis					iNaturalist:47807								Cnemidocarpa finmarkiensis							Animalia	Chordata	Ascidiacea	Stolidobranchia	Styelidae	Cnemidocarpa	finmarkiensis		species		(Kiaer, 1893)
	imerss.org:PMLS:2459					Charlie Gibbs								PRESENT				Boltenia villosa					iNaturalist:194568								Boltenia villosa							Animalia	Chordata	Ascidiacea	Stolidobranchia	Pyuridae	Boltenia	villosa		species		(Stimpson, 1864)
	imerss.org:PMLS:2460					Charlie Gibbs								PRESENT				Pyura haustor					iNaturalist:333504								Pyura haustor							Animalia	Chordata	Ascidiacea	Stolidobranchia	Pyuridae	Pyura	haustor		species		(Stimpson, 1864)
	imerss.org:PMLS:2461					Charlie Gibbs								PRESENT				Aplidium kottae					iNaturalist:799283								Aplidium kottae							Animalia	Chordata	Ascidiacea	Aplousobranchia	Polyclinidae	Aplidium	kottae		species		Brunetti, 2007
	imerss.org:PMLS:2462					Charlie Gibbs								PRESENT				Didemnum carnulentum					iNaturalist:344918								Didemnum carnulentum							Animalia	Chordata	Ascidiacea	Aplousobranchia	Didemnidae	Didemnum	carnulentum		species		Ritter & Forsyth, 1917
	imerss.org:PMLS:2537					Charlie Gibbs								PRESENT				Corella willmeriana					iNaturalist:447661								Corella willmeriana							Animalia	Chordata	Ascidiacea	Phlebobranchia	Corellidae	Corella	willmeriana		species		Herdman, 1898
	imerss.org:PMLS:2538					Charlie Gibbs								PRESENT				Cnemidocarpa finmarkiensis					iNaturalist:47807								Cnemidocarpa finmarkiensis							Animalia	Chordata	Ascidiacea	Stolidobranchia	Styelidae	Cnemidocarpa	finmarkiensis		species		(Kiaer, 1893)
	imerss.org:PMLS:2539					Charlie Gibbs								PRESENT				Metandrocarpa taylori					iNaturalist:371195								Metandrocarpa taylori							Animalia	Chordata	Ascidiacea	Stolidobranchia	Styelidae	Metandrocarpa	taylori		species		Huntsman, 1912
	imerss.org:PMLS:2540					Charlie Gibbs								PRESENT				Styela gibbsii					iNaturalist:521988								Styela gibbsii							Animalia	Chordata	Ascidiacea	Stolidobranchia	Styelidae	Styela	gibbsii		species		Stimpson, 1864
	imerss.org:PMLS:2541					Charlie Gibbs								PRESENT				Boltenia villosa					iNaturalist:194568								Boltenia villosa							Animalia	Chordata	Ascidiacea	Stolidobranchia	Pyuridae	Boltenia	villosa		species		(Stimpson, 1864)
	imerss.org:PMLS:2542					Charlie Gibbs								PRESENT				Aplidium kottae					iNaturalist:799283								Aplidium kottae							Animalia	Chordata	Ascidiacea	Aplousobranchia	Polyclinidae	Aplidium	kottae		species		Brunetti, 2007
	imerss.org:PMLS:2543					Charlie Gibbs								PRESENT				Didemnum carnulentum					iNaturalist:344918								Didemnum carnulentum							Animalia	Chordata	Ascidiacea	Aplousobranchia	Didemnidae	Didemnum	carnulentum		species		Ritter & Forsyth, 1917
	imerss.org:PMLS:2626					Charlie Gibbs								PRESENT				Corella willmeriana					iNaturalist:447661								Corella willmeriana							Animalia	Chordata	Ascidiacea	Phlebobranchia	Corellidae	Corella	willmeriana		species		Herdman, 1898
	imerss.org:PMLS:2627					Charlie Gibbs								PRESENT				Ascidia paratropa					iNaturalist:415129								Ascidia paratropa							Animalia	Chordata	Ascidiacea	Phlebobranchia	Ascidiidae	Ascidia	paratropa		species		(Huntsman, 1912)
	imerss.org:PMLS:2628					Charlie Gibbs								PRESENT				Cnemidocarpa finmarkiensis					iNaturalist:47807								Cnemidocarpa finmarkiensis							Animalia	Chordata	Ascidiacea	Stolidobranchia	Styelidae	Cnemidocarpa	finmarkiensis		species		(Kiaer, 1893)
	imerss.org:PMLS:2629					Charlie Gibbs								PRESENT				Styela gibbsii					iNaturalist:521988								Styela gibbsii							Animalia	Chordata	Ascidiacea	Stolidobranchia	Styelidae	Styela	gibbsii		species		Stimpson, 1864
	imerss.org:PMLS:2630					Charlie Gibbs								PRESENT				Halocynthia igaboja					iNaturalist:428524								Halocynthia igaboja							Animalia	Chordata	Ascidiacea	Stolidobranchia	Pyuridae	Halocynthia	igaboja		species		Oka, 1906
	imerss.org:PMLS:2631					Charlie Gibbs								PRESENT				Pyura haustor					iNaturalist:333504								Pyura haustor							Animalia	Chordata	Ascidiacea	Stolidobranchia	Pyuridae	Pyura	haustor		species		(Stimpson, 1864)
	imerss.org:PMLS:2632					Charlie Gibbs								PRESENT				Didemnum carnulentum					iNaturalist:344918								Didemnum carnulentum							Animalia	Chordata	Ascidiacea	Aplousobranchia	Didemnidae	Didemnum	carnulentum		species		Ritter & Forsyth, 1917
	imerss.org:PMLS:2715					Charlie Gibbs								PRESENT				Perophora annectens					iNaturalist:372665								Perophora annectens							Animalia	Chordata	Ascidiacea	Phlebobranchia	Perophoridae	Perophora	annectens		species		Ritter, 1893
	imerss.org:PMLS:2716					Charlie Gibbs								PRESENT				Corella willmeriana					iNaturalist:447661								Corella willmeriana							Animalia	Chordata	Ascidiacea	Phlebobranchia	Corellidae	Corella	willmeriana		species		Herdman, 1898
	imerss.org:PMLS:2717					Charlie Gibbs								PRESENT				Cnemidocarpa finmarkiensis					iNaturalist:47807								Cnemidocarpa finmarkiensis							Animalia	Chordata	Ascidiacea	Stolidobranchia	Styelidae	Cnemidocarpa	finmarkiensis		species		(Kiaer, 1893)
	imerss.org:PMLS:2718					Charlie Gibbs								PRESENT				Metandrocarpa taylori					iNaturalist:371195								Metandrocarpa taylori							Animalia	Chordata	Ascidiacea	Stolidobranchia	Styelidae	Metandrocarpa	taylori		species		Huntsman, 1912
	imerss.org:PMLS:2719					Charlie Gibbs								PRESENT				Styela gibbsii					iNaturalist:521988								Styela gibbsii							Animalia	Chordata	Ascidiacea	Stolidobranchia	Styelidae	Styela	gibbsii		species		Stimpson, 1864
	imerss.org:PMLS:2720					Charlie Gibbs								PRESENT				Boltenia villosa					iNaturalist:194568								Boltenia villosa							Animalia	Chordata	Ascidiacea	Stolidobranchia	Pyuridae	Boltenia	villosa		species		(Stimpson, 1864)
	imerss.org:PMLS:2721					Charlie Gibbs								PRESENT				Halocynthia igaboja					iNaturalist:428524								Halocynthia igaboja							Animalia	Chordata	Ascidiacea	Stolidobranchia	Pyuridae	Halocynthia	igaboja		species		Oka, 1906
	imerss.org:PMLS:2722					Charlie Gibbs								PRESENT				Pyura haustor					iNaturalist:333504								Pyura haustor							Animalia	Chordata	Ascidiacea	Stolidobranchia	Pyuridae	Pyura	haustor		species		(Stimpson, 1864)
	imerss.org:PMLS:2723					Charlie Gibbs								PRESENT				Didemnum carnulentum					iNaturalist:344918								Didemnum carnulentum							Animalia	Chordata	Ascidiacea	Aplousobranchia	Didemnidae	Didemnum	carnulentum		species		Ritter & Forsyth, 1917
	imerss.org:PMLS:2752					Donna Gibbs								PRESENT				Cnemidocarpa finmarkiensis					iNaturalist:47807								Cnemidocarpa finmarkiensis							Animalia	Chordata	Ascidiacea	Stolidobranchia	Styelidae	Cnemidocarpa	finmarkiensis		species		(Kiaer, 1893)
	imerss.org:PMLS:2753					Donna Gibbs								PRESENT				Distaplia occidentalis					iNaturalist:347339								Distaplia occidentalis							Animalia	Chordata	Ascidiacea	Aplousobranchia	Holozoidae	Distaplia	occidentalis		species		Bancroft, 1899
	imerss.org:PMLS:2769					Donna Gibbs								PRESENT				Chelyosoma productum					iNaturalist:428793								Chelyosoma productum							Animalia	Chordata	Ascidiacea	Phlebobranchia	Corellidae	Chelyosoma	productum		species		Stimpson, 1864
	imerss.org:PMLS:2830			Count: few		Andy Lamb								PRESENT				Cnemidocarpa finmarkiensis					iNaturalist:47807								Cnemidocarpa finmarkiensis							Animalia	Chordata	Ascidiacea	Stolidobranchia	Styelidae	Cnemidocarpa	finmarkiensis		species		(Kiaer, 1893)
	imerss.org:PMLS:2831			Count: few		Andy Lamb								PRESENT				Styela gibbsii					iNaturalist:521988								Styela gibbsii							Animalia	Chordata	Ascidiacea	Stolidobranchia	Styelidae	Styela	gibbsii		species		Stimpson, 1864
	imerss.org:PMLS:2832					Andy Lamb		1						PRESENT				Chelyosoma productum					iNaturalist:428793								Chelyosoma productum							Animalia	Chordata	Ascidiacea	Phlebobranchia	Corellidae	Chelyosoma	productum		species		Stimpson, 1864
	imerss.org:PMLS:2960					Charlie Gibbs		2						PRESENT				Corella inflata					iNaturalist:347987								Corella inflata							Animalia	Chordata	Ascidiacea	Phlebobranchia	Corellidae	Corella	inflata		species		Huntsman, 1912
	imerss.org:PMLS:2961			Count: few		Charlie Gibbs								PRESENT				Cnemidocarpa finmarkiensis					iNaturalist:47807								Cnemidocarpa finmarkiensis							Animalia	Chordata	Ascidiacea	Stolidobranchia	Styelidae	Cnemidocarpa	finmarkiensis		species		(Kiaer, 1893)
	imerss.org:PMLS:2962					Charlie Gibbs		1						PRESENT				Halocynthia igaboja					iNaturalist:428524								Halocynthia igaboja							Animalia	Chordata	Ascidiacea	Stolidobranchia	Pyuridae	Halocynthia	igaboja		species		Oka, 1906
	imerss.org:PMLS:2963					Charlie Gibbs								PRESENT				Boltenia villosa					iNaturalist:194568								Boltenia villosa							Animalia	Chordata	Ascidiacea	Stolidobranchia	Pyuridae	Boltenia	villosa		species		(Stimpson, 1864)
	imerss.org:PMLS:2964					Charlie Gibbs								PRESENT				Chelyosoma productum					iNaturalist:428793								Chelyosoma productum							Animalia	Chordata	Ascidiacea	Phlebobranchia	Corellidae	Chelyosoma	productum		species		Stimpson, 1864
	imerss.org:PMLS:2965					Charlie Gibbs								PRESENT				Metandrocarpa taylori					iNaturalist:371195								Metandrocarpa taylori							Animalia	Chordata	Ascidiacea	Stolidobranchia	Styelidae	Metandrocarpa	taylori		species		Huntsman, 1912
	imerss.org:PMLS:2966			Count: some		Charlie Gibbs								PRESENT				Perophora annectens					iNaturalist:372665								Perophora annectens							Animalia	Chordata	Ascidiacea	Phlebobranchia	Perophoridae	Perophora	annectens		species		Ritter, 1893
	imerss.org:PMLS:2967					Charlie Gibbs								PRESENT				Cystodytes lobatus					iNaturalist:339197								Cystodytes lobatus							Animalia	Chordata	Ascidiacea	Aplousobranchia	Polycitoridae	Cystodytes	lobatus		species		(Ritter, 1900)
	imerss.org:PMLS:2968					Charlie Gibbs								PRESENT				Distaplia occidentalis					iNaturalist:347339								Distaplia occidentalis							Animalia	Chordata	Ascidiacea	Aplousobranchia	Holozoidae	Distaplia	occidentalis		species		Bancroft, 1899
	imerss.org:PMLS:2969			Count: many		Charlie Gibbs								PRESENT				Diplosoma listerianum					iNaturalist:81778								Diplosoma listerianum							Animalia	Chordata	Ascidiacea	Aplousobranchia	Didemnidae	Diplosoma	listerianum		species		(Milne Edwards, 1841)
	imerss.org:PMLS:2970					Charlie Gibbs								PRESENT				Didemnum carnulentum					iNaturalist:344918								Didemnum carnulentum							Animalia	Chordata	Ascidiacea	Aplousobranchia	Didemnidae	Didemnum	carnulentum		species		Ritter & Forsyth, 1917
	imerss.org:PMLS:2971			Count: few		Charlie Gibbs								PRESENT				Trididemnum alexi					iNaturalist:798823								Trididemnum alexi							Animalia	Chordata	Ascidiacea	Aplousobranchia	Didemnidae	Trididemnum	alexi		species		Lambert, 2003
	imerss.org:PMLS:2972			Count: few		Charlie Gibbs								PRESENT				Synoicum parfustis					iNaturalist:424278								Synoicum parfustis							Animalia	Chordata	Ascidiacea	Aplousobranchia	Polyclinidae	Synoicum	parfustis		species		(Ritter & Forsyth, 1917)
	imerss.org:PMLS:3081			Count: few		Andy Lamb								PRESENT				Corella willmeriana					iNaturalist:447661								Corella willmeriana							Animalia	Chordata	Ascidiacea	Phlebobranchia	Corellidae	Corella	willmeriana		species		Herdman, 1898
	imerss.org:PMLS:3082			Count: few		Andy Lamb								PRESENT				Cnemidocarpa finmarkiensis					iNaturalist:47807								Cnemidocarpa finmarkiensis							Animalia	Chordata	Ascidiacea	Stolidobranchia	Styelidae	Cnemidocarpa	finmarkiensis		species		(Kiaer, 1893)
	imerss.org:PMLS:3083			Count: few		Andy Lamb								PRESENT				Pyura haustor					iNaturalist:333504								Pyura haustor							Animalia	Chordata	Ascidiacea	Stolidobranchia	Pyuridae	Pyura	haustor		species		(Stimpson, 1864)
	imerss.org:PMLS:3084			Count: some		Andy Lamb								PRESENT				Boltenia villosa					iNaturalist:194568								Boltenia villosa							Animalia	Chordata	Ascidiacea	Stolidobranchia	Pyuridae	Boltenia	villosa		species		(Stimpson, 1864)
	imerss.org:PMLS:3085			Count: many		Andy Lamb								PRESENT				Metandrocarpa taylori					iNaturalist:371195								Metandrocarpa taylori							Animalia	Chordata	Ascidiacea	Stolidobranchia	Styelidae	Metandrocarpa	taylori		species		Huntsman, 1912
	imerss.org:PMLS:3086					Andy Lamb								PRESENT				Didemnum / Trididemnum complex					iNaturalist:55512								Didemnum							Animalia	Chordata	Ascidiacea	Aplousobranchia	Didemnidae	Didemnum			genus
	imerss.org:PMLS:3147					Andy Lamb		3						PRESENT				Chelyosoma productum					iNaturalist:428793								Chelyosoma productum							Animalia	Chordata	Ascidiacea	Phlebobranchia	Corellidae	Chelyosoma	productum		species		Stimpson, 1864
	imerss.org:PMLS:3148			Count: few		Andy Lamb								PRESENT				Cnemidocarpa finmarkiensis					iNaturalist:47807								Cnemidocarpa finmarkiensis							Animalia	Chordata	Ascidiacea	Stolidobranchia	Styelidae	Cnemidocarpa	finmarkiensis		species		(Kiaer, 1893)
	imerss.org:PMLS:3275			Count: few		Andy Lamb								PRESENT				Corella willmeriana					iNaturalist:447661								Corella willmeriana							Animalia	Chordata	Ascidiacea	Phlebobranchia	Corellidae	Corella	willmeriana		species		Herdman, 1898
	imerss.org:PMLS:3276			Count: few		Andy Lamb								PRESENT				Cnemidocarpa finmarkiensis					iNaturalist:47807								Cnemidocarpa finmarkiensis							Animalia	Chordata	Ascidiacea	Stolidobranchia	Styelidae	Cnemidocarpa	finmarkiensis		species		(Kiaer, 1893)
	imerss.org:PMLS:3277			Count: few		Andy Lamb								PRESENT				Boltenia villosa					iNaturalist:194568								Boltenia villosa							Animalia	Chordata	Ascidiacea	Stolidobranchia	Pyuridae	Boltenia	villosa		species		(Stimpson, 1864)
	imerss.org:PMLS:3278			Count: very many		Andy Lamb								PRESENT				Metandrocarpa taylori					iNaturalist:371195								Metandrocarpa taylori							Animalia	Chordata	Ascidiacea	Stolidobranchia	Styelidae	Metandrocarpa	taylori		species		Huntsman, 1912
	imerss.org:PMLS:3279			Count: very many		Andy Lamb								PRESENT				Didemnum / Trididemnum complex					iNaturalist:55512								Didemnum							Animalia	Chordata	Ascidiacea	Aplousobranchia	Didemnidae	Didemnum			genus
	imerss.org:PMLS:3354					Andy Lamb		2						PRESENT				Ciona savignyi					iNaturalist:81614								Ciona savignyi							Animalia	Chordata	Ascidiacea	Phlebobranchia	Cionidae	Ciona	savignyi		species		Herdman, 1882
	imerss.org:PMLS:3355			Count: some		Andy Lamb								PRESENT				Cnemidocarpa finmarkiensis					iNaturalist:47807								Cnemidocarpa finmarkiensis							Animalia	Chordata	Ascidiacea	Stolidobranchia	Styelidae	Cnemidocarpa	finmarkiensis		species		(Kiaer, 1893)
	imerss.org:PMLS:3356					Andy Lamb		3						PRESENT				Styela gibbsii					iNaturalist:521988								Styela gibbsii							Animalia	Chordata	Ascidiacea	Stolidobranchia	Styelidae	Styela	gibbsii		species		Stimpson, 1864
	imerss.org:PMLS:3357			Count: some		Andy Lamb								PRESENT				Boltenia villosa					iNaturalist:194568								Boltenia villosa							Animalia	Chordata	Ascidiacea	Stolidobranchia	Pyuridae	Boltenia	villosa		species		(Stimpson, 1864)
	imerss.org:PMLS:3470			Count: few		Andy Lamb								PRESENT				Ciona savignyi					iNaturalist:81614								Ciona savignyi							Animalia	Chordata	Ascidiacea	Phlebobranchia	Cionidae	Ciona	savignyi		species		Herdman, 1882
	imerss.org:PMLS:3471			Count: few		Andy Lamb								PRESENT				Cnemidocarpa finmarkiensis					iNaturalist:47807								Cnemidocarpa finmarkiensis							Animalia	Chordata	Ascidiacea	Stolidobranchia	Styelidae	Cnemidocarpa	finmarkiensis		species		(Kiaer, 1893)
	imerss.org:PMLS:3472					Andy Lamb		2						PRESENT				Halocynthia aurantium					iNaturalist:473652								Halocynthia aurantium							Animalia	Chordata	Ascidiacea	Stolidobranchia	Pyuridae	Halocynthia	aurantium		species		(Pallas, 1787)
	imerss.org:PMLS:3473			Count: few		Andy Lamb								PRESENT				Halocynthia igaboja					iNaturalist:428524								Halocynthia igaboja							Animalia	Chordata	Ascidiacea	Stolidobranchia	Pyuridae	Halocynthia	igaboja		species		Oka, 1906
	imerss.org:PMLS:3474			Count: few		Andy Lamb								PRESENT				Pyura haustor					iNaturalist:333504								Pyura haustor							Animalia	Chordata	Ascidiacea	Stolidobranchia	Pyuridae	Pyura	haustor		species		(Stimpson, 1864)
	imerss.org:PMLS:3475			Count: few		Andy Lamb								PRESENT				Styela gibbsii					iNaturalist:521988								Styela gibbsii							Animalia	Chordata	Ascidiacea	Stolidobranchia	Styelidae	Styela	gibbsii		species		Stimpson, 1864
	imerss.org:PMLS:3476			Count: few		Andy Lamb								PRESENT				Boltenia villosa					iNaturalist:194568								Boltenia villosa							Animalia	Chordata	Ascidiacea	Stolidobranchia	Pyuridae	Boltenia	villosa		species		(Stimpson, 1864)
	imerss.org:PMLS:3477			Count: few		Andy Lamb								PRESENT				Chelyosoma productum					iNaturalist:428793								Chelyosoma productum							Animalia	Chordata	Ascidiacea	Phlebobranchia	Corellidae	Chelyosoma	productum		species		Stimpson, 1864
	imerss.org:PMLS:3478			Count: abundant		Andy Lamb								PRESENT				Distaplia occidentalis					iNaturalist:347339								Distaplia occidentalis							Animalia	Chordata	Ascidiacea	Aplousobranchia	Holozoidae	Distaplia	occidentalis		species		Bancroft, 1899
	imerss.org:PMLS:3479			Count: very many		Andy Lamb								PRESENT				Didemnum / Trididemnum complex					iNaturalist:55512								Didemnum							Animalia	Chordata	Ascidiacea	Aplousobranchia	Didemnidae	Didemnum			genus
	imerss.org:PMLS:3613			Count: few		Andy Lamb								PRESENT				Pyura haustor					iNaturalist:333504								Pyura haustor							Animalia	Chordata	Ascidiacea	Stolidobranchia	Pyuridae	Pyura	haustor		species		(Stimpson, 1864)
	imerss.org:PMLS:3614			Count: few		Andy Lamb								PRESENT				Boltenia villosa					iNaturalist:194568								Boltenia villosa							Animalia	Chordata	Ascidiacea	Stolidobranchia	Pyuridae	Boltenia	villosa		species		(Stimpson, 1864)
	imerss.org:PMLS:3615					Andy Lamb		1						PRESENT				Metandrocarpa taylori					iNaturalist:371195								Metandrocarpa taylori							Animalia	Chordata	Ascidiacea	Stolidobranchia	Styelidae	Metandrocarpa	taylori		species		Huntsman, 1912
	imerss.org:PMLS:3616			Count: few		Andy Lamb								PRESENT				Distaplia occidentalis					iNaturalist:347339								Distaplia occidentalis							Animalia	Chordata	Ascidiacea	Aplousobranchia	Holozoidae	Distaplia	occidentalis		species		Bancroft, 1899
	imerss.org:PMLS:3617			Count: few		Andy Lamb								PRESENT				Aplidium kottae					iNaturalist:799283								Aplidium kottae							Animalia	Chordata	Ascidiacea	Aplousobranchia	Polyclinidae	Aplidium	kottae		species		Brunetti, 2007
	imerss.org:PMLS:3618					Andy Lamb		1						PRESENT				Trididemnum alexi					iNaturalist:798823								Trididemnum alexi							Animalia	Chordata	Ascidiacea	Aplousobranchia	Didemnidae	Trididemnum	alexi		species		Lambert, 2003
	imerss.org:PMLS:3718			Count: very abundant		Andy Lamb								PRESENT				Corella willmeriana					iNaturalist:447661								Corella willmeriana							Animalia	Chordata	Ascidiacea	Phlebobranchia	Corellidae	Corella	willmeriana		species		Herdman, 1898
	imerss.org:PMLS:3719			Count: some		Andy Lamb								PRESENT				Cnemidocarpa finmarkiensis					iNaturalist:47807								Cnemidocarpa finmarkiensis							Animalia	Chordata	Ascidiacea	Stolidobranchia	Styelidae	Cnemidocarpa	finmarkiensis		species		(Kiaer, 1893)
	imerss.org:PMLS:3720			Count: few		Andy Lamb								PRESENT				Styela gibbsii					iNaturalist:521988								Styela gibbsii							Animalia	Chordata	Ascidiacea	Stolidobranchia	Styelidae	Styela	gibbsii		species		Stimpson, 1864
	imerss.org:PMLS:3721			Count: few		Andy Lamb								PRESENT				Perophora annectens					iNaturalist:372665								Perophora annectens							Animalia	Chordata	Ascidiacea	Phlebobranchia	Perophoridae	Perophora	annectens		species		Ritter, 1893
	imerss.org:PMLS:3722			Count: very many		Andy Lamb								PRESENT				Didemnum / Trididemnum complex					iNaturalist:55512								Didemnum							Animalia	Chordata	Ascidiacea	Aplousobranchia	Didemnidae	Didemnum			genus
	imerss.org:PMLS:3832			Count: few		Andy Lamb								PRESENT				Corella willmeriana					iNaturalist:447661								Corella willmeriana							Animalia	Chordata	Ascidiacea	Phlebobranchia	Corellidae	Corella	willmeriana		species		Herdman, 1898
	imerss.org:PMLS:3833			Count: few		Andy Lamb								PRESENT				Cnemidocarpa finmarkiensis					iNaturalist:47807								Cnemidocarpa finmarkiensis							Animalia	Chordata	Ascidiacea	Stolidobranchia	Styelidae	Cnemidocarpa	finmarkiensis		species		(Kiaer, 1893)
	imerss.org:PMLS:3834					Andy Lamb		1						PRESENT				Halocynthia aurantium					iNaturalist:473652								Halocynthia aurantium							Animalia	Chordata	Ascidiacea	Stolidobranchia	Pyuridae	Halocynthia	aurantium		species		(Pallas, 1787)
	imerss.org:PMLS:3835			Count: very many		Andy Lamb								PRESENT				Aplidium kottae					iNaturalist:799283								Aplidium kottae							Animalia	Chordata	Ascidiacea	Aplousobranchia	Polyclinidae	Aplidium	kottae		species		Brunetti, 2007
	imerss.org:PMLS:3955			Count: few		Andy Lamb								PRESENT				Corella willmeriana					iNaturalist:447661								Corella willmeriana							Animalia	Chordata	Ascidiacea	Phlebobranchia	Corellidae	Corella	willmeriana		species		Herdman, 1898
	imerss.org:PMLS:3956			Count: some		Andy Lamb								PRESENT				Cnemidocarpa finmarkiensis					iNaturalist:47807								Cnemidocarpa finmarkiensis							Animalia	Chordata	Ascidiacea	Stolidobranchia	Styelidae	Cnemidocarpa	finmarkiensis		species		(Kiaer, 1893)
	imerss.org:PMLS:3957			Count: very many		Andy Lamb								PRESENT				Cystodytes lobatus					iNaturalist:339197								Cystodytes lobatus							Animalia	Chordata	Ascidiacea	Aplousobranchia	Polycitoridae	Cystodytes	lobatus		species		(Ritter, 1900)
	imerss.org:PMLS:3958			Count: few		Andy Lamb								PRESENT				Aplidium kottae					iNaturalist:799283								Aplidium kottae							Animalia	Chordata	Ascidiacea	Aplousobranchia	Polyclinidae	Aplidium	kottae		species		Brunetti, 2007
	imerss.org:PMLS:4053			Count: few		Andy Lamb								PRESENT				Corella willmeriana					iNaturalist:447661								Corella willmeriana							Animalia	Chordata	Ascidiacea	Phlebobranchia	Corellidae	Corella	willmeriana		species		Herdman, 1898
	imerss.org:PMLS:4054			Count: some		Andy Lamb								PRESENT				Cnemidocarpa finmarkiensis					iNaturalist:47807								Cnemidocarpa finmarkiensis							Animalia	Chordata	Ascidiacea	Stolidobranchia	Styelidae	Cnemidocarpa	finmarkiensis		species		(Kiaer, 1893)
	imerss.org:PMLS:4055					Andy Lamb		1						PRESENT				Halocynthia aurantium					iNaturalist:473652								Halocynthia aurantium							Animalia	Chordata	Ascidiacea	Stolidobranchia	Pyuridae	Halocynthia	aurantium		species		(Pallas, 1787)
	imerss.org:PMLS:4056			Count: few		Andy Lamb								PRESENT				Boltenia villosa					iNaturalist:194568								Boltenia villosa							Animalia	Chordata	Ascidiacea	Stolidobranchia	Pyuridae	Boltenia	villosa		species		(Stimpson, 1864)
	imerss.org:PMLS:4057			Count: few		Andy Lamb								PRESENT				Aplidium kottae					iNaturalist:799283								Aplidium kottae							Animalia	Chordata	Ascidiacea	Aplousobranchia	Polyclinidae	Aplidium	kottae		species		Brunetti, 2007
	imerss.org:PMLS:4058			Count: few		Andy Lamb								PRESENT				Didemnum / Trididemnum complex					iNaturalist:55512								Didemnum							Animalia	Chordata	Ascidiacea	Aplousobranchia	Didemnidae	Didemnum			genus
	imerss.org:PMLS:4165			Count: abundant		Andy Lamb								PRESENT				Corella willmeriana					iNaturalist:447661								Corella willmeriana							Animalia	Chordata	Ascidiacea	Phlebobranchia	Corellidae	Corella	willmeriana		species		Herdman, 1898
	imerss.org:PMLS:4166			Count: many		Andy Lamb								PRESENT				Cnemidocarpa finmarkiensis					iNaturalist:47807								Cnemidocarpa finmarkiensis							Animalia	Chordata	Ascidiacea	Stolidobranchia	Styelidae	Cnemidocarpa	finmarkiensis		species		(Kiaer, 1893)
	imerss.org:PMLS:4167					Andy Lamb		1						PRESENT				Halocynthia aurantium					iNaturalist:473652								Halocynthia aurantium							Animalia	Chordata	Ascidiacea	Stolidobranchia	Pyuridae	Halocynthia	aurantium		species		(Pallas, 1787)
	imerss.org:PMLS:4168			Count: few		Andy Lamb								PRESENT				Styela gibbsii					iNaturalist:521988								Styela gibbsii							Animalia	Chordata	Ascidiacea	Stolidobranchia	Styelidae	Styela	gibbsii		species		Stimpson, 1864
	imerss.org:PMLS:4169			Count: few		Andy Lamb								PRESENT				Boltenia villosa					iNaturalist:194568								Boltenia villosa							Animalia	Chordata	Ascidiacea	Stolidobranchia	Pyuridae	Boltenia	villosa		species		(Stimpson, 1864)
	imerss.org:PMLS:4170			Count: many		Andy Lamb								PRESENT				Didemnum / Trididemnum complex					iNaturalist:55512								Didemnum							Animalia	Chordata	Ascidiacea	Aplousobranchia	Didemnidae	Didemnum			genus
	imerss.org:PMLS:4283			Count: very many		Andy Lamb								PRESENT				Corella willmeriana					iNaturalist:447661								Corella willmeriana							Animalia	Chordata	Ascidiacea	Phlebobranchia	Corellidae	Corella	willmeriana		species		Herdman, 1898
	imerss.org:PMLS:4284			Count: many		Andy Lamb								PRESENT				Cnemidocarpa finmarkiensis					iNaturalist:47807								Cnemidocarpa finmarkiensis							Animalia	Chordata	Ascidiacea	Stolidobranchia	Styelidae	Cnemidocarpa	finmarkiensis		species		(Kiaer, 1893)
	imerss.org:PMLS:4285					Andy Lamb		2						PRESENT				Styela gibbsii					iNaturalist:521988								Styela gibbsii							Animalia	Chordata	Ascidiacea	Stolidobranchia	Styelidae	Styela	gibbsii		species		Stimpson, 1864
	imerss.org:PMLS:4286			Count: few		Andy Lamb								PRESENT				Chelyosoma productum					iNaturalist:428793								Chelyosoma productum							Animalia	Chordata	Ascidiacea	Phlebobranchia	Corellidae	Chelyosoma	productum		species		Stimpson, 1864
	imerss.org:PMLS:4287			Count: many		Andy Lamb								PRESENT				Aplidium kottae					iNaturalist:799283								Aplidium kottae							Animalia	Chordata	Ascidiacea	Aplousobranchia	Polyclinidae	Aplidium	kottae		species		Brunetti, 2007
	imerss.org:PMLS:4288			Count: many		Andy Lamb								PRESENT				Didemnum / Trididemnum complex					iNaturalist:55512								Didemnum							Animalia	Chordata	Ascidiacea	Aplousobranchia	Didemnidae	Didemnum			genus
	imerss.org:PMLS:4392			Count: some		Andy Lamb								PRESENT				Corella willmeriana					iNaturalist:447661								Corella willmeriana							Animalia	Chordata	Ascidiacea	Phlebobranchia	Corellidae	Corella	willmeriana		species		Herdman, 1898
	imerss.org:PMLS:4393			Count: many		Andy Lamb								PRESENT				Cnemidocarpa finmarkiensis					iNaturalist:47807								Cnemidocarpa finmarkiensis							Animalia	Chordata	Ascidiacea	Stolidobranchia	Styelidae	Cnemidocarpa	finmarkiensis		species		(Kiaer, 1893)
	imerss.org:PMLS:4394					Andy Lamb		2						PRESENT				Halocynthia aurantium					iNaturalist:473652								Halocynthia aurantium							Animalia	Chordata	Ascidiacea	Stolidobranchia	Pyuridae	Halocynthia	aurantium		species		(Pallas, 1787)
	imerss.org:PMLS:4395			Count: few		Andy Lamb								PRESENT				Boltenia villosa					iNaturalist:194568								Boltenia villosa							Animalia	Chordata	Ascidiacea	Stolidobranchia	Pyuridae	Boltenia	villosa		species		(Stimpson, 1864)
	imerss.org:PMLS:4396			Count: many		Andy Lamb								PRESENT				Aplidium kottae					iNaturalist:799283								Aplidium kottae							Animalia	Chordata	Ascidiacea	Aplousobranchia	Polyclinidae	Aplidium	kottae		species		Brunetti, 2007
	imerss.org:PMLS:4397			Count: few		Andy Lamb								PRESENT				Didemnum / Trididemnum complex					iNaturalist:55512								Didemnum							Animalia	Chordata	Ascidiacea	Aplousobranchia	Didemnidae	Didemnum			genus
	imerss.org:PMLS:4477			Count: many		Charlie Gibbs								PRESENT				Corella willmeriana					iNaturalist:447661								Corella willmeriana							Animalia	Chordata	Ascidiacea	Phlebobranchia	Corellidae	Corella	willmeriana		species		Herdman, 1898
	imerss.org:PMLS:4478			Count: few		Charlie Gibbs								PRESENT				Cnemidocarpa finmarkiensis					iNaturalist:47807								Cnemidocarpa finmarkiensis							Animalia	Chordata	Ascidiacea	Stolidobranchia	Styelidae	Cnemidocarpa	finmarkiensis		species		(Kiaer, 1893)
	imerss.org:PMLS:4479			Count: some		Charlie Gibbs								PRESENT				Didemnum carnulentum					iNaturalist:344918								Didemnum carnulentum							Animalia	Chordata	Ascidiacea	Aplousobranchia	Didemnidae	Didemnum	carnulentum		species		Ritter & Forsyth, 1917
	imerss.org:PMLS:4541			Count: some		Charlie Gibbs								PRESENT				Corella willmeriana					iNaturalist:447661								Corella willmeriana							Animalia	Chordata	Ascidiacea	Phlebobranchia	Corellidae	Corella	willmeriana		species		Herdman, 1898
	imerss.org:PMLS:4542			Count: few		Charlie Gibbs								PRESENT				Cnemidocarpa finmarkiensis					iNaturalist:47807								Cnemidocarpa finmarkiensis							Animalia	Chordata	Ascidiacea	Stolidobranchia	Styelidae	Cnemidocarpa	finmarkiensis		species		(Kiaer, 1893)
	imerss.org:PMLS:4543					Charlie Gibbs		1						PRESENT				Halocynthia aurantium					iNaturalist:473652								Halocynthia aurantium							Animalia	Chordata	Ascidiacea	Stolidobranchia	Pyuridae	Halocynthia	aurantium		species		(Pallas, 1787)
	imerss.org:PMLS:4544			Count: few		Charlie Gibbs								PRESENT				Boltenia villosa					iNaturalist:194568								Boltenia villosa							Animalia	Chordata	Ascidiacea	Stolidobranchia	Pyuridae	Boltenia	villosa		species		(Stimpson, 1864)
	imerss.org:PMLS:4670			Count: abundant		Andy Lamb								PRESENT				Corella willmeriana					iNaturalist:447661								Corella willmeriana							Animalia	Chordata	Ascidiacea	Phlebobranchia	Corellidae	Corella	willmeriana		species		Herdman, 1898
	imerss.org:PMLS:4671					Andy Lamb		2						PRESENT				Ciona savignyi					iNaturalist:81614								Ciona savignyi							Animalia	Chordata	Ascidiacea	Phlebobranchia	Cionidae	Ciona	savignyi		species		Herdman, 1882
	imerss.org:PMLS:4672			Count: many		Andy Lamb								PRESENT				Cnemidocarpa finmarkiensis					iNaturalist:47807								Cnemidocarpa finmarkiensis							Animalia	Chordata	Ascidiacea	Stolidobranchia	Styelidae	Cnemidocarpa	finmarkiensis		species		(Kiaer, 1893)
	imerss.org:PMLS:4673			Count: some		Andy Lamb								PRESENT				Chelyosoma productum					iNaturalist:428793								Chelyosoma productum							Animalia	Chordata	Ascidiacea	Phlebobranchia	Corellidae	Chelyosoma	productum		species		Stimpson, 1864
	imerss.org:PMLS:4674			Count: some		Andy Lamb								PRESENT				Metandrocarpa taylori					iNaturalist:371195								Metandrocarpa taylori							Animalia	Chordata	Ascidiacea	Stolidobranchia	Styelidae	Metandrocarpa	taylori		species		Huntsman, 1912
	imerss.org:PMLS:4675			Count: some		Andy Lamb								PRESENT				Perophora annectens					iNaturalist:372665								Perophora annectens							Animalia	Chordata	Ascidiacea	Phlebobranchia	Perophoridae	Perophora	annectens		species		Ritter, 1893
	imerss.org:PMLS:4676			Count: abundant		Andy Lamb								PRESENT				Didemnum / Trididemnum complex					iNaturalist:55512								Didemnum							Animalia	Chordata	Ascidiacea	Aplousobranchia	Didemnidae	Didemnum			genus
	imerss.org:PMLS:4798			Count: few		Andy Lamb								PRESENT				Corella willmeriana					iNaturalist:447661								Corella willmeriana							Animalia	Chordata	Ascidiacea	Phlebobranchia	Corellidae	Corella	willmeriana		species		Herdman, 1898
	imerss.org:PMLS:4799			Count: some		Andy Lamb								PRESENT				Cnemidocarpa finmarkiensis					iNaturalist:47807								Cnemidocarpa finmarkiensis							Animalia	Chordata	Ascidiacea	Stolidobranchia	Styelidae	Cnemidocarpa	finmarkiensis		species		(Kiaer, 1893)
	imerss.org:PMLS:4800			Count: few		Andy Lamb								PRESENT				Pyura haustor					iNaturalist:333504								Pyura haustor							Animalia	Chordata	Ascidiacea	Stolidobranchia	Pyuridae	Pyura	haustor		species		(Stimpson, 1864)
	imerss.org:PMLS:4801			Count: few		Andy Lamb								PRESENT				Styela gibbsii					iNaturalist:521988								Styela gibbsii							Animalia	Chordata	Ascidiacea	Stolidobranchia	Styelidae	Styela	gibbsii		species		Stimpson, 1864
	imerss.org:PMLS:4802			Count: some		Andy Lamb								PRESENT				Boltenia villosa					iNaturalist:194568								Boltenia villosa							Animalia	Chordata	Ascidiacea	Stolidobranchia	Pyuridae	Boltenia	villosa		species		(Stimpson, 1864)
	imerss.org:PMLS:4803			Count: some		Andy Lamb								PRESENT				Chelyosoma productum					iNaturalist:428793								Chelyosoma productum							Animalia	Chordata	Ascidiacea	Phlebobranchia	Corellidae	Chelyosoma	productum		species		Stimpson, 1864
	imerss.org:PMLS:4804			Count: few		Andy Lamb								PRESENT				Metandrocarpa taylori					iNaturalist:371195								Metandrocarpa taylori							Animalia	Chordata	Ascidiacea	Stolidobranchia	Styelidae	Metandrocarpa	taylori		species		Huntsman, 1912
	imerss.org:PMLS:4805			Count: some		Andy Lamb								PRESENT				Didemnum / Trididemnum complex					iNaturalist:55512								Didemnum							Animalia	Chordata	Ascidiacea	Aplousobranchia	Didemnidae	Didemnum			genus
	imerss.org:PMLS:4913			Count: very many		Andy Lamb								PRESENT				Corella willmeriana					iNaturalist:447661								Corella willmeriana							Animalia	Chordata	Ascidiacea	Phlebobranchia	Corellidae	Corella	willmeriana		species		Herdman, 1898
	imerss.org:PMLS:4914			Count: many		Andy Lamb								PRESENT				Cnemidocarpa finmarkiensis					iNaturalist:47807								Cnemidocarpa finmarkiensis							Animalia	Chordata	Ascidiacea	Stolidobranchia	Styelidae	Cnemidocarpa	finmarkiensis		species		(Kiaer, 1893)
	imerss.org:PMLS:4915					Andy Lamb		2						PRESENT				Halocynthia aurantium					iNaturalist:473652								Halocynthia aurantium							Animalia	Chordata	Ascidiacea	Stolidobranchia	Pyuridae	Halocynthia	aurantium		species		(Pallas, 1787)
	imerss.org:PMLS:4916			Count: some		Andy Lamb								PRESENT				Boltenia villosa					iNaturalist:194568								Boltenia villosa							Animalia	Chordata	Ascidiacea	Stolidobranchia	Pyuridae	Boltenia	villosa		species		(Stimpson, 1864)
	imerss.org:PMLS:4917			Count: few		Andy Lamb								PRESENT				Metandrocarpa taylori					iNaturalist:371195								Metandrocarpa taylori							Animalia	Chordata	Ascidiacea	Stolidobranchia	Styelidae	Metandrocarpa	taylori		species		Huntsman, 1912
	imerss.org:PMLS:4918			Count: abundant		Andy Lamb								PRESENT				Didemnum / Trididemnum complex					iNaturalist:55512								Didemnum							Animalia	Chordata	Ascidiacea	Aplousobranchia	Didemnidae	Didemnum			genus
	imerss.org:PMLS:5008			Count: many		Andy Lamb								PRESENT				Corella willmeriana					iNaturalist:447661								Corella willmeriana							Animalia	Chordata	Ascidiacea	Phlebobranchia	Corellidae	Corella	willmeriana		species		Herdman, 1898
	imerss.org:PMLS:5009			Count: some		Andy Lamb								PRESENT				Cnemidocarpa finmarkiensis					iNaturalist:47807								Cnemidocarpa finmarkiensis							Animalia	Chordata	Ascidiacea	Stolidobranchia	Styelidae	Cnemidocarpa	finmarkiensis		species		(Kiaer, 1893)
	imerss.org:PMLS:5010					Andy Lamb		2						PRESENT				Halocynthia aurantium					iNaturalist:473652								Halocynthia aurantium							Animalia	Chordata	Ascidiacea	Stolidobranchia	Pyuridae	Halocynthia	aurantium		species		(Pallas, 1787)
	imerss.org:PMLS:5011			Count: very many		Andy Lamb								PRESENT				Aplidium kottae					iNaturalist:799283								Aplidium kottae							Animalia	Chordata	Ascidiacea	Aplousobranchia	Polyclinidae	Aplidium	kottae		species		Brunetti, 2007
	imerss.org:PMLS:5012			Count: few		Andy Lamb								PRESENT				Didemnum / Trididemnum complex					iNaturalist:55512								Didemnum							Animalia	Chordata	Ascidiacea	Aplousobranchia	Didemnidae	Didemnum			genus
	imerss.org:PMLS:5013			Count: few		Andy Lamb								PRESENT				Botrylloides violaceus					iNaturalist:81776								Botrylloides violaceus							Animalia	Chordata	Ascidiacea	Stolidobranchia	Styelidae	Botrylloides	violaceus		species		Oka, 1927
	imerss.org:PMLS:5109			Count: abundant		Andy Lamb								PRESENT				Corella willmeriana					iNaturalist:447661								Corella willmeriana							Animalia	Chordata	Ascidiacea	Phlebobranchia	Corellidae	Corella	willmeriana		species		Herdman, 1898
	imerss.org:PMLS:5110			Count: some		Andy Lamb								PRESENT				Cnemidocarpa finmarkiensis					iNaturalist:47807								Cnemidocarpa finmarkiensis							Animalia	Chordata	Ascidiacea	Stolidobranchia	Styelidae	Cnemidocarpa	finmarkiensis		species		(Kiaer, 1893)
	imerss.org:PMLS:5111					Andy Lamb		1						PRESENT				Halocynthia aurantium					iNaturalist:473652								Halocynthia aurantium							Animalia	Chordata	Ascidiacea	Stolidobranchia	Pyuridae	Halocynthia	aurantium		species		(Pallas, 1787)
	imerss.org:PMLS:5112					Andy Lamb		2						PRESENT				Halocynthia igaboja					iNaturalist:428524								Halocynthia igaboja							Animalia	Chordata	Ascidiacea	Stolidobranchia	Pyuridae	Halocynthia	igaboja		species		Oka, 1906
	imerss.org:PMLS:5113			Count: some		Andy Lamb								PRESENT				Styela gibbsii					iNaturalist:521988								Styela gibbsii							Animalia	Chordata	Ascidiacea	Stolidobranchia	Styelidae	Styela	gibbsii		species		Stimpson, 1864
	imerss.org:PMLS:5114			Count: some		Andy Lamb								PRESENT				Boltenia villosa					iNaturalist:194568								Boltenia villosa							Animalia	Chordata	Ascidiacea	Stolidobranchia	Pyuridae	Boltenia	villosa		species		(Stimpson, 1864)
	imerss.org:PMLS:5115			Count: few		Andy Lamb								PRESENT				Metandrocarpa taylori					iNaturalist:371195								Metandrocarpa taylori							Animalia	Chordata	Ascidiacea	Stolidobranchia	Styelidae	Metandrocarpa	taylori		species		Huntsman, 1912
	imerss.org:PMLS:5116			Count: abundant		Andy Lamb								PRESENT				Didemnum / Trididemnum complex					iNaturalist:55512								Didemnum							Animalia	Chordata	Ascidiacea	Aplousobranchia	Didemnidae	Didemnum			genus
	imerss.org:PMLS:5256			Count: very many		Andy Lamb								PRESENT				Corella willmeriana					iNaturalist:447661								Corella willmeriana							Animalia	Chordata	Ascidiacea	Phlebobranchia	Corellidae	Corella	willmeriana		species		Herdman, 1898
	imerss.org:PMLS:5257			Count: few		Andy Lamb								PRESENT				Cnemidocarpa finmarkiensis					iNaturalist:47807								Cnemidocarpa finmarkiensis							Animalia	Chordata	Ascidiacea	Stolidobranchia	Styelidae	Cnemidocarpa	finmarkiensis		species		(Kiaer, 1893)
	imerss.org:PMLS:5258			Count: some		Andy Lamb								PRESENT				Metandrocarpa taylori					iNaturalist:371195								Metandrocarpa taylori							Animalia	Chordata	Ascidiacea	Stolidobranchia	Styelidae	Metandrocarpa	taylori		species		Huntsman, 1912
	imerss.org:PMLS:5259			Count: some		Andy Lamb								PRESENT				Cystodytes lobatus					iNaturalist:339197								Cystodytes lobatus							Animalia	Chordata	Ascidiacea	Aplousobranchia	Polycitoridae	Cystodytes	lobatus		species		(Ritter, 1900)
	imerss.org:PMLS:5260			Count: some		Andy Lamb								PRESENT				Distaplia occidentalis					iNaturalist:347339								Distaplia occidentalis							Animalia	Chordata	Ascidiacea	Aplousobranchia	Holozoidae	Distaplia	occidentalis		species		Bancroft, 1899
	imerss.org:PMLS:5261			Count: few		Andy Lamb								PRESENT				Aplidium kottae					iNaturalist:799283								Aplidium kottae							Animalia	Chordata	Ascidiacea	Aplousobranchia	Polyclinidae	Aplidium	kottae		species		Brunetti, 2007
	imerss.org:PMLS:5262			Count: some		Andy Lamb								PRESENT				Didemnum / Trididemnum complex					iNaturalist:55512								Didemnum							Animalia	Chordata	Ascidiacea	Aplousobranchia	Didemnidae	Didemnum			genus
	imerss.org:PMLS:5336			Count: many		Andy Lamb								PRESENT				Corella willmeriana					iNaturalist:447661								Corella willmeriana							Animalia	Chordata	Ascidiacea	Phlebobranchia	Corellidae	Corella	willmeriana		species		Herdman, 1898
	imerss.org:PMLS:5337			Count: abundant		Andy Lamb								PRESENT				Didemnum / Trididemnum complex					iNaturalist:55512								Didemnum							Animalia	Chordata	Ascidiacea	Aplousobranchia	Didemnidae	Didemnum			genus
	imerss.org:PMLS:5435			Count: abundant		Andy Lamb								PRESENT				Corella willmeriana					iNaturalist:447661								Corella willmeriana							Animalia	Chordata	Ascidiacea	Phlebobranchia	Corellidae	Corella	willmeriana		species		Herdman, 1898
	imerss.org:PMLS:5436			Count: some		Andy Lamb								PRESENT				Cnemidocarpa finmarkiensis					iNaturalist:47807								Cnemidocarpa finmarkiensis							Animalia	Chordata	Ascidiacea	Stolidobranchia	Styelidae	Cnemidocarpa	finmarkiensis		species		(Kiaer, 1893)
	imerss.org:PMLS:5437					Andy Lamb		3						PRESENT				Halocynthia aurantium					iNaturalist:473652								Halocynthia aurantium							Animalia	Chordata	Ascidiacea	Stolidobranchia	Pyuridae	Halocynthia	aurantium		species		(Pallas, 1787)
	imerss.org:PMLS:5438					Andy Lamb		2						PRESENT				Halocynthia igaboja					iNaturalist:428524								Halocynthia igaboja							Animalia	Chordata	Ascidiacea	Stolidobranchia	Pyuridae	Halocynthia	igaboja		species		Oka, 1906
	imerss.org:PMLS:5439			Count: some		Andy Lamb								PRESENT				Metandrocarpa taylori					iNaturalist:371195								Metandrocarpa taylori							Animalia	Chordata	Ascidiacea	Stolidobranchia	Styelidae	Metandrocarpa	taylori		species		Huntsman, 1912
	imerss.org:PMLS:5440			Count: abundant		Andy Lamb								PRESENT				Didemnum / Trididemnum complex					iNaturalist:55512								Didemnum							Animalia	Chordata	Ascidiacea	Aplousobranchia	Didemnidae	Didemnum			genus
	imerss.org:PMLS:5533			Count: some		Andy Lamb								PRESENT				Corella willmeriana					iNaturalist:447661								Corella willmeriana							Animalia	Chordata	Ascidiacea	Phlebobranchia	Corellidae	Corella	willmeriana		species		Herdman, 1898
	imerss.org:PMLS:5534					Andy Lamb		1						PRESENT				Ascidia paratropa					iNaturalist:415129								Ascidia paratropa							Animalia	Chordata	Ascidiacea	Phlebobranchia	Ascidiidae	Ascidia	paratropa		species		(Huntsman, 1912)
	imerss.org:PMLS:5535			Count: some		Andy Lamb								PRESENT				Cnemidocarpa finmarkiensis					iNaturalist:47807								Cnemidocarpa finmarkiensis							Animalia	Chordata	Ascidiacea	Stolidobranchia	Styelidae	Cnemidocarpa	finmarkiensis		species		(Kiaer, 1893)
	imerss.org:PMLS:5536					Andy Lamb		2						PRESENT				Halocynthia aurantium					iNaturalist:473652								Halocynthia aurantium							Animalia	Chordata	Ascidiacea	Stolidobranchia	Pyuridae	Halocynthia	aurantium		species		(Pallas, 1787)
	imerss.org:PMLS:5537					Andy Lamb		2						PRESENT				Halocynthia igaboja					iNaturalist:428524								Halocynthia igaboja							Animalia	Chordata	Ascidiacea	Stolidobranchia	Pyuridae	Halocynthia	igaboja		species		Oka, 1906
	imerss.org:PMLS:5538			Count: few		Andy Lamb								PRESENT				Metandrocarpa taylori					iNaturalist:371195								Metandrocarpa taylori							Animalia	Chordata	Ascidiacea	Stolidobranchia	Styelidae	Metandrocarpa	taylori		species		Huntsman, 1912
	imerss.org:PMLS:5539			Count: very many		Andy Lamb								PRESENT				Aplidium kottae					iNaturalist:799283								Aplidium kottae							Animalia	Chordata	Ascidiacea	Aplousobranchia	Polyclinidae	Aplidium	kottae		species		Brunetti, 2007
	imerss.org:PMLS:5540			Count: many		Andy Lamb								PRESENT				Didemnum / Trididemnum complex					iNaturalist:55512								Didemnum							Animalia	Chordata	Ascidiacea	Aplousobranchia	Didemnidae	Didemnum			genus
	imerss.org:PMLS:5613			Count: few		Andy Lamb								PRESENT				Ciona savignyi					iNaturalist:81614								Ciona savignyi							Animalia	Chordata	Ascidiacea	Phlebobranchia	Cionidae	Ciona	savignyi		species		Herdman, 1882
	imerss.org:PMLS:5614			Count: few		Andy Lamb								PRESENT				Cnemidocarpa finmarkiensis					iNaturalist:47807								Cnemidocarpa finmarkiensis							Animalia	Chordata	Ascidiacea	Stolidobranchia	Styelidae	Cnemidocarpa	finmarkiensis		species		(Kiaer, 1893)
	imerss.org:PMLS:5615			Count: few		Andy Lamb								PRESENT				Halocynthia igaboja					iNaturalist:428524								Halocynthia igaboja							Animalia	Chordata	Ascidiacea	Stolidobranchia	Pyuridae	Halocynthia	igaboja		species		Oka, 1906
	imerss.org:PMLS:5616			Count: many		Andy Lamb								PRESENT				Pyura haustor					iNaturalist:333504								Pyura haustor							Animalia	Chordata	Ascidiacea	Stolidobranchia	Pyuridae	Pyura	haustor		species		(Stimpson, 1864)
	imerss.org:PMLS:5617			Count: few		Andy Lamb								PRESENT				Styela gibbsii					iNaturalist:521988								Styela gibbsii							Animalia	Chordata	Ascidiacea	Stolidobranchia	Styelidae	Styela	gibbsii		species		Stimpson, 1864
	imerss.org:PMLS:5618			Count: few		Andy Lamb								PRESENT				Boltenia villosa					iNaturalist:194568								Boltenia villosa							Animalia	Chordata	Ascidiacea	Stolidobranchia	Pyuridae	Boltenia	villosa		species		(Stimpson, 1864)
	imerss.org:PMLS:5619			Count: many		Andy Lamb								PRESENT				Metandrocarpa taylori					iNaturalist:371195								Metandrocarpa taylori							Animalia	Chordata	Ascidiacea	Stolidobranchia	Styelidae	Metandrocarpa	taylori		species		Huntsman, 1912
	imerss.org:PMLS:5620			Count: few		Andy Lamb								PRESENT				Aplidium californicum					iNaturalist:131232								Aplidium californicum							Animalia	Chordata	Ascidiacea	Aplousobranchia	Polyclinidae	Aplidium	californicum		species		(Ritter & Forsyth, 1917)
	imerss.org:PMLS:5621			Count: many		Andy Lamb								PRESENT				Aplidium kottae					iNaturalist:799283								Aplidium kottae							Animalia	Chordata	Ascidiacea	Aplousobranchia	Polyclinidae	Aplidium	kottae		species		Brunetti, 2007
	imerss.org:PMLS:5622			Count: some		Andy Lamb								PRESENT				Didemnum / Trididemnum complex					iNaturalist:55512								Didemnum							Animalia	Chordata	Ascidiacea	Aplousobranchia	Didemnidae	Didemnum			genus
	imerss.org:PMLS:5708			Count: many		Andy Lamb								PRESENT				Cnemidocarpa finmarkiensis					iNaturalist:47807								Cnemidocarpa finmarkiensis							Animalia	Chordata	Ascidiacea	Stolidobranchia	Styelidae	Cnemidocarpa	finmarkiensis		species		(Kiaer, 1893)
	imerss.org:PMLS:5709			Count: few		Andy Lamb								PRESENT				Halocynthia igaboja					iNaturalist:428524								Halocynthia igaboja							Animalia	Chordata	Ascidiacea	Stolidobranchia	Pyuridae	Halocynthia	igaboja		species		Oka, 1906
	imerss.org:PMLS:5710			Count: few		Andy Lamb								PRESENT				Styela gibbsii					iNaturalist:521988								Styela gibbsii							Animalia	Chordata	Ascidiacea	Stolidobranchia	Styelidae	Styela	gibbsii		species		Stimpson, 1864
	imerss.org:PMLS:5711			Count: few		Andy Lamb								PRESENT				Boltenia villosa					iNaturalist:194568								Boltenia villosa							Animalia	Chordata	Ascidiacea	Stolidobranchia	Pyuridae	Boltenia	villosa		species		(Stimpson, 1864)
	imerss.org:PMLS:5712			Count: very abundant		Andy Lamb								PRESENT				Distaplia occidentalis					iNaturalist:347339								Distaplia occidentalis							Animalia	Chordata	Ascidiacea	Aplousobranchia	Holozoidae	Distaplia	occidentalis		species		Bancroft, 1899
	imerss.org:PMLS:5804			Count: some		Andy Lamb								PRESENT				Corella willmeriana					iNaturalist:447661								Corella willmeriana							Animalia	Chordata	Ascidiacea	Phlebobranchia	Corellidae	Corella	willmeriana		species		Herdman, 1898
	imerss.org:PMLS:5805			Count: many		Andy Lamb								PRESENT				Cnemidocarpa finmarkiensis					iNaturalist:47807								Cnemidocarpa finmarkiensis							Animalia	Chordata	Ascidiacea	Stolidobranchia	Styelidae	Cnemidocarpa	finmarkiensis		species		(Kiaer, 1893)
	imerss.org:PMLS:5806			Count: few		Andy Lamb								PRESENT				Halocynthia igaboja					iNaturalist:428524								Halocynthia igaboja							Animalia	Chordata	Ascidiacea	Stolidobranchia	Pyuridae	Halocynthia	igaboja		species		Oka, 1906
	imerss.org:PMLS:5807			Count: few		Andy Lamb								PRESENT				Pyura haustor					iNaturalist:333504								Pyura haustor							Animalia	Chordata	Ascidiacea	Stolidobranchia	Pyuridae	Pyura	haustor		species		(Stimpson, 1864)
	imerss.org:PMLS:5808			Count: few		Andy Lamb								PRESENT				Styela gibbsii					iNaturalist:521988								Styela gibbsii							Animalia	Chordata	Ascidiacea	Stolidobranchia	Styelidae	Styela	gibbsii		species		Stimpson, 1864
	imerss.org:PMLS:5809			Count: few		Andy Lamb								PRESENT				Boltenia villosa					iNaturalist:194568								Boltenia villosa							Animalia	Chordata	Ascidiacea	Stolidobranchia	Pyuridae	Boltenia	villosa		species		(Stimpson, 1864)
	imerss.org:PMLS:5810			Count: few		Andy Lamb								PRESENT				Chelyosoma productum					iNaturalist:428793								Chelyosoma productum							Animalia	Chordata	Ascidiacea	Phlebobranchia	Corellidae	Chelyosoma	productum		species		Stimpson, 1864
	imerss.org:PMLS:5811			Count: some		Andy Lamb								PRESENT				Aplidium kottae					iNaturalist:799283								Aplidium kottae							Animalia	Chordata	Ascidiacea	Aplousobranchia	Polyclinidae	Aplidium	kottae		species		Brunetti, 2007
	imerss.org:PMLS:5812			Count: many		Andy Lamb								PRESENT				Didemnum / Trididemnum complex					iNaturalist:55512								Didemnum							Animalia	Chordata	Ascidiacea	Aplousobranchia	Didemnidae	Didemnum			genus
	imerss.org:PMLS:5930			Count: many		Andy Lamb								PRESENT				Corella willmeriana					iNaturalist:447661								Corella willmeriana							Animalia	Chordata	Ascidiacea	Phlebobranchia	Corellidae	Corella	willmeriana		species		Herdman, 1898
	imerss.org:PMLS:5931			Count: some		Andy Lamb								PRESENT				Cnemidocarpa finmarkiensis					iNaturalist:47807								Cnemidocarpa finmarkiensis							Animalia	Chordata	Ascidiacea	Stolidobranchia	Styelidae	Cnemidocarpa	finmarkiensis		species		(Kiaer, 1893)
	imerss.org:PMLS:5932			Count: abundant		Andy Lamb								PRESENT				Distaplia occidentalis					iNaturalist:347339								Distaplia occidentalis							Animalia	Chordata	Ascidiacea	Aplousobranchia	Holozoidae	Distaplia	occidentalis		species		Bancroft, 1899
	imerss.org:PMLS:5933			Count: many		Andy Lamb								PRESENT				Didemnum / Trididemnum complex					iNaturalist:55512								Didemnum							Animalia	Chordata	Ascidiacea	Aplousobranchia	Didemnidae	Didemnum			genus
	imerss.org:PMLS:6031			Count: some		Andy Lamb								PRESENT				Cnemidocarpa finmarkiensis					iNaturalist:47807								Cnemidocarpa finmarkiensis							Animalia	Chordata	Ascidiacea	Stolidobranchia	Styelidae	Cnemidocarpa	finmarkiensis		species		(Kiaer, 1893)
	imerss.org:PMLS:6032			Count: some		Andy Lamb								PRESENT				Styela gibbsii					iNaturalist:521988								Styela gibbsii							Animalia	Chordata	Ascidiacea	Stolidobranchia	Styelidae	Styela	gibbsii		species		Stimpson, 1864
	imerss.org:PMLS:6033			Count: few		Andy Lamb								PRESENT				Metandrocarpa taylori					iNaturalist:371195								Metandrocarpa taylori							Animalia	Chordata	Ascidiacea	Stolidobranchia	Styelidae	Metandrocarpa	taylori		species		Huntsman, 1912
	imerss.org:PMLS:6034			Count: many		Andy Lamb								PRESENT				Cystodytes lobatus					iNaturalist:339197								Cystodytes lobatus							Animalia	Chordata	Ascidiacea	Aplousobranchia	Polycitoridae	Cystodytes	lobatus		species		(Ritter, 1900)
	imerss.org:PMLS:6035			Count: very many		Andy Lamb								PRESENT				Distaplia occidentalis					iNaturalist:347339								Distaplia occidentalis							Animalia	Chordata	Ascidiacea	Aplousobranchia	Holozoidae	Distaplia	occidentalis		species		Bancroft, 1899
	imerss.org:PMLS:6036			Count: very many		Andy Lamb								PRESENT				Didemnum / Trididemnum complex					iNaturalist:55512								Didemnum							Animalia	Chordata	Ascidiacea	Aplousobranchia	Didemnidae	Didemnum			genus
	imerss.org:PMLS:6146			Count: few		Andy Lamb								PRESENT				Corella willmeriana					iNaturalist:447661								Corella willmeriana							Animalia	Chordata	Ascidiacea	Phlebobranchia	Corellidae	Corella	willmeriana		species		Herdman, 1898
	imerss.org:PMLS:6147			Count: some		Andy Lamb								PRESENT				Cnemidocarpa finmarkiensis					iNaturalist:47807								Cnemidocarpa finmarkiensis							Animalia	Chordata	Ascidiacea	Stolidobranchia	Styelidae	Cnemidocarpa	finmarkiensis		species		(Kiaer, 1893)
	imerss.org:PMLS:6148			Count: some		Andy Lamb								PRESENT				Styela gibbsii					iNaturalist:521988								Styela gibbsii							Animalia	Chordata	Ascidiacea	Stolidobranchia	Styelidae	Styela	gibbsii		species		Stimpson, 1864
	imerss.org:PMLS:6149			Count: some		Andy Lamb								PRESENT				Boltenia villosa					iNaturalist:194568								Boltenia villosa							Animalia	Chordata	Ascidiacea	Stolidobranchia	Pyuridae	Boltenia	villosa		species		(Stimpson, 1864)
	imerss.org:PMLS:6150			Count: abundant		Andy Lamb								PRESENT				Distaplia occidentalis					iNaturalist:347339								Distaplia occidentalis							Animalia	Chordata	Ascidiacea	Aplousobranchia	Holozoidae	Distaplia	occidentalis		species		Bancroft, 1899
	imerss.org:PMLS:6151			Count: many		Andy Lamb								PRESENT				Aplidium kottae					iNaturalist:799283								Aplidium kottae							Animalia	Chordata	Ascidiacea	Aplousobranchia	Polyclinidae	Aplidium	kottae		species		Brunetti, 2007
	imerss.org:PMLS:6152			Count: very many		Andy Lamb								PRESENT				Didemnum / Trididemnum complex					iNaturalist:55512								Didemnum							Animalia	Chordata	Ascidiacea	Aplousobranchia	Didemnidae	Didemnum			genus
	imerss.org:PMLS:6263					Andy Lamb		2						PRESENT				Ascidia paratropa					iNaturalist:415129								Ascidia paratropa							Animalia	Chordata	Ascidiacea	Phlebobranchia	Ascidiidae	Ascidia	paratropa		species		(Huntsman, 1912)
	imerss.org:PMLS:6264			Count: some		Andy Lamb								PRESENT				Cnemidocarpa finmarkiensis					iNaturalist:47807								Cnemidocarpa finmarkiensis							Animalia	Chordata	Ascidiacea	Stolidobranchia	Styelidae	Cnemidocarpa	finmarkiensis		species		(Kiaer, 1893)
	imerss.org:PMLS:6265					Andy Lamb		1						PRESENT				Halocynthia aurantium					iNaturalist:473652								Halocynthia aurantium							Animalia	Chordata	Ascidiacea	Stolidobranchia	Pyuridae	Halocynthia	aurantium		species		(Pallas, 1787)
	imerss.org:PMLS:6266			Count: very abundant		Andy Lamb								PRESENT				Distaplia occidentalis					iNaturalist:347339								Distaplia occidentalis							Animalia	Chordata	Ascidiacea	Aplousobranchia	Holozoidae	Distaplia	occidentalis		species		Bancroft, 1899
	imerss.org:PMLS:6267			Count: very many		Andy Lamb								PRESENT				Didemnum / Trididemnum complex					iNaturalist:55512								Didemnum							Animalia	Chordata	Ascidiacea	Aplousobranchia	Didemnidae	Didemnum			genus
	imerss.org:PMLS:6346					Andy Lamb		1						PRESENT				Ascidia paratropa					iNaturalist:415129								Ascidia paratropa							Animalia	Chordata	Ascidiacea	Phlebobranchia	Ascidiidae	Ascidia	paratropa		species		(Huntsman, 1912)
	imerss.org:PMLS:6347			Count: many		Andy Lamb								PRESENT				Cnemidocarpa finmarkiensis					iNaturalist:47807								Cnemidocarpa finmarkiensis							Animalia	Chordata	Ascidiacea	Stolidobranchia	Styelidae	Cnemidocarpa	finmarkiensis		species		(Kiaer, 1893)
	imerss.org:PMLS:6348			Count: few		Andy Lamb								PRESENT				Cystodytes lobatus					iNaturalist:339197								Cystodytes lobatus							Animalia	Chordata	Ascidiacea	Aplousobranchia	Polycitoridae	Cystodytes	lobatus		species		(Ritter, 1900)
	imerss.org:PMLS:6349			Count: many		Andy Lamb								PRESENT				Distaplia occidentalis					iNaturalist:347339								Distaplia occidentalis							Animalia	Chordata	Ascidiacea	Aplousobranchia	Holozoidae	Distaplia	occidentalis		species		Bancroft, 1899
	imerss.org:PMLS:6350			Count: very many		Andy Lamb								PRESENT				Aplidium kottae					iNaturalist:799283								Aplidium kottae							Animalia	Chordata	Ascidiacea	Aplousobranchia	Polyclinidae	Aplidium	kottae		species		Brunetti, 2007
	imerss.org:PMLS:6351			Count: some		Andy Lamb								PRESENT				Didemnum / Trididemnum complex					iNaturalist:55512								Didemnum							Animalia	Chordata	Ascidiacea	Aplousobranchia	Didemnidae	Didemnum			genus
	imerss.org:PMLS:6441			Count: few		Andy Lamb								PRESENT				Corella willmeriana					iNaturalist:447661								Corella willmeriana							Animalia	Chordata	Ascidiacea	Phlebobranchia	Corellidae	Corella	willmeriana		species		Herdman, 1898
	imerss.org:PMLS:6442					Andy Lamb		2						PRESENT				Ascidia paratropa					iNaturalist:415129								Ascidia paratropa							Animalia	Chordata	Ascidiacea	Phlebobranchia	Ascidiidae	Ascidia	paratropa		species		(Huntsman, 1912)
	imerss.org:PMLS:6443			Count: very many		Andy Lamb								PRESENT				Cnemidocarpa finmarkiensis					iNaturalist:47807								Cnemidocarpa finmarkiensis							Animalia	Chordata	Ascidiacea	Stolidobranchia	Styelidae	Cnemidocarpa	finmarkiensis		species		(Kiaer, 1893)
	imerss.org:PMLS:6444			Count: very abundant		Andy Lamb								PRESENT				Distaplia occidentalis					iNaturalist:347339								Distaplia occidentalis							Animalia	Chordata	Ascidiacea	Aplousobranchia	Holozoidae	Distaplia	occidentalis		species		Bancroft, 1899
	imerss.org:PMLS:6445			Count: very many		Andy Lamb								PRESENT				Didemnum / Trididemnum complex					iNaturalist:55512								Didemnum							Animalia	Chordata	Ascidiacea	Aplousobranchia	Didemnidae	Didemnum			genus
	imerss.org:PMLS:6530			Count: few		Andy Lamb								PRESENT				Metandrocarpa taylori					iNaturalist:371195								Metandrocarpa taylori							Animalia	Chordata	Ascidiacea	Stolidobranchia	Styelidae	Metandrocarpa	taylori		species		Huntsman, 1912
	imerss.org:PMLS:6621			Count: few		Andy Lamb								PRESENT				Corella willmeriana					iNaturalist:447661								Corella willmeriana							Animalia	Chordata	Ascidiacea	Phlebobranchia	Corellidae	Corella	willmeriana		species		Herdman, 1898
	imerss.org:PMLS:6622			Count: many		Andy Lamb								PRESENT				Cnemidocarpa finmarkiensis					iNaturalist:47807								Cnemidocarpa finmarkiensis							Animalia	Chordata	Ascidiacea	Stolidobranchia	Styelidae	Cnemidocarpa	finmarkiensis		species		(Kiaer, 1893)
	imerss.org:PMLS:6623					Andy Lamb		3						PRESENT				Halocynthia aurantium					iNaturalist:473652								Halocynthia aurantium							Animalia	Chordata	Ascidiacea	Stolidobranchia	Pyuridae	Halocynthia	aurantium		species		(Pallas, 1787)
	imerss.org:PMLS:6624			Count: few		Andy Lamb								PRESENT				Chelyosoma productum					iNaturalist:428793								Chelyosoma productum							Animalia	Chordata	Ascidiacea	Phlebobranchia	Corellidae	Chelyosoma	productum		species		Stimpson, 1864
	imerss.org:PMLS:6625			Count: very abundant		Andy Lamb								PRESENT				Distaplia occidentalis					iNaturalist:347339								Distaplia occidentalis							Animalia	Chordata	Ascidiacea	Aplousobranchia	Holozoidae	Distaplia	occidentalis		species		Bancroft, 1899
	imerss.org:PMLS:6626			Count: very many		Andy Lamb								PRESENT				Didemnum / Trididemnum complex					iNaturalist:55512								Didemnum							Animalia	Chordata	Ascidiacea	Aplousobranchia	Didemnidae	Didemnum			genus
	imerss.org:PMLS:6696			Count: few		Andy Lamb								PRESENT				Corella willmeriana					iNaturalist:447661								Corella willmeriana							Animalia	Chordata	Ascidiacea	Phlebobranchia	Corellidae	Corella	willmeriana		species		Herdman, 1898
	imerss.org:PMLS:6697			Count: some		Andy Lamb								PRESENT				Cnemidocarpa finmarkiensis					iNaturalist:47807								Cnemidocarpa finmarkiensis							Animalia	Chordata	Ascidiacea	Stolidobranchia	Styelidae	Cnemidocarpa	finmarkiensis		species		(Kiaer, 1893)
	imerss.org:PMLS:6698			Count: many		Andy Lamb								PRESENT				Pyura haustor					iNaturalist:333504								Pyura haustor							Animalia	Chordata	Ascidiacea	Stolidobranchia	Pyuridae	Pyura	haustor		species		(Stimpson, 1864)
	imerss.org:PMLS:6699			Count: very many		Andy Lamb								PRESENT				Styela gibbsii					iNaturalist:521988								Styela gibbsii							Animalia	Chordata	Ascidiacea	Stolidobranchia	Styelidae	Styela	gibbsii		species		Stimpson, 1864
	imerss.org:PMLS:6700			Count: very many		Andy Lamb								PRESENT				Boltenia villosa					iNaturalist:194568								Boltenia villosa							Animalia	Chordata	Ascidiacea	Stolidobranchia	Pyuridae	Boltenia	villosa		species		(Stimpson, 1864)
	imerss.org:PMLS:6701			Count: few		Andy Lamb								PRESENT				Chelyosoma productum					iNaturalist:428793								Chelyosoma productum							Animalia	Chordata	Ascidiacea	Phlebobranchia	Corellidae	Chelyosoma	productum		species		Stimpson, 1864
	imerss.org:PMLS:6805			Count: some		Andy Lamb								PRESENT				Corella willmeriana					iNaturalist:447661								Corella willmeriana							Animalia	Chordata	Ascidiacea	Phlebobranchia	Corellidae	Corella	willmeriana		species		Herdman, 1898
	imerss.org:PMLS:6806			Count: many		Andy Lamb								PRESENT				Cnemidocarpa finmarkiensis					iNaturalist:47807								Cnemidocarpa finmarkiensis							Animalia	Chordata	Ascidiacea	Stolidobranchia	Styelidae	Cnemidocarpa	finmarkiensis		species		(Kiaer, 1893)
	imerss.org:PMLS:6807			Count: some		Andy Lamb								PRESENT				Boltenia villosa					iNaturalist:194568								Boltenia villosa							Animalia	Chordata	Ascidiacea	Stolidobranchia	Pyuridae	Boltenia	villosa		species		(Stimpson, 1864)
	imerss.org:PMLS:6808			Count: some		Andy Lamb								PRESENT				Metandrocarpa taylori					iNaturalist:371195								Metandrocarpa taylori							Animalia	Chordata	Ascidiacea	Stolidobranchia	Styelidae	Metandrocarpa	taylori		species		Huntsman, 1912
	imerss.org:PMLS:6809			Count: some		Andy Lamb								PRESENT				Cystodytes lobatus					iNaturalist:339197								Cystodytes lobatus							Animalia	Chordata	Ascidiacea	Aplousobranchia	Polycitoridae	Cystodytes	lobatus		species		(Ritter, 1900)
	imerss.org:PMLS:6810			Count: very many		Andy Lamb								PRESENT				Distaplia occidentalis					iNaturalist:347339								Distaplia occidentalis							Animalia	Chordata	Ascidiacea	Aplousobranchia	Holozoidae	Distaplia	occidentalis		species		Bancroft, 1899
	imerss.org:PMLS:6811			Count: many		Andy Lamb								PRESENT				Aplidium californicum					iNaturalist:131232								Aplidium californicum							Animalia	Chordata	Ascidiacea	Aplousobranchia	Polyclinidae	Aplidium	californicum		species		(Ritter & Forsyth, 1917)
	imerss.org:PMLS:6812			Count: many		Andy Lamb								PRESENT				Synoicum parfustis					iNaturalist:424278								Synoicum parfustis							Animalia	Chordata	Ascidiacea	Aplousobranchia	Polyclinidae	Synoicum	parfustis		species		(Ritter & Forsyth, 1917)
	imerss.org:PMLS:6925			Count: few		Andy Lamb								PRESENT				Corella willmeriana					iNaturalist:447661								Corella willmeriana							Animalia	Chordata	Ascidiacea	Phlebobranchia	Corellidae	Corella	willmeriana		species		Herdman, 1898
	imerss.org:PMLS:6926			Count: few		Andy Lamb								PRESENT				Ciona savignyi					iNaturalist:81614								Ciona savignyi							Animalia	Chordata	Ascidiacea	Phlebobranchia	Cionidae	Ciona	savignyi		species		Herdman, 1882
	imerss.org:PMLS:6927					Andy Lamb		2						PRESENT				Ascidia paratropa					iNaturalist:415129								Ascidia paratropa							Animalia	Chordata	Ascidiacea	Phlebobranchia	Ascidiidae	Ascidia	paratropa		species		(Huntsman, 1912)
	imerss.org:PMLS:6928			Count: few		Andy Lamb								PRESENT				Ascidia columbiana / A. callosa					iNaturalist:428617								Ascidia columbiana							Animalia	Chordata	Ascidiacea	Phlebobranchia	Ascidiidae	Ascidia	columbiana		species		(Huntsman, 1912)
	imerss.org:PMLS:6929			Count: abundant		Andy Lamb								PRESENT				Cnemidocarpa finmarkiensis					iNaturalist:47807								Cnemidocarpa finmarkiensis							Animalia	Chordata	Ascidiacea	Stolidobranchia	Styelidae	Cnemidocarpa	finmarkiensis		species		(Kiaer, 1893)
	imerss.org:PMLS:6930			Count: very many		Andy Lamb								PRESENT				Pyura haustor					iNaturalist:333504								Pyura haustor							Animalia	Chordata	Ascidiacea	Stolidobranchia	Pyuridae	Pyura	haustor		species		(Stimpson, 1864)
	imerss.org:PMLS:6931			Count: many		Andy Lamb								PRESENT				Styela gibbsii					iNaturalist:521988								Styela gibbsii							Animalia	Chordata	Ascidiacea	Stolidobranchia	Styelidae	Styela	gibbsii		species		Stimpson, 1864
	imerss.org:PMLS:6932			Count: many		Andy Lamb								PRESENT				Boltenia villosa					iNaturalist:194568								Boltenia villosa							Animalia	Chordata	Ascidiacea	Stolidobranchia	Pyuridae	Boltenia	villosa		species		(Stimpson, 1864)
	imerss.org:PMLS:6933			Count: very many		Andy Lamb								PRESENT				Chelyosoma productum					iNaturalist:428793								Chelyosoma productum							Animalia	Chordata	Ascidiacea	Phlebobranchia	Corellidae	Chelyosoma	productum		species		Stimpson, 1864
	imerss.org:PMLS:6934			Count: few		Andy Lamb								PRESENT				Metandrocarpa taylori					iNaturalist:371195								Metandrocarpa taylori							Animalia	Chordata	Ascidiacea	Stolidobranchia	Styelidae	Metandrocarpa	taylori		species		Huntsman, 1912
	imerss.org:PMLS:6935			Count: many		Andy Lamb								PRESENT				Distaplia occidentalis					iNaturalist:347339								Distaplia occidentalis							Animalia	Chordata	Ascidiacea	Aplousobranchia	Holozoidae	Distaplia	occidentalis		species		Bancroft, 1899
	imerss.org:PMLS:7069			Count: abundant		Andy Lamb								PRESENT				Corella willmeriana					iNaturalist:447661								Corella willmeriana							Animalia	Chordata	Ascidiacea	Phlebobranchia	Corellidae	Corella	willmeriana		species		Herdman, 1898
	imerss.org:PMLS:7070			Count: some		Andy Lamb								PRESENT				Ciona savignyi					iNaturalist:81614								Ciona savignyi							Animalia	Chordata	Ascidiacea	Phlebobranchia	Cionidae	Ciona	savignyi		species		Herdman, 1882
	imerss.org:PMLS:7071					Andy Lamb		1						PRESENT				Ascidia paratropa					iNaturalist:415129								Ascidia paratropa							Animalia	Chordata	Ascidiacea	Phlebobranchia	Ascidiidae	Ascidia	paratropa		species		(Huntsman, 1912)
	imerss.org:PMLS:7072			Count: many		Andy Lamb								PRESENT				Cnemidocarpa finmarkiensis					iNaturalist:47807								Cnemidocarpa finmarkiensis							Animalia	Chordata	Ascidiacea	Stolidobranchia	Styelidae	Cnemidocarpa	finmarkiensis		species		(Kiaer, 1893)
	imerss.org:PMLS:7073					Andy Lamb		1						PRESENT				Halocynthia igaboja					iNaturalist:428524								Halocynthia igaboja							Animalia	Chordata	Ascidiacea	Stolidobranchia	Pyuridae	Halocynthia	igaboja		species		Oka, 1906
	imerss.org:PMLS:7074			Count: some		Andy Lamb								PRESENT				Pyura haustor					iNaturalist:333504								Pyura haustor							Animalia	Chordata	Ascidiacea	Stolidobranchia	Pyuridae	Pyura	haustor		species		(Stimpson, 1864)
	imerss.org:PMLS:7075			Count: some		Andy Lamb								PRESENT				Styela gibbsii					iNaturalist:521988								Styela gibbsii							Animalia	Chordata	Ascidiacea	Stolidobranchia	Styelidae	Styela	gibbsii		species		Stimpson, 1864
	imerss.org:PMLS:7076			Count: very many		Andy Lamb								PRESENT				Boltenia villosa					iNaturalist:194568								Boltenia villosa							Animalia	Chordata	Ascidiacea	Stolidobranchia	Pyuridae	Boltenia	villosa		species		(Stimpson, 1864)
	imerss.org:PMLS:7077			Count: few		Andy Lamb								PRESENT				Chelyosoma productum					iNaturalist:428793								Chelyosoma productum							Animalia	Chordata	Ascidiacea	Phlebobranchia	Corellidae	Chelyosoma	productum		species		Stimpson, 1864
	imerss.org:PMLS:7078			Count: very abundant		Andy Lamb								PRESENT				Distaplia occidentalis					iNaturalist:347339								Distaplia occidentalis							Animalia	Chordata	Ascidiacea	Aplousobranchia	Holozoidae	Distaplia	occidentalis		species		Bancroft, 1899
	imerss.org:PMLS:7079			Count: some		Andy Lamb								PRESENT				Aplidium californicum					iNaturalist:131232								Aplidium californicum							Animalia	Chordata	Ascidiacea	Aplousobranchia	Polyclinidae	Aplidium	californicum		species		(Ritter & Forsyth, 1917)
	imerss.org:PMLS:7080			Count: very many		Andy Lamb								PRESENT				Didemnum / Trididemnum complex					iNaturalist:55512								Didemnum							Animalia	Chordata	Ascidiacea	Aplousobranchia	Didemnidae	Didemnum			genus
	imerss.org:PMLS:7081			Count: few		Andy Lamb								PRESENT				Synoicum parfustis					iNaturalist:424278								Synoicum parfustis							Animalia	Chordata	Ascidiacea	Aplousobranchia	Polyclinidae	Synoicum	parfustis		species		(Ritter & Forsyth, 1917)
	imerss.org:PMLS:7186			Count: abundant		Andy Lamb								PRESENT				Corella willmeriana					iNaturalist:447661								Corella willmeriana							Animalia	Chordata	Ascidiacea	Phlebobranchia	Corellidae	Corella	willmeriana		species		Herdman, 1898
	imerss.org:PMLS:7187					Andy Lamb		1						PRESENT				Ascidia paratropa					iNaturalist:415129								Ascidia paratropa							Animalia	Chordata	Ascidiacea	Phlebobranchia	Ascidiidae	Ascidia	paratropa		species		(Huntsman, 1912)
	imerss.org:PMLS:7188			Count: many		Andy Lamb								PRESENT				Cnemidocarpa finmarkiensis					iNaturalist:47807								Cnemidocarpa finmarkiensis							Animalia	Chordata	Ascidiacea	Stolidobranchia	Styelidae	Cnemidocarpa	finmarkiensis		species		(Kiaer, 1893)
	imerss.org:PMLS:7189					Andy Lamb		2						PRESENT				Halocynthia igaboja					iNaturalist:428524								Halocynthia igaboja							Animalia	Chordata	Ascidiacea	Stolidobranchia	Pyuridae	Halocynthia	igaboja		species		Oka, 1906
	imerss.org:PMLS:7190			Count: many		Andy Lamb								PRESENT				Boltenia villosa					iNaturalist:194568								Boltenia villosa							Animalia	Chordata	Ascidiacea	Stolidobranchia	Pyuridae	Boltenia	villosa		species		(Stimpson, 1864)
	imerss.org:PMLS:7191			Count: few		Andy Lamb								PRESENT				Chelyosoma productum					iNaturalist:428793								Chelyosoma productum							Animalia	Chordata	Ascidiacea	Phlebobranchia	Corellidae	Chelyosoma	productum		species		Stimpson, 1864
	imerss.org:PMLS:7192					Andy Lamb		1						PRESENT				Metandrocarpa taylori					iNaturalist:371195								Metandrocarpa taylori							Animalia	Chordata	Ascidiacea	Stolidobranchia	Styelidae	Metandrocarpa	taylori		species		Huntsman, 1912
	imerss.org:PMLS:7193			Count: very abundant		Andy Lamb								PRESENT				Distaplia occidentalis					iNaturalist:347339								Distaplia occidentalis							Animalia	Chordata	Ascidiacea	Aplousobranchia	Holozoidae	Distaplia	occidentalis		species		Bancroft, 1899
	imerss.org:PMLS:7194			Count: very many		Andy Lamb								PRESENT				Didemnum / Trididemnum complex					iNaturalist:55512								Didemnum							Animalia	Chordata	Ascidiacea	Aplousobranchia	Didemnidae	Didemnum			genus
	imerss.org:PMLS:7249			Count: few		Andy Lamb								PRESENT				Cnemidocarpa finmarkiensis					iNaturalist:47807								Cnemidocarpa finmarkiensis							Animalia	Chordata	Ascidiacea	Stolidobranchia	Styelidae	Cnemidocarpa	finmarkiensis		species		(Kiaer, 1893)
	imerss.org:PMLS:7250			Count: many		Andy Lamb								PRESENT				Boltenia villosa					iNaturalist:194568								Boltenia villosa							Animalia	Chordata	Ascidiacea	Stolidobranchia	Pyuridae	Boltenia	villosa		species		(Stimpson, 1864)
	imerss.org:PMLS:7345			Count: few		Andy Lamb								PRESENT				Corella willmeriana					iNaturalist:447661								Corella willmeriana							Animalia	Chordata	Ascidiacea	Phlebobranchia	Corellidae	Corella	willmeriana		species		Herdman, 1898
	imerss.org:PMLS:7346			Count: few		Andy Lamb								PRESENT				Ciona savignyi					iNaturalist:81614								Ciona savignyi							Animalia	Chordata	Ascidiacea	Phlebobranchia	Cionidae	Ciona	savignyi		species		Herdman, 1882
	imerss.org:PMLS:7347					Andy Lamb		2						PRESENT				Halocynthia aurantium					iNaturalist:473652								Halocynthia aurantium							Animalia	Chordata	Ascidiacea	Stolidobranchia	Pyuridae	Halocynthia	aurantium		species		(Pallas, 1787)
	imerss.org:PMLS:7348			Count: few		Andy Lamb								PRESENT				Halocynthia igaboja					iNaturalist:428524								Halocynthia igaboja							Animalia	Chordata	Ascidiacea	Stolidobranchia	Pyuridae	Halocynthia	igaboja		species		Oka, 1906
	imerss.org:PMLS:7349			Count: very many		Andy Lamb								PRESENT				Aplidium kottae					iNaturalist:799283								Aplidium kottae							Animalia	Chordata	Ascidiacea	Aplousobranchia	Polyclinidae	Aplidium	kottae		species		Brunetti, 2007
	imerss.org:PMLS:7350			Count: some		Andy Lamb								PRESENT				Didemnum / Trididemnum complex					iNaturalist:55512								Didemnum							Animalia	Chordata	Ascidiacea	Aplousobranchia	Didemnidae	Didemnum			genus
	imerss.org:PMLS:7468			Count: abundant		Andy Lamb								PRESENT				Corella willmeriana					iNaturalist:447661								Corella willmeriana							Animalia	Chordata	Ascidiacea	Phlebobranchia	Corellidae	Corella	willmeriana		species		Herdman, 1898
	imerss.org:PMLS:7469			Count: few		Andy Lamb								PRESENT				Ciona savignyi					iNaturalist:81614								Ciona savignyi							Animalia	Chordata	Ascidiacea	Phlebobranchia	Cionidae	Ciona	savignyi		species		Herdman, 1882
	imerss.org:PMLS:7470					Andy Lamb		1						PRESENT				Ascidia paratropa					iNaturalist:415129								Ascidia paratropa							Animalia	Chordata	Ascidiacea	Phlebobranchia	Ascidiidae	Ascidia	paratropa		species		(Huntsman, 1912)
	imerss.org:PMLS:7471			Count: some		Andy Lamb								PRESENT				Cnemidocarpa finmarkiensis					iNaturalist:47807								Cnemidocarpa finmarkiensis							Animalia	Chordata	Ascidiacea	Stolidobranchia	Styelidae	Cnemidocarpa	finmarkiensis		species		(Kiaer, 1893)
	imerss.org:PMLS:7472			Count: few		Andy Lamb								PRESENT				Halocynthia igaboja					iNaturalist:428524								Halocynthia igaboja							Animalia	Chordata	Ascidiacea	Stolidobranchia	Pyuridae	Halocynthia	igaboja		species		Oka, 1906
	imerss.org:PMLS:7473			Count: some		Andy Lamb								PRESENT				Pyura haustor					iNaturalist:333504								Pyura haustor							Animalia	Chordata	Ascidiacea	Stolidobranchia	Pyuridae	Pyura	haustor		species		(Stimpson, 1864)
	imerss.org:PMLS:7474			Count: some		Andy Lamb								PRESENT				Styela gibbsii					iNaturalist:521988								Styela gibbsii							Animalia	Chordata	Ascidiacea	Stolidobranchia	Styelidae	Styela	gibbsii		species		Stimpson, 1864
	imerss.org:PMLS:7475			Count: some		Andy Lamb								PRESENT				Boltenia villosa					iNaturalist:194568								Boltenia villosa							Animalia	Chordata	Ascidiacea	Stolidobranchia	Pyuridae	Boltenia	villosa		species		(Stimpson, 1864)
	imerss.org:PMLS:7476					Andy Lamb		1						PRESENT				Metandrocarpa taylori					iNaturalist:371195								Metandrocarpa taylori							Animalia	Chordata	Ascidiacea	Stolidobranchia	Styelidae	Metandrocarpa	taylori		species		Huntsman, 1912
	imerss.org:PMLS:7477			Count: very abundant		Andy Lamb								PRESENT				Distaplia occidentalis					iNaturalist:347339								Distaplia occidentalis							Animalia	Chordata	Ascidiacea	Aplousobranchia	Holozoidae	Distaplia	occidentalis		species		Bancroft, 1899
	imerss.org:PMLS:7478			Count: very many		Andy Lamb								PRESENT				Didemnum / Trididemnum complex					iNaturalist:55512								Didemnum							Animalia	Chordata	Ascidiacea	Aplousobranchia	Didemnidae	Didemnum			genus
	imerss.org:PMLS:7562			Count: very many		Andy Lamb								PRESENT				Corella willmeriana					iNaturalist:447661								Corella willmeriana							Animalia	Chordata	Ascidiacea	Phlebobranchia	Corellidae	Corella	willmeriana		species		Herdman, 1898
	imerss.org:PMLS:7563			Count: some		Andy Lamb								PRESENT				Cnemidocarpa finmarkiensis					iNaturalist:47807								Cnemidocarpa finmarkiensis							Animalia	Chordata	Ascidiacea	Stolidobranchia	Styelidae	Cnemidocarpa	finmarkiensis		species		(Kiaer, 1893)
	imerss.org:PMLS:7564					Andy Lamb		1						PRESENT				Halocynthia aurantium					iNaturalist:473652								Halocynthia aurantium							Animalia	Chordata	Ascidiacea	Stolidobranchia	Pyuridae	Halocynthia	aurantium		species		(Pallas, 1787)
	imerss.org:PMLS:7565			Count: some		Andy Lamb								PRESENT				Pyura haustor					iNaturalist:333504								Pyura haustor							Animalia	Chordata	Ascidiacea	Stolidobranchia	Pyuridae	Pyura	haustor		species		(Stimpson, 1864)
	imerss.org:PMLS:7566			Count: many		Andy Lamb								PRESENT				Styela gibbsii					iNaturalist:521988								Styela gibbsii							Animalia	Chordata	Ascidiacea	Stolidobranchia	Styelidae	Styela	gibbsii		species		Stimpson, 1864
	imerss.org:PMLS:7567			Count: very many		Andy Lamb								PRESENT				Boltenia villosa					iNaturalist:194568								Boltenia villosa							Animalia	Chordata	Ascidiacea	Stolidobranchia	Pyuridae	Boltenia	villosa		species		(Stimpson, 1864)
	imerss.org:PMLS:7568			Count: very abundant		Andy Lamb								PRESENT				Distaplia occidentalis					iNaturalist:347339								Distaplia occidentalis							Animalia	Chordata	Ascidiacea	Aplousobranchia	Holozoidae	Distaplia	occidentalis		species		Bancroft, 1899
	imerss.org:PMLS:7569			Count: very many		Andy Lamb								PRESENT				Didemnum / Trididemnum complex					iNaturalist:55512								Didemnum							Animalia	Chordata	Ascidiacea	Aplousobranchia	Didemnidae	Didemnum			genus
	imerss.org:PMLS:7677					Andy Lamb		1						PRESENT				Ascidia paratropa					iNaturalist:415129								Ascidia paratropa							Animalia	Chordata	Ascidiacea	Phlebobranchia	Ascidiidae	Ascidia	paratropa		species		(Huntsman, 1912)
	imerss.org:PMLS:7678			Count: some		Andy Lamb								PRESENT				Cnemidocarpa finmarkiensis					iNaturalist:47807								Cnemidocarpa finmarkiensis							Animalia	Chordata	Ascidiacea	Stolidobranchia	Styelidae	Cnemidocarpa	finmarkiensis		species		(Kiaer, 1893)
	imerss.org:PMLS:7679			Count: few		Andy Lamb								PRESENT				Halocynthia aurantium					iNaturalist:473652								Halocynthia aurantium							Animalia	Chordata	Ascidiacea	Stolidobranchia	Pyuridae	Halocynthia	aurantium		species		(Pallas, 1787)
	imerss.org:PMLS:7680			Count: few		Andy Lamb								PRESENT				Halocynthia igaboja					iNaturalist:428524								Halocynthia igaboja							Animalia	Chordata	Ascidiacea	Stolidobranchia	Pyuridae	Halocynthia	igaboja		species		Oka, 1906
	imerss.org:PMLS:7681			Count: few		Andy Lamb								PRESENT				Styela gibbsii					iNaturalist:521988								Styela gibbsii							Animalia	Chordata	Ascidiacea	Stolidobranchia	Styelidae	Styela	gibbsii		species		Stimpson, 1864
	imerss.org:PMLS:7682			Count: abundant		Andy Lamb								PRESENT				Aplidium kottae					iNaturalist:799283								Aplidium kottae							Animalia	Chordata	Ascidiacea	Aplousobranchia	Polyclinidae	Aplidium	kottae		species		Brunetti, 2007
	imerss.org:PMLS:7683			Count: some		Andy Lamb								PRESENT				Didemnum / Trididemnum complex					iNaturalist:55512								Didemnum							Animalia	Chordata	Ascidiacea	Aplousobranchia	Didemnidae	Didemnum			genus
	imerss.org:PMLS:7758			Count: abundant		Andy Lamb								PRESENT				Corella willmeriana					iNaturalist:447661								Corella willmeriana							Animalia	Chordata	Ascidiacea	Phlebobranchia	Corellidae	Corella	willmeriana		species		Herdman, 1898
	imerss.org:PMLS:7759					Andy Lamb		1						PRESENT				Ascidia paratropa					iNaturalist:415129								Ascidia paratropa							Animalia	Chordata	Ascidiacea	Phlebobranchia	Ascidiidae	Ascidia	paratropa		species		(Huntsman, 1912)
	imerss.org:PMLS:7760			Count: some		Andy Lamb								PRESENT				Cnemidocarpa finmarkiensis					iNaturalist:47807								Cnemidocarpa finmarkiensis							Animalia	Chordata	Ascidiacea	Stolidobranchia	Styelidae	Cnemidocarpa	finmarkiensis		species		(Kiaer, 1893)
	imerss.org:PMLS:7761			Count: some		Andy Lamb								PRESENT				Metandrocarpa taylori					iNaturalist:371195								Metandrocarpa taylori							Animalia	Chordata	Ascidiacea	Stolidobranchia	Styelidae	Metandrocarpa	taylori		species		Huntsman, 1912
	imerss.org:PMLS:7762			Count: abundant		Andy Lamb								PRESENT				Distaplia occidentalis					iNaturalist:347339								Distaplia occidentalis							Animalia	Chordata	Ascidiacea	Aplousobranchia	Holozoidae	Distaplia	occidentalis		species		Bancroft, 1899
	imerss.org:PMLS:7763			Count: abundant		Andy Lamb								PRESENT				Didemnum / Trididemnum complex					iNaturalist:55512								Didemnum							Animalia	Chordata	Ascidiacea	Aplousobranchia	Didemnidae	Didemnum			genus
	imerss.org:PMLS:7871			Count: few		Andy Lamb								PRESENT				Cnemidocarpa finmarkiensis					iNaturalist:47807								Cnemidocarpa finmarkiensis							Animalia	Chordata	Ascidiacea	Stolidobranchia	Styelidae	Cnemidocarpa	finmarkiensis		species		(Kiaer, 1893)
	imerss.org:PMLS:7872			Count: some		Andy Lamb								PRESENT				Metandrocarpa taylori					iNaturalist:371195								Metandrocarpa taylori							Animalia	Chordata	Ascidiacea	Stolidobranchia	Styelidae	Metandrocarpa	taylori		species		Huntsman, 1912
	imerss.org:PMLS:7873			Count: abundant		Andy Lamb								PRESENT				Cystodytes lobatus					iNaturalist:339197								Cystodytes lobatus							Animalia	Chordata	Ascidiacea	Aplousobranchia	Polycitoridae	Cystodytes	lobatus		species		(Ritter, 1900)
	imerss.org:PMLS:7874			Count: some		Andy Lamb								PRESENT				Distaplia occidentalis					iNaturalist:347339								Distaplia occidentalis							Animalia	Chordata	Ascidiacea	Aplousobranchia	Holozoidae	Distaplia	occidentalis		species		Bancroft, 1899
	imerss.org:PMLS:7875			Count: some		Andy Lamb								PRESENT				Aplidium kottae					iNaturalist:799283								Aplidium kottae							Animalia	Chordata	Ascidiacea	Aplousobranchia	Polyclinidae	Aplidium	kottae		species		Brunetti, 2007
	imerss.org:PMLS:7876			Count: very many		Andy Lamb								PRESENT				Didemnum / Trididemnum complex					iNaturalist:55512								Didemnum							Animalia	Chordata	Ascidiacea	Aplousobranchia	Didemnidae	Didemnum			genus
	imerss.org:PMLS:7971			Count: very abundant		Andy Lamb								PRESENT				Corella willmeriana					iNaturalist:447661								Corella willmeriana							Animalia	Chordata	Ascidiacea	Phlebobranchia	Corellidae	Corella	willmeriana		species		Herdman, 1898
	imerss.org:PMLS:7972			Count: few		Andy Lamb								PRESENT				Ciona savignyi					iNaturalist:81614								Ciona savignyi							Animalia	Chordata	Ascidiacea	Phlebobranchia	Cionidae	Ciona	savignyi		species		Herdman, 1882
	imerss.org:PMLS:7973			Count: few		Andy Lamb								PRESENT				Ascidia paratropa					iNaturalist:415129								Ascidia paratropa							Animalia	Chordata	Ascidiacea	Phlebobranchia	Ascidiidae	Ascidia	paratropa		species		(Huntsman, 1912)
	imerss.org:PMLS:7974			Count: some		Andy Lamb								PRESENT				Cnemidocarpa finmarkiensis					iNaturalist:47807								Cnemidocarpa finmarkiensis							Animalia	Chordata	Ascidiacea	Stolidobranchia	Styelidae	Cnemidocarpa	finmarkiensis		species		(Kiaer, 1893)
	imerss.org:PMLS:7975					Andy Lamb		1						PRESENT				Halocynthia aurantium					iNaturalist:473652								Halocynthia aurantium							Animalia	Chordata	Ascidiacea	Stolidobranchia	Pyuridae	Halocynthia	aurantium		species		(Pallas, 1787)
	imerss.org:PMLS:7976			Count: some		Andy Lamb								PRESENT				Chelyosoma productum					iNaturalist:428793								Chelyosoma productum							Animalia	Chordata	Ascidiacea	Phlebobranchia	Corellidae	Chelyosoma	productum		species		Stimpson, 1864
	imerss.org:PMLS:7977			Count: many		Andy Lamb								PRESENT				Distaplia occidentalis					iNaturalist:347339								Distaplia occidentalis							Animalia	Chordata	Ascidiacea	Aplousobranchia	Holozoidae	Distaplia	occidentalis		species		Bancroft, 1899
	imerss.org:PMLS:7978			Count: some		Andy Lamb								PRESENT				Didemnum / Trididemnum complex					iNaturalist:55512								Didemnum							Animalia	Chordata	Ascidiacea	Aplousobranchia	Didemnidae	Didemnum			genus
	imerss.org:PMLS:8072			Count: abundant		Andy Lamb								PRESENT				Corella willmeriana					iNaturalist:447661								Corella willmeriana							Animalia	Chordata	Ascidiacea	Phlebobranchia	Corellidae	Corella	willmeriana		species		Herdman, 1898
	imerss.org:PMLS:8073			Count: some		Andy Lamb								PRESENT				Cnemidocarpa finmarkiensis					iNaturalist:47807								Cnemidocarpa finmarkiensis							Animalia	Chordata	Ascidiacea	Stolidobranchia	Styelidae	Cnemidocarpa	finmarkiensis		species		(Kiaer, 1893)
	imerss.org:PMLS:8074					Andy Lamb		1						PRESENT				Halocynthia aurantium					iNaturalist:473652								Halocynthia aurantium							Animalia	Chordata	Ascidiacea	Stolidobranchia	Pyuridae	Halocynthia	aurantium		species		(Pallas, 1787)
	imerss.org:PMLS:8075			Count: some		Andy Lamb								PRESENT				Halocynthia igaboja					iNaturalist:428524								Halocynthia igaboja							Animalia	Chordata	Ascidiacea	Stolidobranchia	Pyuridae	Halocynthia	igaboja		species		Oka, 1906
	imerss.org:PMLS:8076			Count: some		Andy Lamb								PRESENT				Boltenia villosa					iNaturalist:194568								Boltenia villosa							Animalia	Chordata	Ascidiacea	Stolidobranchia	Pyuridae	Boltenia	villosa		species		(Stimpson, 1864)
	imerss.org:PMLS:8077			Count: many		Andy Lamb								PRESENT				Distaplia occidentalis					iNaturalist:347339								Distaplia occidentalis							Animalia	Chordata	Ascidiacea	Aplousobranchia	Holozoidae	Distaplia	occidentalis		species		Bancroft, 1899
	imerss.org:PMLS:8078			Count: many		Andy Lamb								PRESENT				Didemnum / Trididemnum complex					iNaturalist:55512								Didemnum							Animalia	Chordata	Ascidiacea	Aplousobranchia	Didemnidae	Didemnum			genus
	imerss.org:PMLS:8159			Count: some		Andy Lamb								PRESENT				Corella willmeriana					iNaturalist:447661								Corella willmeriana							Animalia	Chordata	Ascidiacea	Phlebobranchia	Corellidae	Corella	willmeriana		species		Herdman, 1898
	imerss.org:PMLS:8160			Count: some		Andy Lamb								PRESENT				Cnemidocarpa finmarkiensis					iNaturalist:47807								Cnemidocarpa finmarkiensis							Animalia	Chordata	Ascidiacea	Stolidobranchia	Styelidae	Cnemidocarpa	finmarkiensis		species		(Kiaer, 1893)
	imerss.org:PMLS:8161					Andy Lamb		1						PRESENT				Halocynthia aurantium					iNaturalist:473652								Halocynthia aurantium							Animalia	Chordata	Ascidiacea	Stolidobranchia	Pyuridae	Halocynthia	aurantium		species		(Pallas, 1787)
	imerss.org:PMLS:8162			Count: very many		Andy Lamb								PRESENT				Aplidium kottae					iNaturalist:799283								Aplidium kottae							Animalia	Chordata	Ascidiacea	Aplousobranchia	Polyclinidae	Aplidium	kottae		species		Brunetti, 2007
	imerss.org:PMLS:8163			Count: very many		Andy Lamb								PRESENT				Didemnum / Trididemnum complex					iNaturalist:55512								Didemnum							Animalia	Chordata	Ascidiacea	Aplousobranchia	Didemnidae	Didemnum			genus
	imerss.org:PMLS:8256			Count: few		Andy Lamb								PRESENT				Corella willmeriana					iNaturalist:447661								Corella willmeriana							Animalia	Chordata	Ascidiacea	Phlebobranchia	Corellidae	Corella	willmeriana		species		Herdman, 1898
	imerss.org:PMLS:8257			Count: few		Andy Lamb								PRESENT				Ciona savignyi					iNaturalist:81614								Ciona savignyi							Animalia	Chordata	Ascidiacea	Phlebobranchia	Cionidae	Ciona	savignyi		species		Herdman, 1882
	imerss.org:PMLS:8258			Count: few		Andy Lamb								PRESENT				Cnemidocarpa finmarkiensis					iNaturalist:47807								Cnemidocarpa finmarkiensis							Animalia	Chordata	Ascidiacea	Stolidobranchia	Styelidae	Cnemidocarpa	finmarkiensis		species		(Kiaer, 1893)
	imerss.org:PMLS:8259			Count: few		Andy Lamb								PRESENT				Halocynthia aurantium					iNaturalist:473652								Halocynthia aurantium							Animalia	Chordata	Ascidiacea	Stolidobranchia	Pyuridae	Halocynthia	aurantium		species		(Pallas, 1787)
	imerss.org:PMLS:8260			Count: very many		Andy Lamb								PRESENT				Aplidium kottae					iNaturalist:799283								Aplidium kottae							Animalia	Chordata	Ascidiacea	Aplousobranchia	Polyclinidae	Aplidium	kottae		species		Brunetti, 2007
	imerss.org:PMLS:8261			Count: many		Andy Lamb								PRESENT				Didemnum / Trididemnum complex					iNaturalist:55512								Didemnum							Animalia	Chordata	Ascidiacea	Aplousobranchia	Didemnidae	Didemnum			genus
	imerss.org:PMLS:8346			Count: few		Andy Lamb								PRESENT				Corella willmeriana					iNaturalist:447661								Corella willmeriana							Animalia	Chordata	Ascidiacea	Phlebobranchia	Corellidae	Corella	willmeriana		species		Herdman, 1898
	imerss.org:PMLS:8347			Count: some		Andy Lamb								PRESENT				Cnemidocarpa finmarkiensis					iNaturalist:47807								Cnemidocarpa finmarkiensis							Animalia	Chordata	Ascidiacea	Stolidobranchia	Styelidae	Cnemidocarpa	finmarkiensis		species		(Kiaer, 1893)
	imerss.org:PMLS:8348			Count: many		Andy Lamb								PRESENT				Didemnum / Trididemnum complex					iNaturalist:55512								Didemnum							Animalia	Chordata	Ascidiacea	Aplousobranchia	Didemnidae	Didemnum			genus
	imerss.org:PMLS:8437			Count: some		Andy Lamb								PRESENT				Corella willmeriana					iNaturalist:447661								Corella willmeriana							Animalia	Chordata	Ascidiacea	Phlebobranchia	Corellidae	Corella	willmeriana		species		Herdman, 1898
	imerss.org:PMLS:8438			Count: some		Andy Lamb								PRESENT				Cnemidocarpa finmarkiensis					iNaturalist:47807								Cnemidocarpa finmarkiensis							Animalia	Chordata	Ascidiacea	Stolidobranchia	Styelidae	Cnemidocarpa	finmarkiensis		species		(Kiaer, 1893)
	imerss.org:PMLS:8439			Count: some		Andy Lamb								PRESENT				Pyura haustor					iNaturalist:333504								Pyura haustor							Animalia	Chordata	Ascidiacea	Stolidobranchia	Pyuridae	Pyura	haustor		species		(Stimpson, 1864)
	imerss.org:PMLS:8440			Count: few		Andy Lamb								PRESENT				Styela gibbsii					iNaturalist:521988								Styela gibbsii							Animalia	Chordata	Ascidiacea	Stolidobranchia	Styelidae	Styela	gibbsii		species		Stimpson, 1864
	imerss.org:PMLS:8441			Count: few		Andy Lamb								PRESENT				Boltenia villosa					iNaturalist:194568								Boltenia villosa							Animalia	Chordata	Ascidiacea	Stolidobranchia	Pyuridae	Boltenia	villosa		species		(Stimpson, 1864)
	imerss.org:PMLS:8525			Count: very abundant		Andy Lamb								PRESENT				Corella willmeriana					iNaturalist:447661								Corella willmeriana							Animalia	Chordata	Ascidiacea	Phlebobranchia	Corellidae	Corella	willmeriana		species		Herdman, 1898
	imerss.org:PMLS:8526			Count: some		Andy Lamb								PRESENT				Cnemidocarpa finmarkiensis					iNaturalist:47807								Cnemidocarpa finmarkiensis							Animalia	Chordata	Ascidiacea	Stolidobranchia	Styelidae	Cnemidocarpa	finmarkiensis		species		(Kiaer, 1893)
	imerss.org:PMLS:8527			Count: few		Andy Lamb								PRESENT				Boltenia villosa					iNaturalist:194568								Boltenia villosa							Animalia	Chordata	Ascidiacea	Stolidobranchia	Pyuridae	Boltenia	villosa		species		(Stimpson, 1864)
	imerss.org:PMLS:8528			Count: some		Andy Lamb								PRESENT				Chelyosoma productum					iNaturalist:428793								Chelyosoma productum							Animalia	Chordata	Ascidiacea	Phlebobranchia	Corellidae	Chelyosoma	productum		species		Stimpson, 1864
	imerss.org:PMLS:8529			Count: very many		Andy Lamb								PRESENT				Didemnum / Trididemnum complex					iNaturalist:55512								Didemnum							Animalia	Chordata	Ascidiacea	Aplousobranchia	Didemnidae	Didemnum			genus
	imerss.org:PMLS:8619			Count: very many		Andy Lamb								PRESENT				Corella willmeriana					iNaturalist:447661								Corella willmeriana							Animalia	Chordata	Ascidiacea	Phlebobranchia	Corellidae	Corella	willmeriana		species		Herdman, 1898
	imerss.org:PMLS:8620			Count: some		Andy Lamb								PRESENT				Cnemidocarpa finmarkiensis					iNaturalist:47807								Cnemidocarpa finmarkiensis							Animalia	Chordata	Ascidiacea	Stolidobranchia	Styelidae	Cnemidocarpa	finmarkiensis		species		(Kiaer, 1893)
	imerss.org:PMLS:8621			Count: some		Andy Lamb								PRESENT				Didemnum / Trididemnum complex					iNaturalist:55512								Didemnum							Animalia	Chordata	Ascidiacea	Aplousobranchia	Didemnidae	Didemnum			genus
	imerss.org:PMLS:8721			Count: very abundant		Andy Lamb								PRESENT				Corella willmeriana					iNaturalist:447661								Corella willmeriana							Animalia	Chordata	Ascidiacea	Phlebobranchia	Corellidae	Corella	willmeriana		species		Herdman, 1898
	imerss.org:PMLS:8722			Count: few		Andy Lamb								PRESENT				Ciona savignyi					iNaturalist:81614								Ciona savignyi							Animalia	Chordata	Ascidiacea	Phlebobranchia	Cionidae	Ciona	savignyi		species		Herdman, 1882
	imerss.org:PMLS:8723			Count: some		Andy Lamb								PRESENT				Cnemidocarpa finmarkiensis					iNaturalist:47807								Cnemidocarpa finmarkiensis							Animalia	Chordata	Ascidiacea	Stolidobranchia	Styelidae	Cnemidocarpa	finmarkiensis		species		(Kiaer, 1893)
	imerss.org:PMLS:8724					Andy Lamb		1						PRESENT				Metandrocarpa taylori					iNaturalist:371195								Metandrocarpa taylori							Animalia	Chordata	Ascidiacea	Stolidobranchia	Styelidae	Metandrocarpa	taylori		species		Huntsman, 1912
	imerss.org:PMLS:8725			Count: very many		Andy Lamb								PRESENT				Didemnum / Trididemnum complex					iNaturalist:55512								Didemnum							Animalia	Chordata	Ascidiacea	Aplousobranchia	Didemnidae	Didemnum			genus
	imerss.org:PMLS:8804			Count: few		Andy Lamb								PRESENT				Ciona savignyi					iNaturalist:81614								Ciona savignyi							Animalia	Chordata	Ascidiacea	Phlebobranchia	Cionidae	Ciona	savignyi		species		Herdman, 1882
	imerss.org:PMLS:8805			Count: few		Andy Lamb								PRESENT				Cnemidocarpa finmarkiensis					iNaturalist:47807								Cnemidocarpa finmarkiensis							Animalia	Chordata	Ascidiacea	Stolidobranchia	Styelidae	Cnemidocarpa	finmarkiensis		species		(Kiaer, 1893)
	imerss.org:PMLS:8806			Count: few		Andy Lamb								PRESENT				Didemnum / Trididemnum complex					iNaturalist:55512								Didemnum							Animalia	Chordata	Ascidiacea	Aplousobranchia	Didemnidae	Didemnum			genus
	imerss.org:PMLS:8889			Count: very many		Andy Lamb								PRESENT				Corella willmeriana					iNaturalist:447661								Corella willmeriana							Animalia	Chordata	Ascidiacea	Phlebobranchia	Corellidae	Corella	willmeriana		species		Herdman, 1898
	imerss.org:PMLS:8890			Count: some		Andy Lamb								PRESENT				Cnemidocarpa finmarkiensis					iNaturalist:47807								Cnemidocarpa finmarkiensis							Animalia	Chordata	Ascidiacea	Stolidobranchia	Styelidae	Cnemidocarpa	finmarkiensis		species		(Kiaer, 1893)
	imerss.org:PMLS:8891			Count: some		Andy Lamb								PRESENT				Metandrocarpa taylori					iNaturalist:371195								Metandrocarpa taylori							Animalia	Chordata	Ascidiacea	Stolidobranchia	Styelidae	Metandrocarpa	taylori		species		Huntsman, 1912
	imerss.org:PMLS:8892			Count: very many		Andy Lamb								PRESENT				Cystodytes lobatus					iNaturalist:339197								Cystodytes lobatus							Animalia	Chordata	Ascidiacea	Aplousobranchia	Polycitoridae	Cystodytes	lobatus		species		(Ritter, 1900)
	imerss.org:PMLS:8893			Count: some		Andy Lamb								PRESENT				Eudistoma purpuropunctatum					iNaturalist:492675								Eudistoma purpuropunctatum							Animalia	Chordata	Ascidiacea	Aplousobranchia	Polycitoridae	Eudistoma	purpuropunctatum		species		Lambert, 1989
	imerss.org:PMLS:8894			Count: some		Andy Lamb								PRESENT				Didemnum / Trididemnum complex					iNaturalist:55512								Didemnum							Animalia	Chordata	Ascidiacea	Aplousobranchia	Didemnidae	Didemnum			genus
	imerss.org:PMLS:8965			Count: very many		Andy Lamb								PRESENT				Corella willmeriana					iNaturalist:447661								Corella willmeriana							Animalia	Chordata	Ascidiacea	Phlebobranchia	Corellidae	Corella	willmeriana		species		Herdman, 1898
	imerss.org:PMLS:8966			Count: some		Andy Lamb								PRESENT				Cnemidocarpa finmarkiensis					iNaturalist:47807								Cnemidocarpa finmarkiensis							Animalia	Chordata	Ascidiacea	Stolidobranchia	Styelidae	Cnemidocarpa	finmarkiensis		species		(Kiaer, 1893)
	imerss.org:PMLS:8967			Count: few		Andy Lamb								PRESENT				Metandrocarpa taylori					iNaturalist:371195								Metandrocarpa taylori							Animalia	Chordata	Ascidiacea	Stolidobranchia	Styelidae	Metandrocarpa	taylori		species		Huntsman, 1912
	imerss.org:PMLS:8968			Count: few		Andy Lamb								PRESENT				Pycnoclavella stanleyi					iNaturalist:424274								Pycnoclavella stanleyi							Animalia	Chordata	Ascidiacea	Aplousobranchia	Clavelinidae	Pycnoclavella	stanleyi		species		Berrill & Abbott, 1949
	imerss.org:PMLS:8969			Count: very many		Andy Lamb								PRESENT				Cystodytes lobatus					iNaturalist:339197								Cystodytes lobatus							Animalia	Chordata	Ascidiacea	Aplousobranchia	Polycitoridae	Cystodytes	lobatus		species		(Ritter, 1900)
	imerss.org:PMLS:8970			Count: many		Andy Lamb								PRESENT				Didemnum / Trididemnum complex					iNaturalist:55512								Didemnum							Animalia	Chordata	Ascidiacea	Aplousobranchia	Didemnidae	Didemnum			genus
	imerss.org:PMLS:9046			Count: abundant		Andy Lamb								PRESENT				Corella willmeriana					iNaturalist:447661								Corella willmeriana							Animalia	Chordata	Ascidiacea	Phlebobranchia	Corellidae	Corella	willmeriana		species		Herdman, 1898
	imerss.org:PMLS:9047			Count: few		Andy Lamb								PRESENT				Cnemidocarpa finmarkiensis					iNaturalist:47807								Cnemidocarpa finmarkiensis							Animalia	Chordata	Ascidiacea	Stolidobranchia	Styelidae	Cnemidocarpa	finmarkiensis		species		(Kiaer, 1893)
	imerss.org:PMLS:9048			Count: abundant		Andy Lamb								PRESENT				Didemnum / Trididemnum complex					iNaturalist:55512								Didemnum							Animalia	Chordata	Ascidiacea	Aplousobranchia	Didemnidae	Didemnum			genus
	imerss.org:PMLS:9136			Count: some		Andy Lamb								PRESENT				Corella willmeriana					iNaturalist:447661								Corella willmeriana							Animalia	Chordata	Ascidiacea	Phlebobranchia	Corellidae	Corella	willmeriana		species		Herdman, 1898
	imerss.org:PMLS:9137					Andy Lamb		2						PRESENT				Ascidia paratropa					iNaturalist:415129								Ascidia paratropa							Animalia	Chordata	Ascidiacea	Phlebobranchia	Ascidiidae	Ascidia	paratropa		species		(Huntsman, 1912)
	imerss.org:PMLS:9138			Count: some		Andy Lamb								PRESENT				Cnemidocarpa finmarkiensis					iNaturalist:47807								Cnemidocarpa finmarkiensis							Animalia	Chordata	Ascidiacea	Stolidobranchia	Styelidae	Cnemidocarpa	finmarkiensis		species		(Kiaer, 1893)
	imerss.org:PMLS:9139					Andy Lamb		1						PRESENT				Halocynthia aurantium					iNaturalist:473652								Halocynthia aurantium							Animalia	Chordata	Ascidiacea	Stolidobranchia	Pyuridae	Halocynthia	aurantium		species		(Pallas, 1787)
	imerss.org:PMLS:9140			Count: few		Andy Lamb								PRESENT				Pyura haustor					iNaturalist:333504								Pyura haustor							Animalia	Chordata	Ascidiacea	Stolidobranchia	Pyuridae	Pyura	haustor		species		(Stimpson, 1864)
	imerss.org:PMLS:9141			Count: some		Andy Lamb								PRESENT				Boltenia villosa					iNaturalist:194568								Boltenia villosa							Animalia	Chordata	Ascidiacea	Stolidobranchia	Pyuridae	Boltenia	villosa		species		(Stimpson, 1864)
	imerss.org:PMLS:9142			Count: very many		Andy Lamb								PRESENT				Aplidium kottae					iNaturalist:799283								Aplidium kottae							Animalia	Chordata	Ascidiacea	Aplousobranchia	Polyclinidae	Aplidium	kottae		species		Brunetti, 2007
	imerss.org:PMLS:9143			Count: some		Andy Lamb								PRESENT				Didemnum / Trididemnum complex					iNaturalist:55512								Didemnum							Animalia	Chordata	Ascidiacea	Aplousobranchia	Didemnidae	Didemnum			genus
	imerss.org:PMLS:9218			Count: very many		Andy Lamb								PRESENT				Corella willmeriana					iNaturalist:447661								Corella willmeriana							Animalia	Chordata	Ascidiacea	Phlebobranchia	Corellidae	Corella	willmeriana		species		Herdman, 1898
	imerss.org:PMLS:9219			Count: some		Andy Lamb								PRESENT				Cnemidocarpa finmarkiensis					iNaturalist:47807								Cnemidocarpa finmarkiensis							Animalia	Chordata	Ascidiacea	Stolidobranchia	Styelidae	Cnemidocarpa	finmarkiensis		species		(Kiaer, 1893)
	imerss.org:PMLS:9220			Count: some		Andy Lamb								PRESENT				Styela gibbsii					iNaturalist:521988								Styela gibbsii							Animalia	Chordata	Ascidiacea	Stolidobranchia	Styelidae	Styela	gibbsii		species		Stimpson, 1864
	imerss.org:PMLS:9221			Count: some		Andy Lamb								PRESENT				Boltenia villosa					iNaturalist:194568								Boltenia villosa							Animalia	Chordata	Ascidiacea	Stolidobranchia	Pyuridae	Boltenia	villosa		species		(Stimpson, 1864)
	imerss.org:PMLS:9222			Count: very many		Andy Lamb								PRESENT				Didemnum / Trididemnum complex					iNaturalist:55512								Didemnum							Animalia	Chordata	Ascidiacea	Aplousobranchia	Didemnidae	Didemnum			genus
	imerss.org:PMLS:9294			Count: many		Andy Lamb								PRESENT				Corella willmeriana					iNaturalist:447661								Corella willmeriana							Animalia	Chordata	Ascidiacea	Phlebobranchia	Corellidae	Corella	willmeriana		species		Herdman, 1898
	imerss.org:PMLS:9295			Count: few		Andy Lamb								PRESENT				Cnemidocarpa finmarkiensis					iNaturalist:47807								Cnemidocarpa finmarkiensis							Animalia	Chordata	Ascidiacea	Stolidobranchia	Styelidae	Cnemidocarpa	finmarkiensis		species		(Kiaer, 1893)
	imerss.org:PMLS:9296					Andy Lamb		1						PRESENT				Halocynthia aurantium					iNaturalist:473652								Halocynthia aurantium							Animalia	Chordata	Ascidiacea	Stolidobranchia	Pyuridae	Halocynthia	aurantium		species		(Pallas, 1787)
	imerss.org:PMLS:9297			Count: abundant		Andy Lamb								PRESENT				Didemnum / Trididemnum complex					iNaturalist:55512								Didemnum							Animalia	Chordata	Ascidiacea	Aplousobranchia	Didemnidae	Didemnum			genus
	imerss.org:PMLS:9375			Count: many		Andy Lamb								PRESENT				Corella willmeriana					iNaturalist:447661								Corella willmeriana							Animalia	Chordata	Ascidiacea	Phlebobranchia	Corellidae	Corella	willmeriana		species		Herdman, 1898
	imerss.org:PMLS:9376			Count: few		Andy Lamb								PRESENT				Cnemidocarpa finmarkiensis					iNaturalist:47807								Cnemidocarpa finmarkiensis							Animalia	Chordata	Ascidiacea	Stolidobranchia	Styelidae	Cnemidocarpa	finmarkiensis		species		(Kiaer, 1893)
	imerss.org:PMLS:9377			Count: very many		Andy Lamb								PRESENT				Aplidium kottae					iNaturalist:799283								Aplidium kottae							Animalia	Chordata	Ascidiacea	Aplousobranchia	Polyclinidae	Aplidium	kottae		species		Brunetti, 2007
	imerss.org:PMLS:9378			Count: very many		Andy Lamb								PRESENT				Didemnum / Trididemnum complex					iNaturalist:55512								Didemnum							Animalia	Chordata	Ascidiacea	Aplousobranchia	Didemnidae	Didemnum			genus
	imerss.org:PMLS:9475			Count: very many		Andy Lamb								PRESENT				Corella willmeriana					iNaturalist:447661								Corella willmeriana							Animalia	Chordata	Ascidiacea	Phlebobranchia	Corellidae	Corella	willmeriana		species		Herdman, 1898
	imerss.org:PMLS:9476					Andy Lamb		1						PRESENT				Ascidia paratropa					iNaturalist:415129								Ascidia paratropa							Animalia	Chordata	Ascidiacea	Phlebobranchia	Ascidiidae	Ascidia	paratropa		species		(Huntsman, 1912)
	imerss.org:PMLS:9477			Count: some		Andy Lamb								PRESENT				Cnemidocarpa finmarkiensis					iNaturalist:47807								Cnemidocarpa finmarkiensis							Animalia	Chordata	Ascidiacea	Stolidobranchia	Styelidae	Cnemidocarpa	finmarkiensis		species		(Kiaer, 1893)
	imerss.org:PMLS:9478					Andy Lamb		1						PRESENT				Halocynthia aurantium					iNaturalist:473652								Halocynthia aurantium							Animalia	Chordata	Ascidiacea	Stolidobranchia	Pyuridae	Halocynthia	aurantium		species		(Pallas, 1787)
	imerss.org:PMLS:9479					Andy Lamb		1						PRESENT				Halocynthia igaboja					iNaturalist:428524								Halocynthia igaboja							Animalia	Chordata	Ascidiacea	Stolidobranchia	Pyuridae	Halocynthia	igaboja		species		Oka, 1906
	imerss.org:PMLS:9480			Count: few		Andy Lamb								PRESENT				Pyura haustor					iNaturalist:333504								Pyura haustor							Animalia	Chordata	Ascidiacea	Stolidobranchia	Pyuridae	Pyura	haustor		species		(Stimpson, 1864)
	imerss.org:PMLS:9481			Count: few		Andy Lamb								PRESENT				Chelyosoma productum					iNaturalist:428793								Chelyosoma productum							Animalia	Chordata	Ascidiacea	Phlebobranchia	Corellidae	Chelyosoma	productum		species		Stimpson, 1864
	imerss.org:PMLS:9482			Count: few		Andy Lamb								PRESENT				Metandrocarpa taylori					iNaturalist:371195								Metandrocarpa taylori							Animalia	Chordata	Ascidiacea	Stolidobranchia	Styelidae	Metandrocarpa	taylori		species		Huntsman, 1912
	imerss.org:PMLS:9483			Count: few		Andy Lamb								PRESENT				Perophora annectens					iNaturalist:372665								Perophora annectens							Animalia	Chordata	Ascidiacea	Phlebobranchia	Perophoridae	Perophora	annectens		species		Ritter, 1893
	imerss.org:PMLS:9484			Count: abundant		Andy Lamb								PRESENT				Didemnum / Trididemnum complex					iNaturalist:55512								Didemnum							Animalia	Chordata	Ascidiacea	Aplousobranchia	Didemnidae	Didemnum			genus
	imerss.org:PMLS:9585			Count: few		Andy Lamb								PRESENT				Cnemidocarpa finmarkiensis					iNaturalist:47807								Cnemidocarpa finmarkiensis							Animalia	Chordata	Ascidiacea	Stolidobranchia	Styelidae	Cnemidocarpa	finmarkiensis		species		(Kiaer, 1893)
	imerss.org:PMLS:9586					Andy Lamb		3						PRESENT				Halocynthia aurantium					iNaturalist:473652								Halocynthia aurantium							Animalia	Chordata	Ascidiacea	Stolidobranchia	Pyuridae	Halocynthia	aurantium		species		(Pallas, 1787)
	imerss.org:PMLS:9587					Andy Lamb		2						PRESENT				Halocynthia igaboja					iNaturalist:428524								Halocynthia igaboja							Animalia	Chordata	Ascidiacea	Stolidobranchia	Pyuridae	Halocynthia	igaboja		species		Oka, 1906
	imerss.org:PMLS:9588			Count: few		Andy Lamb								PRESENT				Pyura haustor					iNaturalist:333504								Pyura haustor							Animalia	Chordata	Ascidiacea	Stolidobranchia	Pyuridae	Pyura	haustor		species		(Stimpson, 1864)
	imerss.org:PMLS:9589			Count: abundant		Andy Lamb								PRESENT				Aplidium kottae					iNaturalist:799283								Aplidium kottae							Animalia	Chordata	Ascidiacea	Aplousobranchia	Polyclinidae	Aplidium	kottae		species		Brunetti, 2007
	imerss.org:PMLS:9590			Count: very many		Andy Lamb								PRESENT				Didemnum / Trididemnum complex					iNaturalist:55512								Didemnum							Animalia	Chordata	Ascidiacea	Aplousobranchia	Didemnidae	Didemnum			genus
	imerss.org:PMLS:9704			Count: few		Andy Lamb								PRESENT				Corella willmeriana					iNaturalist:447661								Corella willmeriana							Animalia	Chordata	Ascidiacea	Phlebobranchia	Corellidae	Corella	willmeriana		species		Herdman, 1898
	imerss.org:PMLS:9705					Andy Lamb		1						PRESENT				Ascidia paratropa					iNaturalist:415129								Ascidia paratropa							Animalia	Chordata	Ascidiacea	Phlebobranchia	Ascidiidae	Ascidia	paratropa		species		(Huntsman, 1912)
	imerss.org:PMLS:9706			Count: few		Andy Lamb								PRESENT				Cnemidocarpa finmarkiensis					iNaturalist:47807								Cnemidocarpa finmarkiensis							Animalia	Chordata	Ascidiacea	Stolidobranchia	Styelidae	Cnemidocarpa	finmarkiensis		species		(Kiaer, 1893)
	imerss.org:PMLS:9707			Count: very many		Andy Lamb								PRESENT				Metandrocarpa taylori					iNaturalist:371195								Metandrocarpa taylori							Animalia	Chordata	Ascidiacea	Stolidobranchia	Styelidae	Metandrocarpa	taylori		species		Huntsman, 1912
	imerss.org:PMLS:9708			Count: some		Andy Lamb								PRESENT				Perophora annectens					iNaturalist:372665								Perophora annectens							Animalia	Chordata	Ascidiacea	Phlebobranchia	Perophoridae	Perophora	annectens		species		Ritter, 1893
	imerss.org:PMLS:9709			Count: many		Andy Lamb								PRESENT				Aplidium kottae					iNaturalist:799283								Aplidium kottae							Animalia	Chordata	Ascidiacea	Aplousobranchia	Polyclinidae	Aplidium	kottae		species		Brunetti, 2007
	imerss.org:PMLS:9710			Count: very many		Andy Lamb								PRESENT				Didemnum / Trididemnum complex					iNaturalist:55512								Didemnum							Animalia	Chordata	Ascidiacea	Aplousobranchia	Didemnidae	Didemnum			genus
	imerss.org:PMLS:9825			Count: many		Andy Lamb								PRESENT				Corella willmeriana					iNaturalist:447661								Corella willmeriana							Animalia	Chordata	Ascidiacea	Phlebobranchia	Corellidae	Corella	willmeriana		species		Herdman, 1898
	imerss.org:PMLS:9826					Andy Lamb		1						PRESENT				Ascidia paratropa					iNaturalist:415129								Ascidia paratropa							Animalia	Chordata	Ascidiacea	Phlebobranchia	Ascidiidae	Ascidia	paratropa		species		(Huntsman, 1912)
	imerss.org:PMLS:9827			Count: many		Andy Lamb								PRESENT				Cnemidocarpa finmarkiensis					iNaturalist:47807								Cnemidocarpa finmarkiensis							Animalia	Chordata	Ascidiacea	Stolidobranchia	Styelidae	Cnemidocarpa	finmarkiensis		species		(Kiaer, 1893)
	imerss.org:PMLS:9828					Andy Lamb		1						PRESENT				Halocynthia aurantium					iNaturalist:473652								Halocynthia aurantium							Animalia	Chordata	Ascidiacea	Stolidobranchia	Pyuridae	Halocynthia	aurantium		species		(Pallas, 1787)
	imerss.org:PMLS:9829			Count: abundant		Andy Lamb								PRESENT				Distaplia occidentalis					iNaturalist:347339								Distaplia occidentalis							Animalia	Chordata	Ascidiacea	Aplousobranchia	Holozoidae	Distaplia	occidentalis		species		Bancroft, 1899
	imerss.org:PMLS:9830			Count: very many		Andy Lamb								PRESENT				Didemnum / Trididemnum complex					iNaturalist:55512								Didemnum							Animalia	Chordata	Ascidiacea	Aplousobranchia	Didemnidae	Didemnum			genus
	imerss.org:PMLS:9942			Count: some		Andy Lamb								PRESENT				Cnemidocarpa finmarkiensis					iNaturalist:47807								Cnemidocarpa finmarkiensis							Animalia	Chordata	Ascidiacea	Stolidobranchia	Styelidae	Cnemidocarpa	finmarkiensis		species		(Kiaer, 1893)
	imerss.org:PMLS:9943					Andy Lamb		1						PRESENT				Halocynthia aurantium					iNaturalist:473652								Halocynthia aurantium							Animalia	Chordata	Ascidiacea	Stolidobranchia	Pyuridae	Halocynthia	aurantium		species		(Pallas, 1787)
	imerss.org:PMLS:9944			Count: few		Andy Lamb								PRESENT				Pycnoclavella stanleyi					iNaturalist:424274								Pycnoclavella stanleyi							Animalia	Chordata	Ascidiacea	Aplousobranchia	Clavelinidae	Pycnoclavella	stanleyi		species		Berrill & Abbott, 1949
	imerss.org:PMLS:9945			Count: very many		Andy Lamb								PRESENT				Aplidium kottae					iNaturalist:799283								Aplidium kottae							Animalia	Chordata	Ascidiacea	Aplousobranchia	Polyclinidae	Aplidium	kottae		species		Brunetti, 2007
	imerss.org:PMLS:9946			Count: many		Andy Lamb								PRESENT				Didemnum / Trididemnum complex					iNaturalist:55512								Didemnum							Animalia	Chordata	Ascidiacea	Aplousobranchia	Didemnidae	Didemnum			genus
	imerss.org:PMLS:10044			Count: some		Andy Lamb								PRESENT				Corella willmeriana					iNaturalist:447661								Corella willmeriana							Animalia	Chordata	Ascidiacea	Phlebobranchia	Corellidae	Corella	willmeriana		species		Herdman, 1898
	imerss.org:PMLS:10045			Count: some		Andy Lamb								PRESENT				Cnemidocarpa finmarkiensis					iNaturalist:47807								Cnemidocarpa finmarkiensis							Animalia	Chordata	Ascidiacea	Stolidobranchia	Styelidae	Cnemidocarpa	finmarkiensis		species		(Kiaer, 1893)
	imerss.org:PMLS:10046			Count: few		Andy Lamb								PRESENT				Halocynthia igaboja					iNaturalist:428524								Halocynthia igaboja							Animalia	Chordata	Ascidiacea	Stolidobranchia	Pyuridae	Halocynthia	igaboja		species		Oka, 1906
	imerss.org:PMLS:10047			Count: abundant		Andy Lamb								PRESENT				Distaplia occidentalis					iNaturalist:347339								Distaplia occidentalis							Animalia	Chordata	Ascidiacea	Aplousobranchia	Holozoidae	Distaplia	occidentalis		species		Bancroft, 1899
	imerss.org:PMLS:10048			Count: many		Andy Lamb								PRESENT				Didemnum / Trididemnum complex					iNaturalist:55512								Didemnum							Animalia	Chordata	Ascidiacea	Aplousobranchia	Didemnidae	Didemnum			genus
	imerss.org:PMLS:10146					Andy Lamb		1						PRESENT				Ascidia paratropa					iNaturalist:415129								Ascidia paratropa							Animalia	Chordata	Ascidiacea	Phlebobranchia	Ascidiidae	Ascidia	paratropa		species		(Huntsman, 1912)
	imerss.org:PMLS:10147			Count: some		Andy Lamb								PRESENT				Cnemidocarpa finmarkiensis					iNaturalist:47807								Cnemidocarpa finmarkiensis							Animalia	Chordata	Ascidiacea	Stolidobranchia	Styelidae	Cnemidocarpa	finmarkiensis		species		(Kiaer, 1893)
	imerss.org:PMLS:10148			Count: few		Andy Lamb								PRESENT				Metandrocarpa taylori					iNaturalist:371195								Metandrocarpa taylori							Animalia	Chordata	Ascidiacea	Stolidobranchia	Styelidae	Metandrocarpa	taylori		species		Huntsman, 1912
	imerss.org:PMLS:10149			Count: some		Andy Lamb								PRESENT				Aplidium kottae					iNaturalist:799283								Aplidium kottae							Animalia	Chordata	Ascidiacea	Aplousobranchia	Polyclinidae	Aplidium	kottae		species		Brunetti, 2007
	imerss.org:PMLS:10150			Count: many		Andy Lamb								PRESENT				Didemnum / Trididemnum complex					iNaturalist:55512								Didemnum							Animalia	Chordata	Ascidiacea	Aplousobranchia	Didemnidae	Didemnum			genus
	imerss.org:PMLS:10227			Count: some		Andy Lamb								PRESENT				Cnemidocarpa finmarkiensis					iNaturalist:47807								Cnemidocarpa finmarkiensis							Animalia	Chordata	Ascidiacea	Stolidobranchia	Styelidae	Cnemidocarpa	finmarkiensis		species		(Kiaer, 1893)
	imerss.org:PMLS:10298					Andy Lamb		2						PRESENT				Halocynthia aurantium					iNaturalist:473652								Halocynthia aurantium							Animalia	Chordata	Ascidiacea	Stolidobranchia	Pyuridae	Halocynthia	aurantium		species		(Pallas, 1787)
	imerss.org:PMLS:10299					Andy Lamb		1						PRESENT				Halocynthia igaboja					iNaturalist:428524								Halocynthia igaboja							Animalia	Chordata	Ascidiacea	Stolidobranchia	Pyuridae	Halocynthia	igaboja		species		Oka, 1906
	imerss.org:PMLS:10370			Count: very many		Andy Lamb								PRESENT				Corella willmeriana					iNaturalist:447661								Corella willmeriana							Animalia	Chordata	Ascidiacea	Phlebobranchia	Corellidae	Corella	willmeriana		species		Herdman, 1898
	imerss.org:PMLS:10371			Count: some		Andy Lamb								PRESENT				Cnemidocarpa finmarkiensis					iNaturalist:47807								Cnemidocarpa finmarkiensis							Animalia	Chordata	Ascidiacea	Stolidobranchia	Styelidae	Cnemidocarpa	finmarkiensis		species		(Kiaer, 1893)
	imerss.org:PMLS:10372			Count: few		Andy Lamb								PRESENT				Metandrocarpa taylori					iNaturalist:371195								Metandrocarpa taylori							Animalia	Chordata	Ascidiacea	Stolidobranchia	Styelidae	Metandrocarpa	taylori		species		Huntsman, 1912
	imerss.org:PMLS:10373			Count: abundant		Andy Lamb								PRESENT				Distaplia occidentalis					iNaturalist:347339								Distaplia occidentalis							Animalia	Chordata	Ascidiacea	Aplousobranchia	Holozoidae	Distaplia	occidentalis		species		Bancroft, 1899
	imerss.org:PMLS:10374			Count: many		Andy Lamb								PRESENT				Didemnum / Trididemnum complex					iNaturalist:55512								Didemnum							Animalia	Chordata	Ascidiacea	Aplousobranchia	Didemnidae	Didemnum			genus
	imerss.org:PMLS:10457			Count: few		Andy Lamb								PRESENT				Cnemidocarpa finmarkiensis					iNaturalist:47807								Cnemidocarpa finmarkiensis							Animalia	Chordata	Ascidiacea	Stolidobranchia	Styelidae	Cnemidocarpa	finmarkiensis		species		(Kiaer, 1893)
	imerss.org:PMLS:10526			Count: very many		Andy Lamb								PRESENT				Cystodytes lobatus					iNaturalist:339197								Cystodytes lobatus							Animalia	Chordata	Ascidiacea	Aplousobranchia	Polycitoridae	Cystodytes	lobatus		species		(Ritter, 1900)
	imerss.org:PMLS:10628			Count: some		Andy Lamb								PRESENT				Cnemidocarpa finmarkiensis					iNaturalist:47807								Cnemidocarpa finmarkiensis							Animalia	Chordata	Ascidiacea	Stolidobranchia	Styelidae	Cnemidocarpa	finmarkiensis		species		(Kiaer, 1893)
	imerss.org:PMLS:10629			Count: few		Andy Lamb								PRESENT				Aplidium kottae					iNaturalist:799283								Aplidium kottae							Animalia	Chordata	Ascidiacea	Aplousobranchia	Polyclinidae	Aplidium	kottae		species		Brunetti, 2007
	imerss.org:PMLS:10630			Count: some		Andy Lamb								PRESENT				Didemnum / Trididemnum complex					iNaturalist:55512								Didemnum							Animalia	Chordata	Ascidiacea	Aplousobranchia	Didemnidae	Didemnum			genus
	imerss.org:PMLS:10742			Count: some		Andy Lamb								PRESENT				Corella willmeriana					iNaturalist:447661								Corella willmeriana							Animalia	Chordata	Ascidiacea	Phlebobranchia	Corellidae	Corella	willmeriana		species		Herdman, 1898
	imerss.org:PMLS:10743					Andy Lamb		2						PRESENT				Ascidia paratropa					iNaturalist:415129								Ascidia paratropa							Animalia	Chordata	Ascidiacea	Phlebobranchia	Ascidiidae	Ascidia	paratropa		species		(Huntsman, 1912)
	imerss.org:PMLS:10744					Andy Lamb		1						PRESENT				Bathypera feminalba					iNaturalist:800127								Bathypera feminalba							Animalia	Chordata	Ascidiacea	Stolidobranchia	Pyuridae	Bathypera	feminalba		species		Young & Vazquez, 1995
	imerss.org:PMLS:10745			Count: some		Andy Lamb								PRESENT				Cnemidocarpa finmarkiensis					iNaturalist:47807								Cnemidocarpa finmarkiensis							Animalia	Chordata	Ascidiacea	Stolidobranchia	Styelidae	Cnemidocarpa	finmarkiensis		species		(Kiaer, 1893)
	imerss.org:PMLS:10746			Count: few		Andy Lamb								PRESENT				Metandrocarpa taylori					iNaturalist:371195								Metandrocarpa taylori							Animalia	Chordata	Ascidiacea	Stolidobranchia	Styelidae	Metandrocarpa	taylori		species		Huntsman, 1912
	imerss.org:PMLS:10747			Count: abundant		Andy Lamb								PRESENT				Distaplia occidentalis					iNaturalist:347339								Distaplia occidentalis							Animalia	Chordata	Ascidiacea	Aplousobranchia	Holozoidae	Distaplia	occidentalis		species		Bancroft, 1899
	imerss.org:PMLS:10748			Count: many		Andy Lamb								PRESENT				Didemnum / Trididemnum complex					iNaturalist:55512								Didemnum							Animalia	Chordata	Ascidiacea	Aplousobranchia	Didemnidae	Didemnum			genus
	imerss.org:PMLS:10915			Count: some		Andy Lamb								PRESENT				Corella willmeriana					iNaturalist:447661								Corella willmeriana							Animalia	Chordata	Ascidiacea	Phlebobranchia	Corellidae	Corella	willmeriana		species		Herdman, 1898
	imerss.org:PMLS:10916			Count: few		Andy Lamb								PRESENT				Ascidia paratropa					iNaturalist:415129								Ascidia paratropa							Animalia	Chordata	Ascidiacea	Phlebobranchia	Ascidiidae	Ascidia	paratropa		species		(Huntsman, 1912)
	imerss.org:PMLS:10917			Count: some		Andy Lamb								PRESENT				Cnemidocarpa finmarkiensis					iNaturalist:47807								Cnemidocarpa finmarkiensis							Animalia	Chordata	Ascidiacea	Stolidobranchia	Styelidae	Cnemidocarpa	finmarkiensis		species		(Kiaer, 1893)
	imerss.org:PMLS:10918			Count: some		Andy Lamb								PRESENT				Pyura haustor					iNaturalist:333504								Pyura haustor							Animalia	Chordata	Ascidiacea	Stolidobranchia	Pyuridae	Pyura	haustor		species		(Stimpson, 1864)
	imerss.org:PMLS:10919			Count: few		Andy Lamb								PRESENT				Metandrocarpa taylori					iNaturalist:371195								Metandrocarpa taylori							Animalia	Chordata	Ascidiacea	Stolidobranchia	Styelidae	Metandrocarpa	taylori		species		Huntsman, 1912
	imerss.org:PMLS:10920					Andy Lamb		1						PRESENT				Perophora annectens					iNaturalist:372665								Perophora annectens							Animalia	Chordata	Ascidiacea	Phlebobranchia	Perophoridae	Perophora	annectens		species		Ritter, 1893
	imerss.org:PMLS:10921			Count: few		Andy Lamb								PRESENT				Distaplia occidentalis					iNaturalist:347339								Distaplia occidentalis							Animalia	Chordata	Ascidiacea	Aplousobranchia	Holozoidae	Distaplia	occidentalis		species		Bancroft, 1899
	imerss.org:PMLS:10922			Count: many		Andy Lamb								PRESENT				Aplidium kottae					iNaturalist:799283								Aplidium kottae							Animalia	Chordata	Ascidiacea	Aplousobranchia	Polyclinidae	Aplidium	kottae		species		Brunetti, 2007
	imerss.org:PMLS:10923			Count: very many		Andy Lamb								PRESENT				Didemnum / Trididemnum complex					iNaturalist:55512								Didemnum							Animalia	Chordata	Ascidiacea	Aplousobranchia	Didemnidae	Didemnum			genus
	imerss.org:PMLS:11063			Count: many		Andy Lamb								PRESENT				Corella willmeriana					iNaturalist:447661								Corella willmeriana							Animalia	Chordata	Ascidiacea	Phlebobranchia	Corellidae	Corella	willmeriana		species		Herdman, 1898
	imerss.org:PMLS:11064					Andy Lamb		2						PRESENT				Ascidia paratropa					iNaturalist:415129								Ascidia paratropa							Animalia	Chordata	Ascidiacea	Phlebobranchia	Ascidiidae	Ascidia	paratropa		species		(Huntsman, 1912)
	imerss.org:PMLS:11065			Count: few		Andy Lamb								PRESENT				Cnemidocarpa finmarkiensis					iNaturalist:47807								Cnemidocarpa finmarkiensis							Animalia	Chordata	Ascidiacea	Stolidobranchia	Styelidae	Cnemidocarpa	finmarkiensis		species		(Kiaer, 1893)
	imerss.org:PMLS:11066			Count: few		Andy Lamb								PRESENT				Metandrocarpa taylori					iNaturalist:371195								Metandrocarpa taylori							Animalia	Chordata	Ascidiacea	Stolidobranchia	Styelidae	Metandrocarpa	taylori		species		Huntsman, 1912
	imerss.org:PMLS:11067					Andy Lamb		1						PRESENT				Perophora annectens					iNaturalist:372665								Perophora annectens							Animalia	Chordata	Ascidiacea	Phlebobranchia	Perophoridae	Perophora	annectens		species		Ritter, 1893
	imerss.org:PMLS:11068			Count: few		Andy Lamb								PRESENT				Pycnoclavella stanleyi					iNaturalist:424274								Pycnoclavella stanleyi							Animalia	Chordata	Ascidiacea	Aplousobranchia	Clavelinidae	Pycnoclavella	stanleyi		species		Berrill & Abbott, 1949
	imerss.org:PMLS:11069			Count: few		Andy Lamb								PRESENT				Aplidium kottae					iNaturalist:799283								Aplidium kottae							Animalia	Chordata	Ascidiacea	Aplousobranchia	Polyclinidae	Aplidium	kottae		species		Brunetti, 2007
	imerss.org:PMLS:11070			Count: many		Andy Lamb								PRESENT				Didemnum / Trididemnum complex					iNaturalist:55512								Didemnum							Animalia	Chordata	Ascidiacea	Aplousobranchia	Didemnidae	Didemnum			genus
	imerss.org:PMLS:11161			Count: few		Andy Lamb								PRESENT				Corella willmeriana					iNaturalist:447661								Corella willmeriana							Animalia	Chordata	Ascidiacea	Phlebobranchia	Corellidae	Corella	willmeriana		species		Herdman, 1898
	imerss.org:PMLS:11162			Count: few		Andy Lamb								PRESENT				Halocynthia aurantium					iNaturalist:473652								Halocynthia aurantium							Animalia	Chordata	Ascidiacea	Stolidobranchia	Pyuridae	Halocynthia	aurantium		species		(Pallas, 1787)
	imerss.org:PMLS:11163			Count: some		Andy Lamb								PRESENT				Aplidium kottae					iNaturalist:799283								Aplidium kottae							Animalia	Chordata	Ascidiacea	Aplousobranchia	Polyclinidae	Aplidium	kottae		species		Brunetti, 2007
	imerss.org:PMLS:11244			Count: some		Andy Lamb								PRESENT				Corella willmeriana					iNaturalist:447661								Corella willmeriana							Animalia	Chordata	Ascidiacea	Phlebobranchia	Corellidae	Corella	willmeriana		species		Herdman, 1898
	imerss.org:PMLS:11245					Andy Lamb		2						PRESENT				Ascidia paratropa					iNaturalist:415129								Ascidia paratropa							Animalia	Chordata	Ascidiacea	Phlebobranchia	Ascidiidae	Ascidia	paratropa		species		(Huntsman, 1912)
	imerss.org:PMLS:11246					Andy Lamb		1						PRESENT				Halocynthia aurantium					iNaturalist:473652								Halocynthia aurantium							Animalia	Chordata	Ascidiacea	Stolidobranchia	Pyuridae	Halocynthia	aurantium		species		(Pallas, 1787)
	imerss.org:PMLS:11369			Count: abundant		Andy Lamb								PRESENT				Corella willmeriana					iNaturalist:447661								Corella willmeriana							Animalia	Chordata	Ascidiacea	Phlebobranchia	Corellidae	Corella	willmeriana		species		Herdman, 1898
	imerss.org:PMLS:11370			Count: few		Andy Lamb								PRESENT				Ascidia paratropa					iNaturalist:415129								Ascidia paratropa							Animalia	Chordata	Ascidiacea	Phlebobranchia	Ascidiidae	Ascidia	paratropa		species		(Huntsman, 1912)
	imerss.org:PMLS:11371			Count: some		Andy Lamb								PRESENT				Cnemidocarpa finmarkiensis					iNaturalist:47807								Cnemidocarpa finmarkiensis							Animalia	Chordata	Ascidiacea	Stolidobranchia	Styelidae	Cnemidocarpa	finmarkiensis		species		(Kiaer, 1893)
	imerss.org:PMLS:11372					Andy Lamb		1						PRESENT				Halocynthia aurantium					iNaturalist:473652								Halocynthia aurantium							Animalia	Chordata	Ascidiacea	Stolidobranchia	Pyuridae	Halocynthia	aurantium		species		(Pallas, 1787)
	imerss.org:PMLS:11373			Count: few		Andy Lamb								PRESENT				Chelyosoma productum					iNaturalist:428793								Chelyosoma productum							Animalia	Chordata	Ascidiacea	Phlebobranchia	Corellidae	Chelyosoma	productum		species		Stimpson, 1864
	imerss.org:PMLS:11374			Count: very abundant		Andy Lamb								PRESENT				Distaplia occidentalis					iNaturalist:347339								Distaplia occidentalis							Animalia	Chordata	Ascidiacea	Aplousobranchia	Holozoidae	Distaplia	occidentalis		species		Bancroft, 1899
	imerss.org:PMLS:11375			Count: very many		Andy Lamb								PRESENT				Didemnum / Trididemnum complex					iNaturalist:55512								Didemnum							Animalia	Chordata	Ascidiacea	Aplousobranchia	Didemnidae	Didemnum			genus
	imerss.org:PMLS:11472			Count: abundant		Andy Lamb								PRESENT				Corella willmeriana					iNaturalist:447661								Corella willmeriana							Animalia	Chordata	Ascidiacea	Phlebobranchia	Corellidae	Corella	willmeriana		species		Herdman, 1898
	imerss.org:PMLS:11473					Andy Lamb		1						PRESENT				Ascidia paratropa					iNaturalist:415129								Ascidia paratropa							Animalia	Chordata	Ascidiacea	Phlebobranchia	Ascidiidae	Ascidia	paratropa		species		(Huntsman, 1912)
	imerss.org:PMLS:11474			Count: few		Andy Lamb								PRESENT				Cnemidocarpa finmarkiensis					iNaturalist:47807								Cnemidocarpa finmarkiensis							Animalia	Chordata	Ascidiacea	Stolidobranchia	Styelidae	Cnemidocarpa	finmarkiensis		species		(Kiaer, 1893)
	imerss.org:PMLS:11475					Andy Lamb		1						PRESENT				Halocynthia aurantium					iNaturalist:473652								Halocynthia aurantium							Animalia	Chordata	Ascidiacea	Stolidobranchia	Pyuridae	Halocynthia	aurantium		species		(Pallas, 1787)
	imerss.org:PMLS:11476			Count: few		Andy Lamb								PRESENT				Metandrocarpa taylori					iNaturalist:371195								Metandrocarpa taylori							Animalia	Chordata	Ascidiacea	Stolidobranchia	Styelidae	Metandrocarpa	taylori		species		Huntsman, 1912
	imerss.org:PMLS:11477			Count: abundant		Andy Lamb								PRESENT				Distaplia occidentalis					iNaturalist:347339								Distaplia occidentalis							Animalia	Chordata	Ascidiacea	Aplousobranchia	Holozoidae	Distaplia	occidentalis		species		Bancroft, 1899
	imerss.org:PMLS:11478			Count: very many		Andy Lamb								PRESENT				Didemnum / Trididemnum complex					iNaturalist:55512								Didemnum							Animalia	Chordata	Ascidiacea	Aplousobranchia	Didemnidae	Didemnum			genus
	imerss.org:PMLS:11561					Andy Lamb		1						PRESENT				Ascidia paratropa					iNaturalist:415129								Ascidia paratropa							Animalia	Chordata	Ascidiacea	Phlebobranchia	Ascidiidae	Ascidia	paratropa		species		(Huntsman, 1912)
	imerss.org:PMLS:11562			Count: some		Andy Lamb								PRESENT				Cnemidocarpa finmarkiensis					iNaturalist:47807								Cnemidocarpa finmarkiensis							Animalia	Chordata	Ascidiacea	Stolidobranchia	Styelidae	Cnemidocarpa	finmarkiensis		species		(Kiaer, 1893)
	imerss.org:PMLS:11563			Count: few		Andy Lamb								PRESENT				Distaplia occidentalis					iNaturalist:347339								Distaplia occidentalis							Animalia	Chordata	Ascidiacea	Aplousobranchia	Holozoidae	Distaplia	occidentalis		species		Bancroft, 1899
	imerss.org:PMLS:11564			Count: some		Andy Lamb								PRESENT				Aplidium kottae					iNaturalist:799283								Aplidium kottae							Animalia	Chordata	Ascidiacea	Aplousobranchia	Polyclinidae	Aplidium	kottae		species		Brunetti, 2007
	imerss.org:PMLS:11565			Count: few		Andy Lamb								PRESENT				Didemnum / Trididemnum complex					iNaturalist:55512								Didemnum							Animalia	Chordata	Ascidiacea	Aplousobranchia	Didemnidae	Didemnum			genus
	imerss.org:PMLS:11668			Count: abundant		Andy Lamb								PRESENT				Corella willmeriana					iNaturalist:447661								Corella willmeriana							Animalia	Chordata	Ascidiacea	Phlebobranchia	Corellidae	Corella	willmeriana		species		Herdman, 1898
	imerss.org:PMLS:11669					Andy Lamb		1						PRESENT				Ascidia paratropa					iNaturalist:415129								Ascidia paratropa							Animalia	Chordata	Ascidiacea	Phlebobranchia	Ascidiidae	Ascidia	paratropa		species		(Huntsman, 1912)
	imerss.org:PMLS:11670			Count: some		Andy Lamb								PRESENT				Cnemidocarpa finmarkiensis					iNaturalist:47807								Cnemidocarpa finmarkiensis							Animalia	Chordata	Ascidiacea	Stolidobranchia	Styelidae	Cnemidocarpa	finmarkiensis		species		(Kiaer, 1893)
	imerss.org:PMLS:11671					Andy Lamb		1						PRESENT				Halocynthia aurantium					iNaturalist:473652								Halocynthia aurantium							Animalia	Chordata	Ascidiacea	Stolidobranchia	Pyuridae	Halocynthia	aurantium		species		(Pallas, 1787)
	imerss.org:PMLS:11672					Andy Lamb		1						PRESENT				Perophora annectens					iNaturalist:372665								Perophora annectens							Animalia	Chordata	Ascidiacea	Phlebobranchia	Perophoridae	Perophora	annectens		species		Ritter, 1893
	imerss.org:PMLS:11673			Count: abundant		Andy Lamb								PRESENT				Distaplia occidentalis					iNaturalist:347339								Distaplia occidentalis							Animalia	Chordata	Ascidiacea	Aplousobranchia	Holozoidae	Distaplia	occidentalis		species		Bancroft, 1899
	imerss.org:PMLS:11674			Count: abundant		Andy Lamb								PRESENT				Didemnum / Trididemnum complex					iNaturalist:55512								Didemnum							Animalia	Chordata	Ascidiacea	Aplousobranchia	Didemnidae	Didemnum			genus
	imerss.org:PMLS:11770			Count: very many		Andy Lamb								PRESENT				Corella willmeriana					iNaturalist:447661								Corella willmeriana							Animalia	Chordata	Ascidiacea	Phlebobranchia	Corellidae	Corella	willmeriana		species		Herdman, 1898
	imerss.org:PMLS:11771					Andy Lamb		3						PRESENT				Ascidia paratropa					iNaturalist:415129								Ascidia paratropa							Animalia	Chordata	Ascidiacea	Phlebobranchia	Ascidiidae	Ascidia	paratropa		species		(Huntsman, 1912)
	imerss.org:PMLS:11772			Count: some		Andy Lamb								PRESENT				Cnemidocarpa finmarkiensis					iNaturalist:47807								Cnemidocarpa finmarkiensis							Animalia	Chordata	Ascidiacea	Stolidobranchia	Styelidae	Cnemidocarpa	finmarkiensis		species		(Kiaer, 1893)
	imerss.org:PMLS:11773			Count: few		Andy Lamb								PRESENT				Halocynthia igaboja					iNaturalist:428524								Halocynthia igaboja							Animalia	Chordata	Ascidiacea	Stolidobranchia	Pyuridae	Halocynthia	igaboja		species		Oka, 1906
	imerss.org:PMLS:11774			Count: many		Andy Lamb								PRESENT				Didemnum / Trididemnum complex					iNaturalist:55512								Didemnum							Animalia	Chordata	Ascidiacea	Aplousobranchia	Didemnidae	Didemnum			genus
	imerss.org:PMLS:11849			Count: few		Andy Lamb								PRESENT				Cnemidocarpa finmarkiensis					iNaturalist:47807								Cnemidocarpa finmarkiensis							Animalia	Chordata	Ascidiacea	Stolidobranchia	Styelidae	Cnemidocarpa	finmarkiensis		species		(Kiaer, 1893)
	imerss.org:PMLS:11850					Andy Lamb		1						PRESENT				Halocynthia aurantium					iNaturalist:473652								Halocynthia aurantium							Animalia	Chordata	Ascidiacea	Stolidobranchia	Pyuridae	Halocynthia	aurantium		species		(Pallas, 1787)
	imerss.org:PMLS:11851			Count: few		Andy Lamb								PRESENT				Halocynthia igaboja					iNaturalist:428524								Halocynthia igaboja							Animalia	Chordata	Ascidiacea	Stolidobranchia	Pyuridae	Halocynthia	igaboja		species		Oka, 1906
	imerss.org:PMLS:11852			Count: few		Andy Lamb								PRESENT				Didemnum / Trididemnum complex					iNaturalist:55512								Didemnum							Animalia	Chordata	Ascidiacea	Aplousobranchia	Didemnidae	Didemnum			genus
	imerss.org:PMLS:11967			Count: many		Andy Lamb								PRESENT				Corella willmeriana					iNaturalist:447661								Corella willmeriana							Animalia	Chordata	Ascidiacea	Phlebobranchia	Corellidae	Corella	willmeriana		species		Herdman, 1898
	imerss.org:PMLS:11968			Count: some		Andy Lamb								PRESENT				Cnemidocarpa finmarkiensis					iNaturalist:47807								Cnemidocarpa finmarkiensis							Animalia	Chordata	Ascidiacea	Stolidobranchia	Styelidae	Cnemidocarpa	finmarkiensis		species		(Kiaer, 1893)
	imerss.org:PMLS:11969			Count: some		Andy Lamb								PRESENT				Boltenia villosa					iNaturalist:194568								Boltenia villosa							Animalia	Chordata	Ascidiacea	Stolidobranchia	Pyuridae	Boltenia	villosa		species		(Stimpson, 1864)
	imerss.org:PMLS:11970			Count: few		Andy Lamb								PRESENT				Metandrocarpa taylori					iNaturalist:371195								Metandrocarpa taylori							Animalia	Chordata	Ascidiacea	Stolidobranchia	Styelidae	Metandrocarpa	taylori		species		Huntsman, 1912
	imerss.org:PMLS:11971			Count: few		Andy Lamb								PRESENT				Perophora annectens					iNaturalist:372665								Perophora annectens							Animalia	Chordata	Ascidiacea	Phlebobranchia	Perophoridae	Perophora	annectens		species		Ritter, 1893
	imerss.org:PMLS:11972			Count: few		Andy Lamb								PRESENT				Pycnoclavella stanleyi					iNaturalist:424274								Pycnoclavella stanleyi							Animalia	Chordata	Ascidiacea	Aplousobranchia	Clavelinidae	Pycnoclavella	stanleyi		species		Berrill & Abbott, 1949
	imerss.org:PMLS:11973			Count: some		Andy Lamb								PRESENT				Cystodytes lobatus					iNaturalist:339197								Cystodytes lobatus							Animalia	Chordata	Ascidiacea	Aplousobranchia	Polycitoridae	Cystodytes	lobatus		species		(Ritter, 1900)
	imerss.org:PMLS:11974			Count: some		Andy Lamb								PRESENT				Didemnum / Trididemnum complex					iNaturalist:55512								Didemnum							Animalia	Chordata	Ascidiacea	Aplousobranchia	Didemnidae	Didemnum			genus
	imerss.org:PMLS:12067			Count: some		Andy Lamb								PRESENT				Cnemidocarpa finmarkiensis					iNaturalist:47807								Cnemidocarpa finmarkiensis							Animalia	Chordata	Ascidiacea	Stolidobranchia	Styelidae	Cnemidocarpa	finmarkiensis		species		(Kiaer, 1893)
	imerss.org:PMLS:12068			Count: many		Andy Lamb								PRESENT				Metandrocarpa taylori					iNaturalist:371195								Metandrocarpa taylori							Animalia	Chordata	Ascidiacea	Stolidobranchia	Styelidae	Metandrocarpa	taylori		species		Huntsman, 1912
	imerss.org:PMLS:12069			Count: few		Andy Lamb								PRESENT				Perophora annectens					iNaturalist:372665								Perophora annectens							Animalia	Chordata	Ascidiacea	Phlebobranchia	Perophoridae	Perophora	annectens		species		Ritter, 1893
	imerss.org:PMLS:12070			Count: few		Andy Lamb								PRESENT				Cystodytes lobatus					iNaturalist:339197								Cystodytes lobatus							Animalia	Chordata	Ascidiacea	Aplousobranchia	Polycitoridae	Cystodytes	lobatus		species		(Ritter, 1900)
	imerss.org:PMLS:12071			Count: some		Andy Lamb								PRESENT				Didemnum / Trididemnum complex					iNaturalist:55512								Didemnum							Animalia	Chordata	Ascidiacea	Aplousobranchia	Didemnidae	Didemnum			genus
	imerss.org:PMLS:12157			Count: very many		Andy Lamb								PRESENT				Corella willmeriana					iNaturalist:447661								Corella willmeriana							Animalia	Chordata	Ascidiacea	Phlebobranchia	Corellidae	Corella	willmeriana		species		Herdman, 1898
	imerss.org:PMLS:12158			Count: some		Andy Lamb								PRESENT				Cnemidocarpa finmarkiensis					iNaturalist:47807								Cnemidocarpa finmarkiensis							Animalia	Chordata	Ascidiacea	Stolidobranchia	Styelidae	Cnemidocarpa	finmarkiensis		species		(Kiaer, 1893)
	imerss.org:PMLS:12159			Count: few		Andy Lamb								PRESENT				Boltenia villosa					iNaturalist:194568								Boltenia villosa							Animalia	Chordata	Ascidiacea	Stolidobranchia	Pyuridae	Boltenia	villosa		species		(Stimpson, 1864)
	imerss.org:PMLS:12160			Count: very many		Andy Lamb								PRESENT				Didemnum / Trididemnum complex					iNaturalist:55512								Didemnum							Animalia	Chordata	Ascidiacea	Aplousobranchia	Didemnidae	Didemnum			genus
	imerss.org:PMLS:12251			Count: some		Andy Lamb								PRESENT				Corella willmeriana					iNaturalist:447661								Corella willmeriana							Animalia	Chordata	Ascidiacea	Phlebobranchia	Corellidae	Corella	willmeriana		species		Herdman, 1898
	imerss.org:PMLS:12252			Count: some		Andy Lamb								PRESENT				Cnemidocarpa finmarkiensis					iNaturalist:47807								Cnemidocarpa finmarkiensis							Animalia	Chordata	Ascidiacea	Stolidobranchia	Styelidae	Cnemidocarpa	finmarkiensis		species		(Kiaer, 1893)
	imerss.org:PMLS:12253			Count: few		Andy Lamb								PRESENT				Aplidium kottae					iNaturalist:799283								Aplidium kottae							Animalia	Chordata	Ascidiacea	Aplousobranchia	Polyclinidae	Aplidium	kottae		species		Brunetti, 2007
	imerss.org:PMLS:12254			Count: some		Andy Lamb								PRESENT				Didemnum / Trididemnum complex					iNaturalist:55512								Didemnum							Animalia	Chordata	Ascidiacea	Aplousobranchia	Didemnidae	Didemnum			genus
	imerss.org:PMLS:12337			Count: some		Andy Lamb								PRESENT				Cnemidocarpa finmarkiensis					iNaturalist:47807								Cnemidocarpa finmarkiensis							Animalia	Chordata	Ascidiacea	Stolidobranchia	Styelidae	Cnemidocarpa	finmarkiensis		species		(Kiaer, 1893)
	imerss.org:PMLS:12338			Count: few		Andy Lamb								PRESENT				Aplidium kottae					iNaturalist:799283								Aplidium kottae							Animalia	Chordata	Ascidiacea	Aplousobranchia	Polyclinidae	Aplidium	kottae		species		Brunetti, 2007
	imerss.org:PMLS:12339			Count: some		Andy Lamb								PRESENT				Didemnum / Trididemnum complex					iNaturalist:55512								Didemnum							Animalia	Chordata	Ascidiacea	Aplousobranchia	Didemnidae	Didemnum			genus
	imerss.org:PMLS:12408			Count: very many		Andy Lamb								PRESENT				Corella willmeriana					iNaturalist:447661								Corella willmeriana							Animalia	Chordata	Ascidiacea	Phlebobranchia	Corellidae	Corella	willmeriana		species		Herdman, 1898
	imerss.org:PMLS:12409					Andy Lamb		1						PRESENT				Ascidia paratropa					iNaturalist:415129								Ascidia paratropa							Animalia	Chordata	Ascidiacea	Phlebobranchia	Ascidiidae	Ascidia	paratropa		species		(Huntsman, 1912)
	imerss.org:PMLS:12410			Count: some		Andy Lamb								PRESENT				Cnemidocarpa finmarkiensis					iNaturalist:47807								Cnemidocarpa finmarkiensis							Animalia	Chordata	Ascidiacea	Stolidobranchia	Styelidae	Cnemidocarpa	finmarkiensis		species		(Kiaer, 1893)
	imerss.org:PMLS:12411					Andy Lamb		1						PRESENT				Halocynthia aurantium					iNaturalist:473652								Halocynthia aurantium							Animalia	Chordata	Ascidiacea	Stolidobranchia	Pyuridae	Halocynthia	aurantium		species		(Pallas, 1787)
	imerss.org:PMLS:12412			Count: very many		Andy Lamb								PRESENT				Didemnum / Trididemnum complex					iNaturalist:55512								Didemnum							Animalia	Chordata	Ascidiacea	Aplousobranchia	Didemnidae	Didemnum			genus
	imerss.org:PMLS:12492			Count: few		Andy Lamb								PRESENT				Corella willmeriana					iNaturalist:447661								Corella willmeriana							Animalia	Chordata	Ascidiacea	Phlebobranchia	Corellidae	Corella	willmeriana		species		Herdman, 1898
	imerss.org:PMLS:12493			Count: few		Andy Lamb								PRESENT				Cnemidocarpa finmarkiensis					iNaturalist:47807								Cnemidocarpa finmarkiensis							Animalia	Chordata	Ascidiacea	Stolidobranchia	Styelidae	Cnemidocarpa	finmarkiensis		species		(Kiaer, 1893)
	imerss.org:PMLS:12494			Count: some		Andy Lamb								PRESENT				Metandrocarpa taylori					iNaturalist:371195								Metandrocarpa taylori							Animalia	Chordata	Ascidiacea	Stolidobranchia	Styelidae	Metandrocarpa	taylori		species		Huntsman, 1912
	imerss.org:PMLS:12495			Count: few		Andy Lamb								PRESENT				Aplidium kottae					iNaturalist:799283								Aplidium kottae							Animalia	Chordata	Ascidiacea	Aplousobranchia	Polyclinidae	Aplidium	kottae		species		Brunetti, 2007
	imerss.org:PMLS:12595			Count: few		Andy Lamb								PRESENT				Ascidia paratropa					iNaturalist:415129								Ascidia paratropa							Animalia	Chordata	Ascidiacea	Phlebobranchia	Ascidiidae	Ascidia	paratropa		species		(Huntsman, 1912)
	imerss.org:PMLS:12596			Count: many		Andy Lamb								PRESENT				Cnemidocarpa finmarkiensis					iNaturalist:47807								Cnemidocarpa finmarkiensis							Animalia	Chordata	Ascidiacea	Stolidobranchia	Styelidae	Cnemidocarpa	finmarkiensis		species		(Kiaer, 1893)
	imerss.org:PMLS:12597					Andy Lamb		2						PRESENT				Halocynthia aurantium					iNaturalist:473652								Halocynthia aurantium							Animalia	Chordata	Ascidiacea	Stolidobranchia	Pyuridae	Halocynthia	aurantium		species		(Pallas, 1787)
	imerss.org:PMLS:12598			Count: some		Andy Lamb								PRESENT				Pyura haustor					iNaturalist:333504								Pyura haustor							Animalia	Chordata	Ascidiacea	Stolidobranchia	Pyuridae	Pyura	haustor		species		(Stimpson, 1864)
	imerss.org:PMLS:12599			Count: very many		Andy Lamb								PRESENT				Didemnum / Trididemnum complex					iNaturalist:55512								Didemnum							Animalia	Chordata	Ascidiacea	Aplousobranchia	Didemnidae	Didemnum			genus
	imerss.org:PMLS:12672			Count: few		Andy Lamb								PRESENT				Cnemidocarpa finmarkiensis					iNaturalist:47807								Cnemidocarpa finmarkiensis							Animalia	Chordata	Ascidiacea	Stolidobranchia	Styelidae	Cnemidocarpa	finmarkiensis		species		(Kiaer, 1893)
	imerss.org:PMLS:12673			Count: some		Andy Lamb								PRESENT				Distaplia occidentalis					iNaturalist:347339								Distaplia occidentalis							Animalia	Chordata	Ascidiacea	Aplousobranchia	Holozoidae	Distaplia	occidentalis		species		Bancroft, 1899
	imerss.org:PMLS:12674			Count: few		Andy Lamb								PRESENT				Didemnum / Trididemnum complex					iNaturalist:55512								Didemnum							Animalia	Chordata	Ascidiacea	Aplousobranchia	Didemnidae	Didemnum			genus
	imerss.org:PMLS:12778			Count: very many		Andy Lamb								PRESENT				Corella willmeriana					iNaturalist:447661								Corella willmeriana							Animalia	Chordata	Ascidiacea	Phlebobranchia	Corellidae	Corella	willmeriana		species		Herdman, 1898
	imerss.org:PMLS:12779			Count: some		Andy Lamb								PRESENT				Cnemidocarpa finmarkiensis					iNaturalist:47807								Cnemidocarpa finmarkiensis							Animalia	Chordata	Ascidiacea	Stolidobranchia	Styelidae	Cnemidocarpa	finmarkiensis		species		(Kiaer, 1893)
	imerss.org:PMLS:12780					Andy Lamb		1						PRESENT				Halocynthia aurantium					iNaturalist:473652								Halocynthia aurantium							Animalia	Chordata	Ascidiacea	Stolidobranchia	Pyuridae	Halocynthia	aurantium		species		(Pallas, 1787)
	imerss.org:PMLS:12781			Count: few		Andy Lamb								PRESENT				Boltenia villosa					iNaturalist:194568								Boltenia villosa							Animalia	Chordata	Ascidiacea	Stolidobranchia	Pyuridae	Boltenia	villosa		species		(Stimpson, 1864)
	imerss.org:PMLS:12782			Count: many		Andy Lamb								PRESENT				Chelyosoma productum					iNaturalist:428793								Chelyosoma productum							Animalia	Chordata	Ascidiacea	Phlebobranchia	Corellidae	Chelyosoma	productum		species		Stimpson, 1864
	imerss.org:PMLS:12783			Count: abundant		Andy Lamb								PRESENT				Distaplia occidentalis					iNaturalist:347339								Distaplia occidentalis							Animalia	Chordata	Ascidiacea	Aplousobranchia	Holozoidae	Distaplia	occidentalis		species		Bancroft, 1899
	imerss.org:PMLS:12784			Count: some		Andy Lamb								PRESENT				Didemnum / Trididemnum complex					iNaturalist:55512								Didemnum							Animalia	Chordata	Ascidiacea	Aplousobranchia	Didemnidae	Didemnum			genus
	imerss.org:PMLS:12906			Count: some		Andy Lamb								PRESENT				Cnemidocarpa finmarkiensis					iNaturalist:47807								Cnemidocarpa finmarkiensis							Animalia	Chordata	Ascidiacea	Stolidobranchia	Styelidae	Cnemidocarpa	finmarkiensis		species		(Kiaer, 1893)
	imerss.org:PMLS:12907			Count: few		Andy Lamb								PRESENT				Boltenia villosa					iNaturalist:194568								Boltenia villosa							Animalia	Chordata	Ascidiacea	Stolidobranchia	Pyuridae	Boltenia	villosa		species		(Stimpson, 1864)
	imerss.org:PMLS:12908			Count: some		Andy Lamb								PRESENT				Chelyosoma productum					iNaturalist:428793								Chelyosoma productum							Animalia	Chordata	Ascidiacea	Phlebobranchia	Corellidae	Chelyosoma	productum		species		Stimpson, 1864
	imerss.org:PMLS:12909			Count: some		Andy Lamb								PRESENT				Metandrocarpa taylori					iNaturalist:371195								Metandrocarpa taylori							Animalia	Chordata	Ascidiacea	Stolidobranchia	Styelidae	Metandrocarpa	taylori		species		Huntsman, 1912
	imerss.org:PMLS:12910			Count: few		Andy Lamb								PRESENT				Perophora annectens					iNaturalist:372665								Perophora annectens							Animalia	Chordata	Ascidiacea	Phlebobranchia	Perophoridae	Perophora	annectens		species		Ritter, 1893
	imerss.org:PMLS:12911			Count: many		Andy Lamb								PRESENT				Distaplia occidentalis					iNaturalist:347339								Distaplia occidentalis							Animalia	Chordata	Ascidiacea	Aplousobranchia	Holozoidae	Distaplia	occidentalis		species		Bancroft, 1899
	imerss.org:PMLS:12912			Count: few		Andy Lamb								PRESENT				Aplidium kottae					iNaturalist:799283								Aplidium kottae							Animalia	Chordata	Ascidiacea	Aplousobranchia	Polyclinidae	Aplidium	kottae		species		Brunetti, 2007
	imerss.org:PMLS:12913			Count: some		Andy Lamb								PRESENT				Didemnum / Trididemnum complex					iNaturalist:55512								Didemnum							Animalia	Chordata	Ascidiacea	Aplousobranchia	Didemnidae	Didemnum			genus
	imerss.org:PMLS:13014			Count: very many		Andy Lamb								PRESENT				Corella willmeriana					iNaturalist:447661								Corella willmeriana							Animalia	Chordata	Ascidiacea	Phlebobranchia	Corellidae	Corella	willmeriana		species		Herdman, 1898
	imerss.org:PMLS:13015			Count: some		Andy Lamb								PRESENT				Cnemidocarpa finmarkiensis					iNaturalist:47807								Cnemidocarpa finmarkiensis							Animalia	Chordata	Ascidiacea	Stolidobranchia	Styelidae	Cnemidocarpa	finmarkiensis		species		(Kiaer, 1893)
	imerss.org:PMLS:13016			Count: few		Andy Lamb								PRESENT				Halocynthia igaboja					iNaturalist:428524								Halocynthia igaboja							Animalia	Chordata	Ascidiacea	Stolidobranchia	Pyuridae	Halocynthia	igaboja		species		Oka, 1906
	imerss.org:PMLS:13017			Count: some		Andy Lamb								PRESENT				Boltenia villosa					iNaturalist:194568								Boltenia villosa							Animalia	Chordata	Ascidiacea	Stolidobranchia	Pyuridae	Boltenia	villosa		species		(Stimpson, 1864)
	imerss.org:PMLS:13018			Count: abundant		Andy Lamb								PRESENT				Distaplia occidentalis					iNaturalist:347339								Distaplia occidentalis							Animalia	Chordata	Ascidiacea	Aplousobranchia	Holozoidae	Distaplia	occidentalis		species		Bancroft, 1899
	imerss.org:PMLS:13019			Count: some		Andy Lamb								PRESENT				Didemnum / Trididemnum complex					iNaturalist:55512								Didemnum							Animalia	Chordata	Ascidiacea	Aplousobranchia	Didemnidae	Didemnum			genus
	imerss.org:PMLS:13102			Count: some		Andy Lamb								PRESENT				Corella willmeriana					iNaturalist:447661								Corella willmeriana							Animalia	Chordata	Ascidiacea	Phlebobranchia	Corellidae	Corella	willmeriana		species		Herdman, 1898
	imerss.org:PMLS:13103			Count: some		Andy Lamb								PRESENT				Cnemidocarpa finmarkiensis					iNaturalist:47807								Cnemidocarpa finmarkiensis							Animalia	Chordata	Ascidiacea	Stolidobranchia	Styelidae	Cnemidocarpa	finmarkiensis		species		(Kiaer, 1893)
	imerss.org:PMLS:13104					Andy Lamb		2						PRESENT				Halocynthia aurantium					iNaturalist:473652								Halocynthia aurantium							Animalia	Chordata	Ascidiacea	Stolidobranchia	Pyuridae	Halocynthia	aurantium		species		(Pallas, 1787)
	imerss.org:PMLS:13105			Count: few		Andy Lamb								PRESENT				Halocynthia igaboja					iNaturalist:428524								Halocynthia igaboja							Animalia	Chordata	Ascidiacea	Stolidobranchia	Pyuridae	Halocynthia	igaboja		species		Oka, 1906
	imerss.org:PMLS:13106			Count: some		Andy Lamb								PRESENT				Pyura haustor					iNaturalist:333504								Pyura haustor							Animalia	Chordata	Ascidiacea	Stolidobranchia	Pyuridae	Pyura	haustor		species		(Stimpson, 1864)
	imerss.org:PMLS:13107			Count: some		Andy Lamb								PRESENT				Boltenia villosa					iNaturalist:194568								Boltenia villosa							Animalia	Chordata	Ascidiacea	Stolidobranchia	Pyuridae	Boltenia	villosa		species		(Stimpson, 1864)
	imerss.org:PMLS:13108			Count: few		Andy Lamb								PRESENT				Metandrocarpa taylori					iNaturalist:371195								Metandrocarpa taylori							Animalia	Chordata	Ascidiacea	Stolidobranchia	Styelidae	Metandrocarpa	taylori		species		Huntsman, 1912
	imerss.org:PMLS:13109			Count: few		Andy Lamb								PRESENT				Aplidium kottae					iNaturalist:799283								Aplidium kottae							Animalia	Chordata	Ascidiacea	Aplousobranchia	Polyclinidae	Aplidium	kottae		species		Brunetti, 2007
	imerss.org:PMLS:13231			Count: abundant		Andy Lamb								PRESENT				Corella willmeriana					iNaturalist:447661								Corella willmeriana							Animalia	Chordata	Ascidiacea	Phlebobranchia	Corellidae	Corella	willmeriana		species		Herdman, 1898
	imerss.org:PMLS:13232					Andy Lamb		1						PRESENT				Ascidia paratropa					iNaturalist:415129								Ascidia paratropa							Animalia	Chordata	Ascidiacea	Phlebobranchia	Ascidiidae	Ascidia	paratropa		species		(Huntsman, 1912)
	imerss.org:PMLS:13233			Count: very many		Andy Lamb								PRESENT				Cnemidocarpa finmarkiensis					iNaturalist:47807								Cnemidocarpa finmarkiensis							Animalia	Chordata	Ascidiacea	Stolidobranchia	Styelidae	Cnemidocarpa	finmarkiensis		species		(Kiaer, 1893)
	imerss.org:PMLS:13234			Count: few		Andy Lamb								PRESENT				Halocynthia aurantium					iNaturalist:473652								Halocynthia aurantium							Animalia	Chordata	Ascidiacea	Stolidobranchia	Pyuridae	Halocynthia	aurantium		species		(Pallas, 1787)
	imerss.org:PMLS:13235			Count: few		Andy Lamb								PRESENT				Halocynthia igaboja					iNaturalist:428524								Halocynthia igaboja							Animalia	Chordata	Ascidiacea	Stolidobranchia	Pyuridae	Halocynthia	igaboja		species		Oka, 1906
	imerss.org:PMLS:13236			Count: some		Andy Lamb								PRESENT				Pyura haustor					iNaturalist:333504								Pyura haustor							Animalia	Chordata	Ascidiacea	Stolidobranchia	Pyuridae	Pyura	haustor		species		(Stimpson, 1864)
	imerss.org:PMLS:13237			Count: some		Andy Lamb								PRESENT				Styela gibbsii					iNaturalist:521988								Styela gibbsii							Animalia	Chordata	Ascidiacea	Stolidobranchia	Styelidae	Styela	gibbsii		species		Stimpson, 1864
	imerss.org:PMLS:13238			Count: some		Andy Lamb								PRESENT				Boltenia villosa					iNaturalist:194568								Boltenia villosa							Animalia	Chordata	Ascidiacea	Stolidobranchia	Pyuridae	Boltenia	villosa		species		(Stimpson, 1864)
	imerss.org:PMLS:13239			Count: some		Andy Lamb								PRESENT				Chelyosoma productum					iNaturalist:428793								Chelyosoma productum							Animalia	Chordata	Ascidiacea	Phlebobranchia	Corellidae	Chelyosoma	productum		species		Stimpson, 1864
	imerss.org:PMLS:13240			Count: abundant		Andy Lamb								PRESENT				Distaplia occidentalis					iNaturalist:347339								Distaplia occidentalis							Animalia	Chordata	Ascidiacea	Aplousobranchia	Holozoidae	Distaplia	occidentalis		species		Bancroft, 1899
	imerss.org:PMLS:13241			Count: very many		Andy Lamb								PRESENT				Didemnum / Trididemnum complex					iNaturalist:55512								Didemnum							Animalia	Chordata	Ascidiacea	Aplousobranchia	Didemnidae	Didemnum			genus
	imerss.org:PMLS:13345			Count: some		Andy Lamb								PRESENT				Corella inflata					iNaturalist:347987								Corella inflata							Animalia	Chordata	Ascidiacea	Phlebobranchia	Corellidae	Corella	inflata		species		Huntsman, 1912
	imerss.org:PMLS:13346			Count: some		Andy Lamb								PRESENT				Cnemidocarpa finmarkiensis					iNaturalist:47807								Cnemidocarpa finmarkiensis							Animalia	Chordata	Ascidiacea	Stolidobranchia	Styelidae	Cnemidocarpa	finmarkiensis		species		(Kiaer, 1893)
	imerss.org:PMLS:13347			Count: few		Andy Lamb								PRESENT				Halocynthia igaboja					iNaturalist:428524								Halocynthia igaboja							Animalia	Chordata	Ascidiacea	Stolidobranchia	Pyuridae	Halocynthia	igaboja		species		Oka, 1906
	imerss.org:PMLS:13348			Count: some		Andy Lamb								PRESENT				Pyura haustor					iNaturalist:333504								Pyura haustor							Animalia	Chordata	Ascidiacea	Stolidobranchia	Pyuridae	Pyura	haustor		species		(Stimpson, 1864)
	imerss.org:PMLS:13349			Count: some		Andy Lamb								PRESENT				Boltenia villosa					iNaturalist:194568								Boltenia villosa							Animalia	Chordata	Ascidiacea	Stolidobranchia	Pyuridae	Boltenia	villosa		species		(Stimpson, 1864)
	imerss.org:PMLS:13350			Count: some		Andy Lamb								PRESENT				Chelyosoma productum					iNaturalist:428793								Chelyosoma productum							Animalia	Chordata	Ascidiacea	Phlebobranchia	Corellidae	Chelyosoma	productum		species		Stimpson, 1864
	imerss.org:PMLS:13351			Count: few		Andy Lamb								PRESENT				Molgula pacifica					iNaturalist:800031								Molgula pacifica							Animalia	Chordata	Ascidiacea	Stolidobranchia	Molgulidae	Molgula	pacifica		species		(Huntsman, 1912)
	imerss.org:PMLS:13352			Count: some		Andy Lamb								PRESENT				Metandrocarpa taylori					iNaturalist:371195								Metandrocarpa taylori							Animalia	Chordata	Ascidiacea	Stolidobranchia	Styelidae	Metandrocarpa	taylori		species		Huntsman, 1912
	imerss.org:PMLS:13353			Count: some		Andy Lamb								PRESENT				Cystodytes lobatus					iNaturalist:339197								Cystodytes lobatus							Animalia	Chordata	Ascidiacea	Aplousobranchia	Polycitoridae	Cystodytes	lobatus		species		(Ritter, 1900)
	imerss.org:PMLS:13354			Count: very abundant		Andy Lamb								PRESENT				Distaplia occidentalis					iNaturalist:347339								Distaplia occidentalis							Animalia	Chordata	Ascidiacea	Aplousobranchia	Holozoidae	Distaplia	occidentalis		species		Bancroft, 1899
	imerss.org:PMLS:13355			Count: some		Andy Lamb								PRESENT				Aplidium kottae					iNaturalist:799283								Aplidium kottae							Animalia	Chordata	Ascidiacea	Aplousobranchia	Polyclinidae	Aplidium	kottae		species		Brunetti, 2007
	imerss.org:PMLS:13356			Count: very many		Andy Lamb								PRESENT				Didemnum / Trididemnum complex					iNaturalist:55512								Didemnum							Animalia	Chordata	Ascidiacea	Aplousobranchia	Didemnidae	Didemnum			genus
	imerss.org:PMLS:13443			Count: some		Andy Lamb								PRESENT				Cnemidocarpa finmarkiensis					iNaturalist:47807								Cnemidocarpa finmarkiensis							Animalia	Chordata	Ascidiacea	Stolidobranchia	Styelidae	Cnemidocarpa	finmarkiensis		species		(Kiaer, 1893)
	imerss.org:PMLS:13444					Andy Lamb		2						PRESENT				Halocynthia igaboja					iNaturalist:428524								Halocynthia igaboja							Animalia	Chordata	Ascidiacea	Stolidobranchia	Pyuridae	Halocynthia	igaboja		species		Oka, 1906
	imerss.org:PMLS:13445			Count: few		Andy Lamb								PRESENT				Boltenia villosa					iNaturalist:194568								Boltenia villosa							Animalia	Chordata	Ascidiacea	Stolidobranchia	Pyuridae	Boltenia	villosa		species		(Stimpson, 1864)
	imerss.org:PMLS:13446			Count: many		Andy Lamb								PRESENT				Aplidium kottae					iNaturalist:799283								Aplidium kottae							Animalia	Chordata	Ascidiacea	Aplousobranchia	Polyclinidae	Aplidium	kottae		species		Brunetti, 2007
	imerss.org:PMLS:13525			Count: abundant		Andy Lamb								PRESENT				Corella willmeriana					iNaturalist:447661								Corella willmeriana							Animalia	Chordata	Ascidiacea	Phlebobranchia	Corellidae	Corella	willmeriana		species		Herdman, 1898
	imerss.org:PMLS:13526			Count: some		Andy Lamb								PRESENT				Cnemidocarpa finmarkiensis					iNaturalist:47807								Cnemidocarpa finmarkiensis							Animalia	Chordata	Ascidiacea	Stolidobranchia	Styelidae	Cnemidocarpa	finmarkiensis		species		(Kiaer, 1893)
	imerss.org:PMLS:13527			Count: few		Andy Lamb								PRESENT				Halocynthia aurantium					iNaturalist:473652								Halocynthia aurantium							Animalia	Chordata	Ascidiacea	Stolidobranchia	Pyuridae	Halocynthia	aurantium		species		(Pallas, 1787)
	imerss.org:PMLS:13528			Count: some		Andy Lamb								PRESENT				Distaplia occidentalis					iNaturalist:347339								Distaplia occidentalis							Animalia	Chordata	Ascidiacea	Aplousobranchia	Holozoidae	Distaplia	occidentalis		species		Bancroft, 1899
	imerss.org:PMLS:13529			Count: abundant		Andy Lamb								PRESENT				Didemnum / Trididemnum complex					iNaturalist:55512								Didemnum							Animalia	Chordata	Ascidiacea	Aplousobranchia	Didemnidae	Didemnum			genus
	imerss.org:PMLS:13608			Count: few		Andy Lamb								PRESENT				Corella willmeriana					iNaturalist:447661								Corella willmeriana							Animalia	Chordata	Ascidiacea	Phlebobranchia	Corellidae	Corella	willmeriana		species		Herdman, 1898
	imerss.org:PMLS:13609			Count: some		Andy Lamb								PRESENT				Cnemidocarpa finmarkiensis					iNaturalist:47807								Cnemidocarpa finmarkiensis							Animalia	Chordata	Ascidiacea	Stolidobranchia	Styelidae	Cnemidocarpa	finmarkiensis		species		(Kiaer, 1893)
	imerss.org:PMLS:13610			Count: few		Andy Lamb								PRESENT				Boltenia villosa					iNaturalist:194568								Boltenia villosa							Animalia	Chordata	Ascidiacea	Stolidobranchia	Pyuridae	Boltenia	villosa		species		(Stimpson, 1864)
	imerss.org:PMLS:13738			Count: very many		Andy Lamb								PRESENT				Corella willmeriana					iNaturalist:447661								Corella willmeriana							Animalia	Chordata	Ascidiacea	Phlebobranchia	Corellidae	Corella	willmeriana		species		Herdman, 1898
	imerss.org:PMLS:13739			Count: some		Andy Lamb								PRESENT				Cnemidocarpa finmarkiensis					iNaturalist:47807								Cnemidocarpa finmarkiensis							Animalia	Chordata	Ascidiacea	Stolidobranchia	Styelidae	Cnemidocarpa	finmarkiensis		species		(Kiaer, 1893)
	imerss.org:PMLS:13740					Andy Lamb		2						PRESENT				Halocynthia igaboja					iNaturalist:428524								Halocynthia igaboja							Animalia	Chordata	Ascidiacea	Stolidobranchia	Pyuridae	Halocynthia	igaboja		species		Oka, 1906
	imerss.org:PMLS:13741			Count: few		Andy Lamb								PRESENT				Pyura haustor					iNaturalist:333504								Pyura haustor							Animalia	Chordata	Ascidiacea	Stolidobranchia	Pyuridae	Pyura	haustor		species		(Stimpson, 1864)
	imerss.org:PMLS:13742			Count: few		Andy Lamb								PRESENT				Styela gibbsii					iNaturalist:521988								Styela gibbsii							Animalia	Chordata	Ascidiacea	Stolidobranchia	Styelidae	Styela	gibbsii		species		Stimpson, 1864
	imerss.org:PMLS:13743			Count: few		Andy Lamb								PRESENT				Metandrocarpa taylori					iNaturalist:371195								Metandrocarpa taylori							Animalia	Chordata	Ascidiacea	Stolidobranchia	Styelidae	Metandrocarpa	taylori		species		Huntsman, 1912
	imerss.org:PMLS:13744			Count: few		Andy Lamb								PRESENT				Perophora annectens					iNaturalist:372665								Perophora annectens							Animalia	Chordata	Ascidiacea	Phlebobranchia	Perophoridae	Perophora	annectens		species		Ritter, 1893
	imerss.org:PMLS:13745			Count: very many		Andy Lamb								PRESENT				Didemnum / Trididemnum complex					iNaturalist:55512								Didemnum							Animalia	Chordata	Ascidiacea	Aplousobranchia	Didemnidae	Didemnum			genus
	imerss.org:PMLS:13826			Count: few		Andy Lamb								PRESENT				Cnemidocarpa finmarkiensis					iNaturalist:47807								Cnemidocarpa finmarkiensis							Animalia	Chordata	Ascidiacea	Stolidobranchia	Styelidae	Cnemidocarpa	finmarkiensis		species		(Kiaer, 1893)
	imerss.org:PMLS:13827			Count: few		Andy Lamb								PRESENT				Aplidium kottae					iNaturalist:799283								Aplidium kottae							Animalia	Chordata	Ascidiacea	Aplousobranchia	Polyclinidae	Aplidium	kottae		species		Brunetti, 2007
	imerss.org:PMLS:13828			Count: many		Andy Lamb								PRESENT				Didemnum / Trididemnum complex					iNaturalist:55512								Didemnum							Animalia	Chordata	Ascidiacea	Aplousobranchia	Didemnidae	Didemnum			genus
	imerss.org:PMLS:13931			Count: abundant		Andy Lamb								PRESENT				Corella willmeriana					iNaturalist:447661								Corella willmeriana							Animalia	Chordata	Ascidiacea	Phlebobranchia	Corellidae	Corella	willmeriana		species		Herdman, 1898
	imerss.org:PMLS:13932					Andy Lamb		1						PRESENT				Ascidia paratropa					iNaturalist:415129								Ascidia paratropa							Animalia	Chordata	Ascidiacea	Phlebobranchia	Ascidiidae	Ascidia	paratropa		species		(Huntsman, 1912)
	imerss.org:PMLS:13933			Count: some		Andy Lamb								PRESENT				Cnemidocarpa finmarkiensis					iNaturalist:47807								Cnemidocarpa finmarkiensis							Animalia	Chordata	Ascidiacea	Stolidobranchia	Styelidae	Cnemidocarpa	finmarkiensis		species		(Kiaer, 1893)
	imerss.org:PMLS:13934					Andy Lamb		1						PRESENT				Halocynthia aurantium					iNaturalist:473652								Halocynthia aurantium							Animalia	Chordata	Ascidiacea	Stolidobranchia	Pyuridae	Halocynthia	aurantium		species		(Pallas, 1787)
	imerss.org:PMLS:13935			Count: few		Andy Lamb								PRESENT				Styela gibbsii					iNaturalist:521988								Styela gibbsii							Animalia	Chordata	Ascidiacea	Stolidobranchia	Styelidae	Styela	gibbsii		species		Stimpson, 1864
	imerss.org:PMLS:13936			Count: few		Andy Lamb								PRESENT				Boltenia villosa					iNaturalist:194568								Boltenia villosa							Animalia	Chordata	Ascidiacea	Stolidobranchia	Pyuridae	Boltenia	villosa		species		(Stimpson, 1864)
	imerss.org:PMLS:13937			Count: few		Andy Lamb								PRESENT				Chelyosoma productum					iNaturalist:428793								Chelyosoma productum							Animalia	Chordata	Ascidiacea	Phlebobranchia	Corellidae	Chelyosoma	productum		species		Stimpson, 1864
	imerss.org:PMLS:13938			Count: abundant		Andy Lamb								PRESENT				Didemnum / Trididemnum complex					iNaturalist:55512								Didemnum							Animalia	Chordata	Ascidiacea	Aplousobranchia	Didemnidae	Didemnum			genus
	imerss.org:PMLS:14015			Count: some		Andy Lamb								PRESENT				Cnemidocarpa finmarkiensis					iNaturalist:47807								Cnemidocarpa finmarkiensis							Animalia	Chordata	Ascidiacea	Stolidobranchia	Styelidae	Cnemidocarpa	finmarkiensis		species		(Kiaer, 1893)
	imerss.org:PMLS:14016			Count: few		Andy Lamb								PRESENT				Boltenia villosa					iNaturalist:194568								Boltenia villosa							Animalia	Chordata	Ascidiacea	Stolidobranchia	Pyuridae	Boltenia	villosa		species		(Stimpson, 1864)
	imerss.org:PMLS:14017			Count: few		Andy Lamb								PRESENT				Chelyosoma productum					iNaturalist:428793								Chelyosoma productum							Animalia	Chordata	Ascidiacea	Phlebobranchia	Corellidae	Chelyosoma	productum		species		Stimpson, 1864
	imerss.org:PMLS:14018			Count: few		Andy Lamb								PRESENT				Aplidium kottae					iNaturalist:799283								Aplidium kottae							Animalia	Chordata	Ascidiacea	Aplousobranchia	Polyclinidae	Aplidium	kottae		species		Brunetti, 2007
	imerss.org:PMLS:14085			Count: few		Andy Lamb								PRESENT				Cnemidocarpa finmarkiensis					iNaturalist:47807								Cnemidocarpa finmarkiensis							Animalia	Chordata	Ascidiacea	Stolidobranchia	Styelidae	Cnemidocarpa	finmarkiensis		species		(Kiaer, 1893)
	imerss.org:PMLS:14086					Andy Lamb		1						PRESENT				Halocynthia aurantium					iNaturalist:473652								Halocynthia aurantium							Animalia	Chordata	Ascidiacea	Stolidobranchia	Pyuridae	Halocynthia	aurantium		species		(Pallas, 1787)
	imerss.org:PMLS:14087			Count: few		Andy Lamb								PRESENT				Halocynthia igaboja					iNaturalist:428524								Halocynthia igaboja							Animalia	Chordata	Ascidiacea	Stolidobranchia	Pyuridae	Halocynthia	igaboja		species		Oka, 1906
	imerss.org:PMLS:14088			Count: few		Andy Lamb								PRESENT				Pyura haustor					iNaturalist:333504								Pyura haustor							Animalia	Chordata	Ascidiacea	Stolidobranchia	Pyuridae	Pyura	haustor		species		(Stimpson, 1864)
	imerss.org:PMLS:14089			Count: some		Andy Lamb								PRESENT				Styela gibbsii					iNaturalist:521988								Styela gibbsii							Animalia	Chordata	Ascidiacea	Stolidobranchia	Styelidae	Styela	gibbsii		species		Stimpson, 1864
	imerss.org:PMLS:14090			Count: few		Andy Lamb								PRESENT				Boltenia villosa					iNaturalist:194568								Boltenia villosa							Animalia	Chordata	Ascidiacea	Stolidobranchia	Pyuridae	Boltenia	villosa		species		(Stimpson, 1864)
	imerss.org:PMLS:14091			Count: very many		Andy Lamb								PRESENT				Aplidium kottae					iNaturalist:799283								Aplidium kottae							Animalia	Chordata	Ascidiacea	Aplousobranchia	Polyclinidae	Aplidium	kottae		species		Brunetti, 2007
	imerss.org:PMLS:14092			Count: some		Andy Lamb								PRESENT				Didemnum / Trididemnum complex					iNaturalist:55512								Didemnum							Animalia	Chordata	Ascidiacea	Aplousobranchia	Didemnidae	Didemnum			genus
	imerss.org:PMLS:14147			Count: some		Andy Lamb								PRESENT				Cnemidocarpa finmarkiensis					iNaturalist:47807								Cnemidocarpa finmarkiensis							Animalia	Chordata	Ascidiacea	Stolidobranchia	Styelidae	Cnemidocarpa	finmarkiensis		species		(Kiaer, 1893)
	imerss.org:PMLS:14148					Andy Lamb		2						PRESENT				Halocynthia aurantium					iNaturalist:473652								Halocynthia aurantium							Animalia	Chordata	Ascidiacea	Stolidobranchia	Pyuridae	Halocynthia	aurantium		species		(Pallas, 1787)
	imerss.org:PMLS:14149					Andy Lamb		3						PRESENT				Halocynthia igaboja					iNaturalist:428524								Halocynthia igaboja							Animalia	Chordata	Ascidiacea	Stolidobranchia	Pyuridae	Halocynthia	igaboja		species		Oka, 1906
	imerss.org:PMLS:14150			Count: few		Andy Lamb								PRESENT				Metandrocarpa taylori					iNaturalist:371195								Metandrocarpa taylori							Animalia	Chordata	Ascidiacea	Stolidobranchia	Styelidae	Metandrocarpa	taylori		species		Huntsman, 1912
	imerss.org:PMLS:14151			Count: very many		Andy Lamb								PRESENT				Didemnum / Trididemnum complex					iNaturalist:55512								Didemnum							Animalia	Chordata	Ascidiacea	Aplousobranchia	Didemnidae	Didemnum			genus
	imerss.org:PMLS:14228					Andy Lamb		2						PRESENT				Halocynthia igaboja					iNaturalist:428524								Halocynthia igaboja							Animalia	Chordata	Ascidiacea	Stolidobranchia	Pyuridae	Halocynthia	igaboja		species		Oka, 1906
	imerss.org:PMLS:14229			Count: some		Andy Lamb								PRESENT				Metandrocarpa taylori					iNaturalist:371195								Metandrocarpa taylori							Animalia	Chordata	Ascidiacea	Stolidobranchia	Styelidae	Metandrocarpa	taylori		species		Huntsman, 1912
	imerss.org:PMLS:14230			Count: many		Andy Lamb								PRESENT				Cystodytes lobatus					iNaturalist:339197								Cystodytes lobatus							Animalia	Chordata	Ascidiacea	Aplousobranchia	Polycitoridae	Cystodytes	lobatus		species		(Ritter, 1900)
	imerss.org:PMLS:14231			Count: some		Andy Lamb								PRESENT				Didemnum / Trididemnum complex					iNaturalist:55512								Didemnum							Animalia	Chordata	Ascidiacea	Aplousobranchia	Didemnidae	Didemnum			genus
	imerss.org:PMLS:14326			Count: some		Andy Lamb								PRESENT				Cnemidocarpa finmarkiensis					iNaturalist:47807								Cnemidocarpa finmarkiensis							Animalia	Chordata	Ascidiacea	Stolidobranchia	Styelidae	Cnemidocarpa	finmarkiensis		species		(Kiaer, 1893)
	imerss.org:PMLS:14327			Count: few		Andy Lamb								PRESENT				Pyura haustor					iNaturalist:333504								Pyura haustor							Animalia	Chordata	Ascidiacea	Stolidobranchia	Pyuridae	Pyura	haustor		species		(Stimpson, 1864)
	imerss.org:PMLS:14328			Count: few		Andy Lamb								PRESENT				Chelyosoma productum					iNaturalist:428793								Chelyosoma productum							Animalia	Chordata	Ascidiacea	Phlebobranchia	Corellidae	Chelyosoma	productum		species		Stimpson, 1864
	imerss.org:PMLS:14329			Count: some		Andy Lamb								PRESENT				Aplidium kottae					iNaturalist:799283								Aplidium kottae							Animalia	Chordata	Ascidiacea	Aplousobranchia	Polyclinidae	Aplidium	kottae		species		Brunetti, 2007
	imerss.org:PMLS:14330			Count: some		Andy Lamb								PRESENT				Didemnum / Trididemnum complex					iNaturalist:55512								Didemnum							Animalia	Chordata	Ascidiacea	Aplousobranchia	Didemnidae	Didemnum			genus
	imerss.org:PMLS:14430			Count: some		Andy Lamb								PRESENT				Cnemidocarpa finmarkiensis					iNaturalist:47807								Cnemidocarpa finmarkiensis							Animalia	Chordata	Ascidiacea	Stolidobranchia	Styelidae	Cnemidocarpa	finmarkiensis		species		(Kiaer, 1893)
	imerss.org:PMLS:14431			Count: few		Andy Lamb								PRESENT				Styela gibbsii					iNaturalist:521988								Styela gibbsii							Animalia	Chordata	Ascidiacea	Stolidobranchia	Styelidae	Styela	gibbsii		species		Stimpson, 1864
	imerss.org:PMLS:14432			Count: some		Andy Lamb								PRESENT				Boltenia villosa					iNaturalist:194568								Boltenia villosa							Animalia	Chordata	Ascidiacea	Stolidobranchia	Pyuridae	Boltenia	villosa		species		(Stimpson, 1864)
	imerss.org:PMLS:14433			Count: few		Andy Lamb								PRESENT				Chelyosoma productum					iNaturalist:428793								Chelyosoma productum							Animalia	Chordata	Ascidiacea	Phlebobranchia	Corellidae	Chelyosoma	productum		species		Stimpson, 1864
	imerss.org:PMLS:14434			Count: few		Andy Lamb								PRESENT				Metandrocarpa taylori					iNaturalist:371195								Metandrocarpa taylori							Animalia	Chordata	Ascidiacea	Stolidobranchia	Styelidae	Metandrocarpa	taylori		species		Huntsman, 1912
	imerss.org:PMLS:14435			Count: abundant		Andy Lamb								PRESENT				Distaplia occidentalis					iNaturalist:347339								Distaplia occidentalis							Animalia	Chordata	Ascidiacea	Aplousobranchia	Holozoidae	Distaplia	occidentalis		species		Bancroft, 1899
	imerss.org:PMLS:14436			Count: some		Andy Lamb								PRESENT				Didemnum / Trididemnum complex					iNaturalist:55512								Didemnum							Animalia	Chordata	Ascidiacea	Aplousobranchia	Didemnidae	Didemnum			genus
	imerss.org:PMLS:14504			Count: many		Andy Lamb								PRESENT				Corella willmeriana					iNaturalist:447661								Corella willmeriana							Animalia	Chordata	Ascidiacea	Phlebobranchia	Corellidae	Corella	willmeriana		species		Herdman, 1898
	imerss.org:PMLS:14505			Count: some		Andy Lamb								PRESENT				Cnemidocarpa finmarkiensis					iNaturalist:47807								Cnemidocarpa finmarkiensis							Animalia	Chordata	Ascidiacea	Stolidobranchia	Styelidae	Cnemidocarpa	finmarkiensis		species		(Kiaer, 1893)
	imerss.org:PMLS:14506					Andy Lamb		1						PRESENT				Halocynthia aurantium					iNaturalist:473652								Halocynthia aurantium							Animalia	Chordata	Ascidiacea	Stolidobranchia	Pyuridae	Halocynthia	aurantium		species		(Pallas, 1787)
	imerss.org:PMLS:14507			Count: some		Andy Lamb								PRESENT				Boltenia villosa					iNaturalist:194568								Boltenia villosa							Animalia	Chordata	Ascidiacea	Stolidobranchia	Pyuridae	Boltenia	villosa		species		(Stimpson, 1864)
	imerss.org:PMLS:14508			Count: abundant		Andy Lamb								PRESENT				Distaplia occidentalis					iNaturalist:347339								Distaplia occidentalis							Animalia	Chordata	Ascidiacea	Aplousobranchia	Holozoidae	Distaplia	occidentalis		species		Bancroft, 1899
	imerss.org:PMLS:14509			Count: very many		Andy Lamb								PRESENT				Didemnum / Trididemnum complex					iNaturalist:55512								Didemnum							Animalia	Chordata	Ascidiacea	Aplousobranchia	Didemnidae	Didemnum			genus
	imerss.org:PMLS:14601			Count: few		Andy Lamb								PRESENT				Cnemidocarpa finmarkiensis					iNaturalist:47807								Cnemidocarpa finmarkiensis							Animalia	Chordata	Ascidiacea	Stolidobranchia	Styelidae	Cnemidocarpa	finmarkiensis		species		(Kiaer, 1893)
	imerss.org:PMLS:14602			Count: some		Andy Lamb								PRESENT				Aplidium kottae					iNaturalist:799283								Aplidium kottae							Animalia	Chordata	Ascidiacea	Aplousobranchia	Polyclinidae	Aplidium	kottae		species		Brunetti, 2007
	imerss.org:PMLS:14603			Count: some		Andy Lamb								PRESENT				Didemnum / Trididemnum complex					iNaturalist:55512								Didemnum							Animalia	Chordata	Ascidiacea	Aplousobranchia	Didemnidae	Didemnum			genus
	imerss.org:PMLS:14691			Count: very abundant		Andy Lamb								PRESENT				Corella willmeriana					iNaturalist:447661								Corella willmeriana							Animalia	Chordata	Ascidiacea	Phlebobranchia	Corellidae	Corella	willmeriana		species		Herdman, 1898
	imerss.org:PMLS:14692					Andy Lamb		1						PRESENT				Ascidia paratropa					iNaturalist:415129								Ascidia paratropa							Animalia	Chordata	Ascidiacea	Phlebobranchia	Ascidiidae	Ascidia	paratropa		species		(Huntsman, 1912)
	imerss.org:PMLS:14693			Count: few		Andy Lamb								PRESENT				Cnemidocarpa finmarkiensis					iNaturalist:47807								Cnemidocarpa finmarkiensis							Animalia	Chordata	Ascidiacea	Stolidobranchia	Styelidae	Cnemidocarpa	finmarkiensis		species		(Kiaer, 1893)
	imerss.org:PMLS:14694					Andy Lamb		2						PRESENT				Boltenia villosa					iNaturalist:194568								Boltenia villosa							Animalia	Chordata	Ascidiacea	Stolidobranchia	Pyuridae	Boltenia	villosa		species		(Stimpson, 1864)
	imerss.org:PMLS:14695					Andy Lamb		1						PRESENT				Metandrocarpa taylori					iNaturalist:371195								Metandrocarpa taylori							Animalia	Chordata	Ascidiacea	Stolidobranchia	Styelidae	Metandrocarpa	taylori		species		Huntsman, 1912
	imerss.org:PMLS:14696			Count: many		Andy Lamb								PRESENT				Distaplia occidentalis					iNaturalist:347339								Distaplia occidentalis							Animalia	Chordata	Ascidiacea	Aplousobranchia	Holozoidae	Distaplia	occidentalis		species		Bancroft, 1899
	imerss.org:PMLS:14697			Count: many		Andy Lamb								PRESENT				Didemnum / Trididemnum complex					iNaturalist:55512								Didemnum							Animalia	Chordata	Ascidiacea	Aplousobranchia	Didemnidae	Didemnum			genus
	imerss.org:PMLS:14785			Count: few		Andy Lamb								PRESENT				Corella willmeriana					iNaturalist:447661								Corella willmeriana							Animalia	Chordata	Ascidiacea	Phlebobranchia	Corellidae	Corella	willmeriana		species		Herdman, 1898
	imerss.org:PMLS:14786			Count: some		Andy Lamb								PRESENT				Aplidium kottae					iNaturalist:799283								Aplidium kottae							Animalia	Chordata	Ascidiacea	Aplousobranchia	Polyclinidae	Aplidium	kottae		species		Brunetti, 2007
	imerss.org:PMLS:14787			Count: some		Andy Lamb								PRESENT				Didemnum / Trididemnum complex					iNaturalist:55512								Didemnum							Animalia	Chordata	Ascidiacea	Aplousobranchia	Didemnidae	Didemnum			genus
	imerss.org:PMLS:14908			Count: few		Andy Lamb								PRESENT				Corella willmeriana					iNaturalist:447661								Corella willmeriana							Animalia	Chordata	Ascidiacea	Phlebobranchia	Corellidae	Corella	willmeriana		species		Herdman, 1898
	imerss.org:PMLS:14909					Andy Lamb		1						PRESENT				Ascidia columbiana / A. callosa					iNaturalist:428617								Ascidia columbiana							Animalia	Chordata	Ascidiacea	Phlebobranchia	Ascidiidae	Ascidia	columbiana		species		(Huntsman, 1912)
	imerss.org:PMLS:14910			Count: some		Andy Lamb								PRESENT				Cnemidocarpa finmarkiensis					iNaturalist:47807								Cnemidocarpa finmarkiensis							Animalia	Chordata	Ascidiacea	Stolidobranchia	Styelidae	Cnemidocarpa	finmarkiensis		species		(Kiaer, 1893)
	imerss.org:PMLS:14911					Andy Lamb		2						PRESENT				Styela gibbsii					iNaturalist:521988								Styela gibbsii							Animalia	Chordata	Ascidiacea	Stolidobranchia	Styelidae	Styela	gibbsii		species		Stimpson, 1864
	imerss.org:PMLS:14912					Andy Lamb		1						PRESENT				Metandrocarpa taylori					iNaturalist:371195								Metandrocarpa taylori							Animalia	Chordata	Ascidiacea	Stolidobranchia	Styelidae	Metandrocarpa	taylori		species		Huntsman, 1912
	imerss.org:PMLS:14913					Andy Lamb		1						PRESENT				Aplidium kottae					iNaturalist:799283								Aplidium kottae							Animalia	Chordata	Ascidiacea	Aplousobranchia	Polyclinidae	Aplidium	kottae		species		Brunetti, 2007
	imerss.org:PMLS:14914			Count: many		Andy Lamb								PRESENT				Didemnum / Trididemnum complex					iNaturalist:55512								Didemnum							Animalia	Chordata	Ascidiacea	Aplousobranchia	Didemnidae	Didemnum			genus
	imerss.org:PMLS:15010			Count: few		Andy Lamb								PRESENT				Corella willmeriana					iNaturalist:447661								Corella willmeriana							Animalia	Chordata	Ascidiacea	Phlebobranchia	Corellidae	Corella	willmeriana		species		Herdman, 1898
	imerss.org:PMLS:15011			Count: few		Andy Lamb								PRESENT				Cnemidocarpa finmarkiensis					iNaturalist:47807								Cnemidocarpa finmarkiensis							Animalia	Chordata	Ascidiacea	Stolidobranchia	Styelidae	Cnemidocarpa	finmarkiensis		species		(Kiaer, 1893)
	imerss.org:PMLS:15012			Count: few		Andy Lamb								PRESENT				Pyura haustor					iNaturalist:333504								Pyura haustor							Animalia	Chordata	Ascidiacea	Stolidobranchia	Pyuridae	Pyura	haustor		species		(Stimpson, 1864)
	imerss.org:PMLS:15013			Count: some		Andy Lamb								PRESENT				Styela gibbsii					iNaturalist:521988								Styela gibbsii							Animalia	Chordata	Ascidiacea	Stolidobranchia	Styelidae	Styela	gibbsii		species		Stimpson, 1864
	imerss.org:PMLS:15014			Count: few		Andy Lamb								PRESENT				Boltenia villosa					iNaturalist:194568								Boltenia villosa							Animalia	Chordata	Ascidiacea	Stolidobranchia	Pyuridae	Boltenia	villosa		species		(Stimpson, 1864)
	imerss.org:PMLS:15015			Count: few		Andy Lamb								PRESENT				Didemnum / Trididemnum complex					iNaturalist:55512								Didemnum							Animalia	Chordata	Ascidiacea	Aplousobranchia	Didemnidae	Didemnum			genus
	imerss.org:PMLS:15103			Count: some		Andy Lamb								PRESENT				Corella willmeriana					iNaturalist:447661								Corella willmeriana							Animalia	Chordata	Ascidiacea	Phlebobranchia	Corellidae	Corella	willmeriana		species		Herdman, 1898
	imerss.org:PMLS:15104					Andy Lamb		1						PRESENT				Ascidia paratropa					iNaturalist:415129								Ascidia paratropa							Animalia	Chordata	Ascidiacea	Phlebobranchia	Ascidiidae	Ascidia	paratropa		species		(Huntsman, 1912)
	imerss.org:PMLS:15105			Count: some		Andy Lamb								PRESENT				Cnemidocarpa finmarkiensis					iNaturalist:47807								Cnemidocarpa finmarkiensis							Animalia	Chordata	Ascidiacea	Stolidobranchia	Styelidae	Cnemidocarpa	finmarkiensis		species		(Kiaer, 1893)
	imerss.org:PMLS:15106			Count: few		Andy Lamb								PRESENT				Metandrocarpa taylori					iNaturalist:371195								Metandrocarpa taylori							Animalia	Chordata	Ascidiacea	Stolidobranchia	Styelidae	Metandrocarpa	taylori		species		Huntsman, 1912
	imerss.org:PMLS:15107			Count: few		Andy Lamb								PRESENT				Cystodytes lobatus					iNaturalist:339197								Cystodytes lobatus							Animalia	Chordata	Ascidiacea	Aplousobranchia	Polycitoridae	Cystodytes	lobatus		species		(Ritter, 1900)
	imerss.org:PMLS:15108			Count: many		Andy Lamb								PRESENT				Distaplia occidentalis					iNaturalist:347339								Distaplia occidentalis							Animalia	Chordata	Ascidiacea	Aplousobranchia	Holozoidae	Distaplia	occidentalis		species		Bancroft, 1899
	imerss.org:PMLS:15206			Count: some		Andy Lamb								PRESENT				Corella willmeriana					iNaturalist:447661								Corella willmeriana							Animalia	Chordata	Ascidiacea	Phlebobranchia	Corellidae	Corella	willmeriana		species		Herdman, 1898
	imerss.org:PMLS:15207			Count: few		Andy Lamb								PRESENT				Cnemidocarpa finmarkiensis					iNaturalist:47807								Cnemidocarpa finmarkiensis							Animalia	Chordata	Ascidiacea	Stolidobranchia	Styelidae	Cnemidocarpa	finmarkiensis		species		(Kiaer, 1893)
	imerss.org:PMLS:15208			Count: few		Andy Lamb								PRESENT				Pyura haustor					iNaturalist:333504								Pyura haustor							Animalia	Chordata	Ascidiacea	Stolidobranchia	Pyuridae	Pyura	haustor		species		(Stimpson, 1864)
	imerss.org:PMLS:15209			Count: few		Andy Lamb								PRESENT				Metandrocarpa taylori					iNaturalist:371195								Metandrocarpa taylori							Animalia	Chordata	Ascidiacea	Stolidobranchia	Styelidae	Metandrocarpa	taylori		species		Huntsman, 1912
	imerss.org:PMLS:15210			Count: some		Andy Lamb								PRESENT				Cystodytes lobatus					iNaturalist:339197								Cystodytes lobatus							Animalia	Chordata	Ascidiacea	Aplousobranchia	Polycitoridae	Cystodytes	lobatus		species		(Ritter, 1900)
	imerss.org:PMLS:15211			Count: abundant		Andy Lamb								PRESENT				Distaplia occidentalis					iNaturalist:347339								Distaplia occidentalis							Animalia	Chordata	Ascidiacea	Aplousobranchia	Holozoidae	Distaplia	occidentalis		species		Bancroft, 1899
	imerss.org:PMLS:15212			Count: some		Andy Lamb								PRESENT				Aplidium kottae					iNaturalist:799283								Aplidium kottae							Animalia	Chordata	Ascidiacea	Aplousobranchia	Polyclinidae	Aplidium	kottae		species		Brunetti, 2007
	imerss.org:PMLS:15213			Count: some		Andy Lamb								PRESENT				Didemnum / Trididemnum complex					iNaturalist:55512								Didemnum							Animalia	Chordata	Ascidiacea	Aplousobranchia	Didemnidae	Didemnum			genus
	imerss.org:PMLS:15311			Count: some		Andy Lamb								PRESENT				Corella willmeriana					iNaturalist:447661								Corella willmeriana							Animalia	Chordata	Ascidiacea	Phlebobranchia	Corellidae	Corella	willmeriana		species		Herdman, 1898
	imerss.org:PMLS:15312					Andy Lamb		2						PRESENT				Ascidia paratropa					iNaturalist:415129								Ascidia paratropa							Animalia	Chordata	Ascidiacea	Phlebobranchia	Ascidiidae	Ascidia	paratropa		species		(Huntsman, 1912)
	imerss.org:PMLS:15313			Count: some		Andy Lamb								PRESENT				Cnemidocarpa finmarkiensis					iNaturalist:47807								Cnemidocarpa finmarkiensis							Animalia	Chordata	Ascidiacea	Stolidobranchia	Styelidae	Cnemidocarpa	finmarkiensis		species		(Kiaer, 1893)
	imerss.org:PMLS:15314			Count: few		Andy Lamb								PRESENT				Boltenia villosa					iNaturalist:194568								Boltenia villosa							Animalia	Chordata	Ascidiacea	Stolidobranchia	Pyuridae	Boltenia	villosa		species		(Stimpson, 1864)
	imerss.org:PMLS:15315			Count: few		Andy Lamb								PRESENT				Metandrocarpa taylori					iNaturalist:371195								Metandrocarpa taylori							Animalia	Chordata	Ascidiacea	Stolidobranchia	Styelidae	Metandrocarpa	taylori		species		Huntsman, 1912
	imerss.org:PMLS:15409			Count: abundant		Andy Lamb								PRESENT				Corella willmeriana					iNaturalist:447661								Corella willmeriana							Animalia	Chordata	Ascidiacea	Phlebobranchia	Corellidae	Corella	willmeriana		species		Herdman, 1898
	imerss.org:PMLS:15410			Count: some		Andy Lamb								PRESENT				Cnemidocarpa finmarkiensis					iNaturalist:47807								Cnemidocarpa finmarkiensis							Animalia	Chordata	Ascidiacea	Stolidobranchia	Styelidae	Cnemidocarpa	finmarkiensis		species		(Kiaer, 1893)
	imerss.org:PMLS:15411					Andy Lamb		1						PRESENT				Halocynthia aurantium					iNaturalist:473652								Halocynthia aurantium							Animalia	Chordata	Ascidiacea	Stolidobranchia	Pyuridae	Halocynthia	aurantium		species		(Pallas, 1787)
	imerss.org:PMLS:15412					Andy Lamb		2						PRESENT				Pyura haustor					iNaturalist:333504								Pyura haustor							Animalia	Chordata	Ascidiacea	Stolidobranchia	Pyuridae	Pyura	haustor		species		(Stimpson, 1864)
	imerss.org:PMLS:15413					Andy Lamb		2						PRESENT				Styela gibbsii					iNaturalist:521988								Styela gibbsii							Animalia	Chordata	Ascidiacea	Stolidobranchia	Styelidae	Styela	gibbsii		species		Stimpson, 1864
	imerss.org:PMLS:15414					Andy Lamb		1						PRESENT				Boltenia villosa					iNaturalist:194568								Boltenia villosa							Animalia	Chordata	Ascidiacea	Stolidobranchia	Pyuridae	Boltenia	villosa		species		(Stimpson, 1864)
	imerss.org:PMLS:15415			Count: some		Andy Lamb								PRESENT				Chelyosoma productum					iNaturalist:428793								Chelyosoma productum							Animalia	Chordata	Ascidiacea	Phlebobranchia	Corellidae	Chelyosoma	productum		species		Stimpson, 1864
	imerss.org:PMLS:15416			Count: some		Andy Lamb								PRESENT				Metandrocarpa taylori					iNaturalist:371195								Metandrocarpa taylori							Animalia	Chordata	Ascidiacea	Stolidobranchia	Styelidae	Metandrocarpa	taylori		species		Huntsman, 1912
	imerss.org:PMLS:15417			Count: some		Andy Lamb								PRESENT				Cystodytes lobatus					iNaturalist:339197								Cystodytes lobatus							Animalia	Chordata	Ascidiacea	Aplousobranchia	Polycitoridae	Cystodytes	lobatus		species		(Ritter, 1900)
	imerss.org:PMLS:15418			Count: some		Andy Lamb								PRESENT				Didemnum / Trididemnum complex					iNaturalist:55512								Didemnum							Animalia	Chordata	Ascidiacea	Aplousobranchia	Didemnidae	Didemnum			genus
	imerss.org:PMLS:15525					Andy Lamb		1						PRESENT				Chelyosoma productum					iNaturalist:428793								Chelyosoma productum							Animalia	Chordata	Ascidiacea	Phlebobranchia	Corellidae	Chelyosoma	productum		species		Stimpson, 1864
	imerss.org:PMLS:15653			Count: very abundant		Andy Lamb								PRESENT				Corella willmeriana					iNaturalist:447661								Corella willmeriana							Animalia	Chordata	Ascidiacea	Phlebobranchia	Corellidae	Corella	willmeriana		species		Herdman, 1898
	imerss.org:PMLS:15654			Count: some		Andy Lamb								PRESENT				Cnemidocarpa finmarkiensis					iNaturalist:47807								Cnemidocarpa finmarkiensis							Animalia	Chordata	Ascidiacea	Stolidobranchia	Styelidae	Cnemidocarpa	finmarkiensis		species		(Kiaer, 1893)
	imerss.org:PMLS:15655					Andy Lamb		2						PRESENT				Pyura haustor					iNaturalist:333504								Pyura haustor							Animalia	Chordata	Ascidiacea	Stolidobranchia	Pyuridae	Pyura	haustor		species		(Stimpson, 1864)
	imerss.org:PMLS:15656			Count: few		Andy Lamb								PRESENT				Styela gibbsii					iNaturalist:521988								Styela gibbsii							Animalia	Chordata	Ascidiacea	Stolidobranchia	Styelidae	Styela	gibbsii		species		Stimpson, 1864
	imerss.org:PMLS:15657			Count: some		Andy Lamb								PRESENT				Boltenia villosa					iNaturalist:194568								Boltenia villosa							Animalia	Chordata	Ascidiacea	Stolidobranchia	Pyuridae	Boltenia	villosa		species		(Stimpson, 1864)
	imerss.org:PMLS:15658			Count: very many		Andy Lamb								PRESENT				Didemnum / Trididemnum complex					iNaturalist:55512								Didemnum							Animalia	Chordata	Ascidiacea	Aplousobranchia	Didemnidae	Didemnum			genus
	imerss.org:PMLS:15753			Count: very abundant		Andy Lamb								PRESENT				Corella willmeriana					iNaturalist:447661								Corella willmeriana							Animalia	Chordata	Ascidiacea	Phlebobranchia	Corellidae	Corella	willmeriana		species		Herdman, 1898
	imerss.org:PMLS:15754			Count: many		Andy Lamb								PRESENT				Cnemidocarpa finmarkiensis					iNaturalist:47807								Cnemidocarpa finmarkiensis							Animalia	Chordata	Ascidiacea	Stolidobranchia	Styelidae	Cnemidocarpa	finmarkiensis		species		(Kiaer, 1893)
	imerss.org:PMLS:15755			Count: few		Andy Lamb								PRESENT				Boltenia villosa					iNaturalist:194568								Boltenia villosa							Animalia	Chordata	Ascidiacea	Stolidobranchia	Pyuridae	Boltenia	villosa		species		(Stimpson, 1864)
	imerss.org:PMLS:15756			Count: many		Andy Lamb								PRESENT				Didemnum / Trididemnum complex					iNaturalist:55512								Didemnum							Animalia	Chordata	Ascidiacea	Aplousobranchia	Didemnidae	Didemnum			genus
	imerss.org:PMLS:15867			Count: abundant		Andy Lamb								PRESENT				Corella willmeriana					iNaturalist:447661								Corella willmeriana							Animalia	Chordata	Ascidiacea	Phlebobranchia	Corellidae	Corella	willmeriana		species		Herdman, 1898
	imerss.org:PMLS:15868			Count: few		Andy Lamb								PRESENT				Cnemidocarpa finmarkiensis					iNaturalist:47807								Cnemidocarpa finmarkiensis							Animalia	Chordata	Ascidiacea	Stolidobranchia	Styelidae	Cnemidocarpa	finmarkiensis		species		(Kiaer, 1893)
	imerss.org:PMLS:15869					Andy Lamb		1						PRESENT				Pyura haustor					iNaturalist:333504								Pyura haustor							Animalia	Chordata	Ascidiacea	Stolidobranchia	Pyuridae	Pyura	haustor		species		(Stimpson, 1864)
	imerss.org:PMLS:15870			Count: few		Andy Lamb								PRESENT				Boltenia villosa					iNaturalist:194568								Boltenia villosa							Animalia	Chordata	Ascidiacea	Stolidobranchia	Pyuridae	Boltenia	villosa		species		(Stimpson, 1864)
	imerss.org:PMLS:15871					Andy Lamb		1						PRESENT				Metandrocarpa taylori					iNaturalist:371195								Metandrocarpa taylori							Animalia	Chordata	Ascidiacea	Stolidobranchia	Styelidae	Metandrocarpa	taylori		species		Huntsman, 1912
	imerss.org:PMLS:15872			Count: many		Andy Lamb								PRESENT				Didemnum / Trididemnum complex					iNaturalist:55512								Didemnum							Animalia	Chordata	Ascidiacea	Aplousobranchia	Didemnidae	Didemnum			genus
	imerss.org:PMLS:15994			Count: very many		Andy Lamb								PRESENT				Corella willmeriana					iNaturalist:447661								Corella willmeriana							Animalia	Chordata	Ascidiacea	Phlebobranchia	Corellidae	Corella	willmeriana		species		Herdman, 1898
	imerss.org:PMLS:15995			Count: few		Andy Lamb								PRESENT				Cnemidocarpa finmarkiensis					iNaturalist:47807								Cnemidocarpa finmarkiensis							Animalia	Chordata	Ascidiacea	Stolidobranchia	Styelidae	Cnemidocarpa	finmarkiensis		species		(Kiaer, 1893)
	imerss.org:PMLS:15996					Andy Lamb		1						PRESENT				Halocynthia igaboja					iNaturalist:428524								Halocynthia igaboja							Animalia	Chordata	Ascidiacea	Stolidobranchia	Pyuridae	Halocynthia	igaboja		species		Oka, 1906
	imerss.org:PMLS:15997			Count: few		Andy Lamb								PRESENT				Styela gibbsii					iNaturalist:521988								Styela gibbsii							Animalia	Chordata	Ascidiacea	Stolidobranchia	Styelidae	Styela	gibbsii		species		Stimpson, 1864
	imerss.org:PMLS:15998			Count: few		Andy Lamb								PRESENT				Boltenia villosa					iNaturalist:194568								Boltenia villosa							Animalia	Chordata	Ascidiacea	Stolidobranchia	Pyuridae	Boltenia	villosa		species		(Stimpson, 1864)
	imerss.org:PMLS:15999			Count: very abundant		Andy Lamb								PRESENT				Distaplia occidentalis					iNaturalist:347339								Distaplia occidentalis							Animalia	Chordata	Ascidiacea	Aplousobranchia	Holozoidae	Distaplia	occidentalis		species		Bancroft, 1899
	imerss.org:PMLS:16000			Count: some		Andy Lamb								PRESENT				Didemnum / Trididemnum complex					iNaturalist:55512								Didemnum							Animalia	Chordata	Ascidiacea	Aplousobranchia	Didemnidae	Didemnum			genus
	imerss.org:PMLS:16099			Count: very abundant		Andy Lamb								PRESENT				Corella willmeriana					iNaturalist:447661								Corella willmeriana							Animalia	Chordata	Ascidiacea	Phlebobranchia	Corellidae	Corella	willmeriana		species		Herdman, 1898
	imerss.org:PMLS:16100			Count: some		Andy Lamb								PRESENT				Cnemidocarpa finmarkiensis					iNaturalist:47807								Cnemidocarpa finmarkiensis							Animalia	Chordata	Ascidiacea	Stolidobranchia	Styelidae	Cnemidocarpa	finmarkiensis		species		(Kiaer, 1893)
	imerss.org:PMLS:16101			Count: few		Andy Lamb								PRESENT				Halocynthia igaboja					iNaturalist:428524								Halocynthia igaboja							Animalia	Chordata	Ascidiacea	Stolidobranchia	Pyuridae	Halocynthia	igaboja		species		Oka, 1906
	imerss.org:PMLS:16102			Count: some		Andy Lamb								PRESENT				Boltenia villosa					iNaturalist:194568								Boltenia villosa							Animalia	Chordata	Ascidiacea	Stolidobranchia	Pyuridae	Boltenia	villosa		species		(Stimpson, 1864)
	imerss.org:PMLS:16103					Andy Lamb		2						PRESENT				Perophora annectens					iNaturalist:372665								Perophora annectens							Animalia	Chordata	Ascidiacea	Phlebobranchia	Perophoridae	Perophora	annectens		species		Ritter, 1893
	imerss.org:PMLS:16104			Count: few		Andy Lamb								PRESENT				Aplidium kottae					iNaturalist:799283								Aplidium kottae							Animalia	Chordata	Ascidiacea	Aplousobranchia	Polyclinidae	Aplidium	kottae		species		Brunetti, 2007
	imerss.org:PMLS:16105			Count: some		Andy Lamb								PRESENT				Didemnum / Trididemnum complex					iNaturalist:55512								Didemnum							Animalia	Chordata	Ascidiacea	Aplousobranchia	Didemnidae	Didemnum			genus
	imerss.org:PMLS:16187			Count: few		Andy Lamb								PRESENT				Cnemidocarpa finmarkiensis					iNaturalist:47807								Cnemidocarpa finmarkiensis							Animalia	Chordata	Ascidiacea	Stolidobranchia	Styelidae	Cnemidocarpa	finmarkiensis		species		(Kiaer, 1893)
	imerss.org:PMLS:16188			Count: few		Andy Lamb								PRESENT				Aplidium kottae					iNaturalist:799283								Aplidium kottae							Animalia	Chordata	Ascidiacea	Aplousobranchia	Polyclinidae	Aplidium	kottae		species		Brunetti, 2007
	imerss.org:PMLS:16276			Count: few		Andy Lamb								PRESENT				Cnemidocarpa finmarkiensis					iNaturalist:47807								Cnemidocarpa finmarkiensis							Animalia	Chordata	Ascidiacea	Stolidobranchia	Styelidae	Cnemidocarpa	finmarkiensis		species		(Kiaer, 1893)
	imerss.org:PMLS:16277			Count: some		Andy Lamb								PRESENT				Didemnum / Trididemnum complex					iNaturalist:55512								Didemnum							Animalia	Chordata	Ascidiacea	Aplousobranchia	Didemnidae	Didemnum			genus
	imerss.org:PMLS:16354			Count: some		Andy Lamb								PRESENT				Corella willmeriana					iNaturalist:447661								Corella willmeriana							Animalia	Chordata	Ascidiacea	Phlebobranchia	Corellidae	Corella	willmeriana		species		Herdman, 1898
	imerss.org:PMLS:16355			Count: few		Andy Lamb								PRESENT				Cnemidocarpa finmarkiensis					iNaturalist:47807								Cnemidocarpa finmarkiensis							Animalia	Chordata	Ascidiacea	Stolidobranchia	Styelidae	Cnemidocarpa	finmarkiensis		species		(Kiaer, 1893)
	imerss.org:PMLS:16356			Count: some		Andy Lamb								PRESENT				Didemnum / Trididemnum complex					iNaturalist:55512								Didemnum							Animalia	Chordata	Ascidiacea	Aplousobranchia	Didemnidae	Didemnum			genus
	imerss.org:PMLS:16447			Count: some		Andy Lamb								PRESENT				Corella willmeriana					iNaturalist:447661								Corella willmeriana							Animalia	Chordata	Ascidiacea	Phlebobranchia	Corellidae	Corella	willmeriana		species		Herdman, 1898
	imerss.org:PMLS:16448			Count: some		Andy Lamb								PRESENT				Cnemidocarpa finmarkiensis					iNaturalist:47807								Cnemidocarpa finmarkiensis							Animalia	Chordata	Ascidiacea	Stolidobranchia	Styelidae	Cnemidocarpa	finmarkiensis		species		(Kiaer, 1893)
	imerss.org:PMLS:16449			Count: some		Andy Lamb								PRESENT				Pyura haustor					iNaturalist:333504								Pyura haustor							Animalia	Chordata	Ascidiacea	Stolidobranchia	Pyuridae	Pyura	haustor		species		(Stimpson, 1864)
	imerss.org:PMLS:16450					Andy Lamb		1						PRESENT				Pyura mirabilis					iNaturalist:552416								Pyura mirabilis							Animalia	Chordata	Ascidiacea	Stolidobranchia	Pyuridae	Pyura	mirabilis		species		(Drasche, 1884)
	imerss.org:PMLS:16451			Count: few		Andy Lamb								PRESENT				Styela gibbsii					iNaturalist:521988								Styela gibbsii							Animalia	Chordata	Ascidiacea	Stolidobranchia	Styelidae	Styela	gibbsii		species		Stimpson, 1864
	imerss.org:PMLS:16452			Count: some		Andy Lamb								PRESENT				Boltenia villosa					iNaturalist:194568								Boltenia villosa							Animalia	Chordata	Ascidiacea	Stolidobranchia	Pyuridae	Boltenia	villosa		species		(Stimpson, 1864)
	imerss.org:PMLS:16453			Count: few		Andy Lamb								PRESENT				Metandrocarpa taylori					iNaturalist:371195								Metandrocarpa taylori							Animalia	Chordata	Ascidiacea	Stolidobranchia	Styelidae	Metandrocarpa	taylori		species		Huntsman, 1912
	imerss.org:PMLS:16454			Count: some		Andy Lamb								PRESENT				Didemnum / Trididemnum complex					iNaturalist:55512								Didemnum							Animalia	Chordata	Ascidiacea	Aplousobranchia	Didemnidae	Didemnum			genus
	imerss.org:PMLS:16549			Count: many		Andy Lamb								PRESENT				Corella willmeriana					iNaturalist:447661								Corella willmeriana							Animalia	Chordata	Ascidiacea	Phlebobranchia	Corellidae	Corella	willmeriana		species		Herdman, 1898
	imerss.org:PMLS:16550			Count: abundant		Andy Lamb								PRESENT				Cnemidocarpa finmarkiensis					iNaturalist:47807								Cnemidocarpa finmarkiensis							Animalia	Chordata	Ascidiacea	Stolidobranchia	Styelidae	Cnemidocarpa	finmarkiensis		species		(Kiaer, 1893)
	imerss.org:PMLS:16551					Andy Lamb		1						PRESENT				Halocynthia aurantium					iNaturalist:473652								Halocynthia aurantium							Animalia	Chordata	Ascidiacea	Stolidobranchia	Pyuridae	Halocynthia	aurantium		species		(Pallas, 1787)
	imerss.org:PMLS:16552			Count: many		Andy Lamb								PRESENT				Pyura haustor					iNaturalist:333504								Pyura haustor							Animalia	Chordata	Ascidiacea	Stolidobranchia	Pyuridae	Pyura	haustor		species		(Stimpson, 1864)
	imerss.org:PMLS:16553			Count: some		Andy Lamb								PRESENT				Styela gibbsii					iNaturalist:521988								Styela gibbsii							Animalia	Chordata	Ascidiacea	Stolidobranchia	Styelidae	Styela	gibbsii		species		Stimpson, 1864
	imerss.org:PMLS:16554			Count: very many		Andy Lamb								PRESENT				Boltenia villosa					iNaturalist:194568								Boltenia villosa							Animalia	Chordata	Ascidiacea	Stolidobranchia	Pyuridae	Boltenia	villosa		species		(Stimpson, 1864)
	imerss.org:PMLS:16555			Count: very many		Andy Lamb								PRESENT				Metandrocarpa taylori					iNaturalist:371195								Metandrocarpa taylori							Animalia	Chordata	Ascidiacea	Stolidobranchia	Styelidae	Metandrocarpa	taylori		species		Huntsman, 1912
	imerss.org:PMLS:16556					Andy Lamb		1						PRESENT				Eudistoma molle					iNaturalist:448127								Eudistoma molle							Animalia	Chordata	Ascidiacea	Aplousobranchia	Polycitoridae	Eudistoma	molle		species		(Ritter, 1900)
	imerss.org:PMLS:16557			Count: few		Andy Lamb								PRESENT				Didemnum / Trididemnum complex					iNaturalist:55512								Didemnum							Animalia	Chordata	Ascidiacea	Aplousobranchia	Didemnidae	Didemnum			genus
	imerss.org:PMLS:16558			Count: very many		Andy Lamb								PRESENT				Didemnum vexillum					iNaturalist:126506								Didemnum vexillum							Animalia	Chordata	Ascidiacea	Aplousobranchia	Didemnidae	Didemnum	vexillum		species		Kott, 2002
	imerss.org:PMLS:16637					Andy Lamb		2						PRESENT				Halocynthia aurantium					iNaturalist:473652								Halocynthia aurantium							Animalia	Chordata	Ascidiacea	Stolidobranchia	Pyuridae	Halocynthia	aurantium		species		(Pallas, 1787)
	imerss.org:PMLS:16638			Count: few		Andy Lamb								PRESENT				Pyura haustor					iNaturalist:333504								Pyura haustor							Animalia	Chordata	Ascidiacea	Stolidobranchia	Pyuridae	Pyura	haustor		species		(Stimpson, 1864)
	imerss.org:PMLS:16639			Count: few		Andy Lamb								PRESENT				Styela gibbsii					iNaturalist:521988								Styela gibbsii							Animalia	Chordata	Ascidiacea	Stolidobranchia	Styelidae	Styela	gibbsii		species		Stimpson, 1864
	imerss.org:PMLS:16640			Count: few		Andy Lamb								PRESENT				Didemnum / Trididemnum complex					iNaturalist:55512								Didemnum							Animalia	Chordata	Ascidiacea	Aplousobranchia	Didemnidae	Didemnum			genus
	imerss.org:PMLS:16717			Count: some		Andy Lamb								PRESENT				Cnemidocarpa finmarkiensis					iNaturalist:47807								Cnemidocarpa finmarkiensis							Animalia	Chordata	Ascidiacea	Stolidobranchia	Styelidae	Cnemidocarpa	finmarkiensis		species		(Kiaer, 1893)
	imerss.org:PMLS:16718					Andy Lamb		1						PRESENT				Halocynthia igaboja					iNaturalist:428524								Halocynthia igaboja							Animalia	Chordata	Ascidiacea	Stolidobranchia	Pyuridae	Halocynthia	igaboja		species		Oka, 1906
	imerss.org:PMLS:16719					Andy Lamb		2						PRESENT				Boltenia villosa					iNaturalist:194568								Boltenia villosa							Animalia	Chordata	Ascidiacea	Stolidobranchia	Pyuridae	Boltenia	villosa		species		(Stimpson, 1864)
	imerss.org:PMLS:16720			Count: some		Andy Lamb								PRESENT				Didemnum / Trididemnum complex					iNaturalist:55512								Didemnum							Animalia	Chordata	Ascidiacea	Aplousobranchia	Didemnidae	Didemnum			genus
	imerss.org:PMLS:16771			Count: few		Andy Lamb								PRESENT				Halocynthia igaboja					iNaturalist:428524								Halocynthia igaboja							Animalia	Chordata	Ascidiacea	Stolidobranchia	Pyuridae	Halocynthia	igaboja		species		Oka, 1906
	imerss.org:PMLS:16772			Count: very many		Andy Lamb								PRESENT				Distaplia occidentalis					iNaturalist:347339								Distaplia occidentalis							Animalia	Chordata	Ascidiacea	Aplousobranchia	Holozoidae	Distaplia	occidentalis		species		Bancroft, 1899
	imerss.org:PMLS:16856			Count: some		Andy Lamb								PRESENT				Cnemidocarpa finmarkiensis					iNaturalist:47807								Cnemidocarpa finmarkiensis							Animalia	Chordata	Ascidiacea	Stolidobranchia	Styelidae	Cnemidocarpa	finmarkiensis		species		(Kiaer, 1893)
	imerss.org:PMLS:16857					Andy Lamb		2						PRESENT				Pyura haustor					iNaturalist:333504								Pyura haustor							Animalia	Chordata	Ascidiacea	Stolidobranchia	Pyuridae	Pyura	haustor		species		(Stimpson, 1864)
	imerss.org:PMLS:16858			Count: some		Andy Lamb								PRESENT				Didemnum / Trididemnum complex					iNaturalist:55512								Didemnum							Animalia	Chordata	Ascidiacea	Aplousobranchia	Didemnidae	Didemnum			genus
	imerss.org:PMLS:16965			Count: many		Andy Lamb								PRESENT				Cnemidocarpa finmarkiensis					iNaturalist:47807								Cnemidocarpa finmarkiensis							Animalia	Chordata	Ascidiacea	Stolidobranchia	Styelidae	Cnemidocarpa	finmarkiensis		species		(Kiaer, 1893)
	imerss.org:PMLS:16966					Andy Lamb		2						PRESENT				Styela gibbsii					iNaturalist:521988								Styela gibbsii							Animalia	Chordata	Ascidiacea	Stolidobranchia	Styelidae	Styela	gibbsii		species		Stimpson, 1864
	imerss.org:PMLS:16967			Count: few		Andy Lamb								PRESENT				Boltenia villosa					iNaturalist:194568								Boltenia villosa							Animalia	Chordata	Ascidiacea	Stolidobranchia	Pyuridae	Boltenia	villosa		species		(Stimpson, 1864)
	imerss.org:PMLS:16968			Count: very many		Andy Lamb								PRESENT				Didemnum / Trididemnum complex					iNaturalist:55512								Didemnum							Animalia	Chordata	Ascidiacea	Aplousobranchia	Didemnidae	Didemnum			genus
	imerss.org:PMLS:17035			Count: some		Andy Lamb								PRESENT				Cnemidocarpa finmarkiensis					iNaturalist:47807								Cnemidocarpa finmarkiensis							Animalia	Chordata	Ascidiacea	Stolidobranchia	Styelidae	Cnemidocarpa	finmarkiensis		species		(Kiaer, 1893)
	imerss.org:PMLS:17036					Andy Lamb		1						PRESENT				Styela gibbsii					iNaturalist:521988								Styela gibbsii							Animalia	Chordata	Ascidiacea	Stolidobranchia	Styelidae	Styela	gibbsii		species		Stimpson, 1864
	imerss.org:PMLS:17037			Count: some		Andy Lamb								PRESENT				Didemnum / Trididemnum complex					iNaturalist:55512								Didemnum							Animalia	Chordata	Ascidiacea	Aplousobranchia	Didemnidae	Didemnum			genus
	imerss.org:PMLS:17076			Count: few		Andy Lamb								PRESENT				Cnemidocarpa finmarkiensis					iNaturalist:47807								Cnemidocarpa finmarkiensis							Animalia	Chordata	Ascidiacea	Stolidobranchia	Styelidae	Cnemidocarpa	finmarkiensis		species		(Kiaer, 1893)
	imerss.org:PMLS:17159			Count: some		Andy Lamb								PRESENT				Cnemidocarpa finmarkiensis					iNaturalist:47807								Cnemidocarpa finmarkiensis							Animalia	Chordata	Ascidiacea	Stolidobranchia	Styelidae	Cnemidocarpa	finmarkiensis		species		(Kiaer, 1893)
	imerss.org:PMLS:17160			Count: few		Andy Lamb								PRESENT				Metandrocarpa taylori					iNaturalist:371195								Metandrocarpa taylori							Animalia	Chordata	Ascidiacea	Stolidobranchia	Styelidae	Metandrocarpa	taylori		species		Huntsman, 1912
	imerss.org:PMLS:17161			Count: some		Andy Lamb								PRESENT				Didemnum / Trididemnum complex					iNaturalist:55512								Didemnum							Animalia	Chordata	Ascidiacea	Aplousobranchia	Didemnidae	Didemnum			genus
	imerss.org:PMLS:17237			Count: very many		Andy Lamb								PRESENT				Corella inflata					iNaturalist:347987								Corella inflata							Animalia	Chordata	Ascidiacea	Phlebobranchia	Corellidae	Corella	inflata		species		Huntsman, 1912
	imerss.org:PMLS:17238			Count: some		Andy Lamb								PRESENT				Cnemidocarpa finmarkiensis					iNaturalist:47807								Cnemidocarpa finmarkiensis							Animalia	Chordata	Ascidiacea	Stolidobranchia	Styelidae	Cnemidocarpa	finmarkiensis		species		(Kiaer, 1893)
	imerss.org:PMLS:17239			Count: few		Andy Lamb								PRESENT				Didemnum / Trididemnum complex					iNaturalist:55512								Didemnum							Animalia	Chordata	Ascidiacea	Aplousobranchia	Didemnidae	Didemnum			genus
	imerss.org:PMLS:17350			Count: some		Andy Lamb								PRESENT				Cnemidocarpa finmarkiensis					iNaturalist:47807								Cnemidocarpa finmarkiensis							Animalia	Chordata	Ascidiacea	Stolidobranchia	Styelidae	Cnemidocarpa	finmarkiensis		species		(Kiaer, 1893)
	imerss.org:PMLS:17351			Count: few		Andy Lamb								PRESENT				Boltenia villosa					iNaturalist:194568								Boltenia villosa							Animalia	Chordata	Ascidiacea	Stolidobranchia	Pyuridae	Boltenia	villosa		species		(Stimpson, 1864)
	imerss.org:PMLS:17352			Count: some		Andy Lamb								PRESENT				Didemnum / Trididemnum complex					iNaturalist:55512								Didemnum							Animalia	Chordata	Ascidiacea	Aplousobranchia	Didemnidae	Didemnum			genus
	imerss.org:PMLS:17433					Andy Lamb		2						PRESENT				Ascidia paratropa					iNaturalist:415129								Ascidia paratropa							Animalia	Chordata	Ascidiacea	Phlebobranchia	Ascidiidae	Ascidia	paratropa		species		(Huntsman, 1912)
	imerss.org:PMLS:17434			Count: some		Andy Lamb								PRESENT				Cnemidocarpa finmarkiensis					iNaturalist:47807								Cnemidocarpa finmarkiensis							Animalia	Chordata	Ascidiacea	Stolidobranchia	Styelidae	Cnemidocarpa	finmarkiensis		species		(Kiaer, 1893)
	imerss.org:PMLS:17435			Count: few		Andy Lamb								PRESENT				Pyura haustor					iNaturalist:333504								Pyura haustor							Animalia	Chordata	Ascidiacea	Stolidobranchia	Pyuridae	Pyura	haustor		species		(Stimpson, 1864)
	imerss.org:PMLS:17436			Count: few		Andy Lamb								PRESENT				Styela gibbsii					iNaturalist:521988								Styela gibbsii							Animalia	Chordata	Ascidiacea	Stolidobranchia	Styelidae	Styela	gibbsii		species		Stimpson, 1864
	imerss.org:PMLS:17437			Count: few		Andy Lamb								PRESENT				Boltenia villosa					iNaturalist:194568								Boltenia villosa							Animalia	Chordata	Ascidiacea	Stolidobranchia	Pyuridae	Boltenia	villosa		species		(Stimpson, 1864)
	imerss.org:PMLS:17438			Count: very many		Andy Lamb								PRESENT				Distaplia occidentalis					iNaturalist:347339								Distaplia occidentalis							Animalia	Chordata	Ascidiacea	Aplousobranchia	Holozoidae	Distaplia	occidentalis		species		Bancroft, 1899
	imerss.org:PMLS:17439			Count: some		Andy Lamb								PRESENT				Didemnum / Trididemnum complex					iNaturalist:55512								Didemnum							Animalia	Chordata	Ascidiacea	Aplousobranchia	Didemnidae	Didemnum			genus
	imerss.org:PMLS:17536			Count: few		Andy Lamb								PRESENT				Corella willmeriana					iNaturalist:447661								Corella willmeriana							Animalia	Chordata	Ascidiacea	Phlebobranchia	Corellidae	Corella	willmeriana		species		Herdman, 1898
	imerss.org:PMLS:17537			Count: some		Andy Lamb								PRESENT				Cnemidocarpa finmarkiensis					iNaturalist:47807								Cnemidocarpa finmarkiensis							Animalia	Chordata	Ascidiacea	Stolidobranchia	Styelidae	Cnemidocarpa	finmarkiensis		species		(Kiaer, 1893)
	imerss.org:PMLS:17538					Andy Lamb		1						PRESENT				Halocynthia aurantium					iNaturalist:473652								Halocynthia aurantium							Animalia	Chordata	Ascidiacea	Stolidobranchia	Pyuridae	Halocynthia	aurantium		species		(Pallas, 1787)
	imerss.org:PMLS:17539					Andy Lamb		2						PRESENT				Pyura haustor					iNaturalist:333504								Pyura haustor							Animalia	Chordata	Ascidiacea	Stolidobranchia	Pyuridae	Pyura	haustor		species		(Stimpson, 1864)
	imerss.org:PMLS:17540			Count: few		Andy Lamb								PRESENT				Styela gibbsii					iNaturalist:521988								Styela gibbsii							Animalia	Chordata	Ascidiacea	Stolidobranchia	Styelidae	Styela	gibbsii		species		Stimpson, 1864
	imerss.org:PMLS:17541			Count: many		Andy Lamb								PRESENT				Boltenia villosa					iNaturalist:194568								Boltenia villosa							Animalia	Chordata	Ascidiacea	Stolidobranchia	Pyuridae	Boltenia	villosa		species		(Stimpson, 1864)
	imerss.org:PMLS:17542			Count: some		Andy Lamb								PRESENT				Metandrocarpa taylori					iNaturalist:371195								Metandrocarpa taylori							Animalia	Chordata	Ascidiacea	Stolidobranchia	Styelidae	Metandrocarpa	taylori		species		Huntsman, 1912
	imerss.org:PMLS:17543			Count: some		Andy Lamb								PRESENT				Distaplia occidentalis					iNaturalist:347339								Distaplia occidentalis							Animalia	Chordata	Ascidiacea	Aplousobranchia	Holozoidae	Distaplia	occidentalis		species		Bancroft, 1899
	imerss.org:PMLS:17544			Count: many		Andy Lamb								PRESENT				Didemnum / Trididemnum complex					iNaturalist:55512								Didemnum							Animalia	Chordata	Ascidiacea	Aplousobranchia	Didemnidae	Didemnum			genus
	imerss.org:PMLS:17661			Count: some		Andy Lamb								PRESENT				Cnemidocarpa finmarkiensis					iNaturalist:47807								Cnemidocarpa finmarkiensis							Animalia	Chordata	Ascidiacea	Stolidobranchia	Styelidae	Cnemidocarpa	finmarkiensis		species		(Kiaer, 1893)
	imerss.org:PMLS:17662					Andy Lamb		2						PRESENT				Pyura haustor					iNaturalist:333504								Pyura haustor							Animalia	Chordata	Ascidiacea	Stolidobranchia	Pyuridae	Pyura	haustor		species		(Stimpson, 1864)
	imerss.org:PMLS:17663			Count: some		Andy Lamb								PRESENT				Boltenia villosa					iNaturalist:194568								Boltenia villosa							Animalia	Chordata	Ascidiacea	Stolidobranchia	Pyuridae	Boltenia	villosa		species		(Stimpson, 1864)
	imerss.org:PMLS:17664			Count: some		Andy Lamb								PRESENT				Metandrocarpa taylori					iNaturalist:371195								Metandrocarpa taylori							Animalia	Chordata	Ascidiacea	Stolidobranchia	Styelidae	Metandrocarpa	taylori		species		Huntsman, 1912
	imerss.org:PMLS:17665			Count: few		Andy Lamb								PRESENT				Didemnum / Trididemnum complex					iNaturalist:55512								Didemnum							Animalia	Chordata	Ascidiacea	Aplousobranchia	Didemnidae	Didemnum			genus
	imerss.org:PMLS:17743			Count: few		Andy Lamb								PRESENT				Corella willmeriana					iNaturalist:447661								Corella willmeriana							Animalia	Chordata	Ascidiacea	Phlebobranchia	Corellidae	Corella	willmeriana		species		Herdman, 1898
	imerss.org:PMLS:17744			Count: some		Andy Lamb								PRESENT				Cnemidocarpa finmarkiensis					iNaturalist:47807								Cnemidocarpa finmarkiensis							Animalia	Chordata	Ascidiacea	Stolidobranchia	Styelidae	Cnemidocarpa	finmarkiensis		species		(Kiaer, 1893)
	imerss.org:PMLS:17745			Count: some		Andy Lamb								PRESENT				Didemnum / Trididemnum complex					iNaturalist:55512								Didemnum							Animalia	Chordata	Ascidiacea	Aplousobranchia	Didemnidae	Didemnum			genus
	imerss.org:PMLS:17884			Count: some		Andy Lamb								PRESENT				Cnemidocarpa finmarkiensis					iNaturalist:47807								Cnemidocarpa finmarkiensis							Animalia	Chordata	Ascidiacea	Stolidobranchia	Styelidae	Cnemidocarpa	finmarkiensis		species		(Kiaer, 1893)
	imerss.org:PMLS:17885			Count: few		Andy Lamb								PRESENT				Styela gibbsii					iNaturalist:521988								Styela gibbsii							Animalia	Chordata	Ascidiacea	Stolidobranchia	Styelidae	Styela	gibbsii		species		Stimpson, 1864
	imerss.org:PMLS:17886			Count: few		Andy Lamb								PRESENT				Boltenia villosa					iNaturalist:194568								Boltenia villosa							Animalia	Chordata	Ascidiacea	Stolidobranchia	Pyuridae	Boltenia	villosa		species		(Stimpson, 1864)
	imerss.org:PMLS:17887			Count: some		Andy Lamb								PRESENT				Distaplia occidentalis					iNaturalist:347339								Distaplia occidentalis							Animalia	Chordata	Ascidiacea	Aplousobranchia	Holozoidae	Distaplia	occidentalis		species		Bancroft, 1899
	imerss.org:PMLS:17888			Count: many		Andy Lamb								PRESENT				Didemnum / Trididemnum complex					iNaturalist:55512								Didemnum							Animalia	Chordata	Ascidiacea	Aplousobranchia	Didemnidae	Didemnum			genus
	imerss.org:PMLS:17938			Count: few		Andy Lamb								PRESENT				Cnemidocarpa finmarkiensis					iNaturalist:47807								Cnemidocarpa finmarkiensis							Animalia	Chordata	Ascidiacea	Stolidobranchia	Styelidae	Cnemidocarpa	finmarkiensis		species		(Kiaer, 1893)
	imerss.org:PMLS:17939			Count: abundant		Andy Lamb								PRESENT				Distaplia occidentalis					iNaturalist:347339								Distaplia occidentalis							Animalia	Chordata	Ascidiacea	Aplousobranchia	Holozoidae	Distaplia	occidentalis		species		Bancroft, 1899
	imerss.org:PMLS:18022			Count: few		Andy Lamb								PRESENT				Cnemidocarpa finmarkiensis					iNaturalist:47807								Cnemidocarpa finmarkiensis							Animalia	Chordata	Ascidiacea	Stolidobranchia	Styelidae	Cnemidocarpa	finmarkiensis		species		(Kiaer, 1893)
	imerss.org:PMLS:18023			Count: few		Andy Lamb								PRESENT				Styela gibbsii					iNaturalist:521988								Styela gibbsii							Animalia	Chordata	Ascidiacea	Stolidobranchia	Styelidae	Styela	gibbsii		species		Stimpson, 1864
	imerss.org:PMLS:18024			Count: few		Andy Lamb								PRESENT				Boltenia villosa					iNaturalist:194568								Boltenia villosa							Animalia	Chordata	Ascidiacea	Stolidobranchia	Pyuridae	Boltenia	villosa		species		(Stimpson, 1864)
	imerss.org:PMLS:18025			Count: very abundant		Andy Lamb								PRESENT				Distaplia occidentalis					iNaturalist:347339								Distaplia occidentalis							Animalia	Chordata	Ascidiacea	Aplousobranchia	Holozoidae	Distaplia	occidentalis		species		Bancroft, 1899
	imerss.org:PMLS:18092			Count: some		Andy Lamb								PRESENT				Cnemidocarpa finmarkiensis					iNaturalist:47807								Cnemidocarpa finmarkiensis							Animalia	Chordata	Ascidiacea	Stolidobranchia	Styelidae	Cnemidocarpa	finmarkiensis		species		(Kiaer, 1893)
	imerss.org:PMLS:18093					Andy Lamb		2						PRESENT				Halocynthia igaboja					iNaturalist:428524								Halocynthia igaboja							Animalia	Chordata	Ascidiacea	Stolidobranchia	Pyuridae	Halocynthia	igaboja		species		Oka, 1906
	imerss.org:PMLS:18094			Count: some		Andy Lamb								PRESENT				Aplidium kottae					iNaturalist:799283								Aplidium kottae							Animalia	Chordata	Ascidiacea	Aplousobranchia	Polyclinidae	Aplidium	kottae		species		Brunetti, 2007
	imerss.org:PMLS:18213			Count: few		Andy Lamb								PRESENT				Corella willmeriana					iNaturalist:447661								Corella willmeriana							Animalia	Chordata	Ascidiacea	Phlebobranchia	Corellidae	Corella	willmeriana		species		Herdman, 1898
	imerss.org:PMLS:18214			Count: some		Andy Lamb								PRESENT				Cnemidocarpa finmarkiensis					iNaturalist:47807								Cnemidocarpa finmarkiensis							Animalia	Chordata	Ascidiacea	Stolidobranchia	Styelidae	Cnemidocarpa	finmarkiensis		species		(Kiaer, 1893)
	imerss.org:PMLS:18215			Count: few		Andy Lamb								PRESENT				Halocynthia igaboja					iNaturalist:428524								Halocynthia igaboja							Animalia	Chordata	Ascidiacea	Stolidobranchia	Pyuridae	Halocynthia	igaboja		species		Oka, 1906
	imerss.org:PMLS:18216					Andy Lamb		2						PRESENT				Pyura haustor					iNaturalist:333504								Pyura haustor							Animalia	Chordata	Ascidiacea	Stolidobranchia	Pyuridae	Pyura	haustor		species		(Stimpson, 1864)
	imerss.org:PMLS:18217					Andy Lamb		2						PRESENT				Cystodytes lobatus					iNaturalist:339197								Cystodytes lobatus							Animalia	Chordata	Ascidiacea	Aplousobranchia	Polycitoridae	Cystodytes	lobatus		species		(Ritter, 1900)
	imerss.org:PMLS:18301					Andy Lamb		2						PRESENT				Distaplia occidentalis					iNaturalist:347339								Distaplia occidentalis							Animalia	Chordata	Ascidiacea	Aplousobranchia	Holozoidae	Distaplia	occidentalis		species		Bancroft, 1899
	imerss.org:PMLS:18388			Count: few		Andy Lamb								PRESENT				Corella willmeriana					iNaturalist:447661								Corella willmeriana							Animalia	Chordata	Ascidiacea	Phlebobranchia	Corellidae	Corella	willmeriana		species		Herdman, 1898
	imerss.org:PMLS:18389			Count: many		Andy Lamb								PRESENT				Cnemidocarpa finmarkiensis					iNaturalist:47807								Cnemidocarpa finmarkiensis							Animalia	Chordata	Ascidiacea	Stolidobranchia	Styelidae	Cnemidocarpa	finmarkiensis		species		(Kiaer, 1893)
	imerss.org:PMLS:18390			Count: few		Andy Lamb								PRESENT				Pyura haustor					iNaturalist:333504								Pyura haustor							Animalia	Chordata	Ascidiacea	Stolidobranchia	Pyuridae	Pyura	haustor		species		(Stimpson, 1864)
	imerss.org:PMLS:18391			Count: few		Andy Lamb								PRESENT				Styela gibbsii					iNaturalist:521988								Styela gibbsii							Animalia	Chordata	Ascidiacea	Stolidobranchia	Styelidae	Styela	gibbsii		species		Stimpson, 1864
	imerss.org:PMLS:18392			Count: abundant		Andy Lamb								PRESENT				Distaplia occidentalis					iNaturalist:347339								Distaplia occidentalis							Animalia	Chordata	Ascidiacea	Aplousobranchia	Holozoidae	Distaplia	occidentalis		species		Bancroft, 1899
	imerss.org:PMLS:18393			Count: many		Andy Lamb								PRESENT				Didemnum / Trididemnum complex					iNaturalist:55512								Didemnum							Animalia	Chordata	Ascidiacea	Aplousobranchia	Didemnidae	Didemnum			genus
	imerss.org:PMLS:18466			Count: very many		Larry Taylor								PRESENT				Metandrocarpa taylori					iNaturalist:371195								Metandrocarpa taylori							Animalia	Chordata	Ascidiacea	Stolidobranchia	Styelidae	Metandrocarpa	taylori		species		Huntsman, 1912
	imerss.org:PMLS:18524			Count: very many		Stefania Gorgopa								PRESENT				Cnemidocarpa finmarkiensis					iNaturalist:47807								Cnemidocarpa finmarkiensis							Animalia	Chordata	Ascidiacea	Stolidobranchia	Styelidae	Cnemidocarpa	finmarkiensis		species		(Kiaer, 1893)
	imerss.org:PMLS:18525			Count: very many		Stefania Gorgopa								PRESENT				Metandrocarpa taylori					iNaturalist:371195								Metandrocarpa taylori							Animalia	Chordata	Ascidiacea	Stolidobranchia	Styelidae	Metandrocarpa	taylori		species		Huntsman, 1912
	imerss.org:PMLS:18554			Count: few		Isabelle Cote								PRESENT				Metandrocarpa taylori					iNaturalist:371195								Metandrocarpa taylori							Animalia	Chordata	Ascidiacea	Stolidobranchia	Styelidae	Metandrocarpa	taylori		species		Huntsman, 1912
	imerss.org:PMLS:18609			Count: very many		Isabelle Cote								PRESENT				Cnemidocarpa finmarkiensis					iNaturalist:47807								Cnemidocarpa finmarkiensis							Animalia	Chordata	Ascidiacea	Stolidobranchia	Styelidae	Cnemidocarpa	finmarkiensis		species		(Kiaer, 1893)
	imerss.org:PMLS:18610			Count: few		Isabelle Cote								PRESENT				Metandrocarpa taylori					iNaturalist:371195								Metandrocarpa taylori							Animalia	Chordata	Ascidiacea	Stolidobranchia	Styelidae	Metandrocarpa	taylori		species		Huntsman, 1912
	imerss.org:PMLS:18641			Count: very many		Stefania Gorgopa								PRESENT				Cnemidocarpa finmarkiensis					iNaturalist:47807								Cnemidocarpa finmarkiensis							Animalia	Chordata	Ascidiacea	Stolidobranchia	Styelidae	Cnemidocarpa	finmarkiensis		species		(Kiaer, 1893)
	imerss.org:PMLS:18642			Count: few		Stefania Gorgopa								PRESENT				Metandrocarpa taylori					iNaturalist:371195								Metandrocarpa taylori							Animalia	Chordata	Ascidiacea	Stolidobranchia	Styelidae	Metandrocarpa	taylori		species		Huntsman, 1912
	imerss.org:iNat:2854893					Peter								PRESENT				Styela montereyensis					iNaturalist:333922								Styela montereyensis							Animalia	Chordata	Ascidiacea	Stolidobranchia	Styelidae	Styela	montereyensis		species		(Dall, 1872)
	imerss.org:iNat:2854899					Peter								PRESENT				Boltenia villosa					iNaturalist:194568								Boltenia villosa							Animalia	Chordata	Ascidiacea	Stolidobranchia	Pyuridae	Boltenia	villosa		species		(Stimpson, 1864)
	imerss.org:iNat:2854905					Peter								PRESENT				Halocynthia igaboja					iNaturalist:428524								Halocynthia igaboja							Animalia	Chordata	Ascidiacea	Stolidobranchia	Pyuridae	Halocynthia	igaboja		species		Oka, 1906
	imerss.org:iNat:2976148					Peter								PRESENT				Cnemidocarpa finmarkiensis					iNaturalist:47807								Cnemidocarpa finmarkiensis							Animalia	Chordata	Ascidiacea	Stolidobranchia	Styelidae	Cnemidocarpa	finmarkiensis		species		(Kiaer, 1893)
	imerss.org:iNat:2976349					Peter								PRESENT				Didemnum					iNaturalist:55512								Didemnum							Animalia	Chordata	Ascidiacea	Aplousobranchia	Didemnidae	Didemnum			genus
	imerss.org:iNat:4015210					Karolle Wall								PRESENT				Cnemidocarpa finmarkiensis					iNaturalist:47807								Cnemidocarpa finmarkiensis							Animalia	Chordata	Ascidiacea	Stolidobranchia	Styelidae	Cnemidocarpa	finmarkiensis		species		(Kiaer, 1893)
	imerss.org:iNat:6298908					Andrew Simon								PRESENT				Corella					iNaturalist:347993								Corella							Animalia	Chordata	Ascidiacea	Phlebobranchia	Corellidae	Corella			genus
	imerss.org:iNat:7659298					Karolle Wall								PRESENT				Cnemidocarpa finmarkiensis					iNaturalist:47807								Cnemidocarpa finmarkiensis							Animalia	Chordata	Ascidiacea	Stolidobranchia	Styelidae	Cnemidocarpa	finmarkiensis		species		(Kiaer, 1893)
	imerss.org:iNat:24531235					Norah Brown								PRESENT				Cnemidocarpa finmarkiensis					iNaturalist:47807								Cnemidocarpa finmarkiensis							Animalia	Chordata	Ascidiacea	Stolidobranchia	Styelidae	Cnemidocarpa	finmarkiensis		species		(Kiaer, 1893)
	imerss.org:iNat:30012080					Galiano observer								PRESENT				Distaplia occidentalis					iNaturalist:347339								Distaplia occidentalis							Animalia	Chordata	Ascidiacea	Aplousobranchia	Holozoidae	Distaplia	occidentalis		species		Bancroft, 1899
	imerss.org:iNat:31752058													PRESENT				Styela montereyensis					iNaturalist:333922								Styela montereyensis							Animalia	Chordata	Ascidiacea	Stolidobranchia	Styelidae	Styela	montereyensis		species		(Dall, 1872)
	imerss.org:iNat:49173196													PRESENT				Botrylloides violaceus					iNaturalist:81776								Botrylloides violaceus							Animalia	Chordata	Ascidiacea	Stolidobranchia	Styelidae	Botrylloides	violaceus		species		Oka, 1927
	imerss.org:iNat:67834438					Andrew Simon								PRESENT				Cnemidocarpa finmarkiensis					iNaturalist:47807								Cnemidocarpa finmarkiensis							Animalia	Chordata	Ascidiacea	Stolidobranchia	Styelidae	Cnemidocarpa	finmarkiensis		species		(Kiaer, 1893)
	imerss.org:iNat:68198309					Dave Zeuss Cochrane								PRESENT				Cnemidocarpa finmarkiensis					iNaturalist:47807								Cnemidocarpa finmarkiensis							Animalia	Chordata	Ascidiacea	Stolidobranchia	Styelidae	Cnemidocarpa	finmarkiensis		species		(Kiaer, 1893)
	imerss.org:iNat:69845924					Dave Zeuss Cochrane								PRESENT				Cnemidocarpa finmarkiensis					iNaturalist:47807								Cnemidocarpa finmarkiensis							Animalia	Chordata	Ascidiacea	Stolidobranchia	Styelidae	Cnemidocarpa	finmarkiensis		species		(Kiaer, 1893)
	imerss.org:iNat:70487044					Dave Zeuss Cochrane								PRESENT				Cnemidocarpa finmarkiensis					iNaturalist:47807								Cnemidocarpa finmarkiensis							Animalia	Chordata	Ascidiacea	Stolidobranchia	Styelidae	Cnemidocarpa	finmarkiensis		species		(Kiaer, 1893)
	imerss.org:iNat:71173019					Andrew Simon								PRESENT				Cnemidocarpa finmarkiensis					iNaturalist:47807								Cnemidocarpa finmarkiensis							Animalia	Chordata	Ascidiacea	Stolidobranchia	Styelidae	Cnemidocarpa	finmarkiensis		species		(Kiaer, 1893)
	imerss.org:iNat:71173023					Andrew Simon								PRESENT				Cnemidocarpa finmarkiensis					iNaturalist:47807								Cnemidocarpa finmarkiensis							Animalia	Chordata	Ascidiacea	Stolidobranchia	Styelidae	Cnemidocarpa	finmarkiensis		species		(Kiaer, 1893)
	imerss.org:iNat:74604948					Dave Zeuss Cochrane								PRESENT				Cnemidocarpa finmarkiensis					iNaturalist:47807								Cnemidocarpa finmarkiensis							Animalia	Chordata	Ascidiacea	Stolidobranchia	Styelidae	Cnemidocarpa	finmarkiensis		species		(Kiaer, 1893)
	imerss.org:iNat:86123499					Dave Zeuss Cochrane								PRESENT				Metandrocarpa taylori					iNaturalist:371195								Metandrocarpa taylori							Animalia	Chordata	Ascidiacea	Stolidobranchia	Styelidae	Metandrocarpa	taylori		species		Huntsman, 1912
	dc3e4943-1b7f-4c3e-a0bd-0bac9ba2d7de	973-00137-007				Philip Lambert								PRESENT				Polyclinidae					iNaturalist:56052															Animalia	Chordata	Ascidiacea	Aplousobranchia	Polyclinidae				family
	ac559f45-15b7-4905-b02a-a982ef6883f2	986-00197-057												PRESENT				Ascidiacea					iNaturalist:47811															Animalia	Chordata	Ascidiacea						class
	a9d79667-a156-4041-aca4-331b69215208	986-00191-019						6						PRESENT				Boltenia villosa					iNaturalist:194568								Boltenia villosa							Animalia	Chordata	Ascidiacea	Stolidobranchia	Pyuridae	Boltenia	villosa		species		(Stimpson, 1864)
	6ea158e2-0381-4d93-a8b6-4ed374483883	975-00224-008				Philip Lambert		2						PRESENT				Thaliacea					iNaturalist:51104															Animalia	Chordata	Thaliacea						class
	610cadd2-4cc0-4485-bc48-bac8cc9c0ad0	973-00137-008				Philip Lambert		4						PRESENT				Halocynthia aurantium					iNaturalist:473652								Halocynthia aurantium							Animalia	Chordata	Ascidiacea	Stolidobranchia	Pyuridae	Halocynthia	aurantium		species		(Pallas, 1787)
	3f97b04e-930e-4d26-b91f-9a970f84c93c	986-00197-056						1						PRESENT				Ascidiacea					iNaturalist:47811															Animalia	Chordata	Ascidiacea						class
	3b457e5b-1507-4e99-869b-09ba547c5388	986-00197-059												PRESENT				Ascidiacea					iNaturalist:47811															Animalia	Chordata	Ascidiacea						class
	240f716e-6995-4f51-88c8-3f7fa338f2cd	986-00197-058						1						PRESENT				Ascidiacea					iNaturalist:47811															Animalia	Chordata	Ascidiacea						class
	imerss.org:CMN:CMNI 1989-0211	CMNI 1989-0211				O'Clair, Rita M.		1						PRESENT				Corella willmeriana					iNaturalist:447661								Corella willmeriana							Animalia	Chordata	Ascidiacea	Phlebobranchia	Corellidae	Corella	willmeriana		species		Herdman, 1898
[truncated: 105 more columns]

## Sheet: ExternalLinks
Taxon_Local_ID	Link type	Link
