# Supplementary material for: Toward an atlas of Salish Sea biodiversity: the flora and fauna of Galiano Island, British Columbia, Canada. Part I. Marine zoology
Source: Biodivers Data J. 2022 Mar 10;10:e76050. doi: 10.3897/BDJ.10.e76050 (PMC8930920; doi:10.3897/BDJ.10.e76050)
Supplement: Supplementary material 18 — Actinopterygii of Galiano Island, British Columbia, Canada [file bdj-10-e76050-s018.xlsx]

## Sheet: Taxa
Taxon_Local_ID	Kingdom	Subkingdom	Phylum	Subphylum	Superclass	Class	Subclass	Superorder	Order	Suborder	Infraorder	Superfamily	Family	Subfamily	Tribe	Subtribe	Genus	Subgenus	Species	Subspecies	Variety	Form	Authorship	Nomenclature	Feeds on	symbioticWith	parasiteOf	Host of	Native Status	Conservation Status	Distribution	Horizon	Notes
60021	Animalia		Chordata	Vertebrata		Actinopterygii			Batrachoidiformes				Batrachoididae	Porichthyinae			Porichthys		notatus				Girard, 1854
117542	Animalia		Chordata	Vertebrata		Actinopterygii			Carangiformes	Pleuronectoidei			Paralichthyidae				Citharichthys		stigmaeus				Jordan & Gilbert, 1882
104926	Animalia		Chordata	Vertebrata		Actinopterygii			Carangiformes	Pleuronectoidei			Pleuronectidae	Hippoglossinae			Lyopsetta		exilis				(Jordan & Gilbert, 1880)
183018	Animalia		Chordata	Vertebrata		Actinopterygii			Carangiformes	Pleuronectoidei			Pleuronectidae	Pleuronectinae			Lepidopsetta		bilineata				(Ayres, 1855)
117545	Animalia		Chordata	Vertebrata		Actinopterygii			Carangiformes	Pleuronectoidei			Pleuronectidae	Pleuronectinae			Parophrys		vetulus				Girard, 1854
83170	Animalia		Chordata	Vertebrata		Actinopterygii			Carangiformes	Pleuronectoidei			Pleuronectidae	Pleuronectinae			Platichthys		stellatus				(Pallas, 1787)
228393	Animalia		Chordata	Vertebrata		Actinopterygii			Carangiformes	Pleuronectoidei			Pleuronectidae	Pleuronichthyinae			Pleuronichthys		coenosus				Girard, 1854
117571	Animalia		Chordata	Vertebrata		Actinopterygii			Clupeiformes				Clupeidae				Clupea		pallasii				Valenciennes, 1847
63770	Animalia		Chordata	Vertebrata		Actinopterygii			Clupeiformes				Engraulidae				Engraulis		mordax				Girard, 1854
614161	Animalia		Chordata	Vertebrata		Actinopterygii			Gadiformes	Gadoidei			Gadidae				Gadus		chalcogrammus				Pallas, 1814
180029	Animalia		Chordata	Vertebrata		Actinopterygii			Gadiformes	Gadoidei			Gadidae				Gadus		macrocephalus				Tilesius, 1810
67409	Animalia		Chordata	Vertebrata		Actinopterygii			Gobiesociformes				Gobiesocidae	Gobiesocinae			Gobiesox		maeandricus				(Girard, 1858)
132521	Animalia		Chordata	Vertebrata		Actinopterygii			Gobiiformes				Gobiidae	Gobiinae			Rhinogobiops		nicholsii				(Bean, 1882)
117564	Animalia		Chordata	Vertebrata		Actinopterygii			Gobiiformes				Gobiidae	Gobionellinae			Clevelandia		ios				(Jordan & Gilbert, 1882)
232769	Animalia		Chordata	Vertebrata		Actinopterygii			Lampriformes				Trachipteridae				Trachipterus		altivelis				Kner, 1859										an outer coastal species; in this dataset, likely represented by a specimen carried in from offshore waters
215459	Animalia		Chordata	Vertebrata		Actinopterygii			Ophidiiformes				Bythitidae				Brosmophycis		marginata				(Ayres, 1854)
180027	Animalia		Chordata	Vertebrata		Actinopterygii			Perciformes	Cottoidei			Agonidae	Agoninae			Agonopsis		vulsa				(Jordan & Gilbert, 1880)
228455	Animalia		Chordata	Vertebrata		Actinopterygii			Perciformes	Cottoidei			Agonidae	Agoninae			Podothecus		accipenserinus				(Tilesius, 1813)
226210	Animalia		Chordata	Vertebrata		Actinopterygii			Perciformes	Cottoidei			Agonidae	Bathyagoninae			Odontopyxis		trispinosa				Lockington, 1880
117527	Animalia		Chordata	Vertebrata		Actinopterygii			Perciformes	Cottoidei			Cottidae				Artedius		fenestralis				Jordan & Gilbert, 1883
117528	Animalia		Chordata	Vertebrata		Actinopterygii			Perciformes	Cottoidei			Cottidae				Artedius		harringtoni				(Starks, 1896)
117529	Animalia		Chordata	Vertebrata		Actinopterygii			Perciformes	Cottoidei			Cottidae				Artedius		lateralis				(Girard, 1854)
172639	Animalia		Chordata	Vertebrata		Actinopterygii			Perciformes	Cottoidei			Cottidae				Asemichthys		taylori				Gilbert, 1912
216746	Animalia		Chordata	Vertebrata		Actinopterygii			Perciformes	Cottoidei			Cottidae				Chitonotus		pugetensis				(Steindachner, 1876)
117536	Animalia		Chordata	Vertebrata		Actinopterygii			Perciformes	Cottoidei			Cottidae				Enophrys		bison				(Girard, 1854)
221165	Animalia		Chordata	Vertebrata		Actinopterygii			Perciformes	Cottoidei			Cottidae				Hemilepidotus		hemilepidotus				(Tilesius, 1811)
222146	Animalia		Chordata	Vertebrata		Actinopterygii			Perciformes	Cottoidei			Cottidae				Icelinus		tenuis				Gilbert, 1890
222465	Animalia		Chordata	Vertebrata		Actinopterygii			Perciformes	Cottoidei			Cottidae				Jordania		zonope				Starks, 1895
49163	Animalia		Chordata	Vertebrata		Actinopterygii			Perciformes	Cottoidei			Cottidae				Leptocottus		armatus				Girard, 1854
47640	Animalia		Chordata	Vertebrata		Actinopterygii			Perciformes	Cottoidei			Cottidae				Myoxocephalus		polyacanthocephalus				(Pallas, 1814)
67629	Animalia		Chordata	Vertebrata		Actinopterygii			Perciformes	Cottoidei			Cottidae				Oligocottus		maculosus				Girard, 1856
47638	Animalia		Chordata	Vertebrata		Actinopterygii			Perciformes	Cottoidei			Cottidae				Scorpaenichthys		marmoratus				(Ayres, 1854)
232130	Animalia		Chordata	Vertebrata		Actinopterygii			Perciformes	Cottoidei			Cottidae				Synchirus		gilli				Bean, 1890
232944	Animalia		Chordata	Vertebrata		Actinopterygii			Perciformes	Cottoidei			Cottidae				Triglops		macellus				(Bean, 1884)
183019	Animalia		Chordata	Vertebrata		Actinopterygii			Perciformes	Cottoidei			Hemitripteridae				Nautichthys		oculofasciatus				(Girard, 1858)
68596	Animalia		Chordata	Vertebrata		Actinopterygii			Perciformes	Cottoidei			Hexagrammidae	Hexagramminae			Hexagrammos		decagrammus				(Pallas, 1810)
186849	Animalia		Chordata	Vertebrata		Actinopterygii			Perciformes	Cottoidei			Hexagrammidae	Hexagramminae			Hexagrammos		stelleri				Tilesius, 1810
52539	Animalia		Chordata	Vertebrata		Actinopterygii			Perciformes	Cottoidei			Hexagrammidae	Ophiodontinae			Ophiodon		elongatus				Girard, 1854
48452	Animalia		Chordata	Vertebrata		Actinopterygii			Perciformes	Cottoidei			Hexagrammidae	Oxylebiinae			Oxylebius		pictus				Gill, 1862
180028	Animalia		Chordata	Vertebrata		Actinopterygii			Perciformes	Cottoidei			Liparidae				Liparis		dennyi				Jordan & Starks, 1895
223899	Animalia		Chordata	Vertebrata		Actinopterygii			Perciformes	Cottoidei			Liparidae				Liparis		pulchellus				Ayres, 1855
229295	Animalia		Chordata	Vertebrata		Actinopterygii			Perciformes	Cottoidei			Psychrolutidae				Psychrolutes		sigalutes				(Jordan & Starks, 1895)
51881	Animalia		Chordata	Vertebrata		Actinopterygii			Perciformes	Cottoidei			Rhamphocottidae				Rhamphocottus		richardsonii				Günther, 1874
117568	Animalia		Chordata	Vertebrata		Actinopterygii			Perciformes	Gasterosteoidei			Aulorhynchidae				Aulorhynchus		flavidus				Gill, 1861
48403	Animalia		Chordata	Vertebrata		Actinopterygii			Perciformes	Gasterosteoidei			Gasterosteidae				Gasterosteus		aculeatus				Linnaeus, 1758										"Due to the genetic variability exhibited among isolated populations, Jack Creek’s three spine sticklebacks may be a rare sub-species. This investigation was never followed up." (Keith Erickson pers. comm 2020).
117553	Animalia		Chordata	Vertebrata		Actinopterygii			Perciformes	Labroidei			Embiotocidae				Brachyistius		frenatus				Gill, 1862
98855	Animalia		Chordata	Vertebrata		Actinopterygii			Perciformes	Labroidei			Embiotocidae				Cymatogaster		aggregata				Gibbons, 1854
117555	Animalia		Chordata	Vertebrata		Actinopterygii			Perciformes	Labroidei			Embiotocidae				Embiotoca		lateralis				Agassiz, 1854
111616	Animalia		Chordata	Vertebrata		Actinopterygii			Perciformes	Labroidei			Embiotocidae				Rhacochilus		vacca				(Girard, 1855)
117541	Animalia		Chordata	Vertebrata		Actinopterygii			Perciformes	Scorpaenoidei			Sebastidae	Sebastinae			Sebastes		auriculatus				Girard, 1854
68597	Animalia		Chordata	Vertebrata		Actinopterygii			Perciformes	Scorpaenoidei			Sebastidae	Sebastinae			Sebastes		caurinus				Richardson, 1844
64448	Animalia		Chordata	Vertebrata		Actinopterygii			Perciformes	Scorpaenoidei			Sebastidae	Sebastinae			Sebastes		diploproa				(Gilbert, 1890)
230755	Animalia		Chordata	Vertebrata		Actinopterygii			Perciformes	Scorpaenoidei			Sebastidae	Sebastinae			Sebastes		elongatus				Ayres, 1859
64468	Animalia		Chordata	Vertebrata		Actinopterygii			Perciformes	Scorpaenoidei			Sebastidae	Sebastinae			Sebastes		emphaeus				(Starks, 1911)
64477	Animalia		Chordata	Vertebrata		Actinopterygii			Perciformes	Scorpaenoidei			Sebastidae	Sebastinae			Sebastes		flavidus				(Ayres, 1862)
63386	Animalia		Chordata	Vertebrata		Actinopterygii			Perciformes	Scorpaenoidei			Sebastidae	Sebastinae			Sebastes		maliger				(Jordan & Gilbert, 1880)
47760	Animalia		Chordata	Vertebrata		Actinopterygii			Perciformes	Scorpaenoidei			Sebastidae	Sebastinae			Sebastes		melanops				Girard, 1856
230757	Animalia		Chordata	Vertebrata		Actinopterygii			Perciformes	Scorpaenoidei			Sebastidae	Sebastinae			Sebastes		nigrocinctus				Ayres, 1859
64457	Animalia		Chordata	Vertebrata		Actinopterygii			Perciformes	Scorpaenoidei			Sebastidae	Sebastinae			Sebastes		proriger				(Jordan & Gilbert, 1880)
63695	Animalia		Chordata	Vertebrata		Actinopterygii			Perciformes	Scorpaenoidei			Sebastidae	Sebastinae			Sebastes		ruberrimus				(Cramer, 1895)
201784	Animalia		Chordata	Vertebrata		Actinopterygii			Perciformes	Trachinoidei			Ammodytidae				Ammodytes		personatus				Girard, 1856
60635	Animalia		Chordata	Vertebrata		Actinopterygii			Perciformes	Zoarcoidei			Anarhichadidae				Anarrhichthys		ocellatus				Ayres, 1855
230312	Animalia		Chordata	Vertebrata		Actinopterygii			Perciformes	Zoarcoidei			Bathymasteridae				Ronquilus		jordani				(Gilbert, 1889)
224164	Animalia		Chordata	Vertebrata		Actinopterygii			Perciformes	Zoarcoidei			Lumpenidae				Lumpenus		sagitta				Wilimovsky, 1956
67408	Animalia		Chordata	Vertebrata		Actinopterygii			Perciformes	Zoarcoidei			Pholidae	Apodichthyinae			Apodichthys		flavidus				Girard, 1854
67405	Animalia		Chordata	Vertebrata		Actinopterygii			Perciformes	Zoarcoidei			Pholidae	Pholinae			Pholis		clemensi				Rosenblatt, 1964
67362	Animalia		Chordata	Vertebrata		Actinopterygii			Perciformes	Zoarcoidei			Pholidae	Pholinae			Pholis		laeta				(Cope, 1873)
229394	Animalia		Chordata	Vertebrata		Actinopterygii			Perciformes	Zoarcoidei			Ptilichthyidae				Ptilichthys		goodei				Bean, 1881
216742	Animalia		Chordata	Vertebrata		Actinopterygii			Perciformes	Zoarcoidei			Stichaeidae	Chirolophinae			Chirolophis		decoratus				(Jordan & Snyder, 1902)
216743	Animalia		Chordata	Vertebrata		Actinopterygii			Perciformes	Zoarcoidei			Stichaeidae	Chirolophinae			Chirolophis		nugator				(Jordan & Williams, 1895)
67316	Animalia		Chordata	Vertebrata		Actinopterygii			Perciformes	Zoarcoidei			Stichaeidae	Xiphisterinae			Anoplarchus		purpurescens				Gill, 1861
228101	Animalia		Chordata	Vertebrata		Actinopterygii			Perciformes	Zoarcoidei			Stichaeidae	Xiphisterinae			Phytichthys		chirus				(Jordan & Gilbert, 1880)
67628	Animalia		Chordata	Vertebrata		Actinopterygii			Perciformes	Zoarcoidei			Stichaeidae	Xiphisterinae			Xiphister		mucosus				(Girard, 1858)
68075	Animalia		Chordata	Vertebrata		Actinopterygii			Salmoniformes				Salmonidae	Salmoninae			Oncorhynchus		clarkii				(Richardson, 1836)
107572	Animalia		Chordata	Vertebrata		Actinopterygii			Salmoniformes				Salmonidae	Salmoninae			Oncorhynchus		keta				(Walbaum, 1792)
53692	Animalia		Chordata	Vertebrata		Actinopterygii			Salmoniformes				Salmonidae	Salmoninae			Oncorhynchus		kisutch				(Walbaum, 1792)
54191	Animalia		Chordata	Vertebrata		Actinopterygii			Salmoniformes				Salmonidae	Salmoninae			Oncorhynchus		tshawytscha				(Walbaum, 1792)
54538	Animalia		Chordata	Vertebrata		Actinopterygii			Syngnathiformes	Syngnathoidei			Syngnathidae	Syngnathinae			Syngnathus		leptorhynchus				Girard, 1854

## Sheet: Materials
typeStatus	occurrenceID	catalogNumber	occurrenceDetails	occurrenceRemarks	recordNumber	recordedBy	individualID	individualCount	sex	lifeStage	reproductiveCondition	behavior	establishmentMeans	occurrenceStatus	preparations	disposition	otherCatalogNumbers	previousIdentifications	associatedMedia	associatedReferences	associatedOccurrences	associatedSequences	taxonID	scientificNameID	acceptedNameUsageID	parentNameUsageID	originalNameUsageID	nameAccordingToID	namePublishedInID	taxonConceptID	scientificName	acceptedNameUsage	parentNameUsage	originalNameUsage	nameAccordingTo	namePublishedIn	higherClassification	kingdom	phylum	class	order	family	genus	specificEpithet	infraspecificEpithet	taxonRank	verbatimTaxonRank	scientificNameAuthorship	vernacularName
	imerss.org:PMLS:8					Andy Lamb								PRESENT				Rhinogobiops nicholsii					iNaturalist:132521								Rhinogobiops nicholsii							Animalia	Chordata	Actinopterygii	Gobiiformes	Gobiidae	Rhinogobiops	nicholsii		species		(Bean, 1882)
	imerss.org:PMLS:9					Andy Lamb								PRESENT				Sebastes caurinus					iNaturalist:68597								Sebastes caurinus							Animalia	Chordata	Actinopterygii	Perciformes	Sebastidae	Sebastes	caurinus		species		Richardson, 1844
	imerss.org:PMLS:10					Andy Lamb								PRESENT				Hexagrammos decagrammus					iNaturalist:68596								Hexagrammos decagrammus							Animalia	Chordata	Actinopterygii	Perciformes	Hexagrammidae	Hexagrammos	decagrammus		species		(Pallas, 1810)
	imerss.org:PMLS:11					Andy Lamb								PRESENT				Ophiodon elongatus					iNaturalist:52539								Ophiodon elongatus							Animalia	Chordata	Actinopterygii	Perciformes	Hexagrammidae	Ophiodon	elongatus		species		Girard, 1854
	imerss.org:PMLS:12					Andy Lamb								PRESENT				Artedius fenestralis					iNaturalist:117527								Artedius fenestralis							Animalia	Chordata	Actinopterygii	Perciformes	Cottidae	Artedius	fenestralis		species		Jordan & Gilbert, 1883
	imerss.org:PMLS:50					Andy Lamb								PRESENT				Rhinogobiops nicholsii					iNaturalist:132521								Rhinogobiops nicholsii							Animalia	Chordata	Actinopterygii	Gobiiformes	Gobiidae	Rhinogobiops	nicholsii		species		(Bean, 1882)
	imerss.org:PMLS:51					Andy Lamb								PRESENT				Sebastes caurinus					iNaturalist:68597								Sebastes caurinus							Animalia	Chordata	Actinopterygii	Perciformes	Sebastidae	Sebastes	caurinus		species		Richardson, 1844
	imerss.org:PMLS:52					Andy Lamb								PRESENT				Hexagrammos decagrammus					iNaturalist:68596								Hexagrammos decagrammus							Animalia	Chordata	Actinopterygii	Perciformes	Hexagrammidae	Hexagrammos	decagrammus		species		(Pallas, 1810)
	imerss.org:PMLS:53					Andy Lamb								PRESENT				Ophiodon elongatus					iNaturalist:52539								Ophiodon elongatus							Animalia	Chordata	Actinopterygii	Perciformes	Hexagrammidae	Ophiodon	elongatus		species		Girard, 1854
	imerss.org:PMLS:54					Andy Lamb								PRESENT				Artedius harringtoni					iNaturalist:117528								Artedius harringtoni							Animalia	Chordata	Actinopterygii	Perciformes	Cottidae	Artedius	harringtoni		species		(Starks, 1896)
	imerss.org:PMLS:55					Andy Lamb								PRESENT				Jordania zonope					iNaturalist:222465								Jordania zonope							Animalia	Chordata	Actinopterygii	Perciformes	Cottidae	Jordania	zonope		species		Starks, 1895
	imerss.org:PMLS:93					Andy Lamb								PRESENT				Anoplarchus purpurescens					iNaturalist:67316								Anoplarchus purpurescens							Animalia	Chordata	Actinopterygii	Perciformes	Stichaeidae	Anoplarchus	purpurescens		species		Gill, 1861
	imerss.org:PMLS:94					Andy Lamb								PRESENT				Apodichthys flavidus					iNaturalist:67408								Apodichthys flavidus							Animalia	Chordata	Actinopterygii	Perciformes	Pholidae	Apodichthys	flavidus		species		Girard, 1854
	imerss.org:PMLS:95					Andy Lamb								PRESENT				Artedius fenestralis					iNaturalist:117527								Artedius fenestralis							Animalia	Chordata	Actinopterygii	Perciformes	Cottidae	Artedius	fenestralis		species		Jordan & Gilbert, 1883
	imerss.org:PMLS:122					Andy Lamb								PRESENT				Ronquilus jordani					iNaturalist:230312								Ronquilus jordani							Animalia	Chordata	Actinopterygii	Perciformes	Bathymasteridae	Ronquilus	jordani		species		(Gilbert, 1889)
	imerss.org:PMLS:123					Andy Lamb								PRESENT				Cymatogaster aggregata					iNaturalist:98855								Cymatogaster aggregata							Animalia	Chordata	Actinopterygii	Perciformes	Embiotocidae	Cymatogaster	aggregata		species		Gibbons, 1854
	imerss.org:PMLS:124					Andy Lamb								PRESENT				Sebastes caurinus					iNaturalist:68597								Sebastes caurinus							Animalia	Chordata	Actinopterygii	Perciformes	Sebastidae	Sebastes	caurinus		species		Richardson, 1844
	imerss.org:PMLS:125					Andy Lamb								PRESENT				Sebastes maliger					iNaturalist:63386								Sebastes maliger							Animalia	Chordata	Actinopterygii	Perciformes	Sebastidae	Sebastes	maliger		species		(Jordan & Gilbert, 1880)
	imerss.org:PMLS:126					Andy Lamb								PRESENT				Sebastes flavidus					iNaturalist:64477								Sebastes flavidus							Animalia	Chordata	Actinopterygii	Perciformes	Sebastidae	Sebastes	flavidus		species		(Ayres, 1862)
	imerss.org:PMLS:127					Andy Lamb								PRESENT				Sebastes nigrocinctus					iNaturalist:230757								Sebastes nigrocinctus							Animalia	Chordata	Actinopterygii	Perciformes	Sebastidae	Sebastes	nigrocinctus		species		Ayres, 1859
	imerss.org:PMLS:128					Andy Lamb								PRESENT				Sebastes diploproa					iNaturalist:64448								Sebastes diploproa							Animalia	Chordata	Actinopterygii	Perciformes	Sebastidae	Sebastes	diploproa		species		(Gilbert, 1890)
	imerss.org:PMLS:129					Andy Lamb								PRESENT				Hexagrammos decagrammus					iNaturalist:68596								Hexagrammos decagrammus							Animalia	Chordata	Actinopterygii	Perciformes	Hexagrammidae	Hexagrammos	decagrammus		species		(Pallas, 1810)
	imerss.org:PMLS:130					Andy Lamb								PRESENT				Ophiodon elongatus					iNaturalist:52539								Ophiodon elongatus							Animalia	Chordata	Actinopterygii	Perciformes	Hexagrammidae	Ophiodon	elongatus		species		Girard, 1854
	imerss.org:PMLS:131					Andy Lamb								PRESENT				Oxylebius pictus					iNaturalist:48452								Oxylebius pictus							Animalia	Chordata	Actinopterygii	Perciformes	Hexagrammidae	Oxylebius	pictus		species		Gill, 1862
	imerss.org:PMLS:132					Andy Lamb								PRESENT				Jordania zonope					iNaturalist:222465								Jordania zonope							Animalia	Chordata	Actinopterygii	Perciformes	Cottidae	Jordania	zonope		species		Starks, 1895
	imerss.org:PMLS:133					Andy Lamb								PRESENT				Icelinus tenuis					iNaturalist:222146								Icelinus tenuis							Animalia	Chordata	Actinopterygii	Perciformes	Cottidae	Icelinus	tenuis		species		Gilbert, 1890
	imerss.org:PMLS:178					Andy Lamb								PRESENT				Gadus chalcogrammus					iNaturalist:614161								Gadus chalcogrammus							Animalia	Chordata	Actinopterygii	Gadiformes	Gadidae	Gadus	chalcogrammus		species		Pallas, 1814
	imerss.org:PMLS:179					Andy Lamb								PRESENT				Rhinogobiops nicholsii					iNaturalist:132521								Rhinogobiops nicholsii							Animalia	Chordata	Actinopterygii	Gobiiformes	Gobiidae	Rhinogobiops	nicholsii		species		(Bean, 1882)
	imerss.org:PMLS:180					Andy Lamb								PRESENT				Rhacochilus vacca					iNaturalist:111616								Rhacochilus vacca							Animalia	Chordata	Actinopterygii	Perciformes	Embiotocidae	Rhacochilus	vacca		species		(Girard, 1855)
	imerss.org:PMLS:181					Andy Lamb								PRESENT				Embiotoca lateralis					iNaturalist:117555								Embiotoca lateralis							Animalia	Chordata	Actinopterygii	Perciformes	Embiotocidae	Embiotoca	lateralis		species		Agassiz, 1854
	imerss.org:PMLS:182					Andy Lamb								PRESENT				Sebastes caurinus					iNaturalist:68597								Sebastes caurinus							Animalia	Chordata	Actinopterygii	Perciformes	Sebastidae	Sebastes	caurinus		species		Richardson, 1844
	imerss.org:PMLS:183					Andy Lamb								PRESENT				Sebastes maliger					iNaturalist:63386								Sebastes maliger							Animalia	Chordata	Actinopterygii	Perciformes	Sebastidae	Sebastes	maliger		species		(Jordan & Gilbert, 1880)
	imerss.org:PMLS:184					Andy Lamb								PRESENT				Sebastes auriculatus					iNaturalist:117541								Sebastes auriculatus							Animalia	Chordata	Actinopterygii	Perciformes	Sebastidae	Sebastes	auriculatus		species		Girard, 1854
	imerss.org:PMLS:185					Andy Lamb								PRESENT				Sebastes flavidus					iNaturalist:64477								Sebastes flavidus							Animalia	Chordata	Actinopterygii	Perciformes	Sebastidae	Sebastes	flavidus		species		(Ayres, 1862)
	imerss.org:PMLS:186					Andy Lamb								PRESENT				Sebastes nigrocinctus					iNaturalist:230757								Sebastes nigrocinctus							Animalia	Chordata	Actinopterygii	Perciformes	Sebastidae	Sebastes	nigrocinctus		species		Ayres, 1859
	imerss.org:PMLS:187					Andy Lamb								PRESENT				Hexagrammos decagrammus					iNaturalist:68596								Hexagrammos decagrammus							Animalia	Chordata	Actinopterygii	Perciformes	Hexagrammidae	Hexagrammos	decagrammus		species		(Pallas, 1810)
	imerss.org:PMLS:188					Andy Lamb								PRESENT				Ophiodon elongatus					iNaturalist:52539								Ophiodon elongatus							Animalia	Chordata	Actinopterygii	Perciformes	Hexagrammidae	Ophiodon	elongatus		species		Girard, 1854
	imerss.org:PMLS:189					Andy Lamb								PRESENT				Oxylebius pictus					iNaturalist:48452								Oxylebius pictus							Animalia	Chordata	Actinopterygii	Perciformes	Hexagrammidae	Oxylebius	pictus		species		Gill, 1862
	imerss.org:PMLS:190					Andy Lamb								PRESENT				Jordania zonope					iNaturalist:222465								Jordania zonope							Animalia	Chordata	Actinopterygii	Perciformes	Cottidae	Jordania	zonope		species		Starks, 1895
	imerss.org:PMLS:191					Andy Lamb								PRESENT				Radulinus taylori					iNaturalist:172639								Asemichthys taylori							Animalia	Chordata	Actinopterygii	Perciformes	Cottidae	Asemichthys	taylori		species		Gilbert, 1912
	imerss.org:PMLS:192					Andy Lamb								PRESENT				Scorpaenichthys marmoratus					iNaturalist:47638								Scorpaenichthys marmoratus							Animalia	Chordata	Actinopterygii	Perciformes	Cottidae	Scorpaenichthys	marmoratus		species		(Ayres, 1854)
	imerss.org:PMLS:216					Andy Lamb								PRESENT				Clupea pallasii					iNaturalist:117571								Clupea pallasii							Animalia	Chordata	Actinopterygii	Clupeiformes	Clupeidae	Clupea	pallasii		species		Valenciennes, 1847
	imerss.org:PMLS:217					Andy Lamb								PRESENT				Rhinogobiops nicholsii					iNaturalist:132521								Rhinogobiops nicholsii							Animalia	Chordata	Actinopterygii	Gobiiformes	Gobiidae	Rhinogobiops	nicholsii		species		(Bean, 1882)
	imerss.org:PMLS:218					Andy Lamb								PRESENT				Embiotoca lateralis					iNaturalist:117555								Embiotoca lateralis							Animalia	Chordata	Actinopterygii	Perciformes	Embiotocidae	Embiotoca	lateralis		species		Agassiz, 1854
	imerss.org:PMLS:219					Andy Lamb								PRESENT				Rhacochilus vacca					iNaturalist:111616								Rhacochilus vacca							Animalia	Chordata	Actinopterygii	Perciformes	Embiotocidae	Rhacochilus	vacca		species		(Girard, 1855)
	imerss.org:PMLS:220					Andy Lamb								PRESENT				Sebastes caurinus					iNaturalist:68597								Sebastes caurinus							Animalia	Chordata	Actinopterygii	Perciformes	Sebastidae	Sebastes	caurinus		species		Richardson, 1844
	imerss.org:PMLS:221					Andy Lamb								PRESENT				Sebastes maliger					iNaturalist:63386								Sebastes maliger							Animalia	Chordata	Actinopterygii	Perciformes	Sebastidae	Sebastes	maliger		species		(Jordan & Gilbert, 1880)
	imerss.org:PMLS:222					Andy Lamb								PRESENT				Sebastes flavidus					iNaturalist:64477								Sebastes flavidus							Animalia	Chordata	Actinopterygii	Perciformes	Sebastidae	Sebastes	flavidus		species		(Ayres, 1862)
	imerss.org:PMLS:223					Andy Lamb								PRESENT				Sebastes ruberrimus					iNaturalist:63695								Sebastes ruberrimus							Animalia	Chordata	Actinopterygii	Perciformes	Sebastidae	Sebastes	ruberrimus		species		(Cramer, 1895)
	imerss.org:PMLS:224					Andy Lamb								PRESENT				Hexagrammos decagrammus					iNaturalist:68596								Hexagrammos decagrammus							Animalia	Chordata	Actinopterygii	Perciformes	Hexagrammidae	Hexagrammos	decagrammus		species		(Pallas, 1810)
	imerss.org:PMLS:225					Andy Lamb								PRESENT				Ophiodon elongatus					iNaturalist:52539								Ophiodon elongatus							Animalia	Chordata	Actinopterygii	Perciformes	Hexagrammidae	Ophiodon	elongatus		species		Girard, 1854
	imerss.org:PMLS:226					Andy Lamb								PRESENT				Jordania zonope					iNaturalist:222465								Jordania zonope							Animalia	Chordata	Actinopterygii	Perciformes	Cottidae	Jordania	zonope		species		Starks, 1895
	imerss.org:PMLS:227					Andy Lamb								PRESENT				Radulinus taylori					iNaturalist:172639								Asemichthys taylori							Animalia	Chordata	Actinopterygii	Perciformes	Cottidae	Asemichthys	taylori		species		Gilbert, 1912
	imerss.org:PMLS:228					Andy Lamb								PRESENT				Scorpaenichthys marmoratus					iNaturalist:47638								Scorpaenichthys marmoratus							Animalia	Chordata	Actinopterygii	Perciformes	Cottidae	Scorpaenichthys	marmoratus		species		(Ayres, 1854)
	imerss.org:PMLS:273					Andy Lamb								PRESENT				Chirolophis nugator					iNaturalist:216743								Chirolophis nugator							Animalia	Chordata	Actinopterygii	Perciformes	Stichaeidae	Chirolophis	nugator		species		(Jordan & Williams, 1895)
	imerss.org:PMLS:274					Andy Lamb								PRESENT				Sebastes caurinus					iNaturalist:68597								Sebastes caurinus							Animalia	Chordata	Actinopterygii	Perciformes	Sebastidae	Sebastes	caurinus		species		Richardson, 1844
	imerss.org:PMLS:275					Andy Lamb								PRESENT				Hexagrammos decagrammus					iNaturalist:68596								Hexagrammos decagrammus							Animalia	Chordata	Actinopterygii	Perciformes	Hexagrammidae	Hexagrammos	decagrammus		species		(Pallas, 1810)
	imerss.org:PMLS:276					Andy Lamb								PRESENT				Ophiodon elongatus					iNaturalist:52539								Ophiodon elongatus							Animalia	Chordata	Actinopterygii	Perciformes	Hexagrammidae	Ophiodon	elongatus		species		Girard, 1854
	imerss.org:PMLS:277					Andy Lamb								PRESENT				Oxylebius pictus					iNaturalist:48452								Oxylebius pictus							Animalia	Chordata	Actinopterygii	Perciformes	Hexagrammidae	Oxylebius	pictus		species		Gill, 1862
	imerss.org:PMLS:278					Andy Lamb								PRESENT				Artedius harringtoni					iNaturalist:117528								Artedius harringtoni							Animalia	Chordata	Actinopterygii	Perciformes	Cottidae	Artedius	harringtoni		species		(Starks, 1896)
	imerss.org:PMLS:279					Andy Lamb								PRESENT				Jordania zonope					iNaturalist:222465								Jordania zonope							Animalia	Chordata	Actinopterygii	Perciformes	Cottidae	Jordania	zonope		species		Starks, 1895
	imerss.org:PMLS:280					Andy Lamb		1						PRESENT				Enophrys bison					iNaturalist:117536								Enophrys bison							Animalia	Chordata	Actinopterygii	Perciformes	Cottidae	Enophrys	bison		species		(Girard, 1854)
	imerss.org:PMLS:281					Andy Lamb								PRESENT				Rhamphocottus richardsonii					iNaturalist:51881								Rhamphocottus richardsonii							Animalia	Chordata	Actinopterygii	Perciformes	Rhamphocottidae	Rhamphocottus	richardsonii		species		Günther, 1874
	imerss.org:PMLS:345					Andy Lamb								PRESENT				Clupea pallasii					iNaturalist:117571								Clupea pallasii							Animalia	Chordata	Actinopterygii	Clupeiformes	Clupeidae	Clupea	pallasii		species		Valenciennes, 1847
	imerss.org:PMLS:346					Andy Lamb								PRESENT				Rhinogobiops nicholsii					iNaturalist:132521								Rhinogobiops nicholsii							Animalia	Chordata	Actinopterygii	Gobiiformes	Gobiidae	Rhinogobiops	nicholsii		species		(Bean, 1882)
	imerss.org:PMLS:347					Andy Lamb								PRESENT				Chirolophis nugator					iNaturalist:216743								Chirolophis nugator							Animalia	Chordata	Actinopterygii	Perciformes	Stichaeidae	Chirolophis	nugator		species		(Jordan & Williams, 1895)
	imerss.org:PMLS:348					Andy Lamb								PRESENT				Rhacochilus vacca					iNaturalist:111616								Rhacochilus vacca							Animalia	Chordata	Actinopterygii	Perciformes	Embiotocidae	Rhacochilus	vacca		species		(Girard, 1855)
	imerss.org:PMLS:349					Andy Lamb								PRESENT				Embiotoca lateralis					iNaturalist:117555								Embiotoca lateralis							Animalia	Chordata	Actinopterygii	Perciformes	Embiotocidae	Embiotoca	lateralis		species		Agassiz, 1854
	imerss.org:PMLS:350					Andy Lamb								PRESENT				Cymatogaster aggregata					iNaturalist:98855								Cymatogaster aggregata							Animalia	Chordata	Actinopterygii	Perciformes	Embiotocidae	Cymatogaster	aggregata		species		Gibbons, 1854
	imerss.org:PMLS:351					Andy Lamb								PRESENT				Sebastes caurinus					iNaturalist:68597								Sebastes caurinus							Animalia	Chordata	Actinopterygii	Perciformes	Sebastidae	Sebastes	caurinus		species		Richardson, 1844
	imerss.org:PMLS:352					Andy Lamb								PRESENT				Sebastes maliger					iNaturalist:63386								Sebastes maliger							Animalia	Chordata	Actinopterygii	Perciformes	Sebastidae	Sebastes	maliger		species		(Jordan & Gilbert, 1880)
	imerss.org:PMLS:353					Andy Lamb								PRESENT				Sebastes nigrocinctus					iNaturalist:230757								Sebastes nigrocinctus							Animalia	Chordata	Actinopterygii	Perciformes	Sebastidae	Sebastes	nigrocinctus		species		Ayres, 1859
	imerss.org:PMLS:354					Andy Lamb								PRESENT				Hexagrammos decagrammus					iNaturalist:68596								Hexagrammos decagrammus							Animalia	Chordata	Actinopterygii	Perciformes	Hexagrammidae	Hexagrammos	decagrammus		species		(Pallas, 1810)
	imerss.org:PMLS:355			Count: many		Andy Lamb								PRESENT				Ophiodon elongatus					iNaturalist:52539								Ophiodon elongatus							Animalia	Chordata	Actinopterygii	Perciformes	Hexagrammidae	Ophiodon	elongatus		species		Girard, 1854
	imerss.org:PMLS:356					Andy Lamb								PRESENT				Oxylebius pictus					iNaturalist:48452								Oxylebius pictus							Animalia	Chordata	Actinopterygii	Perciformes	Hexagrammidae	Oxylebius	pictus		species		Gill, 1862
	imerss.org:PMLS:357					Andy Lamb								PRESENT				Artedius harringtoni					iNaturalist:117528								Artedius harringtoni							Animalia	Chordata	Actinopterygii	Perciformes	Cottidae	Artedius	harringtoni		species		(Starks, 1896)
	imerss.org:PMLS:358					Andy Lamb								PRESENT				Jordania zonope					iNaturalist:222465								Jordania zonope							Animalia	Chordata	Actinopterygii	Perciformes	Cottidae	Jordania	zonope		species		Starks, 1895
	imerss.org:PMLS:359					Andy Lamb		3						PRESENT				Scorpaenichthys marmoratus					iNaturalist:47638								Scorpaenichthys marmoratus							Animalia	Chordata	Actinopterygii	Perciformes	Cottidae	Scorpaenichthys	marmoratus		species		(Ayres, 1854)
	imerss.org:PMLS:360					Andy Lamb		1						PRESENT				Hemilepidotus hemilepidotus					iNaturalist:221165								Hemilepidotus hemilepidotus							Animalia	Chordata	Actinopterygii	Perciformes	Cottidae	Hemilepidotus	hemilepidotus		species		(Tilesius, 1811)
	imerss.org:PMLS:451					Andy Lamb		1						PRESENT				Ronquilus jordani					iNaturalist:230312								Ronquilus jordani							Animalia	Chordata	Actinopterygii	Perciformes	Bathymasteridae	Ronquilus	jordani		species		(Gilbert, 1889)
	imerss.org:PMLS:452			Count: some		Andy Lamb								PRESENT				Chirolophis nugator					iNaturalist:216743								Chirolophis nugator							Animalia	Chordata	Actinopterygii	Perciformes	Stichaeidae	Chirolophis	nugator		species		(Jordan & Williams, 1895)
	imerss.org:PMLS:453					Andy Lamb								PRESENT				Pholis clemensi					iNaturalist:67405								Pholis clemensi							Animalia	Chordata	Actinopterygii	Perciformes	Pholidae	Pholis	clemensi		species		Rosenblatt, 1964
	imerss.org:PMLS:454			Count: some		Andy Lamb								PRESENT				Sebastes caurinus					iNaturalist:68597								Sebastes caurinus							Animalia	Chordata	Actinopterygii	Perciformes	Sebastidae	Sebastes	caurinus		species		Richardson, 1844
	imerss.org:PMLS:455			Count: some		Andy Lamb								PRESENT				Sebastes maliger					iNaturalist:63386								Sebastes maliger							Animalia	Chordata	Actinopterygii	Perciformes	Sebastidae	Sebastes	maliger		species		(Jordan & Gilbert, 1880)
	imerss.org:PMLS:456			Count: some		Andy Lamb								PRESENT				Hexagrammos decagrammus					iNaturalist:68596								Hexagrammos decagrammus							Animalia	Chordata	Actinopterygii	Perciformes	Hexagrammidae	Hexagrammos	decagrammus		species		(Pallas, 1810)
	imerss.org:PMLS:457			Count: few		Andy Lamb								PRESENT				Ophiodon elongatus					iNaturalist:52539								Ophiodon elongatus							Animalia	Chordata	Actinopterygii	Perciformes	Hexagrammidae	Ophiodon	elongatus		species		Girard, 1854
	imerss.org:PMLS:458			Count: few		Andy Lamb								PRESENT				Artedius harringtoni					iNaturalist:117528								Artedius harringtoni							Animalia	Chordata	Actinopterygii	Perciformes	Cottidae	Artedius	harringtoni		species		(Starks, 1896)
	imerss.org:PMLS:459					Andy Lamb								PRESENT				Jordania zonope					iNaturalist:222465								Jordania zonope							Animalia	Chordata	Actinopterygii	Perciformes	Cottidae	Jordania	zonope		species		Starks, 1895
	imerss.org:PMLS:460					Andy Lamb		1						PRESENT				Scorpaenichthys marmoratus					iNaturalist:47638								Scorpaenichthys marmoratus							Animalia	Chordata	Actinopterygii	Perciformes	Cottidae	Scorpaenichthys	marmoratus		species		(Ayres, 1854)
	imerss.org:PMLS:461					Andy Lamb		2						PRESENT				Hemilepidotus hemilepidotus					iNaturalist:221165								Hemilepidotus hemilepidotus							Animalia	Chordata	Actinopterygii	Perciformes	Cottidae	Hemilepidotus	hemilepidotus		species		(Tilesius, 1811)
	imerss.org:PMLS:545			Count: few		Andy Lamb								PRESENT				Rhinogobiops nicholsii					iNaturalist:132521								Rhinogobiops nicholsii							Animalia	Chordata	Actinopterygii	Gobiiformes	Gobiidae	Rhinogobiops	nicholsii		species		(Bean, 1882)
	imerss.org:PMLS:546					Andy Lamb								PRESENT				Rhacochilus vacca					iNaturalist:111616								Rhacochilus vacca							Animalia	Chordata	Actinopterygii	Perciformes	Embiotocidae	Rhacochilus	vacca		species		(Girard, 1855)
	imerss.org:PMLS:547					Andy Lamb								PRESENT				Embiotoca lateralis					iNaturalist:117555								Embiotoca lateralis							Animalia	Chordata	Actinopterygii	Perciformes	Embiotocidae	Embiotoca	lateralis		species		Agassiz, 1854
	imerss.org:PMLS:548					Andy Lamb								PRESENT				Sebastes caurinus					iNaturalist:68597								Sebastes caurinus							Animalia	Chordata	Actinopterygii	Perciformes	Sebastidae	Sebastes	caurinus		species		Richardson, 1844
	imerss.org:PMLS:549					Andy Lamb								PRESENT				Sebastes maliger					iNaturalist:63386								Sebastes maliger							Animalia	Chordata	Actinopterygii	Perciformes	Sebastidae	Sebastes	maliger		species		(Jordan & Gilbert, 1880)
	imerss.org:PMLS:550					Andy Lamb								PRESENT				Hexagrammos decagrammus					iNaturalist:68596								Hexagrammos decagrammus							Animalia	Chordata	Actinopterygii	Perciformes	Hexagrammidae	Hexagrammos	decagrammus		species		(Pallas, 1810)
	imerss.org:PMLS:551			Count: some		Andy Lamb								PRESENT				Ophiodon elongatus					iNaturalist:52539								Ophiodon elongatus							Animalia	Chordata	Actinopterygii	Perciformes	Hexagrammidae	Ophiodon	elongatus		species		Girard, 1854
	imerss.org:PMLS:552			Count: few		Andy Lamb								PRESENT				Oxylebius pictus					iNaturalist:48452								Oxylebius pictus							Animalia	Chordata	Actinopterygii	Perciformes	Hexagrammidae	Oxylebius	pictus		species		Gill, 1862
	imerss.org:PMLS:553			Count: some		Andy Lamb								PRESENT				Artedius harringtoni					iNaturalist:117528								Artedius harringtoni							Animalia	Chordata	Actinopterygii	Perciformes	Cottidae	Artedius	harringtoni		species		(Starks, 1896)
	imerss.org:PMLS:554			Count: abundant		Andy Lamb								PRESENT				Jordania zonope					iNaturalist:222465								Jordania zonope							Animalia	Chordata	Actinopterygii	Perciformes	Cottidae	Jordania	zonope		species		Starks, 1895
	imerss.org:PMLS:555					Andy Lamb		1						PRESENT				Hemilepidotus hemilepidotus					iNaturalist:221165								Hemilepidotus hemilepidotus							Animalia	Chordata	Actinopterygii	Perciformes	Cottidae	Hemilepidotus	hemilepidotus		species		(Tilesius, 1811)
	imerss.org:PMLS:556					Andy Lamb		1						PRESENT				Rhamphocottus richardsonii					iNaturalist:51881								Rhamphocottus richardsonii							Animalia	Chordata	Actinopterygii	Perciformes	Rhamphocottidae	Rhamphocottus	richardsonii		species		Günther, 1874
	imerss.org:PMLS:600			Count: few		Andy Lamb								PRESENT				Syngnathus leptorhynchus					iNaturalist:54538								Syngnathus leptorhynchus							Animalia	Chordata	Actinopterygii	Syngnathiformes	Syngnathidae	Syngnathus	leptorhynchus		species		Girard, 1854
	imerss.org:PMLS:601			Count: some		Andy Lamb								PRESENT				Rhinogobiops nicholsii					iNaturalist:132521								Rhinogobiops nicholsii							Animalia	Chordata	Actinopterygii	Gobiiformes	Gobiidae	Rhinogobiops	nicholsii		species		(Bean, 1882)
	imerss.org:PMLS:602			Count: abundant		Andy Lamb								PRESENT				Rhacochilus vacca					iNaturalist:111616								Rhacochilus vacca							Animalia	Chordata	Actinopterygii	Perciformes	Embiotocidae	Rhacochilus	vacca		species		(Girard, 1855)
	imerss.org:PMLS:603			Count: abundant		Andy Lamb								PRESENT				Embiotoca lateralis					iNaturalist:117555								Embiotoca lateralis							Animalia	Chordata	Actinopterygii	Perciformes	Embiotocidae	Embiotoca	lateralis		species		Agassiz, 1854
	imerss.org:PMLS:604			Count: some		Andy Lamb								PRESENT				Brachyistius frenatus					iNaturalist:117553								Brachyistius frenatus							Animalia	Chordata	Actinopterygii	Perciformes	Embiotocidae	Brachyistius	frenatus		species		Gill, 1862
	imerss.org:PMLS:605			Count: abundant		Andy Lamb								PRESENT				Sebastes caurinus					iNaturalist:68597								Sebastes caurinus							Animalia	Chordata	Actinopterygii	Perciformes	Sebastidae	Sebastes	caurinus		species		Richardson, 1844
	imerss.org:PMLS:606			Count: few		Andy Lamb								PRESENT				Sebastes maliger					iNaturalist:63386								Sebastes maliger							Animalia	Chordata	Actinopterygii	Perciformes	Sebastidae	Sebastes	maliger		species		(Jordan & Gilbert, 1880)
	imerss.org:PMLS:607			Count: many		Andy Lamb								PRESENT				Hexagrammos decagrammus					iNaturalist:68596								Hexagrammos decagrammus							Animalia	Chordata	Actinopterygii	Perciformes	Hexagrammidae	Hexagrammos	decagrammus		species		(Pallas, 1810)
	imerss.org:PMLS:608					Andy Lamb		2						PRESENT				Oxylebius pictus					iNaturalist:48452								Oxylebius pictus							Animalia	Chordata	Actinopterygii	Perciformes	Hexagrammidae	Oxylebius	pictus		species		Gill, 1862
	imerss.org:PMLS:609			Count: some		Andy Lamb								PRESENT				Jordania zonope					iNaturalist:222465								Jordania zonope							Animalia	Chordata	Actinopterygii	Perciformes	Cottidae	Jordania	zonope		species		Starks, 1895
	imerss.org:PMLS:610			Count: many		Andy Lamb								PRESENT				Radulinus taylori					iNaturalist:172639								Asemichthys taylori							Animalia	Chordata	Actinopterygii	Perciformes	Cottidae	Asemichthys	taylori		species		Gilbert, 1912
	imerss.org:PMLS:611					Andy Lamb		1						PRESENT				Chitonotus pugetensis					iNaturalist:216746								Chitonotus pugetensis							Animalia	Chordata	Actinopterygii	Perciformes	Cottidae	Chitonotus	pugetensis		species		(Steindachner, 1876)
	imerss.org:PMLS:612					Andy Lamb		1						PRESENT				Enophrys bison					iNaturalist:117536								Enophrys bison							Animalia	Chordata	Actinopterygii	Perciformes	Cottidae	Enophrys	bison		species		(Girard, 1854)
	imerss.org:PMLS:613					Andy Lamb		1						PRESENT				Lepidopsetta bilineata					iNaturalist:183018								Lepidopsetta bilineata							Animalia	Chordata	Actinopterygii	Carangiformes	Pleuronectidae	Lepidopsetta	bilineata		species		(Ayres, 1855)
	imerss.org:PMLS:674					Charlie Gibbs								PRESENT				Rhinogobiops nicholsii					iNaturalist:132521								Rhinogobiops nicholsii							Animalia	Chordata	Actinopterygii	Gobiiformes	Gobiidae	Rhinogobiops	nicholsii		species		(Bean, 1882)
	imerss.org:PMLS:675					Charlie Gibbs								PRESENT				Rhacochilus vacca					iNaturalist:111616								Rhacochilus vacca							Animalia	Chordata	Actinopterygii	Perciformes	Embiotocidae	Rhacochilus	vacca		species		(Girard, 1855)
	imerss.org:PMLS:676					Charlie Gibbs								PRESENT				Embiotoca lateralis					iNaturalist:117555								Embiotoca lateralis							Animalia	Chordata	Actinopterygii	Perciformes	Embiotocidae	Embiotoca	lateralis		species		Agassiz, 1854
	imerss.org:PMLS:677					Charlie Gibbs								PRESENT				Cymatogaster aggregata					iNaturalist:98855								Cymatogaster aggregata							Animalia	Chordata	Actinopterygii	Perciformes	Embiotocidae	Cymatogaster	aggregata		species		Gibbons, 1854
	imerss.org:PMLS:678					Charlie Gibbs								PRESENT				Sebastes caurinus					iNaturalist:68597								Sebastes caurinus							Animalia	Chordata	Actinopterygii	Perciformes	Sebastidae	Sebastes	caurinus		species		Richardson, 1844
	imerss.org:PMLS:679					Charlie Gibbs								PRESENT				Sebastes maliger					iNaturalist:63386								Sebastes maliger							Animalia	Chordata	Actinopterygii	Perciformes	Sebastidae	Sebastes	maliger		species		(Jordan & Gilbert, 1880)
	imerss.org:PMLS:680					Charlie Gibbs								PRESENT				Hexagrammos decagrammus					iNaturalist:68596								Hexagrammos decagrammus							Animalia	Chordata	Actinopterygii	Perciformes	Hexagrammidae	Hexagrammos	decagrammus		species		(Pallas, 1810)
	imerss.org:PMLS:681					Charlie Gibbs								PRESENT				Ophiodon elongatus					iNaturalist:52539								Ophiodon elongatus							Animalia	Chordata	Actinopterygii	Perciformes	Hexagrammidae	Ophiodon	elongatus		species		Girard, 1854
	imerss.org:PMLS:682					Charlie Gibbs								PRESENT				Oxylebius pictus					iNaturalist:48452								Oxylebius pictus							Animalia	Chordata	Actinopterygii	Perciformes	Hexagrammidae	Oxylebius	pictus		species		Gill, 1862
	imerss.org:PMLS:683					Charlie Gibbs								PRESENT				Jordania zonope					iNaturalist:222465								Jordania zonope							Animalia	Chordata	Actinopterygii	Perciformes	Cottidae	Jordania	zonope		species		Starks, 1895
	imerss.org:PMLS:684					Charlie Gibbs								PRESENT				Hemilepidotus hemilepidotus					iNaturalist:221165								Hemilepidotus hemilepidotus							Animalia	Chordata	Actinopterygii	Perciformes	Cottidae	Hemilepidotus	hemilepidotus		species		(Tilesius, 1811)
	imerss.org:PMLS:685					Charlie Gibbs								PRESENT				Rhamphocottus richardsonii					iNaturalist:51881								Rhamphocottus richardsonii							Animalia	Chordata	Actinopterygii	Perciformes	Rhamphocottidae	Rhamphocottus	richardsonii		species		Günther, 1874
	imerss.org:PMLS:686					Charlie Gibbs								PRESENT				Citharichthys stigmaeus					iNaturalist:117542								Citharichthys stigmaeus							Animalia	Chordata	Actinopterygii	Carangiformes	Paralichthyidae	Citharichthys	stigmaeus		species		Jordan & Gilbert, 1882
	imerss.org:PMLS:687					Charlie Gibbs								PRESENT				Parophrys vetulus					iNaturalist:117545								Parophrys vetulus							Animalia	Chordata	Actinopterygii	Carangiformes	Pleuronectidae	Parophrys	vetulus		species		Girard, 1854
	imerss.org:PMLS:758					Andy Lamb								PRESENT				Clupea pallasii					iNaturalist:117571								Clupea pallasii							Animalia	Chordata	Actinopterygii	Clupeiformes	Clupeidae	Clupea	pallasii		species		Valenciennes, 1847
	imerss.org:PMLS:759					Andy Lamb								PRESENT				Ammodytes personatus					iNaturalist:201784								Ammodytes personatus							Animalia	Chordata	Actinopterygii	Perciformes	Ammodytidae	Ammodytes	personatus		species		Girard, 1856
	imerss.org:PMLS:760					Andy Lamb		2						PRESENT				Chirolophis decoratus					iNaturalist:216742								Chirolophis decoratus							Animalia	Chordata	Actinopterygii	Perciformes	Stichaeidae	Chirolophis	decoratus		species		(Jordan & Snyder, 1902)
	imerss.org:PMLS:761					Andy Lamb								PRESENT				Embiotoca lateralis					iNaturalist:117555								Embiotoca lateralis							Animalia	Chordata	Actinopterygii	Perciformes	Embiotocidae	Embiotoca	lateralis		species		Agassiz, 1854
	imerss.org:PMLS:762					Andy Lamb								PRESENT				Rhacochilus vacca					iNaturalist:111616								Rhacochilus vacca							Animalia	Chordata	Actinopterygii	Perciformes	Embiotocidae	Rhacochilus	vacca		species		(Girard, 1855)
	imerss.org:PMLS:763					Andy Lamb								PRESENT				Cymatogaster aggregata					iNaturalist:98855								Cymatogaster aggregata							Animalia	Chordata	Actinopterygii	Perciformes	Embiotocidae	Cymatogaster	aggregata		species		Gibbons, 1854
	imerss.org:PMLS:764			Count: few		Andy Lamb								PRESENT				Brachyistius frenatus					iNaturalist:117553								Brachyistius frenatus							Animalia	Chordata	Actinopterygii	Perciformes	Embiotocidae	Brachyistius	frenatus		species		Gill, 1862
	imerss.org:PMLS:765			Count: few		Andy Lamb								PRESENT				Sebastes caurinus					iNaturalist:68597								Sebastes caurinus							Animalia	Chordata	Actinopterygii	Perciformes	Sebastidae	Sebastes	caurinus		species		Richardson, 1844
	imerss.org:PMLS:766			Count: few		Andy Lamb								PRESENT				Sebastes maliger					iNaturalist:63386								Sebastes maliger							Animalia	Chordata	Actinopterygii	Perciformes	Sebastidae	Sebastes	maliger		species		(Jordan & Gilbert, 1880)
	imerss.org:PMLS:767			Count: few		Andy Lamb								PRESENT				Sebastes melanops					iNaturalist:47760								Sebastes melanops							Animalia	Chordata	Actinopterygii	Perciformes	Sebastidae	Sebastes	melanops		species		Girard, 1856
	imerss.org:PMLS:768					Andy Lamb								PRESENT				Sebastes emphaeus					iNaturalist:64468								Sebastes emphaeus							Animalia	Chordata	Actinopterygii	Perciformes	Sebastidae	Sebastes	emphaeus		species		(Starks, 1911)
	imerss.org:PMLS:769			Count: few		Andy Lamb								PRESENT				Hexagrammos decagrammus					iNaturalist:68596								Hexagrammos decagrammus							Animalia	Chordata	Actinopterygii	Perciformes	Hexagrammidae	Hexagrammos	decagrammus		species		(Pallas, 1810)
	imerss.org:PMLS:770					Andy Lamb		3						PRESENT				Ophiodon elongatus					iNaturalist:52539								Ophiodon elongatus							Animalia	Chordata	Actinopterygii	Perciformes	Hexagrammidae	Ophiodon	elongatus		species		Girard, 1854
	imerss.org:PMLS:771			Count: few		Andy Lamb								PRESENT				Artedius harringtoni					iNaturalist:117528								Artedius harringtoni							Animalia	Chordata	Actinopterygii	Perciformes	Cottidae	Artedius	harringtoni		species		(Starks, 1896)
	imerss.org:PMLS:772			Count: many		Andy Lamb								PRESENT				Jordania zonope					iNaturalist:222465								Jordania zonope							Animalia	Chordata	Actinopterygii	Perciformes	Cottidae	Jordania	zonope		species		Starks, 1895
	imerss.org:PMLS:773					Andy Lamb		1						PRESENT				Enophrys bison					iNaturalist:117536								Enophrys bison							Animalia	Chordata	Actinopterygii	Perciformes	Cottidae	Enophrys	bison		species		(Girard, 1854)
	imerss.org:PMLS:828					Charlie Gibbs								PRESENT				Gadus macrocephalus					iNaturalist:180029								Gadus macrocephalus							Animalia	Chordata	Actinopterygii	Gadiformes	Gadidae	Gadus	macrocephalus		species		Tilesius, 1810
	imerss.org:PMLS:829					Charlie Gibbs								PRESENT				Rhinogobiops nicholsii					iNaturalist:132521								Rhinogobiops nicholsii							Animalia	Chordata	Actinopterygii	Gobiiformes	Gobiidae	Rhinogobiops	nicholsii		species		(Bean, 1882)
	imerss.org:PMLS:830					Charlie Gibbs		2						PRESENT				Anarrhichthys ocellatus					iNaturalist:60635								Anarrhichthys ocellatus							Animalia	Chordata	Actinopterygii	Perciformes	Anarhichadidae	Anarrhichthys	ocellatus		species		Ayres, 1855
	imerss.org:PMLS:831					Charlie Gibbs								PRESENT				Embiotoca lateralis					iNaturalist:117555								Embiotoca lateralis							Animalia	Chordata	Actinopterygii	Perciformes	Embiotocidae	Embiotoca	lateralis		species		Agassiz, 1854
	imerss.org:PMLS:832					Charlie Gibbs								PRESENT				Rhacochilus vacca					iNaturalist:111616								Rhacochilus vacca							Animalia	Chordata	Actinopterygii	Perciformes	Embiotocidae	Rhacochilus	vacca		species		(Girard, 1855)
	imerss.org:PMLS:833					Charlie Gibbs								PRESENT				Brachyistius frenatus					iNaturalist:117553								Brachyistius frenatus							Animalia	Chordata	Actinopterygii	Perciformes	Embiotocidae	Brachyistius	frenatus		species		Gill, 1862
	imerss.org:PMLS:834					Charlie Gibbs								PRESENT				Sebastes caurinus					iNaturalist:68597								Sebastes caurinus							Animalia	Chordata	Actinopterygii	Perciformes	Sebastidae	Sebastes	caurinus		species		Richardson, 1844
	imerss.org:PMLS:835					Charlie Gibbs								PRESENT				Sebastes maliger					iNaturalist:63386								Sebastes maliger							Animalia	Chordata	Actinopterygii	Perciformes	Sebastidae	Sebastes	maliger		species		(Jordan & Gilbert, 1880)
	imerss.org:PMLS:836					Charlie Gibbs								PRESENT				Sebastes emphaeus					iNaturalist:64468								Sebastes emphaeus							Animalia	Chordata	Actinopterygii	Perciformes	Sebastidae	Sebastes	emphaeus		species		(Starks, 1911)
	imerss.org:PMLS:837					Charlie Gibbs								PRESENT				Sebastes nigrocinctus					iNaturalist:230757								Sebastes nigrocinctus							Animalia	Chordata	Actinopterygii	Perciformes	Sebastidae	Sebastes	nigrocinctus		species		Ayres, 1859
	imerss.org:PMLS:838			Count: many		Charlie Gibbs								PRESENT				Hexagrammos decagrammus					iNaturalist:68596								Hexagrammos decagrammus							Animalia	Chordata	Actinopterygii	Perciformes	Hexagrammidae	Hexagrammos	decagrammus		species		(Pallas, 1810)
	imerss.org:PMLS:839					Charlie Gibbs		3						PRESENT				Ophiodon elongatus					iNaturalist:52539								Ophiodon elongatus							Animalia	Chordata	Actinopterygii	Perciformes	Hexagrammidae	Ophiodon	elongatus		species		Girard, 1854
	imerss.org:PMLS:840					Charlie Gibbs								PRESENT				Oxylebius pictus					iNaturalist:48452								Oxylebius pictus							Animalia	Chordata	Actinopterygii	Perciformes	Hexagrammidae	Oxylebius	pictus		species		Gill, 1862
	imerss.org:PMLS:841					Charlie Gibbs								PRESENT				Jordania zonope					iNaturalist:222465								Jordania zonope							Animalia	Chordata	Actinopterygii	Perciformes	Cottidae	Jordania	zonope		species		Starks, 1895
	imerss.org:PMLS:842					Charlie Gibbs								PRESENT				Scorpaenichthys marmoratus					iNaturalist:47638								Scorpaenichthys marmoratus							Animalia	Chordata	Actinopterygii	Perciformes	Cottidae	Scorpaenichthys	marmoratus		species		(Ayres, 1854)
	imerss.org:PMLS:906					Charlie Gibbs								PRESENT				Rhinogobiops nicholsii					iNaturalist:132521								Rhinogobiops nicholsii							Animalia	Chordata	Actinopterygii	Gobiiformes	Gobiidae	Rhinogobiops	nicholsii		species		(Bean, 1882)
	imerss.org:PMLS:907					Charlie Gibbs								PRESENT				Chirolophis decoratus					iNaturalist:216742								Chirolophis decoratus							Animalia	Chordata	Actinopterygii	Perciformes	Stichaeidae	Chirolophis	decoratus		species		(Jordan & Snyder, 1902)
	imerss.org:PMLS:908					Charlie Gibbs								PRESENT				Embiotoca lateralis					iNaturalist:117555								Embiotoca lateralis							Animalia	Chordata	Actinopterygii	Perciformes	Embiotocidae	Embiotoca	lateralis		species		Agassiz, 1854
	imerss.org:PMLS:909					Charlie Gibbs								PRESENT				Brachyistius frenatus					iNaturalist:117553								Brachyistius frenatus							Animalia	Chordata	Actinopterygii	Perciformes	Embiotocidae	Brachyistius	frenatus		species		Gill, 1862
	imerss.org:PMLS:910					Charlie Gibbs								PRESENT				Sebastes caurinus					iNaturalist:68597								Sebastes caurinus							Animalia	Chordata	Actinopterygii	Perciformes	Sebastidae	Sebastes	caurinus		species		Richardson, 1844
	imerss.org:PMLS:911					Charlie Gibbs								PRESENT				Sebastes maliger					iNaturalist:63386								Sebastes maliger							Animalia	Chordata	Actinopterygii	Perciformes	Sebastidae	Sebastes	maliger		species		(Jordan & Gilbert, 1880)
	imerss.org:PMLS:912					Charlie Gibbs								PRESENT				Sebastes nigrocinctus					iNaturalist:230757								Sebastes nigrocinctus							Animalia	Chordata	Actinopterygii	Perciformes	Sebastidae	Sebastes	nigrocinctus		species		Ayres, 1859
	imerss.org:PMLS:913					Charlie Gibbs								PRESENT				Hexagrammos decagrammus					iNaturalist:68596								Hexagrammos decagrammus							Animalia	Chordata	Actinopterygii	Perciformes	Hexagrammidae	Hexagrammos	decagrammus		species		(Pallas, 1810)
	imerss.org:PMLS:914					Charlie Gibbs		1						PRESENT				Ophiodon elongatus					iNaturalist:52539								Ophiodon elongatus							Animalia	Chordata	Actinopterygii	Perciformes	Hexagrammidae	Ophiodon	elongatus		species		Girard, 1854
	imerss.org:PMLS:915					Charlie Gibbs								PRESENT				Oxylebius pictus					iNaturalist:48452								Oxylebius pictus							Animalia	Chordata	Actinopterygii	Perciformes	Hexagrammidae	Oxylebius	pictus		species		Gill, 1862
	imerss.org:PMLS:916					Charlie Gibbs								PRESENT				Artedius harringtoni					iNaturalist:117528								Artedius harringtoni							Animalia	Chordata	Actinopterygii	Perciformes	Cottidae	Artedius	harringtoni		species		(Starks, 1896)
	imerss.org:PMLS:917					Charlie Gibbs								PRESENT				Jordania zonope					iNaturalist:222465								Jordania zonope							Animalia	Chordata	Actinopterygii	Perciformes	Cottidae	Jordania	zonope		species		Starks, 1895
	imerss.org:PMLS:918					Charlie Gibbs								PRESENT				Scorpaenichthys marmoratus					iNaturalist:47638								Scorpaenichthys marmoratus							Animalia	Chordata	Actinopterygii	Perciformes	Cottidae	Scorpaenichthys	marmoratus		species		(Ayres, 1854)
	imerss.org:PMLS:919					Charlie Gibbs								PRESENT				Rhamphocottus richardsonii					iNaturalist:51881								Rhamphocottus richardsonii							Animalia	Chordata	Actinopterygii	Perciformes	Rhamphocottidae	Rhamphocottus	richardsonii		species		Günther, 1874
	imerss.org:PMLS:975					Charlie Gibbs								PRESENT				Clupea pallasii					iNaturalist:117571								Clupea pallasii							Animalia	Chordata	Actinopterygii	Clupeiformes	Clupeidae	Clupea	pallasii		species		Valenciennes, 1847
	imerss.org:PMLS:976					Charlie Gibbs								PRESENT				Aulorhynchus flavidus					iNaturalist:117568								Aulorhynchus flavidus							Animalia	Chordata	Actinopterygii	Perciformes	Aulorhynchidae	Aulorhynchus	flavidus		species		Gill, 1861
	imerss.org:PMLS:977					Charlie Gibbs								PRESENT				Rhinogobiops nicholsii					iNaturalist:132521								Rhinogobiops nicholsii							Animalia	Chordata	Actinopterygii	Gobiiformes	Gobiidae	Rhinogobiops	nicholsii		species		(Bean, 1882)
	imerss.org:PMLS:978					Charlie Gibbs								PRESENT				Embiotoca lateralis					iNaturalist:117555								Embiotoca lateralis							Animalia	Chordata	Actinopterygii	Perciformes	Embiotocidae	Embiotoca	lateralis		species		Agassiz, 1854
	imerss.org:PMLS:979					Charlie Gibbs								PRESENT				Brachyistius frenatus					iNaturalist:117553								Brachyistius frenatus							Animalia	Chordata	Actinopterygii	Perciformes	Embiotocidae	Brachyistius	frenatus		species		Gill, 1862
	imerss.org:PMLS:980					Charlie Gibbs								PRESENT				Cymatogaster aggregata					iNaturalist:98855								Cymatogaster aggregata							Animalia	Chordata	Actinopterygii	Perciformes	Embiotocidae	Cymatogaster	aggregata		species		Gibbons, 1854
	imerss.org:PMLS:981					Charlie Gibbs								PRESENT				Sebastes caurinus					iNaturalist:68597								Sebastes caurinus							Animalia	Chordata	Actinopterygii	Perciformes	Sebastidae	Sebastes	caurinus		species		Richardson, 1844
	imerss.org:PMLS:982					Charlie Gibbs								PRESENT				Sebastes maliger					iNaturalist:63386								Sebastes maliger							Animalia	Chordata	Actinopterygii	Perciformes	Sebastidae	Sebastes	maliger		species		(Jordan & Gilbert, 1880)
	imerss.org:PMLS:983					Charlie Gibbs								PRESENT				Sebastes emphaeus					iNaturalist:64468								Sebastes emphaeus							Animalia	Chordata	Actinopterygii	Perciformes	Sebastidae	Sebastes	emphaeus		species		(Starks, 1911)
	imerss.org:PMLS:984					Charlie Gibbs								PRESENT				Hexagrammos decagrammus					iNaturalist:68596								Hexagrammos decagrammus							Animalia	Chordata	Actinopterygii	Perciformes	Hexagrammidae	Hexagrammos	decagrammus		species		(Pallas, 1810)
	imerss.org:PMLS:985					Charlie Gibbs		2						PRESENT				Ophiodon elongatus					iNaturalist:52539								Ophiodon elongatus							Animalia	Chordata	Actinopterygii	Perciformes	Hexagrammidae	Ophiodon	elongatus		species		Girard, 1854
	imerss.org:PMLS:986					Charlie Gibbs								PRESENT				Oxylebius pictus					iNaturalist:48452								Oxylebius pictus							Animalia	Chordata	Actinopterygii	Perciformes	Hexagrammidae	Oxylebius	pictus		species		Gill, 1862
	imerss.org:PMLS:987					Charlie Gibbs								PRESENT				Citharichthys stigmaeus					iNaturalist:117542								Citharichthys stigmaeus							Animalia	Chordata	Actinopterygii	Carangiformes	Paralichthyidae	Citharichthys	stigmaeus		species		Jordan & Gilbert, 1882
	imerss.org:PMLS:1075					Andy Lamb		2						PRESENT				Rhinogobiops nicholsii					iNaturalist:132521								Rhinogobiops nicholsii							Animalia	Chordata	Actinopterygii	Gobiiformes	Gobiidae	Rhinogobiops	nicholsii		species		(Bean, 1882)
	imerss.org:PMLS:1076					Andy Lamb								PRESENT				Embiotoca lateralis					iNaturalist:117555								Embiotoca lateralis							Animalia	Chordata	Actinopterygii	Perciformes	Embiotocidae	Embiotoca	lateralis		species		Agassiz, 1854
	imerss.org:PMLS:1077					Andy Lamb								PRESENT				Rhacochilus vacca					iNaturalist:111616								Rhacochilus vacca							Animalia	Chordata	Actinopterygii	Perciformes	Embiotocidae	Rhacochilus	vacca		species		(Girard, 1855)
	imerss.org:PMLS:1078			Count: some		Andy Lamb								PRESENT				Cymatogaster aggregata					iNaturalist:98855								Cymatogaster aggregata							Animalia	Chordata	Actinopterygii	Perciformes	Embiotocidae	Cymatogaster	aggregata		species		Gibbons, 1854
	imerss.org:PMLS:1079			Count: few		Andy Lamb								PRESENT				Brachyistius frenatus					iNaturalist:117553								Brachyistius frenatus							Animalia	Chordata	Actinopterygii	Perciformes	Embiotocidae	Brachyistius	frenatus		species		Gill, 1862
	imerss.org:PMLS:1080			Count: few		Andy Lamb								PRESENT				Sebastes caurinus					iNaturalist:68597								Sebastes caurinus							Animalia	Chordata	Actinopterygii	Perciformes	Sebastidae	Sebastes	caurinus		species		Richardson, 1844
	imerss.org:PMLS:1081			Count: few		Andy Lamb								PRESENT				Sebastes maliger					iNaturalist:63386								Sebastes maliger							Animalia	Chordata	Actinopterygii	Perciformes	Sebastidae	Sebastes	maliger		species		(Jordan & Gilbert, 1880)
	imerss.org:PMLS:1082			Count: few		Andy Lamb								PRESENT				Hexagrammos decagrammus					iNaturalist:68596								Hexagrammos decagrammus							Animalia	Chordata	Actinopterygii	Perciformes	Hexagrammidae	Hexagrammos	decagrammus		species		(Pallas, 1810)
	imerss.org:PMLS:1083			Count: few		Andy Lamb								PRESENT				Ophiodon elongatus					iNaturalist:52539								Ophiodon elongatus							Animalia	Chordata	Actinopterygii	Perciformes	Hexagrammidae	Ophiodon	elongatus		species		Girard, 1854
	imerss.org:PMLS:1084					Andy Lamb		1						PRESENT				Oxylebius pictus					iNaturalist:48452								Oxylebius pictus							Animalia	Chordata	Actinopterygii	Perciformes	Hexagrammidae	Oxylebius	pictus		species		Gill, 1862
	imerss.org:PMLS:1085					Andy Lamb		1						PRESENT				Oligocottus maculosus					iNaturalist:67629								Oligocottus maculosus							Animalia	Chordata	Actinopterygii	Perciformes	Cottidae	Oligocottus	maculosus		species		Girard, 1856
	imerss.org:PMLS:1086			Count: many		Andy Lamb								PRESENT				Artedius harringtoni					iNaturalist:117528								Artedius harringtoni							Animalia	Chordata	Actinopterygii	Perciformes	Cottidae	Artedius	harringtoni		species		(Starks, 1896)
	imerss.org:PMLS:1087			Count: many		Andy Lamb								PRESENT				Jordania zonope					iNaturalist:222465								Jordania zonope							Animalia	Chordata	Actinopterygii	Perciformes	Cottidae	Jordania	zonope		species		Starks, 1895
	imerss.org:PMLS:1088					Andy Lamb		1						PRESENT				Hemilepidotus hemilepidotus					iNaturalist:221165								Hemilepidotus hemilepidotus							Animalia	Chordata	Actinopterygii	Perciformes	Cottidae	Hemilepidotus	hemilepidotus		species		(Tilesius, 1811)
	imerss.org:PMLS:1089					Andy Lamb		1						PRESENT				Enophrys bison					iNaturalist:117536								Enophrys bison							Animalia	Chordata	Actinopterygii	Perciformes	Cottidae	Enophrys	bison		species		(Girard, 1854)
	imerss.org:PMLS:1169					Andy Lamb		1						PRESENT				Clupea pallasii					iNaturalist:117571								Clupea pallasii							Animalia	Chordata	Actinopterygii	Clupeiformes	Clupeidae	Clupea	pallasii		species		Valenciennes, 1847
	imerss.org:PMLS:1170			Count: very many		Andy Lamb								PRESENT				Rhinogobiops nicholsii					iNaturalist:132521								Rhinogobiops nicholsii							Animalia	Chordata	Actinopterygii	Gobiiformes	Gobiidae	Rhinogobiops	nicholsii		species		(Bean, 1882)
	imerss.org:PMLS:1171					Andy Lamb		1						PRESENT				Chirolophis nugator					iNaturalist:216743								Chirolophis nugator							Animalia	Chordata	Actinopterygii	Perciformes	Stichaeidae	Chirolophis	nugator		species		(Jordan & Williams, 1895)
	imerss.org:PMLS:1172					Andy Lamb		1						PRESENT				Pholis clemensi					iNaturalist:67405								Pholis clemensi							Animalia	Chordata	Actinopterygii	Perciformes	Pholidae	Pholis	clemensi		species		Rosenblatt, 1964
	imerss.org:PMLS:1173					Andy Lamb								PRESENT				Embiotoca lateralis					iNaturalist:117555								Embiotoca lateralis							Animalia	Chordata	Actinopterygii	Perciformes	Embiotocidae	Embiotoca	lateralis		species		Agassiz, 1854
	imerss.org:PMLS:1174			Count: few		Andy Lamb								PRESENT				Rhacochilus vacca					iNaturalist:111616								Rhacochilus vacca							Animalia	Chordata	Actinopterygii	Perciformes	Embiotocidae	Rhacochilus	vacca		species		(Girard, 1855)
	imerss.org:PMLS:1175			Count: abundant		Andy Lamb								PRESENT				Cymatogaster aggregata					iNaturalist:98855								Cymatogaster aggregata							Animalia	Chordata	Actinopterygii	Perciformes	Embiotocidae	Cymatogaster	aggregata		species		Gibbons, 1854
	imerss.org:PMLS:1176			Count: very many		Andy Lamb								PRESENT				Brachyistius frenatus					iNaturalist:117553								Brachyistius frenatus							Animalia	Chordata	Actinopterygii	Perciformes	Embiotocidae	Brachyistius	frenatus		species		Gill, 1862
	imerss.org:PMLS:1177			Count: abundant		Andy Lamb								PRESENT				Sebastes caurinus					iNaturalist:68597								Sebastes caurinus							Animalia	Chordata	Actinopterygii	Perciformes	Sebastidae	Sebastes	caurinus		species		Richardson, 1844
	imerss.org:PMLS:1178			Count: few		Andy Lamb								PRESENT				Sebastes maliger					iNaturalist:63386								Sebastes maliger							Animalia	Chordata	Actinopterygii	Perciformes	Sebastidae	Sebastes	maliger		species		(Jordan & Gilbert, 1880)
	imerss.org:PMLS:1179			Count: some		Andy Lamb								PRESENT				Sebastes emphaeus					iNaturalist:64468								Sebastes emphaeus							Animalia	Chordata	Actinopterygii	Perciformes	Sebastidae	Sebastes	emphaeus		species		(Starks, 1911)
	imerss.org:PMLS:1180					Andy Lamb								PRESENT				Hexagrammos decagrammus					iNaturalist:68596								Hexagrammos decagrammus							Animalia	Chordata	Actinopterygii	Perciformes	Hexagrammidae	Hexagrammos	decagrammus		species		(Pallas, 1810)
	imerss.org:PMLS:1181					Andy Lamb		2						PRESENT				Ophiodon elongatus					iNaturalist:52539								Ophiodon elongatus							Animalia	Chordata	Actinopterygii	Perciformes	Hexagrammidae	Ophiodon	elongatus		species		Girard, 1854
	imerss.org:PMLS:1182					Andy Lamb		3						PRESENT				Oxylebius pictus					iNaturalist:48452								Oxylebius pictus							Animalia	Chordata	Actinopterygii	Perciformes	Hexagrammidae	Oxylebius	pictus		species		Gill, 1862
	imerss.org:PMLS:1183			Count: very many		Andy Lamb								PRESENT				Jordania zonope					iNaturalist:222465								Jordania zonope							Animalia	Chordata	Actinopterygii	Perciformes	Cottidae	Jordania	zonope		species		Starks, 1895
	imerss.org:PMLS:1184					Andy Lamb		1						PRESENT				Rhamphocottus richardsonii					iNaturalist:51881								Rhamphocottus richardsonii							Animalia	Chordata	Actinopterygii	Perciformes	Rhamphocottidae	Rhamphocottus	richardsonii		species		Günther, 1874
	imerss.org:PMLS:1306					Andy Lamb								PRESENT				Rhinogobiops nicholsii					iNaturalist:132521								Rhinogobiops nicholsii							Animalia	Chordata	Actinopterygii	Gobiiformes	Gobiidae	Rhinogobiops	nicholsii		species		(Bean, 1882)
	imerss.org:PMLS:1307					Andy Lamb		2						PRESENT				Chirolophis decoratus					iNaturalist:216742								Chirolophis decoratus							Animalia	Chordata	Actinopterygii	Perciformes	Stichaeidae	Chirolophis	decoratus		species		(Jordan & Snyder, 1902)
	imerss.org:PMLS:1308			Count: very many		Andy Lamb								PRESENT				Embiotoca lateralis					iNaturalist:117555								Embiotoca lateralis							Animalia	Chordata	Actinopterygii	Perciformes	Embiotocidae	Embiotoca	lateralis		species		Agassiz, 1854
	imerss.org:PMLS:1309			Count: many		Andy Lamb								PRESENT				Brachyistius frenatus					iNaturalist:117553								Brachyistius frenatus							Animalia	Chordata	Actinopterygii	Perciformes	Embiotocidae	Brachyistius	frenatus		species		Gill, 1862
	imerss.org:PMLS:1310					Andy Lamb								PRESENT				Sebastes caurinus					iNaturalist:68597								Sebastes caurinus							Animalia	Chordata	Actinopterygii	Perciformes	Sebastidae	Sebastes	caurinus		species		Richardson, 1844
	imerss.org:PMLS:1311			Count: few		Andy Lamb								PRESENT				Sebastes maliger					iNaturalist:63386								Sebastes maliger							Animalia	Chordata	Actinopterygii	Perciformes	Sebastidae	Sebastes	maliger		species		(Jordan & Gilbert, 1880)
	imerss.org:PMLS:1312					Andy Lamb								PRESENT				Sebastes emphaeus					iNaturalist:64468								Sebastes emphaeus							Animalia	Chordata	Actinopterygii	Perciformes	Sebastidae	Sebastes	emphaeus		species		(Starks, 1911)
	imerss.org:PMLS:1313			Count: some		Andy Lamb								PRESENT				Hexagrammos decagrammus					iNaturalist:68596								Hexagrammos decagrammus							Animalia	Chordata	Actinopterygii	Perciformes	Hexagrammidae	Hexagrammos	decagrammus		species		(Pallas, 1810)
	imerss.org:PMLS:1314					Andy Lamb		2						PRESENT				Oxylebius pictus					iNaturalist:48452								Oxylebius pictus							Animalia	Chordata	Actinopterygii	Perciformes	Hexagrammidae	Oxylebius	pictus		species		Gill, 1862
	imerss.org:PMLS:1315			Count: very many		Andy Lamb								PRESENT				Artedius harringtoni					iNaturalist:117528								Artedius harringtoni							Animalia	Chordata	Actinopterygii	Perciformes	Cottidae	Artedius	harringtoni		species		(Starks, 1896)
	imerss.org:PMLS:1316			Count: many		Andy Lamb								PRESENT				Jordania zonope					iNaturalist:222465								Jordania zonope							Animalia	Chordata	Actinopterygii	Perciformes	Cottidae	Jordania	zonope		species		Starks, 1895
	imerss.org:PMLS:1317					Andy Lamb		3						PRESENT				Scorpaenichthys marmoratus					iNaturalist:47638								Scorpaenichthys marmoratus							Animalia	Chordata	Actinopterygii	Perciformes	Cottidae	Scorpaenichthys	marmoratus		species		(Ayres, 1854)
	imerss.org:PMLS:1318					Andy Lamb		1						PRESENT				Rhamphocottus richardsonii					iNaturalist:51881								Rhamphocottus richardsonii							Animalia	Chordata	Actinopterygii	Perciformes	Rhamphocottidae	Rhamphocottus	richardsonii		species		Günther, 1874
	imerss.org:PMLS:1353					Charlie Gibbs								PRESENT				Aulorhynchus flavidus					iNaturalist:117568								Aulorhynchus flavidus							Animalia	Chordata	Actinopterygii	Perciformes	Aulorhynchidae	Aulorhynchus	flavidus		species		Gill, 1861
	imerss.org:PMLS:1354					Charlie Gibbs								PRESENT				Syngnathus leptorhynchus					iNaturalist:54538								Syngnathus leptorhynchus							Animalia	Chordata	Actinopterygii	Syngnathiformes	Syngnathidae	Syngnathus	leptorhynchus		species		Girard, 1854
	imerss.org:PMLS:1355					Charlie Gibbs								PRESENT				Brachyistius frenatus					iNaturalist:117553								Brachyistius frenatus							Animalia	Chordata	Actinopterygii	Perciformes	Embiotocidae	Brachyistius	frenatus		species		Gill, 1862
	imerss.org:PMLS:1356					Charlie Gibbs								PRESENT				Cymatogaster aggregata					iNaturalist:98855								Cymatogaster aggregata							Animalia	Chordata	Actinopterygii	Perciformes	Embiotocidae	Cymatogaster	aggregata		species		Gibbons, 1854
	imerss.org:PMLS:1357					Charlie Gibbs								PRESENT				Artedius lateralis					iNaturalist:117529								Artedius lateralis							Animalia	Chordata	Actinopterygii	Perciformes	Cottidae	Artedius	lateralis		species		(Girard, 1854)
	imerss.org:PMLS:1358					Charlie Gibbs								PRESENT				Artedius harringtoni					iNaturalist:117528								Artedius harringtoni							Animalia	Chordata	Actinopterygii	Perciformes	Cottidae	Artedius	harringtoni		species		(Starks, 1896)
	imerss.org:PMLS:1359					Charlie Gibbs								PRESENT				Chitonotus pugetensis					iNaturalist:216746								Chitonotus pugetensis							Animalia	Chordata	Actinopterygii	Perciformes	Cottidae	Chitonotus	pugetensis		species		(Steindachner, 1876)
	imerss.org:PMLS:1360					Charlie Gibbs								PRESENT				Leptocottus armatus					iNaturalist:49163								Leptocottus armatus							Animalia	Chordata	Actinopterygii	Perciformes	Cottidae	Leptocottus	armatus		species		Girard, 1854
	imerss.org:PMLS:1361					Charlie Gibbs								PRESENT				Porichthys notatus					iNaturalist:60021								Porichthys notatus							Animalia	Chordata	Actinopterygii	Batrachoidiformes	Batrachoididae	Porichthys	notatus		species		Girard, 1854
	imerss.org:PMLS:1362					Charlie Gibbs								PRESENT				Gobiesox maeandricus					iNaturalist:67409								Gobiesox maeandricus							Animalia	Chordata	Actinopterygii	Gobiesociformes	Gobiesocidae	Gobiesox	maeandricus		species		(Girard, 1858)
	imerss.org:PMLS:1363					Charlie Gibbs								PRESENT				Liparis dennyi					iNaturalist:180028								Liparis dennyi							Animalia	Chordata	Actinopterygii	Perciformes	Liparidae	Liparis	dennyi		species		Jordan & Starks, 1895
	imerss.org:PMLS:1364					Charlie Gibbs								PRESENT				Liparis pulchellus					iNaturalist:223899								Liparis pulchellus							Animalia	Chordata	Actinopterygii	Perciformes	Liparidae	Liparis	pulchellus		species		Ayres, 1855
	imerss.org:PMLS:1365					Charlie Gibbs								PRESENT				Podothecus accipenserinus					iNaturalist:228455								Podothecus accipenserinus							Animalia	Chordata	Actinopterygii	Perciformes	Agonidae	Podothecus	accipenserinus		species		(Tilesius, 1813)
	imerss.org:PMLS:1366					Charlie Gibbs								PRESENT				Citharichthys stigmaeus					iNaturalist:117542								Citharichthys stigmaeus							Animalia	Chordata	Actinopterygii	Carangiformes	Paralichthyidae	Citharichthys	stigmaeus		species		Jordan & Gilbert, 1882
	imerss.org:PMLS:1441					Charlie Gibbs								PRESENT				Rhinogobiops nicholsii					iNaturalist:132521								Rhinogobiops nicholsii							Animalia	Chordata	Actinopterygii	Gobiiformes	Gobiidae	Rhinogobiops	nicholsii		species		(Bean, 1882)
	imerss.org:PMLS:1442					Charlie Gibbs								PRESENT				Embiotoca lateralis					iNaturalist:117555								Embiotoca lateralis							Animalia	Chordata	Actinopterygii	Perciformes	Embiotocidae	Embiotoca	lateralis		species		Agassiz, 1854
	imerss.org:PMLS:1443					Charlie Gibbs								PRESENT				Sebastes caurinus					iNaturalist:68597								Sebastes caurinus							Animalia	Chordata	Actinopterygii	Perciformes	Sebastidae	Sebastes	caurinus		species		Richardson, 1844
	imerss.org:PMLS:1444					Charlie Gibbs								PRESENT				Sebastes maliger					iNaturalist:63386								Sebastes maliger							Animalia	Chordata	Actinopterygii	Perciformes	Sebastidae	Sebastes	maliger		species		(Jordan & Gilbert, 1880)
	imerss.org:PMLS:1445					Charlie Gibbs		4						PRESENT				Sebastes nigrocinctus					iNaturalist:230757								Sebastes nigrocinctus							Animalia	Chordata	Actinopterygii	Perciformes	Sebastidae	Sebastes	nigrocinctus		species		Ayres, 1859
	imerss.org:PMLS:1446					Charlie Gibbs								PRESENT				Hexagrammos decagrammus					iNaturalist:68596								Hexagrammos decagrammus							Animalia	Chordata	Actinopterygii	Perciformes	Hexagrammidae	Hexagrammos	decagrammus		species		(Pallas, 1810)
	imerss.org:PMLS:1447					Charlie Gibbs								PRESENT				Ophiodon elongatus					iNaturalist:52539								Ophiodon elongatus							Animalia	Chordata	Actinopterygii	Perciformes	Hexagrammidae	Ophiodon	elongatus		species		Girard, 1854
	imerss.org:PMLS:1448					Charlie Gibbs								PRESENT				Oxylebius pictus					iNaturalist:48452								Oxylebius pictus							Animalia	Chordata	Actinopterygii	Perciformes	Hexagrammidae	Oxylebius	pictus		species		Gill, 1862
	imerss.org:PMLS:1449					Charlie Gibbs								PRESENT				Artedius harringtoni					iNaturalist:117528								Artedius harringtoni							Animalia	Chordata	Actinopterygii	Perciformes	Cottidae	Artedius	harringtoni		species		(Starks, 1896)
	imerss.org:PMLS:1450					Charlie Gibbs								PRESENT				Jordania zonope					iNaturalist:222465								Jordania zonope							Animalia	Chordata	Actinopterygii	Perciformes	Cottidae	Jordania	zonope		species		Starks, 1895
	imerss.org:PMLS:1451					Charlie Gibbs								PRESENT				Scorpaenichthys marmoratus					iNaturalist:47638								Scorpaenichthys marmoratus							Animalia	Chordata	Actinopterygii	Perciformes	Cottidae	Scorpaenichthys	marmoratus		species		(Ayres, 1854)
	imerss.org:PMLS:1452					Charlie Gibbs								PRESENT				Hemilepidotus hemilepidotus					iNaturalist:221165								Hemilepidotus hemilepidotus							Animalia	Chordata	Actinopterygii	Perciformes	Cottidae	Hemilepidotus	hemilepidotus		species		(Tilesius, 1811)
	imerss.org:PMLS:1453					Charlie Gibbs								PRESENT				Rhamphocottus richardsonii					iNaturalist:51881								Rhamphocottus richardsonii							Animalia	Chordata	Actinopterygii	Perciformes	Rhamphocottidae	Rhamphocottus	richardsonii		species		Günther, 1874
	imerss.org:PMLS:1540					Charlie Gibbs								PRESENT				Rhinogobiops nicholsii					iNaturalist:132521								Rhinogobiops nicholsii							Animalia	Chordata	Actinopterygii	Gobiiformes	Gobiidae	Rhinogobiops	nicholsii		species		(Bean, 1882)
	imerss.org:PMLS:1541					Charlie Gibbs								PRESENT				Embiotoca lateralis					iNaturalist:117555								Embiotoca lateralis							Animalia	Chordata	Actinopterygii	Perciformes	Embiotocidae	Embiotoca	lateralis		species		Agassiz, 1854
	imerss.org:PMLS:1542					Charlie Gibbs								PRESENT				Sebastes caurinus					iNaturalist:68597								Sebastes caurinus							Animalia	Chordata	Actinopterygii	Perciformes	Sebastidae	Sebastes	caurinus		species		Richardson, 1844
	imerss.org:PMLS:1543					Charlie Gibbs								PRESENT				Sebastes nigrocinctus					iNaturalist:230757								Sebastes nigrocinctus							Animalia	Chordata	Actinopterygii	Perciformes	Sebastidae	Sebastes	nigrocinctus		species		Ayres, 1859
	imerss.org:PMLS:1544					Charlie Gibbs								PRESENT				Hexagrammos decagrammus					iNaturalist:68596								Hexagrammos decagrammus							Animalia	Chordata	Actinopterygii	Perciformes	Hexagrammidae	Hexagrammos	decagrammus		species		(Pallas, 1810)
	imerss.org:PMLS:1545					Charlie Gibbs								PRESENT				Ophiodon elongatus					iNaturalist:52539								Ophiodon elongatus							Animalia	Chordata	Actinopterygii	Perciformes	Hexagrammidae	Ophiodon	elongatus		species		Girard, 1854
	imerss.org:PMLS:1546					Charlie Gibbs								PRESENT				Oxylebius pictus					iNaturalist:48452								Oxylebius pictus							Animalia	Chordata	Actinopterygii	Perciformes	Hexagrammidae	Oxylebius	pictus		species		Gill, 1862
	imerss.org:PMLS:1547					Charlie Gibbs								PRESENT				Artedius harringtoni					iNaturalist:117528								Artedius harringtoni							Animalia	Chordata	Actinopterygii	Perciformes	Cottidae	Artedius	harringtoni		species		(Starks, 1896)
	imerss.org:PMLS:1548					Charlie Gibbs								PRESENT				Jordania zonope					iNaturalist:222465								Jordania zonope							Animalia	Chordata	Actinopterygii	Perciformes	Cottidae	Jordania	zonope		species		Starks, 1895
	imerss.org:PMLS:1549					Charlie Gibbs								PRESENT				Rhamphocottus richardsonii					iNaturalist:51881								Rhamphocottus richardsonii							Animalia	Chordata	Actinopterygii	Perciformes	Rhamphocottidae	Rhamphocottus	richardsonii		species		Günther, 1874
	imerss.org:PMLS:1550					Charlie Gibbs								PRESENT				Nautichthys oculofasciatus					iNaturalist:183019								Nautichthys oculofasciatus							Animalia	Chordata	Actinopterygii	Perciformes	Hemitripteridae	Nautichthys	oculofasciatus		species		(Girard, 1858)
	imerss.org:PMLS:1639					Charlie Gibbs								PRESENT				Rhinogobiops nicholsii					iNaturalist:132521								Rhinogobiops nicholsii							Animalia	Chordata	Actinopterygii	Gobiiformes	Gobiidae	Rhinogobiops	nicholsii		species		(Bean, 1882)
	imerss.org:PMLS:1640					Charlie Gibbs								PRESENT				Embiotoca lateralis					iNaturalist:117555								Embiotoca lateralis							Animalia	Chordata	Actinopterygii	Perciformes	Embiotocidae	Embiotoca	lateralis		species		Agassiz, 1854
	imerss.org:PMLS:1641					Charlie Gibbs								PRESENT				Brachyistius frenatus					iNaturalist:117553								Brachyistius frenatus							Animalia	Chordata	Actinopterygii	Perciformes	Embiotocidae	Brachyistius	frenatus		species		Gill, 1862
	imerss.org:PMLS:1642					Charlie Gibbs								PRESENT				Sebastes caurinus					iNaturalist:68597								Sebastes caurinus							Animalia	Chordata	Actinopterygii	Perciformes	Sebastidae	Sebastes	caurinus		species		Richardson, 1844
	imerss.org:PMLS:1643					Charlie Gibbs								PRESENT				Sebastes maliger					iNaturalist:63386								Sebastes maliger							Animalia	Chordata	Actinopterygii	Perciformes	Sebastidae	Sebastes	maliger		species		(Jordan & Gilbert, 1880)
	imerss.org:PMLS:1644					Charlie Gibbs								PRESENT				Sebastes flavidus					iNaturalist:64477								Sebastes flavidus							Animalia	Chordata	Actinopterygii	Perciformes	Sebastidae	Sebastes	flavidus		species		(Ayres, 1862)
	imerss.org:PMLS:1645					Charlie Gibbs								PRESENT				Sebastes melanops					iNaturalist:47760								Sebastes melanops							Animalia	Chordata	Actinopterygii	Perciformes	Sebastidae	Sebastes	melanops		species		Girard, 1856
	imerss.org:PMLS:1646					Charlie Gibbs								PRESENT				Sebastes emphaeus					iNaturalist:64468								Sebastes emphaeus							Animalia	Chordata	Actinopterygii	Perciformes	Sebastidae	Sebastes	emphaeus		species		(Starks, 1911)
	imerss.org:PMLS:1647					Charlie Gibbs								PRESENT				Sebastes nigrocinctus					iNaturalist:230757								Sebastes nigrocinctus							Animalia	Chordata	Actinopterygii	Perciformes	Sebastidae	Sebastes	nigrocinctus		species		Ayres, 1859
	imerss.org:PMLS:1648					Charlie Gibbs								PRESENT				Ophiodon elongatus					iNaturalist:52539								Ophiodon elongatus							Animalia	Chordata	Actinopterygii	Perciformes	Hexagrammidae	Ophiodon	elongatus		species		Girard, 1854
	imerss.org:PMLS:1649					Charlie Gibbs								PRESENT				Artedius harringtoni					iNaturalist:117528								Artedius harringtoni							Animalia	Chordata	Actinopterygii	Perciformes	Cottidae	Artedius	harringtoni		species		(Starks, 1896)
	imerss.org:PMLS:1650					Charlie Gibbs								PRESENT				Jordania zonope					iNaturalist:222465								Jordania zonope							Animalia	Chordata	Actinopterygii	Perciformes	Cottidae	Jordania	zonope		species		Starks, 1895
	imerss.org:PMLS:1651					Charlie Gibbs								PRESENT				Rhamphocottus richardsonii					iNaturalist:51881								Rhamphocottus richardsonii							Animalia	Chordata	Actinopterygii	Perciformes	Rhamphocottidae	Rhamphocottus	richardsonii		species		Günther, 1874
	imerss.org:PMLS:1652					Charlie Gibbs								PRESENT				Citharichthys stigmaeus					iNaturalist:117542								Citharichthys stigmaeus							Animalia	Chordata	Actinopterygii	Carangiformes	Paralichthyidae	Citharichthys	stigmaeus		species		Jordan & Gilbert, 1882
	imerss.org:PMLS:1729					Charlie Gibbs								PRESENT				Rhinogobiops nicholsii					iNaturalist:132521								Rhinogobiops nicholsii							Animalia	Chordata	Actinopterygii	Gobiiformes	Gobiidae	Rhinogobiops	nicholsii		species		(Bean, 1882)
	imerss.org:PMLS:1730					Charlie Gibbs								PRESENT				Embiotoca lateralis					iNaturalist:117555								Embiotoca lateralis							Animalia	Chordata	Actinopterygii	Perciformes	Embiotocidae	Embiotoca	lateralis		species		Agassiz, 1854
	imerss.org:PMLS:1731					Charlie Gibbs								PRESENT				Brachyistius frenatus					iNaturalist:117553								Brachyistius frenatus							Animalia	Chordata	Actinopterygii	Perciformes	Embiotocidae	Brachyistius	frenatus		species		Gill, 1862
	imerss.org:PMLS:1732					Charlie Gibbs								PRESENT				Sebastes caurinus					iNaturalist:68597								Sebastes caurinus							Animalia	Chordata	Actinopterygii	Perciformes	Sebastidae	Sebastes	caurinus		species		Richardson, 1844
	imerss.org:PMLS:1733					Charlie Gibbs								PRESENT				Sebastes maliger					iNaturalist:63386								Sebastes maliger							Animalia	Chordata	Actinopterygii	Perciformes	Sebastidae	Sebastes	maliger		species		(Jordan & Gilbert, 1880)
	imerss.org:PMLS:1734					Charlie Gibbs								PRESENT				Sebastes emphaeus					iNaturalist:64468								Sebastes emphaeus							Animalia	Chordata	Actinopterygii	Perciformes	Sebastidae	Sebastes	emphaeus		species		(Starks, 1911)
	imerss.org:PMLS:1735					Charlie Gibbs								PRESENT				Sebastes nigrocinctus					iNaturalist:230757								Sebastes nigrocinctus							Animalia	Chordata	Actinopterygii	Perciformes	Sebastidae	Sebastes	nigrocinctus		species		Ayres, 1859
	imerss.org:PMLS:1736					Charlie Gibbs								PRESENT				Hexagrammos decagrammus					iNaturalist:68596								Hexagrammos decagrammus							Animalia	Chordata	Actinopterygii	Perciformes	Hexagrammidae	Hexagrammos	decagrammus		species		(Pallas, 1810)
	imerss.org:PMLS:1737					Charlie Gibbs								PRESENT				Ophiodon elongatus					iNaturalist:52539								Ophiodon elongatus							Animalia	Chordata	Actinopterygii	Perciformes	Hexagrammidae	Ophiodon	elongatus		species		Girard, 1854
	imerss.org:PMLS:1738					Charlie Gibbs								PRESENT				Oxylebius pictus					iNaturalist:48452								Oxylebius pictus							Animalia	Chordata	Actinopterygii	Perciformes	Hexagrammidae	Oxylebius	pictus		species		Gill, 1862
	imerss.org:PMLS:1739					Charlie Gibbs								PRESENT				Artedius harringtoni					iNaturalist:117528								Artedius harringtoni							Animalia	Chordata	Actinopterygii	Perciformes	Cottidae	Artedius	harringtoni		species		(Starks, 1896)
	imerss.org:PMLS:1740					Charlie Gibbs								PRESENT				Jordania zonope					iNaturalist:222465								Jordania zonope							Animalia	Chordata	Actinopterygii	Perciformes	Cottidae	Jordania	zonope		species		Starks, 1895
	imerss.org:PMLS:1741					Charlie Gibbs								PRESENT				Rhamphocottus richardsonii					iNaturalist:51881								Rhamphocottus richardsonii							Animalia	Chordata	Actinopterygii	Perciformes	Rhamphocottidae	Rhamphocottus	richardsonii		species		Günther, 1874
	imerss.org:PMLS:1817					Charlie Gibbs								PRESENT				Rhinogobiops nicholsii					iNaturalist:132521								Rhinogobiops nicholsii							Animalia	Chordata	Actinopterygii	Gobiiformes	Gobiidae	Rhinogobiops	nicholsii		species		(Bean, 1882)
	imerss.org:PMLS:1818					Charlie Gibbs								PRESENT				Embiotoca lateralis					iNaturalist:117555								Embiotoca lateralis							Animalia	Chordata	Actinopterygii	Perciformes	Embiotocidae	Embiotoca	lateralis		species		Agassiz, 1854
	imerss.org:PMLS:1819					Charlie Gibbs								PRESENT				Rhacochilus vacca					iNaturalist:111616								Rhacochilus vacca							Animalia	Chordata	Actinopterygii	Perciformes	Embiotocidae	Rhacochilus	vacca		species		(Girard, 1855)
	imerss.org:PMLS:1820					Charlie Gibbs								PRESENT				Cymatogaster aggregata					iNaturalist:98855								Cymatogaster aggregata							Animalia	Chordata	Actinopterygii	Perciformes	Embiotocidae	Cymatogaster	aggregata		species		Gibbons, 1854
	imerss.org:PMLS:1821					Charlie Gibbs								PRESENT				Sebastes caurinus					iNaturalist:68597								Sebastes caurinus							Animalia	Chordata	Actinopterygii	Perciformes	Sebastidae	Sebastes	caurinus		species		Richardson, 1844
	imerss.org:PMLS:1822					Charlie Gibbs								PRESENT				Sebastes maliger					iNaturalist:63386								Sebastes maliger							Animalia	Chordata	Actinopterygii	Perciformes	Sebastidae	Sebastes	maliger		species		(Jordan & Gilbert, 1880)
	imerss.org:PMLS:1823					Charlie Gibbs								PRESENT				Hexagrammos decagrammus					iNaturalist:68596								Hexagrammos decagrammus							Animalia	Chordata	Actinopterygii	Perciformes	Hexagrammidae	Hexagrammos	decagrammus		species		(Pallas, 1810)
	imerss.org:PMLS:1824					Charlie Gibbs								PRESENT				Ophiodon elongatus					iNaturalist:52539								Ophiodon elongatus							Animalia	Chordata	Actinopterygii	Perciformes	Hexagrammidae	Ophiodon	elongatus		species		Girard, 1854
	imerss.org:PMLS:1825					Charlie Gibbs								PRESENT				Artedius harringtoni					iNaturalist:117528								Artedius harringtoni							Animalia	Chordata	Actinopterygii	Perciformes	Cottidae	Artedius	harringtoni		species		(Starks, 1896)
	imerss.org:PMLS:1826					Charlie Gibbs								PRESENT				Jordania zonope					iNaturalist:222465								Jordania zonope							Animalia	Chordata	Actinopterygii	Perciformes	Cottidae	Jordania	zonope		species		Starks, 1895
	imerss.org:PMLS:1827					Charlie Gibbs								PRESENT				Chitonotus pugetensis					iNaturalist:216746								Chitonotus pugetensis							Animalia	Chordata	Actinopterygii	Perciformes	Cottidae	Chitonotus	pugetensis		species		(Steindachner, 1876)
	imerss.org:PMLS:1828					Charlie Gibbs								PRESENT				Nautichthys oculofasciatus					iNaturalist:183019								Nautichthys oculofasciatus							Animalia	Chordata	Actinopterygii	Perciformes	Hemitripteridae	Nautichthys	oculofasciatus		species		(Girard, 1858)
	imerss.org:PMLS:1829					Charlie Gibbs								PRESENT				Agonopsis vulsa					iNaturalist:180027								Agonopsis vulsa							Animalia	Chordata	Actinopterygii	Perciformes	Agonidae	Agonopsis	vulsa		species		(Jordan & Gilbert, 1880)
	imerss.org:PMLS:1830					Charlie Gibbs								PRESENT				Citharichthys stigmaeus					iNaturalist:117542								Citharichthys stigmaeus							Animalia	Chordata	Actinopterygii	Carangiformes	Paralichthyidae	Citharichthys	stigmaeus		species		Jordan & Gilbert, 1882
	imerss.org:PMLS:1900					Charlie Gibbs								PRESENT				Embiotoca lateralis					iNaturalist:117555								Embiotoca lateralis							Animalia	Chordata	Actinopterygii	Perciformes	Embiotocidae	Embiotoca	lateralis		species		Agassiz, 1854
	imerss.org:PMLS:1901					Charlie Gibbs								PRESENT				Sebastes caurinus					iNaturalist:68597								Sebastes caurinus							Animalia	Chordata	Actinopterygii	Perciformes	Sebastidae	Sebastes	caurinus		species		Richardson, 1844
	imerss.org:PMLS:1902					Charlie Gibbs								PRESENT				Hexagrammos decagrammus					iNaturalist:68596								Hexagrammos decagrammus							Animalia	Chordata	Actinopterygii	Perciformes	Hexagrammidae	Hexagrammos	decagrammus		species		(Pallas, 1810)
	imerss.org:PMLS:1903					Charlie Gibbs								PRESENT				Ophiodon elongatus					iNaturalist:52539								Ophiodon elongatus							Animalia	Chordata	Actinopterygii	Perciformes	Hexagrammidae	Ophiodon	elongatus		species		Girard, 1854
	imerss.org:PMLS:1904					Charlie Gibbs								PRESENT				Oxylebius pictus					iNaturalist:48452								Oxylebius pictus							Animalia	Chordata	Actinopterygii	Perciformes	Hexagrammidae	Oxylebius	pictus		species		Gill, 1862
	imerss.org:PMLS:1905					Charlie Gibbs								PRESENT				Artedius harringtoni					iNaturalist:117528								Artedius harringtoni							Animalia	Chordata	Actinopterygii	Perciformes	Cottidae	Artedius	harringtoni		species		(Starks, 1896)
	imerss.org:PMLS:1906					Charlie Gibbs								PRESENT				Jordania zonope					iNaturalist:222465								Jordania zonope							Animalia	Chordata	Actinopterygii	Perciformes	Cottidae	Jordania	zonope		species		Starks, 1895
	imerss.org:PMLS:1907					Charlie Gibbs								PRESENT				Scorpaenichthys marmoratus					iNaturalist:47638								Scorpaenichthys marmoratus							Animalia	Chordata	Actinopterygii	Perciformes	Cottidae	Scorpaenichthys	marmoratus		species		(Ayres, 1854)
	imerss.org:PMLS:1974					Charlie Gibbs								PRESENT				Rhinogobiops nicholsii					iNaturalist:132521								Rhinogobiops nicholsii							Animalia	Chordata	Actinopterygii	Gobiiformes	Gobiidae	Rhinogobiops	nicholsii		species		(Bean, 1882)
	imerss.org:PMLS:1975					Charlie Gibbs								PRESENT				Rhacochilus vacca					iNaturalist:111616								Rhacochilus vacca							Animalia	Chordata	Actinopterygii	Perciformes	Embiotocidae	Rhacochilus	vacca		species		(Girard, 1855)
	imerss.org:PMLS:1976					Charlie Gibbs								PRESENT				Embiotoca lateralis					iNaturalist:117555								Embiotoca lateralis							Animalia	Chordata	Actinopterygii	Perciformes	Embiotocidae	Embiotoca	lateralis		species		Agassiz, 1854
	imerss.org:PMLS:1977					Charlie Gibbs								PRESENT				Sebastes caurinus					iNaturalist:68597								Sebastes caurinus							Animalia	Chordata	Actinopterygii	Perciformes	Sebastidae	Sebastes	caurinus		species		Richardson, 1844
	imerss.org:PMLS:1978					Charlie Gibbs								PRESENT				Hexagrammos decagrammus					iNaturalist:68596								Hexagrammos decagrammus							Animalia	Chordata	Actinopterygii	Perciformes	Hexagrammidae	Hexagrammos	decagrammus		species		(Pallas, 1810)
	imerss.org:PMLS:1979					Charlie Gibbs								PRESENT				Artedius harringtoni					iNaturalist:117528								Artedius harringtoni							Animalia	Chordata	Actinopterygii	Perciformes	Cottidae	Artedius	harringtoni		species		(Starks, 1896)
	imerss.org:PMLS:1980					Charlie Gibbs								PRESENT				Jordania zonope					iNaturalist:222465								Jordania zonope							Animalia	Chordata	Actinopterygii	Perciformes	Cottidae	Jordania	zonope		species		Starks, 1895
	imerss.org:PMLS:2059					Charlie Gibbs								PRESENT				Rhinogobiops nicholsii					iNaturalist:132521								Rhinogobiops nicholsii							Animalia	Chordata	Actinopterygii	Gobiiformes	Gobiidae	Rhinogobiops	nicholsii		species		(Bean, 1882)
	imerss.org:PMLS:2060					Charlie Gibbs								PRESENT				Embiotoca lateralis					iNaturalist:117555								Embiotoca lateralis							Animalia	Chordata	Actinopterygii	Perciformes	Embiotocidae	Embiotoca	lateralis		species		Agassiz, 1854
	imerss.org:PMLS:2061					Charlie Gibbs								PRESENT				Sebastes caurinus					iNaturalist:68597								Sebastes caurinus							Animalia	Chordata	Actinopterygii	Perciformes	Sebastidae	Sebastes	caurinus		species		Richardson, 1844
	imerss.org:PMLS:2062					Charlie Gibbs								PRESENT				Sebastes maliger					iNaturalist:63386								Sebastes maliger							Animalia	Chordata	Actinopterygii	Perciformes	Sebastidae	Sebastes	maliger		species		(Jordan & Gilbert, 1880)
	imerss.org:PMLS:2063					Charlie Gibbs								PRESENT				Sebastes nigrocinctus					iNaturalist:230757								Sebastes nigrocinctus							Animalia	Chordata	Actinopterygii	Perciformes	Sebastidae	Sebastes	nigrocinctus		species		Ayres, 1859
	imerss.org:PMLS:2064					Charlie Gibbs								PRESENT				Hexagrammos decagrammus					iNaturalist:68596								Hexagrammos decagrammus							Animalia	Chordata	Actinopterygii	Perciformes	Hexagrammidae	Hexagrammos	decagrammus		species		(Pallas, 1810)
	imerss.org:PMLS:2065					Charlie Gibbs								PRESENT				Ophiodon elongatus					iNaturalist:52539								Ophiodon elongatus							Animalia	Chordata	Actinopterygii	Perciformes	Hexagrammidae	Ophiodon	elongatus		species		Girard, 1854
	imerss.org:PMLS:2066					Charlie Gibbs								PRESENT				Artedius harringtoni					iNaturalist:117528								Artedius harringtoni							Animalia	Chordata	Actinopterygii	Perciformes	Cottidae	Artedius	harringtoni		species		(Starks, 1896)
	imerss.org:PMLS:2067					Charlie Gibbs								PRESENT				Jordania zonope					iNaturalist:222465								Jordania zonope							Animalia	Chordata	Actinopterygii	Perciformes	Cottidae	Jordania	zonope		species		Starks, 1895
	imerss.org:PMLS:2068					Charlie Gibbs								PRESENT				Scorpaenichthys marmoratus					iNaturalist:47638								Scorpaenichthys marmoratus							Animalia	Chordata	Actinopterygii	Perciformes	Cottidae	Scorpaenichthys	marmoratus		species		(Ayres, 1854)
	imerss.org:PMLS:2069					Charlie Gibbs								PRESENT				Hemilepidotus hemilepidotus					iNaturalist:221165								Hemilepidotus hemilepidotus							Animalia	Chordata	Actinopterygii	Perciformes	Cottidae	Hemilepidotus	hemilepidotus		species		(Tilesius, 1811)
	imerss.org:PMLS:2070					Charlie Gibbs								PRESENT				Rhamphocottus richardsonii					iNaturalist:51881								Rhamphocottus richardsonii							Animalia	Chordata	Actinopterygii	Perciformes	Rhamphocottidae	Rhamphocottus	richardsonii		species		Günther, 1874
	imerss.org:PMLS:2156					Charlie Gibbs								PRESENT				Aulorhynchus flavidus					iNaturalist:117568								Aulorhynchus flavidus							Animalia	Chordata	Actinopterygii	Perciformes	Aulorhynchidae	Aulorhynchus	flavidus		species		Gill, 1861
	imerss.org:PMLS:2157					Charlie Gibbs								PRESENT				Rhinogobiops nicholsii					iNaturalist:132521								Rhinogobiops nicholsii							Animalia	Chordata	Actinopterygii	Gobiiformes	Gobiidae	Rhinogobiops	nicholsii		species		(Bean, 1882)
	imerss.org:PMLS:2158					Charlie Gibbs								PRESENT				Embiotoca lateralis					iNaturalist:117555								Embiotoca lateralis							Animalia	Chordata	Actinopterygii	Perciformes	Embiotocidae	Embiotoca	lateralis		species		Agassiz, 1854
	imerss.org:PMLS:2159					Charlie Gibbs								PRESENT				Rhacochilus vacca					iNaturalist:111616								Rhacochilus vacca							Animalia	Chordata	Actinopterygii	Perciformes	Embiotocidae	Rhacochilus	vacca		species		(Girard, 1855)
	imerss.org:PMLS:2160					Charlie Gibbs								PRESENT				Cymatogaster aggregata					iNaturalist:98855								Cymatogaster aggregata							Animalia	Chordata	Actinopterygii	Perciformes	Embiotocidae	Cymatogaster	aggregata		species		Gibbons, 1854
	imerss.org:PMLS:2161					Charlie Gibbs								PRESENT				Brachyistius frenatus					iNaturalist:117553								Brachyistius frenatus							Animalia	Chordata	Actinopterygii	Perciformes	Embiotocidae	Brachyistius	frenatus		species		Gill, 1862
	imerss.org:PMLS:2162					Charlie Gibbs								PRESENT				Sebastes caurinus					iNaturalist:68597								Sebastes caurinus							Animalia	Chordata	Actinopterygii	Perciformes	Sebastidae	Sebastes	caurinus		species		Richardson, 1844
	imerss.org:PMLS:2163					Charlie Gibbs								PRESENT				Sebastes maliger					iNaturalist:63386								Sebastes maliger							Animalia	Chordata	Actinopterygii	Perciformes	Sebastidae	Sebastes	maliger		species		(Jordan & Gilbert, 1880)
	imerss.org:PMLS:2164					Charlie Gibbs								PRESENT				Hexagrammos decagrammus					iNaturalist:68596								Hexagrammos decagrammus							Animalia	Chordata	Actinopterygii	Perciformes	Hexagrammidae	Hexagrammos	decagrammus		species		(Pallas, 1810)
	imerss.org:PMLS:2165					Charlie Gibbs								PRESENT				Hexagrammos stelleri					iNaturalist:186849								Hexagrammos stelleri							Animalia	Chordata	Actinopterygii	Perciformes	Hexagrammidae	Hexagrammos	stelleri		species		Tilesius, 1810
	imerss.org:PMLS:2166					Charlie Gibbs								PRESENT				Ophiodon elongatus					iNaturalist:52539								Ophiodon elongatus							Animalia	Chordata	Actinopterygii	Perciformes	Hexagrammidae	Ophiodon	elongatus		species		Girard, 1854
	imerss.org:PMLS:2167					Charlie Gibbs								PRESENT				Oxylebius pictus					iNaturalist:48452								Oxylebius pictus							Animalia	Chordata	Actinopterygii	Perciformes	Hexagrammidae	Oxylebius	pictus		species		Gill, 1862
	imerss.org:PMLS:2168					Charlie Gibbs								PRESENT				Artedius harringtoni					iNaturalist:117528								Artedius harringtoni							Animalia	Chordata	Actinopterygii	Perciformes	Cottidae	Artedius	harringtoni		species		(Starks, 1896)
	imerss.org:PMLS:2169					Charlie Gibbs								PRESENT				Artedius lateralis					iNaturalist:117529								Artedius lateralis							Animalia	Chordata	Actinopterygii	Perciformes	Cottidae	Artedius	lateralis		species		(Girard, 1854)
	imerss.org:PMLS:2170					Charlie Gibbs								PRESENT				Jordania zonope					iNaturalist:222465								Jordania zonope							Animalia	Chordata	Actinopterygii	Perciformes	Cottidae	Jordania	zonope		species		Starks, 1895
	imerss.org:PMLS:2171					Charlie Gibbs								PRESENT				Enophrys bison					iNaturalist:117536								Enophrys bison							Animalia	Chordata	Actinopterygii	Perciformes	Cottidae	Enophrys	bison		species		(Girard, 1854)
	imerss.org:PMLS:2172					Charlie Gibbs								PRESENT				Chitonotus pugetensis					iNaturalist:216746								Chitonotus pugetensis							Animalia	Chordata	Actinopterygii	Perciformes	Cottidae	Chitonotus	pugetensis		species		(Steindachner, 1876)
	imerss.org:PMLS:2173					Charlie Gibbs								PRESENT				Gobiesox maeandricus					iNaturalist:67409								Gobiesox maeandricus							Animalia	Chordata	Actinopterygii	Gobiesociformes	Gobiesocidae	Gobiesox	maeandricus		species		(Girard, 1858)
	imerss.org:PMLS:2174					Charlie Gibbs								PRESENT				Agonopsis vulsa					iNaturalist:180027								Agonopsis vulsa							Animalia	Chordata	Actinopterygii	Perciformes	Agonidae	Agonopsis	vulsa		species		(Jordan & Gilbert, 1880)
	imerss.org:PMLS:2175					Charlie Gibbs								PRESENT				Pleuronichthys coenosus					iNaturalist:228393								Pleuronichthys coenosus							Animalia	Chordata	Actinopterygii	Carangiformes	Pleuronectidae	Pleuronichthys	coenosus		species		Girard, 1854
	imerss.org:PMLS:2257					Charlie Gibbs								PRESENT				Rhinogobiops nicholsii					iNaturalist:132521								Rhinogobiops nicholsii							Animalia	Chordata	Actinopterygii	Gobiiformes	Gobiidae	Rhinogobiops	nicholsii		species		(Bean, 1882)
	imerss.org:PMLS:2258					Charlie Gibbs								PRESENT				Embiotoca lateralis					iNaturalist:117555								Embiotoca lateralis							Animalia	Chordata	Actinopterygii	Perciformes	Embiotocidae	Embiotoca	lateralis		species		Agassiz, 1854
	imerss.org:PMLS:2259					Charlie Gibbs								PRESENT				Sebastes caurinus					iNaturalist:68597								Sebastes caurinus							Animalia	Chordata	Actinopterygii	Perciformes	Sebastidae	Sebastes	caurinus		species		Richardson, 1844
	imerss.org:PMLS:2260					Charlie Gibbs								PRESENT				Sebastes maliger					iNaturalist:63386								Sebastes maliger							Animalia	Chordata	Actinopterygii	Perciformes	Sebastidae	Sebastes	maliger		species		(Jordan & Gilbert, 1880)
	imerss.org:PMLS:2261					Charlie Gibbs								PRESENT				Hexagrammos decagrammus					iNaturalist:68596								Hexagrammos decagrammus							Animalia	Chordata	Actinopterygii	Perciformes	Hexagrammidae	Hexagrammos	decagrammus		species		(Pallas, 1810)
	imerss.org:PMLS:2262					Charlie Gibbs								PRESENT				Ophiodon elongatus					iNaturalist:52539								Ophiodon elongatus							Animalia	Chordata	Actinopterygii	Perciformes	Hexagrammidae	Ophiodon	elongatus		species		Girard, 1854
	imerss.org:PMLS:2263					Charlie Gibbs								PRESENT				Oxylebius pictus					iNaturalist:48452								Oxylebius pictus							Animalia	Chordata	Actinopterygii	Perciformes	Hexagrammidae	Oxylebius	pictus		species		Gill, 1862
	imerss.org:PMLS:2264					Charlie Gibbs								PRESENT				Artedius harringtoni					iNaturalist:117528								Artedius harringtoni							Animalia	Chordata	Actinopterygii	Perciformes	Cottidae	Artedius	harringtoni		species		(Starks, 1896)
	imerss.org:PMLS:2265					Charlie Gibbs								PRESENT				Rhamphocottus richardsonii					iNaturalist:51881								Rhamphocottus richardsonii							Animalia	Chordata	Actinopterygii	Perciformes	Rhamphocottidae	Rhamphocottus	richardsonii		species		Günther, 1874
	imerss.org:PMLS:2266					Charlie Gibbs								PRESENT				Radulinus taylori					iNaturalist:172639								Asemichthys taylori							Animalia	Chordata	Actinopterygii	Perciformes	Cottidae	Asemichthys	taylori		species		Gilbert, 1912
	imerss.org:PMLS:2357					Charlie Gibbs								PRESENT				Syngnathus leptorhynchus					iNaturalist:54538								Syngnathus leptorhynchus							Animalia	Chordata	Actinopterygii	Syngnathiformes	Syngnathidae	Syngnathus	leptorhynchus		species		Girard, 1854
	imerss.org:PMLS:2358					Charlie Gibbs								PRESENT				Rhinogobiops nicholsii					iNaturalist:132521								Rhinogobiops nicholsii							Animalia	Chordata	Actinopterygii	Gobiiformes	Gobiidae	Rhinogobiops	nicholsii		species		(Bean, 1882)
	imerss.org:PMLS:2359					Charlie Gibbs								PRESENT				Embiotoca lateralis					iNaturalist:117555								Embiotoca lateralis							Animalia	Chordata	Actinopterygii	Perciformes	Embiotocidae	Embiotoca	lateralis		species		Agassiz, 1854
	imerss.org:PMLS:2360					Charlie Gibbs								PRESENT				Rhacochilus vacca					iNaturalist:111616								Rhacochilus vacca							Animalia	Chordata	Actinopterygii	Perciformes	Embiotocidae	Rhacochilus	vacca		species		(Girard, 1855)
	imerss.org:PMLS:2361					Charlie Gibbs								PRESENT				Cymatogaster aggregata					iNaturalist:98855								Cymatogaster aggregata							Animalia	Chordata	Actinopterygii	Perciformes	Embiotocidae	Cymatogaster	aggregata		species		Gibbons, 1854
	imerss.org:PMLS:2362					Charlie Gibbs								PRESENT				Brachyistius frenatus					iNaturalist:117553								Brachyistius frenatus							Animalia	Chordata	Actinopterygii	Perciformes	Embiotocidae	Brachyistius	frenatus		species		Gill, 1862
	imerss.org:PMLS:2363					Charlie Gibbs								PRESENT				Sebastes caurinus					iNaturalist:68597								Sebastes caurinus							Animalia	Chordata	Actinopterygii	Perciformes	Sebastidae	Sebastes	caurinus		species		Richardson, 1844
	imerss.org:PMLS:2364					Charlie Gibbs								PRESENT				Sebastes maliger					iNaturalist:63386								Sebastes maliger							Animalia	Chordata	Actinopterygii	Perciformes	Sebastidae	Sebastes	maliger		species		(Jordan & Gilbert, 1880)
	imerss.org:PMLS:2365					Charlie Gibbs								PRESENT				Hexagrammos decagrammus					iNaturalist:68596								Hexagrammos decagrammus							Animalia	Chordata	Actinopterygii	Perciformes	Hexagrammidae	Hexagrammos	decagrammus		species		(Pallas, 1810)
	imerss.org:PMLS:2366					Charlie Gibbs								PRESENT				Hexagrammos stelleri					iNaturalist:186849								Hexagrammos stelleri							Animalia	Chordata	Actinopterygii	Perciformes	Hexagrammidae	Hexagrammos	stelleri		species		Tilesius, 1810
	imerss.org:PMLS:2367					Charlie Gibbs								PRESENT				Ophiodon elongatus					iNaturalist:52539								Ophiodon elongatus							Animalia	Chordata	Actinopterygii	Perciformes	Hexagrammidae	Ophiodon	elongatus		species		Girard, 1854
	imerss.org:PMLS:2368					Charlie Gibbs								PRESENT				Oxylebius pictus					iNaturalist:48452								Oxylebius pictus							Animalia	Chordata	Actinopterygii	Perciformes	Hexagrammidae	Oxylebius	pictus		species		Gill, 1862
	imerss.org:PMLS:2369					Charlie Gibbs								PRESENT				Artedius harringtoni					iNaturalist:117528								Artedius harringtoni							Animalia	Chordata	Actinopterygii	Perciformes	Cottidae	Artedius	harringtoni		species		(Starks, 1896)
	imerss.org:PMLS:2370					Charlie Gibbs								PRESENT				Jordania zonope					iNaturalist:222465								Jordania zonope							Animalia	Chordata	Actinopterygii	Perciformes	Cottidae	Jordania	zonope		species		Starks, 1895
	imerss.org:PMLS:2371					Charlie Gibbs								PRESENT				Rhamphocottus richardsonii					iNaturalist:51881								Rhamphocottus richardsonii							Animalia	Chordata	Actinopterygii	Perciformes	Rhamphocottidae	Rhamphocottus	richardsonii		species		Günther, 1874
	imerss.org:PMLS:2372					Charlie Gibbs								PRESENT				Nautichthys oculofasciatus					iNaturalist:183019								Nautichthys oculofasciatus							Animalia	Chordata	Actinopterygii	Perciformes	Hemitripteridae	Nautichthys	oculofasciatus		species		(Girard, 1858)
	imerss.org:PMLS:2373					Charlie Gibbs								PRESENT				Agonopsis vulsa					iNaturalist:180027								Agonopsis vulsa							Animalia	Chordata	Actinopterygii	Perciformes	Agonidae	Agonopsis	vulsa		species		(Jordan & Gilbert, 1880)
	imerss.org:PMLS:2374					Charlie Gibbs								PRESENT				Citharichthys stigmaeus					iNaturalist:117542								Citharichthys stigmaeus							Animalia	Chordata	Actinopterygii	Carangiformes	Paralichthyidae	Citharichthys	stigmaeus		species		Jordan & Gilbert, 1882
	imerss.org:PMLS:2463					Charlie Gibbs								PRESENT				Rhinogobiops nicholsii					iNaturalist:132521								Rhinogobiops nicholsii							Animalia	Chordata	Actinopterygii	Gobiiformes	Gobiidae	Rhinogobiops	nicholsii		species		(Bean, 1882)
	imerss.org:PMLS:2464					Charlie Gibbs								PRESENT				Chirolophis nugator					iNaturalist:216743								Chirolophis nugator							Animalia	Chordata	Actinopterygii	Perciformes	Stichaeidae	Chirolophis	nugator		species		(Jordan & Williams, 1895)
	imerss.org:PMLS:2465					Charlie Gibbs								PRESENT				Apodichthys flavidus					iNaturalist:67408								Apodichthys flavidus							Animalia	Chordata	Actinopterygii	Perciformes	Pholidae	Apodichthys	flavidus		species		Girard, 1854
	imerss.org:PMLS:2466					Charlie Gibbs								PRESENT				Embiotoca lateralis					iNaturalist:117555								Embiotoca lateralis							Animalia	Chordata	Actinopterygii	Perciformes	Embiotocidae	Embiotoca	lateralis		species		Agassiz, 1854
	imerss.org:PMLS:2467					Charlie Gibbs								PRESENT				Cymatogaster aggregata					iNaturalist:98855								Cymatogaster aggregata							Animalia	Chordata	Actinopterygii	Perciformes	Embiotocidae	Cymatogaster	aggregata		species		Gibbons, 1854
	imerss.org:PMLS:2468					Charlie Gibbs								PRESENT				Brachyistius frenatus					iNaturalist:117553								Brachyistius frenatus							Animalia	Chordata	Actinopterygii	Perciformes	Embiotocidae	Brachyistius	frenatus		species		Gill, 1862
	imerss.org:PMLS:2469					Charlie Gibbs								PRESENT				Sebastes caurinus					iNaturalist:68597								Sebastes caurinus							Animalia	Chordata	Actinopterygii	Perciformes	Sebastidae	Sebastes	caurinus		species		Richardson, 1844
	imerss.org:PMLS:2470					Charlie Gibbs								PRESENT				Sebastes maliger					iNaturalist:63386								Sebastes maliger							Animalia	Chordata	Actinopterygii	Perciformes	Sebastidae	Sebastes	maliger		species		(Jordan & Gilbert, 1880)
	imerss.org:PMLS:2471					Charlie Gibbs								PRESENT				Hexagrammos decagrammus					iNaturalist:68596								Hexagrammos decagrammus							Animalia	Chordata	Actinopterygii	Perciformes	Hexagrammidae	Hexagrammos	decagrammus		species		(Pallas, 1810)
	imerss.org:PMLS:2472					Charlie Gibbs								PRESENT				Ophiodon elongatus					iNaturalist:52539								Ophiodon elongatus							Animalia	Chordata	Actinopterygii	Perciformes	Hexagrammidae	Ophiodon	elongatus		species		Girard, 1854
	imerss.org:PMLS:2473					Charlie Gibbs								PRESENT				Oxylebius pictus					iNaturalist:48452								Oxylebius pictus							Animalia	Chordata	Actinopterygii	Perciformes	Hexagrammidae	Oxylebius	pictus		species		Gill, 1862
	imerss.org:PMLS:2474					Charlie Gibbs								PRESENT				Artedius harringtoni					iNaturalist:117528								Artedius harringtoni							Animalia	Chordata	Actinopterygii	Perciformes	Cottidae	Artedius	harringtoni		species		(Starks, 1896)
	imerss.org:PMLS:2475					Charlie Gibbs								PRESENT				Jordania zonope					iNaturalist:222465								Jordania zonope							Animalia	Chordata	Actinopterygii	Perciformes	Cottidae	Jordania	zonope		species		Starks, 1895
	imerss.org:PMLS:2476					Charlie Gibbs		3						PRESENT				Rhamphocottus richardsonii					iNaturalist:51881								Rhamphocottus richardsonii							Animalia	Chordata	Actinopterygii	Perciformes	Rhamphocottidae	Rhamphocottus	richardsonii		species		Günther, 1874
	imerss.org:PMLS:2477					Charlie Gibbs								PRESENT				Nautichthys oculofasciatus					iNaturalist:183019								Nautichthys oculofasciatus							Animalia	Chordata	Actinopterygii	Perciformes	Hemitripteridae	Nautichthys	oculofasciatus		species		(Girard, 1858)
	imerss.org:PMLS:2544					Charlie Gibbs								PRESENT				Rhinogobiops nicholsii					iNaturalist:132521								Rhinogobiops nicholsii							Animalia	Chordata	Actinopterygii	Gobiiformes	Gobiidae	Rhinogobiops	nicholsii		species		(Bean, 1882)
	imerss.org:PMLS:2545					Charlie Gibbs								PRESENT				Apodichthys flavidus					iNaturalist:67408								Apodichthys flavidus							Animalia	Chordata	Actinopterygii	Perciformes	Pholidae	Apodichthys	flavidus		species		Girard, 1854
	imerss.org:PMLS:2546					Charlie Gibbs								PRESENT				Embiotoca lateralis					iNaturalist:117555								Embiotoca lateralis							Animalia	Chordata	Actinopterygii	Perciformes	Embiotocidae	Embiotoca	lateralis		species		Agassiz, 1854
	imerss.org:PMLS:2547					Charlie Gibbs								PRESENT				Rhacochilus vacca					iNaturalist:111616								Rhacochilus vacca							Animalia	Chordata	Actinopterygii	Perciformes	Embiotocidae	Rhacochilus	vacca		species		(Girard, 1855)
	imerss.org:PMLS:2548					Charlie Gibbs								PRESENT				Cymatogaster aggregata					iNaturalist:98855								Cymatogaster aggregata							Animalia	Chordata	Actinopterygii	Perciformes	Embiotocidae	Cymatogaster	aggregata		species		Gibbons, 1854
	imerss.org:PMLS:2549					Charlie Gibbs								PRESENT				Brachyistius frenatus					iNaturalist:117553								Brachyistius frenatus							Animalia	Chordata	Actinopterygii	Perciformes	Embiotocidae	Brachyistius	frenatus		species		Gill, 1862
	imerss.org:PMLS:2550					Charlie Gibbs								PRESENT				Sebastes caurinus					iNaturalist:68597								Sebastes caurinus							Animalia	Chordata	Actinopterygii	Perciformes	Sebastidae	Sebastes	caurinus		species		Richardson, 1844
	imerss.org:PMLS:2551					Charlie Gibbs								PRESENT				Sebastes maliger					iNaturalist:63386								Sebastes maliger							Animalia	Chordata	Actinopterygii	Perciformes	Sebastidae	Sebastes	maliger		species		(Jordan & Gilbert, 1880)
	imerss.org:PMLS:2552					Charlie Gibbs								PRESENT				Hexagrammos decagrammus					iNaturalist:68596								Hexagrammos decagrammus							Animalia	Chordata	Actinopterygii	Perciformes	Hexagrammidae	Hexagrammos	decagrammus		species		(Pallas, 1810)
	imerss.org:PMLS:2553					Charlie Gibbs								PRESENT				Hexagrammos stelleri					iNaturalist:186849								Hexagrammos stelleri							Animalia	Chordata	Actinopterygii	Perciformes	Hexagrammidae	Hexagrammos	stelleri		species		Tilesius, 1810
	imerss.org:PMLS:2554					Charlie Gibbs								PRESENT				Oxylebius pictus					iNaturalist:48452								Oxylebius pictus							Animalia	Chordata	Actinopterygii	Perciformes	Hexagrammidae	Oxylebius	pictus		species		Gill, 1862
	imerss.org:PMLS:2555					Charlie Gibbs								PRESENT				Artedius harringtoni					iNaturalist:117528								Artedius harringtoni							Animalia	Chordata	Actinopterygii	Perciformes	Cottidae	Artedius	harringtoni		species		(Starks, 1896)
	imerss.org:PMLS:2556					Charlie Gibbs								PRESENT				Jordania zonope					iNaturalist:222465								Jordania zonope							Animalia	Chordata	Actinopterygii	Perciformes	Cottidae	Jordania	zonope		species		Starks, 1895
	imerss.org:PMLS:2557					Charlie Gibbs								PRESENT				Hemilepidotus hemilepidotus					iNaturalist:221165								Hemilepidotus hemilepidotus							Animalia	Chordata	Actinopterygii	Perciformes	Cottidae	Hemilepidotus	hemilepidotus		species		(Tilesius, 1811)
	imerss.org:PMLS:2558					Charlie Gibbs								PRESENT				Synchirus gilli					iNaturalist:232130								Synchirus gilli							Animalia	Chordata	Actinopterygii	Perciformes	Cottidae	Synchirus	gilli		species		Bean, 1890
	imerss.org:PMLS:2633					Charlie Gibbs								PRESENT				Clupea pallasii					iNaturalist:117571								Clupea pallasii							Animalia	Chordata	Actinopterygii	Clupeiformes	Clupeidae	Clupea	pallasii		species		Valenciennes, 1847
	imerss.org:PMLS:2634					Charlie Gibbs								PRESENT				Rhinogobiops nicholsii					iNaturalist:132521								Rhinogobiops nicholsii							Animalia	Chordata	Actinopterygii	Gobiiformes	Gobiidae	Rhinogobiops	nicholsii		species		(Bean, 1882)
	imerss.org:PMLS:2635					Charlie Gibbs								PRESENT				Embiotoca lateralis					iNaturalist:117555								Embiotoca lateralis							Animalia	Chordata	Actinopterygii	Perciformes	Embiotocidae	Embiotoca	lateralis		species		Agassiz, 1854
	imerss.org:PMLS:2636					Charlie Gibbs								PRESENT				Rhacochilus vacca					iNaturalist:111616								Rhacochilus vacca							Animalia	Chordata	Actinopterygii	Perciformes	Embiotocidae	Rhacochilus	vacca		species		(Girard, 1855)
	imerss.org:PMLS:2637					Charlie Gibbs								PRESENT				Cymatogaster aggregata					iNaturalist:98855								Cymatogaster aggregata							Animalia	Chordata	Actinopterygii	Perciformes	Embiotocidae	Cymatogaster	aggregata		species		Gibbons, 1854
	imerss.org:PMLS:2638					Charlie Gibbs								PRESENT				Sebastes caurinus					iNaturalist:68597								Sebastes caurinus							Animalia	Chordata	Actinopterygii	Perciformes	Sebastidae	Sebastes	caurinus		species		Richardson, 1844
	imerss.org:PMLS:2639					Charlie Gibbs								PRESENT				Sebastes maliger					iNaturalist:63386								Sebastes maliger							Animalia	Chordata	Actinopterygii	Perciformes	Sebastidae	Sebastes	maliger		species		(Jordan & Gilbert, 1880)
	imerss.org:PMLS:2640					Charlie Gibbs								PRESENT				Sebastes emphaeus					iNaturalist:64468								Sebastes emphaeus							Animalia	Chordata	Actinopterygii	Perciformes	Sebastidae	Sebastes	emphaeus		species		(Starks, 1911)
	imerss.org:PMLS:2641					Charlie Gibbs								PRESENT				Hexagrammos decagrammus					iNaturalist:68596								Hexagrammos decagrammus							Animalia	Chordata	Actinopterygii	Perciformes	Hexagrammidae	Hexagrammos	decagrammus		species		(Pallas, 1810)
	imerss.org:PMLS:2642					Charlie Gibbs								PRESENT				Ophiodon elongatus					iNaturalist:52539								Ophiodon elongatus							Animalia	Chordata	Actinopterygii	Perciformes	Hexagrammidae	Ophiodon	elongatus		species		Girard, 1854
	imerss.org:PMLS:2643					Charlie Gibbs								PRESENT				Oxylebius pictus					iNaturalist:48452								Oxylebius pictus							Animalia	Chordata	Actinopterygii	Perciformes	Hexagrammidae	Oxylebius	pictus		species		Gill, 1862
	imerss.org:PMLS:2644					Charlie Gibbs								PRESENT				Artedius harringtoni					iNaturalist:117528								Artedius harringtoni							Animalia	Chordata	Actinopterygii	Perciformes	Cottidae	Artedius	harringtoni		species		(Starks, 1896)
	imerss.org:PMLS:2645					Charlie Gibbs								PRESENT				Jordania zonope					iNaturalist:222465								Jordania zonope							Animalia	Chordata	Actinopterygii	Perciformes	Cottidae	Jordania	zonope		species		Starks, 1895
	imerss.org:PMLS:2646					Charlie Gibbs								PRESENT				Rhamphocottus richardsonii					iNaturalist:51881								Rhamphocottus richardsonii							Animalia	Chordata	Actinopterygii	Perciformes	Rhamphocottidae	Rhamphocottus	richardsonii		species		Günther, 1874
	imerss.org:PMLS:2724					Charlie Gibbs								PRESENT				Aulorhynchus flavidus					iNaturalist:117568								Aulorhynchus flavidus							Animalia	Chordata	Actinopterygii	Perciformes	Aulorhynchidae	Aulorhynchus	flavidus		species		Gill, 1861
	imerss.org:PMLS:2725					Charlie Gibbs								PRESENT				Rhinogobiops nicholsii					iNaturalist:132521								Rhinogobiops nicholsii							Animalia	Chordata	Actinopterygii	Gobiiformes	Gobiidae	Rhinogobiops	nicholsii		species		(Bean, 1882)
	imerss.org:PMLS:2726					Charlie Gibbs								PRESENT				Apodichthys flavidus					iNaturalist:67408								Apodichthys flavidus							Animalia	Chordata	Actinopterygii	Perciformes	Pholidae	Apodichthys	flavidus		species		Girard, 1854
	imerss.org:PMLS:2727					Charlie Gibbs								PRESENT				Embiotoca lateralis					iNaturalist:117555								Embiotoca lateralis							Animalia	Chordata	Actinopterygii	Perciformes	Embiotocidae	Embiotoca	lateralis		species		Agassiz, 1854
	imerss.org:PMLS:2728					Charlie Gibbs								PRESENT				Rhacochilus vacca					iNaturalist:111616								Rhacochilus vacca							Animalia	Chordata	Actinopterygii	Perciformes	Embiotocidae	Rhacochilus	vacca		species		(Girard, 1855)
	imerss.org:PMLS:2729					Charlie Gibbs								PRESENT				Cymatogaster aggregata					iNaturalist:98855								Cymatogaster aggregata							Animalia	Chordata	Actinopterygii	Perciformes	Embiotocidae	Cymatogaster	aggregata		species		Gibbons, 1854
	imerss.org:PMLS:2730					Charlie Gibbs								PRESENT				Brachyistius frenatus					iNaturalist:117553								Brachyistius frenatus							Animalia	Chordata	Actinopterygii	Perciformes	Embiotocidae	Brachyistius	frenatus		species		Gill, 1862
	imerss.org:PMLS:2731					Charlie Gibbs								PRESENT				Sebastes caurinus					iNaturalist:68597								Sebastes caurinus							Animalia	Chordata	Actinopterygii	Perciformes	Sebastidae	Sebastes	caurinus		species		Richardson, 1844
	imerss.org:PMLS:2732					Charlie Gibbs								PRESENT				Sebastes maliger					iNaturalist:63386								Sebastes maliger							Animalia	Chordata	Actinopterygii	Perciformes	Sebastidae	Sebastes	maliger		species		(Jordan & Gilbert, 1880)
	imerss.org:PMLS:2733					Charlie Gibbs								PRESENT				Hexagrammos decagrammus					iNaturalist:68596								Hexagrammos decagrammus							Animalia	Chordata	Actinopterygii	Perciformes	Hexagrammidae	Hexagrammos	decagrammus		species		(Pallas, 1810)
	imerss.org:PMLS:2734					Charlie Gibbs								PRESENT				Hexagrammos stelleri					iNaturalist:186849								Hexagrammos stelleri							Animalia	Chordata	Actinopterygii	Perciformes	Hexagrammidae	Hexagrammos	stelleri		species		Tilesius, 1810
	imerss.org:PMLS:2735					Charlie Gibbs								PRESENT				Ophiodon elongatus					iNaturalist:52539								Ophiodon elongatus							Animalia	Chordata	Actinopterygii	Perciformes	Hexagrammidae	Ophiodon	elongatus		species		Girard, 1854
	imerss.org:PMLS:2736					Charlie Gibbs								PRESENT				Oxylebius pictus					iNaturalist:48452								Oxylebius pictus							Animalia	Chordata	Actinopterygii	Perciformes	Hexagrammidae	Oxylebius	pictus		species		Gill, 1862
	imerss.org:PMLS:2737					Charlie Gibbs								PRESENT				Artedius harringtoni					iNaturalist:117528								Artedius harringtoni							Animalia	Chordata	Actinopterygii	Perciformes	Cottidae	Artedius	harringtoni		species		(Starks, 1896)
	imerss.org:PMLS:2738					Charlie Gibbs								PRESENT				Jordania zonope					iNaturalist:222465								Jordania zonope							Animalia	Chordata	Actinopterygii	Perciformes	Cottidae	Jordania	zonope		species		Starks, 1895
	imerss.org:PMLS:2770					Donna Gibbs								PRESENT				Chirolophis decoratus					iNaturalist:216742								Chirolophis decoratus							Animalia	Chordata	Actinopterygii	Perciformes	Stichaeidae	Chirolophis	decoratus		species		(Jordan & Snyder, 1902)
	imerss.org:PMLS:2833					Andy Lamb		3						PRESENT				Rhinogobiops nicholsii					iNaturalist:132521								Rhinogobiops nicholsii							Animalia	Chordata	Actinopterygii	Gobiiformes	Gobiidae	Rhinogobiops	nicholsii		species		(Bean, 1882)
	imerss.org:PMLS:2834			Count: few		Andy Lamb								PRESENT				Sebastes caurinus					iNaturalist:68597								Sebastes caurinus							Animalia	Chordata	Actinopterygii	Perciformes	Sebastidae	Sebastes	caurinus		species		Richardson, 1844
	imerss.org:PMLS:2835			Count: few		Andy Lamb								PRESENT				Sebastes maliger					iNaturalist:63386								Sebastes maliger							Animalia	Chordata	Actinopterygii	Perciformes	Sebastidae	Sebastes	maliger		species		(Jordan & Gilbert, 1880)
	imerss.org:PMLS:2836					Andy Lamb								PRESENT				Sebastes emphaeus					iNaturalist:64468								Sebastes emphaeus							Animalia	Chordata	Actinopterygii	Perciformes	Sebastidae	Sebastes	emphaeus		species		(Starks, 1911)
	imerss.org:PMLS:2837			Count: few		Andy Lamb								PRESENT				Hexagrammos decagrammus					iNaturalist:68596								Hexagrammos decagrammus							Animalia	Chordata	Actinopterygii	Perciformes	Hexagrammidae	Hexagrammos	decagrammus		species		(Pallas, 1810)
	imerss.org:PMLS:2838			Count: few		Andy Lamb								PRESENT				Artedius harringtoni					iNaturalist:117528								Artedius harringtoni							Animalia	Chordata	Actinopterygii	Perciformes	Cottidae	Artedius	harringtoni		species		(Starks, 1896)
	imerss.org:PMLS:2839			Count: few		Andy Lamb								PRESENT				Jordania zonope					iNaturalist:222465								Jordania zonope							Animalia	Chordata	Actinopterygii	Perciformes	Cottidae	Jordania	zonope		species		Starks, 1895
	imerss.org:PMLS:2973					Charlie Gibbs								PRESENT				Clupea pallasii					iNaturalist:117571								Clupea pallasii							Animalia	Chordata	Actinopterygii	Clupeiformes	Clupeidae	Clupea	pallasii		species		Valenciennes, 1847
	imerss.org:PMLS:2974					Charlie Gibbs								PRESENT				Chirolophis nugator					iNaturalist:216743								Chirolophis nugator							Animalia	Chordata	Actinopterygii	Perciformes	Stichaeidae	Chirolophis	nugator		species		(Jordan & Williams, 1895)
	imerss.org:PMLS:2975					Charlie Gibbs								PRESENT				Chirolophis decoratus					iNaturalist:216742								Chirolophis decoratus							Animalia	Chordata	Actinopterygii	Perciformes	Stichaeidae	Chirolophis	decoratus		species		(Jordan & Snyder, 1902)
	imerss.org:PMLS:2976			Count: few		Charlie Gibbs								PRESENT				Embiotoca lateralis					iNaturalist:117555								Embiotoca lateralis							Animalia	Chordata	Actinopterygii	Perciformes	Embiotocidae	Embiotoca	lateralis		species		Agassiz, 1854
	imerss.org:PMLS:2977					Charlie Gibbs								PRESENT				Sebastes caurinus					iNaturalist:68597								Sebastes caurinus							Animalia	Chordata	Actinopterygii	Perciformes	Sebastidae	Sebastes	caurinus		species		Richardson, 1844
	imerss.org:PMLS:2978					Charlie Gibbs								PRESENT				Sebastes maliger					iNaturalist:63386								Sebastes maliger							Animalia	Chordata	Actinopterygii	Perciformes	Sebastidae	Sebastes	maliger		species		(Jordan & Gilbert, 1880)
	imerss.org:PMLS:2979					Charlie Gibbs		2						PRESENT				Sebastes melanops					iNaturalist:47760								Sebastes melanops							Animalia	Chordata	Actinopterygii	Perciformes	Sebastidae	Sebastes	melanops		species		Girard, 1856
	imerss.org:PMLS:2980					Charlie Gibbs								PRESENT				Sebastes emphaeus					iNaturalist:64468								Sebastes emphaeus							Animalia	Chordata	Actinopterygii	Perciformes	Sebastidae	Sebastes	emphaeus		species		(Starks, 1911)
	imerss.org:PMLS:2981					Charlie Gibbs								PRESENT				Hexagrammos decagrammus					iNaturalist:68596								Hexagrammos decagrammus							Animalia	Chordata	Actinopterygii	Perciformes	Hexagrammidae	Hexagrammos	decagrammus		species		(Pallas, 1810)
	imerss.org:PMLS:2982			Count: some		Charlie Gibbs								PRESENT				Ophiodon elongatus					iNaturalist:52539								Ophiodon elongatus							Animalia	Chordata	Actinopterygii	Perciformes	Hexagrammidae	Ophiodon	elongatus		species		Girard, 1854
	imerss.org:PMLS:2983					Charlie Gibbs								PRESENT				Oxylebius pictus					iNaturalist:48452								Oxylebius pictus							Animalia	Chordata	Actinopterygii	Perciformes	Hexagrammidae	Oxylebius	pictus		species		Gill, 1862
	imerss.org:PMLS:2984					Charlie Gibbs								PRESENT				Artedius harringtoni					iNaturalist:117528								Artedius harringtoni							Animalia	Chordata	Actinopterygii	Perciformes	Cottidae	Artedius	harringtoni		species		(Starks, 1896)
	imerss.org:PMLS:2985			Count: many		Charlie Gibbs								PRESENT				Jordania zonope					iNaturalist:222465								Jordania zonope							Animalia	Chordata	Actinopterygii	Perciformes	Cottidae	Jordania	zonope		species		Starks, 1895
	imerss.org:PMLS:3087					Andy Lamb								PRESENT				Rhinogobiops nicholsii					iNaturalist:132521								Rhinogobiops nicholsii							Animalia	Chordata	Actinopterygii	Gobiiformes	Gobiidae	Rhinogobiops	nicholsii		species		(Bean, 1882)
	imerss.org:PMLS:3088					Andy Lamb								PRESENT				Rhacochilus vacca					iNaturalist:111616								Rhacochilus vacca							Animalia	Chordata	Actinopterygii	Perciformes	Embiotocidae	Rhacochilus	vacca		species		(Girard, 1855)
	imerss.org:PMLS:3089			Count: abundant		Andy Lamb								PRESENT				Embiotoca lateralis					iNaturalist:117555								Embiotoca lateralis							Animalia	Chordata	Actinopterygii	Perciformes	Embiotocidae	Embiotoca	lateralis		species		Agassiz, 1854
	imerss.org:PMLS:3090			Count: abundant		Andy Lamb								PRESENT				Brachyistius frenatus					iNaturalist:117553								Brachyistius frenatus							Animalia	Chordata	Actinopterygii	Perciformes	Embiotocidae	Brachyistius	frenatus		species		Gill, 1862
	imerss.org:PMLS:3091					Andy Lamb								PRESENT				Sebastes caurinus					iNaturalist:68597								Sebastes caurinus							Animalia	Chordata	Actinopterygii	Perciformes	Sebastidae	Sebastes	caurinus		species		Richardson, 1844
	imerss.org:PMLS:3092			Count: few		Andy Lamb								PRESENT				Sebastes maliger					iNaturalist:63386								Sebastes maliger							Animalia	Chordata	Actinopterygii	Perciformes	Sebastidae	Sebastes	maliger		species		(Jordan & Gilbert, 1880)
	imerss.org:PMLS:3093					Andy Lamb								PRESENT				Sebastes emphaeus					iNaturalist:64468								Sebastes emphaeus							Animalia	Chordata	Actinopterygii	Perciformes	Sebastidae	Sebastes	emphaeus		species		(Starks, 1911)
	imerss.org:PMLS:3094			Count: few		Andy Lamb								PRESENT				Hexagrammos decagrammus					iNaturalist:68596								Hexagrammos decagrammus							Animalia	Chordata	Actinopterygii	Perciformes	Hexagrammidae	Hexagrammos	decagrammus		species		(Pallas, 1810)
	imerss.org:PMLS:3095					Andy Lamb		2						PRESENT				Ophiodon elongatus					iNaturalist:52539								Ophiodon elongatus							Animalia	Chordata	Actinopterygii	Perciformes	Hexagrammidae	Ophiodon	elongatus		species		Girard, 1854
	imerss.org:PMLS:3096					Andy Lamb		1						PRESENT				Oxylebius pictus					iNaturalist:48452								Oxylebius pictus							Animalia	Chordata	Actinopterygii	Perciformes	Hexagrammidae	Oxylebius	pictus		species		Gill, 1862
	imerss.org:PMLS:3097			Count: few		Andy Lamb								PRESENT				Artedius harringtoni					iNaturalist:117528								Artedius harringtoni							Animalia	Chordata	Actinopterygii	Perciformes	Cottidae	Artedius	harringtoni		species		(Starks, 1896)
	imerss.org:PMLS:3098					Andy Lamb								PRESENT				Jordania zonope					iNaturalist:222465								Jordania zonope							Animalia	Chordata	Actinopterygii	Perciformes	Cottidae	Jordania	zonope		species		Starks, 1895
	imerss.org:PMLS:3099					Andy Lamb								PRESENT				Radulinus taylori					iNaturalist:172639								Asemichthys taylori							Animalia	Chordata	Actinopterygii	Perciformes	Cottidae	Asemichthys	taylori		species		Gilbert, 1912
	imerss.org:PMLS:3100					Andy Lamb		1						PRESENT				Rhamphocottus richardsonii					iNaturalist:51881								Rhamphocottus richardsonii							Animalia	Chordata	Actinopterygii	Perciformes	Rhamphocottidae	Rhamphocottus	richardsonii		species		Günther, 1874
	imerss.org:PMLS:3101			Count: few		Andy Lamb								PRESENT				Lepidopsetta bilineata					iNaturalist:183018								Lepidopsetta bilineata							Animalia	Chordata	Actinopterygii	Carangiformes	Pleuronectidae	Lepidopsetta	bilineata		species		(Ayres, 1855)
	imerss.org:PMLS:3102					Andy Lamb		2						PRESENT				Pleuronichthys coenosus					iNaturalist:228393								Pleuronichthys coenosus							Animalia	Chordata	Actinopterygii	Carangiformes	Pleuronectidae	Pleuronichthys	coenosus		species		Girard, 1854
	imerss.org:PMLS:3149					Andy Lamb								PRESENT				Clupea pallasii					iNaturalist:117571								Clupea pallasii							Animalia	Chordata	Actinopterygii	Clupeiformes	Clupeidae	Clupea	pallasii		species		Valenciennes, 1847
	imerss.org:PMLS:3150			Count: many		Andy Lamb								PRESENT				Rhinogobiops nicholsii					iNaturalist:132521								Rhinogobiops nicholsii							Animalia	Chordata	Actinopterygii	Gobiiformes	Gobiidae	Rhinogobiops	nicholsii		species		(Bean, 1882)
	imerss.org:PMLS:3151			Count: some		Andy Lamb								PRESENT				Embiotoca lateralis					iNaturalist:117555								Embiotoca lateralis							Animalia	Chordata	Actinopterygii	Perciformes	Embiotocidae	Embiotoca	lateralis		species		Agassiz, 1854
	imerss.org:PMLS:3152					Andy Lamb								PRESENT				Rhacochilus vacca					iNaturalist:111616								Rhacochilus vacca							Animalia	Chordata	Actinopterygii	Perciformes	Embiotocidae	Rhacochilus	vacca		species		(Girard, 1855)
	imerss.org:PMLS:3153			Count: few		Andy Lamb								PRESENT				Brachyistius frenatus					iNaturalist:117553								Brachyistius frenatus							Animalia	Chordata	Actinopterygii	Perciformes	Embiotocidae	Brachyistius	frenatus		species		Gill, 1862
	imerss.org:PMLS:3154			Count: some		Andy Lamb								PRESENT				Sebastes caurinus					iNaturalist:68597								Sebastes caurinus							Animalia	Chordata	Actinopterygii	Perciformes	Sebastidae	Sebastes	caurinus		species		Richardson, 1844
	imerss.org:PMLS:3155			Count: few		Andy Lamb								PRESENT				Sebastes maliger					iNaturalist:63386								Sebastes maliger							Animalia	Chordata	Actinopterygii	Perciformes	Sebastidae	Sebastes	maliger		species		(Jordan & Gilbert, 1880)
	imerss.org:PMLS:3156			Count: few		Andy Lamb								PRESENT				Hexagrammos decagrammus					iNaturalist:68596								Hexagrammos decagrammus							Animalia	Chordata	Actinopterygii	Perciformes	Hexagrammidae	Hexagrammos	decagrammus		species		(Pallas, 1810)
	imerss.org:PMLS:3157					Andy Lamb		2						PRESENT				Oxylebius pictus					iNaturalist:48452								Oxylebius pictus							Animalia	Chordata	Actinopterygii	Perciformes	Hexagrammidae	Oxylebius	pictus		species		Gill, 1862
	imerss.org:PMLS:3158					Andy Lamb		2						PRESENT				Jordania zonope					iNaturalist:222465								Jordania zonope							Animalia	Chordata	Actinopterygii	Perciformes	Cottidae	Jordania	zonope		species		Starks, 1895
	imerss.org:PMLS:3280					Andy Lamb		1						PRESENT				Rhinogobiops nicholsii					iNaturalist:132521								Rhinogobiops nicholsii							Animalia	Chordata	Actinopterygii	Gobiiformes	Gobiidae	Rhinogobiops	nicholsii		species		(Bean, 1882)
	imerss.org:PMLS:3281					Andy Lamb		1						PRESENT				Chirolophis nugator					iNaturalist:216743								Chirolophis nugator							Animalia	Chordata	Actinopterygii	Perciformes	Stichaeidae	Chirolophis	nugator		species		(Jordan & Williams, 1895)
	imerss.org:PMLS:3282			Count: few		Andy Lamb								PRESENT				Rhacochilus vacca					iNaturalist:111616								Rhacochilus vacca							Animalia	Chordata	Actinopterygii	Perciformes	Embiotocidae	Rhacochilus	vacca		species		(Girard, 1855)
	imerss.org:PMLS:3283			Count: some		Andy Lamb								PRESENT				Embiotoca lateralis					iNaturalist:117555								Embiotoca lateralis							Animalia	Chordata	Actinopterygii	Perciformes	Embiotocidae	Embiotoca	lateralis		species		Agassiz, 1854
	imerss.org:PMLS:3284			Count: few		Andy Lamb								PRESENT				Brachyistius frenatus					iNaturalist:117553								Brachyistius frenatus							Animalia	Chordata	Actinopterygii	Perciformes	Embiotocidae	Brachyistius	frenatus		species		Gill, 1862
	imerss.org:PMLS:3285			Count: many		Andy Lamb								PRESENT				Sebastes caurinus					iNaturalist:68597								Sebastes caurinus							Animalia	Chordata	Actinopterygii	Perciformes	Sebastidae	Sebastes	caurinus		species		Richardson, 1844
	imerss.org:PMLS:3286			Count: some		Andy Lamb								PRESENT				Sebastes maliger					iNaturalist:63386								Sebastes maliger							Animalia	Chordata	Actinopterygii	Perciformes	Sebastidae	Sebastes	maliger		species		(Jordan & Gilbert, 1880)
	imerss.org:PMLS:3287					Andy Lamb		1						PRESENT				Sebastes nigrocinctus					iNaturalist:230757								Sebastes nigrocinctus							Animalia	Chordata	Actinopterygii	Perciformes	Sebastidae	Sebastes	nigrocinctus		species		Ayres, 1859
	imerss.org:PMLS:3288			Count: few		Andy Lamb								PRESENT				Sebastes ruberrimus					iNaturalist:63695								Sebastes ruberrimus							Animalia	Chordata	Actinopterygii	Perciformes	Sebastidae	Sebastes	ruberrimus		species		(Cramer, 1895)
	imerss.org:PMLS:3289			Count: many		Andy Lamb								PRESENT				Hexagrammos decagrammus					iNaturalist:68596								Hexagrammos decagrammus							Animalia	Chordata	Actinopterygii	Perciformes	Hexagrammidae	Hexagrammos	decagrammus		species		(Pallas, 1810)
	imerss.org:PMLS:3290			Count: many		Andy Lamb								PRESENT				Ophiodon elongatus					iNaturalist:52539								Ophiodon elongatus							Animalia	Chordata	Actinopterygii	Perciformes	Hexagrammidae	Ophiodon	elongatus		species		Girard, 1854
	imerss.org:PMLS:3291					Andy Lamb		1						PRESENT				Oxylebius pictus					iNaturalist:48452								Oxylebius pictus							Animalia	Chordata	Actinopterygii	Perciformes	Hexagrammidae	Oxylebius	pictus		species		Gill, 1862
	imerss.org:PMLS:3292			Count: some		Andy Lamb								PRESENT				Artedius harringtoni					iNaturalist:117528								Artedius harringtoni							Animalia	Chordata	Actinopterygii	Perciformes	Cottidae	Artedius	harringtoni		species		(Starks, 1896)
	imerss.org:PMLS:3293			Count: few		Andy Lamb								PRESENT				Jordania zonope					iNaturalist:222465								Jordania zonope							Animalia	Chordata	Actinopterygii	Perciformes	Cottidae	Jordania	zonope		species		Starks, 1895
	imerss.org:PMLS:3294					Andy Lamb		1						PRESENT				Radulinus taylori					iNaturalist:172639								Asemichthys taylori							Animalia	Chordata	Actinopterygii	Perciformes	Cottidae	Asemichthys	taylori		species		Gilbert, 1912
	imerss.org:PMLS:3358					Andy Lamb		5						PRESENT				Aulorhynchus flavidus					iNaturalist:117568								Aulorhynchus flavidus							Animalia	Chordata	Actinopterygii	Perciformes	Aulorhynchidae	Aulorhynchus	flavidus		species		Gill, 1861
	imerss.org:PMLS:3359			Count: few		Andy Lamb								PRESENT				Rhinogobiops nicholsii					iNaturalist:132521								Rhinogobiops nicholsii							Animalia	Chordata	Actinopterygii	Gobiiformes	Gobiidae	Rhinogobiops	nicholsii		species		(Bean, 1882)
	imerss.org:PMLS:3360					Andy Lamb		1						PRESENT				Embiotoca lateralis					iNaturalist:117555								Embiotoca lateralis							Animalia	Chordata	Actinopterygii	Perciformes	Embiotocidae	Embiotoca	lateralis		species		Agassiz, 1854
	imerss.org:PMLS:3361			Count: some		Andy Lamb								PRESENT				Sebastes caurinus					iNaturalist:68597								Sebastes caurinus							Animalia	Chordata	Actinopterygii	Perciformes	Sebastidae	Sebastes	caurinus		species		Richardson, 1844
	imerss.org:PMLS:3362			Count: few		Andy Lamb								PRESENT				Sebastes maliger					iNaturalist:63386								Sebastes maliger							Animalia	Chordata	Actinopterygii	Perciformes	Sebastidae	Sebastes	maliger		species		(Jordan & Gilbert, 1880)
	imerss.org:PMLS:3363					Andy Lamb		3						PRESENT				Hexagrammos decagrammus					iNaturalist:68596								Hexagrammos decagrammus							Animalia	Chordata	Actinopterygii	Perciformes	Hexagrammidae	Hexagrammos	decagrammus		species		(Pallas, 1810)
	imerss.org:PMLS:3364					Andy Lamb		1						PRESENT				Ophiodon elongatus					iNaturalist:52539								Ophiodon elongatus							Animalia	Chordata	Actinopterygii	Perciformes	Hexagrammidae	Ophiodon	elongatus		species		Girard, 1854
	imerss.org:PMLS:3365					Andy Lamb		1						PRESENT				Oxylebius pictus					iNaturalist:48452								Oxylebius pictus							Animalia	Chordata	Actinopterygii	Perciformes	Hexagrammidae	Oxylebius	pictus		species		Gill, 1862
	imerss.org:PMLS:3366					Andy Lamb		2						PRESENT				Jordania zonope					iNaturalist:222465								Jordania zonope							Animalia	Chordata	Actinopterygii	Perciformes	Cottidae	Jordania	zonope		species		Starks, 1895
	imerss.org:PMLS:3367					Andy Lamb		1						PRESENT				Lepidopsetta bilineata					iNaturalist:183018								Lepidopsetta bilineata							Animalia	Chordata	Actinopterygii	Carangiformes	Pleuronectidae	Lepidopsetta	bilineata		species		(Ayres, 1855)
	imerss.org:PMLS:3480					Andy Lamb		1						PRESENT				Aulorhynchus flavidus					iNaturalist:117568								Aulorhynchus flavidus							Animalia	Chordata	Actinopterygii	Perciformes	Aulorhynchidae	Aulorhynchus	flavidus		species		Gill, 1861
	imerss.org:PMLS:3481			Count: very many		Andy Lamb								PRESENT				Rhinogobiops nicholsii					iNaturalist:132521								Rhinogobiops nicholsii							Animalia	Chordata	Actinopterygii	Gobiiformes	Gobiidae	Rhinogobiops	nicholsii		species		(Bean, 1882)
	imerss.org:PMLS:3482					Andy Lamb		1						PRESENT				Ptilichthys goodei					iNaturalist:229394								Ptilichthys goodei							Animalia	Chordata	Actinopterygii	Perciformes	Ptilichthyidae	Ptilichthys	goodei		species		Bean, 1881
	imerss.org:PMLS:3483			Count: many		Andy Lamb								PRESENT				Rhacochilus vacca					iNaturalist:111616								Rhacochilus vacca							Animalia	Chordata	Actinopterygii	Perciformes	Embiotocidae	Rhacochilus	vacca		species		(Girard, 1855)
	imerss.org:PMLS:3484			Count: some		Andy Lamb								PRESENT				Embiotoca lateralis					iNaturalist:117555								Embiotoca lateralis							Animalia	Chordata	Actinopterygii	Perciformes	Embiotocidae	Embiotoca	lateralis		species		Agassiz, 1854
	imerss.org:PMLS:3485			Count: very many		Andy Lamb								PRESENT				Brachyistius frenatus					iNaturalist:117553								Brachyistius frenatus							Animalia	Chordata	Actinopterygii	Perciformes	Embiotocidae	Brachyistius	frenatus		species		Gill, 1862
	imerss.org:PMLS:3486			Count: few		Andy Lamb								PRESENT				Cymatogaster aggregata					iNaturalist:98855								Cymatogaster aggregata							Animalia	Chordata	Actinopterygii	Perciformes	Embiotocidae	Cymatogaster	aggregata		species		Gibbons, 1854
	imerss.org:PMLS:3487			Count: many		Andy Lamb								PRESENT				Sebastes caurinus					iNaturalist:68597								Sebastes caurinus							Animalia	Chordata	Actinopterygii	Perciformes	Sebastidae	Sebastes	caurinus		species		Richardson, 1844
	imerss.org:PMLS:3488			Count: very many		Andy Lamb								PRESENT				Sebastes maliger					iNaturalist:63386								Sebastes maliger							Animalia	Chordata	Actinopterygii	Perciformes	Sebastidae	Sebastes	maliger		species		(Jordan & Gilbert, 1880)
	imerss.org:PMLS:3489			Count: very many		Andy Lamb								PRESENT				Sebastes flavidus					iNaturalist:64477								Sebastes flavidus							Animalia	Chordata	Actinopterygii	Perciformes	Sebastidae	Sebastes	flavidus		species		(Ayres, 1862)
	imerss.org:PMLS:3490			Count: some		Andy Lamb								PRESENT				Sebastes emphaeus					iNaturalist:64468								Sebastes emphaeus							Animalia	Chordata	Actinopterygii	Perciformes	Sebastidae	Sebastes	emphaeus		species		(Starks, 1911)
	imerss.org:PMLS:3491					Andy Lamb		2						PRESENT				Sebastes ruberrimus					iNaturalist:63695								Sebastes ruberrimus							Animalia	Chordata	Actinopterygii	Perciformes	Sebastidae	Sebastes	ruberrimus		species		(Cramer, 1895)
	imerss.org:PMLS:3492			Count: some		Andy Lamb								PRESENT				Hexagrammos decagrammus					iNaturalist:68596								Hexagrammos decagrammus							Animalia	Chordata	Actinopterygii	Perciformes	Hexagrammidae	Hexagrammos	decagrammus		species		(Pallas, 1810)
	imerss.org:PMLS:3493			Count: some		Andy Lamb								PRESENT				Ophiodon elongatus					iNaturalist:52539								Ophiodon elongatus							Animalia	Chordata	Actinopterygii	Perciformes	Hexagrammidae	Ophiodon	elongatus		species		Girard, 1854
	imerss.org:PMLS:3494			Count: very many		Andy Lamb								PRESENT				Oxylebius pictus					iNaturalist:48452								Oxylebius pictus							Animalia	Chordata	Actinopterygii	Perciformes	Hexagrammidae	Oxylebius	pictus		species		Gill, 1862
	imerss.org:PMLS:3495			Count: few		Andy Lamb								PRESENT				Artedius harringtoni					iNaturalist:117528								Artedius harringtoni							Animalia	Chordata	Actinopterygii	Perciformes	Cottidae	Artedius	harringtoni		species		(Starks, 1896)
	imerss.org:PMLS:3496			Count: some		Andy Lamb								PRESENT				Jordania zonope					iNaturalist:222465								Jordania zonope							Animalia	Chordata	Actinopterygii	Perciformes	Cottidae	Jordania	zonope		species		Starks, 1895
	imerss.org:PMLS:3497			Count: few		Andy Lamb								PRESENT				Radulinus taylori					iNaturalist:172639								Asemichthys taylori							Animalia	Chordata	Actinopterygii	Perciformes	Cottidae	Asemichthys	taylori		species		Gilbert, 1912
	imerss.org:PMLS:3498					Andy Lamb		1						PRESENT				Scorpaenichthys marmoratus					iNaturalist:47638								Scorpaenichthys marmoratus							Animalia	Chordata	Actinopterygii	Perciformes	Cottidae	Scorpaenichthys	marmoratus		species		(Ayres, 1854)
	imerss.org:PMLS:3499			Count: few		Andy Lamb								PRESENT				Citharichthys stigmaeus					iNaturalist:117542								Citharichthys stigmaeus							Animalia	Chordata	Actinopterygii	Carangiformes	Paralichthyidae	Citharichthys	stigmaeus		species		Jordan & Gilbert, 1882
	imerss.org:PMLS:3619					Andy Lamb		1						PRESENT				Clupea pallasii					iNaturalist:117571								Clupea pallasii							Animalia	Chordata	Actinopterygii	Clupeiformes	Clupeidae	Clupea	pallasii		species		Valenciennes, 1847
	imerss.org:PMLS:3620			Count: few		Andy Lamb								PRESENT				Oncorhynchus sp.					iNaturalist:47522								Oncorhynchus							Animalia	Chordata	Actinopterygii	Salmoniformes	Salmonidae	Oncorhynchus			genus
	imerss.org:PMLS:3621			Count: few		Andy Lamb								PRESENT				Gadus chalcogrammus					iNaturalist:614161								Gadus chalcogrammus							Animalia	Chordata	Actinopterygii	Gadiformes	Gadidae	Gadus	chalcogrammus		species		Pallas, 1814
	imerss.org:PMLS:3622			Count: abundant		Andy Lamb								PRESENT				Rhinogobiops nicholsii					iNaturalist:132521								Rhinogobiops nicholsii							Animalia	Chordata	Actinopterygii	Gobiiformes	Gobiidae	Rhinogobiops	nicholsii		species		(Bean, 1882)
	imerss.org:PMLS:3623			Count: some		Andy Lamb								PRESENT				Ronquilus jordani					iNaturalist:230312								Ronquilus jordani							Animalia	Chordata	Actinopterygii	Perciformes	Bathymasteridae	Ronquilus	jordani		species		(Gilbert, 1889)
	imerss.org:PMLS:3624					Andy Lamb		1						PRESENT				Chirolophis nugator					iNaturalist:216743								Chirolophis nugator							Animalia	Chordata	Actinopterygii	Perciformes	Stichaeidae	Chirolophis	nugator		species		(Jordan & Williams, 1895)
	imerss.org:PMLS:3625					Andy Lamb		1						PRESENT				Anoplarchus sp.					iNaturalist:67317								Anoplarchus							Animalia	Chordata	Actinopterygii	Perciformes	Stichaeidae	Anoplarchus			genus
	imerss.org:PMLS:3626			Count: some		Andy Lamb								PRESENT				Rhacochilus vacca					iNaturalist:111616								Rhacochilus vacca							Animalia	Chordata	Actinopterygii	Perciformes	Embiotocidae	Rhacochilus	vacca		species		(Girard, 1855)
	imerss.org:PMLS:3627			Count: some		Andy Lamb								PRESENT				Embiotoca lateralis					iNaturalist:117555								Embiotoca lateralis							Animalia	Chordata	Actinopterygii	Perciformes	Embiotocidae	Embiotoca	lateralis		species		Agassiz, 1854
	imerss.org:PMLS:3628			Count: very many		Andy Lamb								PRESENT				Brachyistius frenatus					iNaturalist:117553								Brachyistius frenatus							Animalia	Chordata	Actinopterygii	Perciformes	Embiotocidae	Brachyistius	frenatus		species		Gill, 1862
	imerss.org:PMLS:3629					Andy Lamb		1						PRESENT				Cymatogaster aggregata					iNaturalist:98855								Cymatogaster aggregata							Animalia	Chordata	Actinopterygii	Perciformes	Embiotocidae	Cymatogaster	aggregata		species		Gibbons, 1854
	imerss.org:PMLS:3630			Count: very many		Andy Lamb								PRESENT				Sebastes caurinus					iNaturalist:68597								Sebastes caurinus							Animalia	Chordata	Actinopterygii	Perciformes	Sebastidae	Sebastes	caurinus		species		Richardson, 1844
	imerss.org:PMLS:3631			Count: very many		Andy Lamb								PRESENT				Sebastes maliger					iNaturalist:63386								Sebastes maliger							Animalia	Chordata	Actinopterygii	Perciformes	Sebastidae	Sebastes	maliger		species		(Jordan & Gilbert, 1880)
	imerss.org:PMLS:3632					Andy Lamb		1						PRESENT				Sebastes ruberrimus					iNaturalist:63695								Sebastes ruberrimus							Animalia	Chordata	Actinopterygii	Perciformes	Sebastidae	Sebastes	ruberrimus		species		(Cramer, 1895)
	imerss.org:PMLS:3633			Count: some		Andy Lamb								PRESENT				Hexagrammos decagrammus					iNaturalist:68596								Hexagrammos decagrammus							Animalia	Chordata	Actinopterygii	Perciformes	Hexagrammidae	Hexagrammos	decagrammus		species		(Pallas, 1810)
	imerss.org:PMLS:3634			Count: many		Andy Lamb								PRESENT				Ophiodon elongatus					iNaturalist:52539								Ophiodon elongatus							Animalia	Chordata	Actinopterygii	Perciformes	Hexagrammidae	Ophiodon	elongatus		species		Girard, 1854
	imerss.org:PMLS:3635			Count: few		Andy Lamb								PRESENT				Oxylebius pictus					iNaturalist:48452								Oxylebius pictus							Animalia	Chordata	Actinopterygii	Perciformes	Hexagrammidae	Oxylebius	pictus		species		Gill, 1862
	imerss.org:PMLS:3636			Count: few		Andy Lamb								PRESENT				Artedius harringtoni					iNaturalist:117528								Artedius harringtoni							Animalia	Chordata	Actinopterygii	Perciformes	Cottidae	Artedius	harringtoni		species		(Starks, 1896)
	imerss.org:PMLS:3637			Count: some		Andy Lamb								PRESENT				Jordania zonope					iNaturalist:222465								Jordania zonope							Animalia	Chordata	Actinopterygii	Perciformes	Cottidae	Jordania	zonope		species		Starks, 1895
	imerss.org:PMLS:3638					Andy Lamb		1						PRESENT				Enophrys bison					iNaturalist:117536								Enophrys bison							Animalia	Chordata	Actinopterygii	Perciformes	Cottidae	Enophrys	bison		species		(Girard, 1854)
	imerss.org:PMLS:3639					Andy Lamb		2						PRESENT				Rhamphocottus richardsonii					iNaturalist:51881								Rhamphocottus richardsonii							Animalia	Chordata	Actinopterygii	Perciformes	Rhamphocottidae	Rhamphocottus	richardsonii		species		Günther, 1874
	imerss.org:PMLS:3640					Andy Lamb		1						PRESENT				Liparis pulchellus					iNaturalist:223899								Liparis pulchellus							Animalia	Chordata	Actinopterygii	Perciformes	Liparidae	Liparis	pulchellus		species		Ayres, 1855
	imerss.org:PMLS:3641					Andy Lamb		1						PRESENT				Odontopyxis trispinosa					iNaturalist:226210								Odontopyxis trispinosa							Animalia	Chordata	Actinopterygii	Perciformes	Agonidae	Odontopyxis	trispinosa		species		Lockington, 1880
	imerss.org:PMLS:3642					Andy Lamb		1						PRESENT				Lepidopsetta bilineata					iNaturalist:183018								Lepidopsetta bilineata							Animalia	Chordata	Actinopterygii	Carangiformes	Pleuronectidae	Lepidopsetta	bilineata		species		(Ayres, 1855)
	imerss.org:PMLS:3723			Count: few		Andy Lamb								PRESENT				Aulorhynchus flavidus					iNaturalist:117568								Aulorhynchus flavidus							Animalia	Chordata	Actinopterygii	Perciformes	Aulorhynchidae	Aulorhynchus	flavidus		species		Gill, 1861
	imerss.org:PMLS:3724			Count: very many		Andy Lamb								PRESENT				Rhinogobiops nicholsii					iNaturalist:132521								Rhinogobiops nicholsii							Animalia	Chordata	Actinopterygii	Gobiiformes	Gobiidae	Rhinogobiops	nicholsii		species		(Bean, 1882)
	imerss.org:PMLS:3725					Andy Lamb		1						PRESENT				Chirolophis decoratus					iNaturalist:216742								Chirolophis decoratus							Animalia	Chordata	Actinopterygii	Perciformes	Stichaeidae	Chirolophis	decoratus		species		(Jordan & Snyder, 1902)
	imerss.org:PMLS:3726			Count: very many		Andy Lamb								PRESENT				Embiotoca lateralis					iNaturalist:117555								Embiotoca lateralis							Animalia	Chordata	Actinopterygii	Perciformes	Embiotocidae	Embiotoca	lateralis		species		Agassiz, 1854
	imerss.org:PMLS:3727			Count: very many		Andy Lamb								PRESENT				Rhacochilus vacca					iNaturalist:111616								Rhacochilus vacca							Animalia	Chordata	Actinopterygii	Perciformes	Embiotocidae	Rhacochilus	vacca		species		(Girard, 1855)
	imerss.org:PMLS:3728			Count: very many		Andy Lamb								PRESENT				Cymatogaster aggregata					iNaturalist:98855								Cymatogaster aggregata							Animalia	Chordata	Actinopterygii	Perciformes	Embiotocidae	Cymatogaster	aggregata		species		Gibbons, 1854
	imerss.org:PMLS:3729			Count: some		Andy Lamb								PRESENT				Brachyistius frenatus					iNaturalist:117553								Brachyistius frenatus							Animalia	Chordata	Actinopterygii	Perciformes	Embiotocidae	Brachyistius	frenatus		species		Gill, 1862
	imerss.org:PMLS:3730			Count: abundant		Andy Lamb								PRESENT				Sebastes caurinus					iNaturalist:68597								Sebastes caurinus							Animalia	Chordata	Actinopterygii	Perciformes	Sebastidae	Sebastes	caurinus		species		Richardson, 1844
	imerss.org:PMLS:3731			Count: very many		Andy Lamb								PRESENT				Sebastes maliger					iNaturalist:63386								Sebastes maliger							Animalia	Chordata	Actinopterygii	Perciformes	Sebastidae	Sebastes	maliger		species		(Jordan & Gilbert, 1880)
	imerss.org:PMLS:3732			Count: many		Andy Lamb								PRESENT				Sebastes flavidus					iNaturalist:64477								Sebastes flavidus							Animalia	Chordata	Actinopterygii	Perciformes	Sebastidae	Sebastes	flavidus		species		(Ayres, 1862)
	imerss.org:PMLS:3733			Count: very many		Andy Lamb								PRESENT				Sebastes emphaeus					iNaturalist:64468								Sebastes emphaeus							Animalia	Chordata	Actinopterygii	Perciformes	Sebastidae	Sebastes	emphaeus		species		(Starks, 1911)
	imerss.org:PMLS:3734					Andy Lamb		3						PRESENT				Sebastes ruberrimus					iNaturalist:63695								Sebastes ruberrimus							Animalia	Chordata	Actinopterygii	Perciformes	Sebastidae	Sebastes	ruberrimus		species		(Cramer, 1895)
	imerss.org:PMLS:3735					Andy Lamb		2						PRESENT				Sebastes nigrocinctus					iNaturalist:230757								Sebastes nigrocinctus							Animalia	Chordata	Actinopterygii	Perciformes	Sebastidae	Sebastes	nigrocinctus		species		Ayres, 1859
	imerss.org:PMLS:3736			Count: some		Andy Lamb								PRESENT				Hexagrammos decagrammus					iNaturalist:68596								Hexagrammos decagrammus							Animalia	Chordata	Actinopterygii	Perciformes	Hexagrammidae	Hexagrammos	decagrammus		species		(Pallas, 1810)
	imerss.org:PMLS:3737					Andy Lamb		1						PRESENT				Ophiodon elongatus					iNaturalist:52539								Ophiodon elongatus							Animalia	Chordata	Actinopterygii	Perciformes	Hexagrammidae	Ophiodon	elongatus		species		Girard, 1854
	imerss.org:PMLS:3738			Count: very many		Andy Lamb								PRESENT				Oxylebius pictus					iNaturalist:48452								Oxylebius pictus							Animalia	Chordata	Actinopterygii	Perciformes	Hexagrammidae	Oxylebius	pictus		species		Gill, 1862
	imerss.org:PMLS:3739			Count: some		Andy Lamb								PRESENT				Artedius harringtoni					iNaturalist:117528								Artedius harringtoni							Animalia	Chordata	Actinopterygii	Perciformes	Cottidae	Artedius	harringtoni		species		(Starks, 1896)
	imerss.org:PMLS:3740			Count: many		Andy Lamb								PRESENT				Jordania zonope					iNaturalist:222465								Jordania zonope							Animalia	Chordata	Actinopterygii	Perciformes	Cottidae	Jordania	zonope		species		Starks, 1895
	imerss.org:PMLS:3741					Andy Lamb		1						PRESENT				Scorpaenichthys marmoratus					iNaturalist:47638								Scorpaenichthys marmoratus							Animalia	Chordata	Actinopterygii	Perciformes	Cottidae	Scorpaenichthys	marmoratus		species		(Ayres, 1854)
	imerss.org:PMLS:3742			Count: some		Andy Lamb								PRESENT				Citharichthys stigmaeus					iNaturalist:117542								Citharichthys stigmaeus							Animalia	Chordata	Actinopterygii	Carangiformes	Paralichthyidae	Citharichthys	stigmaeus		species		Jordan & Gilbert, 1882
	imerss.org:PMLS:3743					Andy Lamb		2						PRESENT				Lepidopsetta bilineata					iNaturalist:183018								Lepidopsetta bilineata							Animalia	Chordata	Actinopterygii	Carangiformes	Pleuronectidae	Lepidopsetta	bilineata		species		(Ayres, 1855)
	imerss.org:PMLS:3836					Andy Lamb		1						PRESENT				Clupea pallasii					iNaturalist:117571								Clupea pallasii							Animalia	Chordata	Actinopterygii	Clupeiformes	Clupeidae	Clupea	pallasii		species		Valenciennes, 1847
	imerss.org:PMLS:3837			Count: abundant		Andy Lamb								PRESENT				Rhinogobiops nicholsii					iNaturalist:132521								Rhinogobiops nicholsii							Animalia	Chordata	Actinopterygii	Gobiiformes	Gobiidae	Rhinogobiops	nicholsii		species		(Bean, 1882)
	imerss.org:PMLS:3838					Andy Lamb		1						PRESENT				Anarrhichthys ocellatus					iNaturalist:60635								Anarrhichthys ocellatus							Animalia	Chordata	Actinopterygii	Perciformes	Anarhichadidae	Anarrhichthys	ocellatus		species		Ayres, 1855
	imerss.org:PMLS:3839			Count: many		Andy Lamb								PRESENT				Embiotoca lateralis					iNaturalist:117555								Embiotoca lateralis							Animalia	Chordata	Actinopterygii	Perciformes	Embiotocidae	Embiotoca	lateralis		species		Agassiz, 1854
	imerss.org:PMLS:3840			Count: many		Andy Lamb								PRESENT				Rhacochilus vacca					iNaturalist:111616								Rhacochilus vacca							Animalia	Chordata	Actinopterygii	Perciformes	Embiotocidae	Rhacochilus	vacca		species		(Girard, 1855)
	imerss.org:PMLS:3841			Count: few		Andy Lamb								PRESENT				Cymatogaster aggregata					iNaturalist:98855								Cymatogaster aggregata							Animalia	Chordata	Actinopterygii	Perciformes	Embiotocidae	Cymatogaster	aggregata		species		Gibbons, 1854
	imerss.org:PMLS:3842			Count: few		Andy Lamb								PRESENT				Brachyistius frenatus					iNaturalist:117553								Brachyistius frenatus							Animalia	Chordata	Actinopterygii	Perciformes	Embiotocidae	Brachyistius	frenatus		species		Gill, 1862
	imerss.org:PMLS:3843			Count: abundant		Andy Lamb								PRESENT				Sebastes caurinus					iNaturalist:68597								Sebastes caurinus							Animalia	Chordata	Actinopterygii	Perciformes	Sebastidae	Sebastes	caurinus		species		Richardson, 1844
	imerss.org:PMLS:3844			Count: very many		Andy Lamb								PRESENT				Sebastes maliger					iNaturalist:63386								Sebastes maliger							Animalia	Chordata	Actinopterygii	Perciformes	Sebastidae	Sebastes	maliger		species		(Jordan & Gilbert, 1880)
	imerss.org:PMLS:3845			Count: some		Andy Lamb								PRESENT				Sebastes emphaeus					iNaturalist:64468								Sebastes emphaeus							Animalia	Chordata	Actinopterygii	Perciformes	Sebastidae	Sebastes	emphaeus		species		(Starks, 1911)
	imerss.org:PMLS:3846					Andy Lamb		3						PRESENT				Sebastes ruberrimus					iNaturalist:63695								Sebastes ruberrimus							Animalia	Chordata	Actinopterygii	Perciformes	Sebastidae	Sebastes	ruberrimus		species		(Cramer, 1895)
	imerss.org:PMLS:3847			Count: few		Andy Lamb								PRESENT				Sebastes nigrocinctus					iNaturalist:230757								Sebastes nigrocinctus							Animalia	Chordata	Actinopterygii	Perciformes	Sebastidae	Sebastes	nigrocinctus		species		Ayres, 1859
	imerss.org:PMLS:3848			Count: many		Andy Lamb								PRESENT				Hexagrammos decagrammus					iNaturalist:68596								Hexagrammos decagrammus							Animalia	Chordata	Actinopterygii	Perciformes	Hexagrammidae	Hexagrammos	decagrammus		species		(Pallas, 1810)
	imerss.org:PMLS:3849			Count: some		Andy Lamb								PRESENT				Ophiodon elongatus					iNaturalist:52539								Ophiodon elongatus							Animalia	Chordata	Actinopterygii	Perciformes	Hexagrammidae	Ophiodon	elongatus		species		Girard, 1854
	imerss.org:PMLS:3850			Count: many		Andy Lamb								PRESENT				Oxylebius pictus					iNaturalist:48452								Oxylebius pictus							Animalia	Chordata	Actinopterygii	Perciformes	Hexagrammidae	Oxylebius	pictus		species		Gill, 1862
	imerss.org:PMLS:3851			Count: few		Andy Lamb								PRESENT				Artedius harringtoni					iNaturalist:117528								Artedius harringtoni							Animalia	Chordata	Actinopterygii	Perciformes	Cottidae	Artedius	harringtoni		species		(Starks, 1896)
	imerss.org:PMLS:3852			Count: some		Andy Lamb								PRESENT				Jordania zonope					iNaturalist:222465								Jordania zonope							Animalia	Chordata	Actinopterygii	Perciformes	Cottidae	Jordania	zonope		species		Starks, 1895
	imerss.org:PMLS:3853					Andy Lamb		1						PRESENT				Scorpaenichthys marmoratus					iNaturalist:47638								Scorpaenichthys marmoratus							Animalia	Chordata	Actinopterygii	Perciformes	Cottidae	Scorpaenichthys	marmoratus		species		(Ayres, 1854)
	imerss.org:PMLS:3959					Andy Lamb		1						PRESENT				Rhinogobiops nicholsii					iNaturalist:132521								Rhinogobiops nicholsii							Animalia	Chordata	Actinopterygii	Gobiiformes	Gobiidae	Rhinogobiops	nicholsii		species		(Bean, 1882)
	imerss.org:PMLS:3960			Count: very many		Andy Lamb								PRESENT				Embiotoca lateralis					iNaturalist:117555								Embiotoca lateralis							Animalia	Chordata	Actinopterygii	Perciformes	Embiotocidae	Embiotoca	lateralis		species		Agassiz, 1854
	imerss.org:PMLS:3961			Count: many		Andy Lamb								PRESENT				Rhacochilus vacca					iNaturalist:111616								Rhacochilus vacca							Animalia	Chordata	Actinopterygii	Perciformes	Embiotocidae	Rhacochilus	vacca		species		(Girard, 1855)
	imerss.org:PMLS:3962			Count: few		Andy Lamb								PRESENT				Cymatogaster aggregata					iNaturalist:98855								Cymatogaster aggregata							Animalia	Chordata	Actinopterygii	Perciformes	Embiotocidae	Cymatogaster	aggregata		species		Gibbons, 1854
	imerss.org:PMLS:3963			Count: many		Andy Lamb								PRESENT				Brachyistius frenatus					iNaturalist:117553								Brachyistius frenatus							Animalia	Chordata	Actinopterygii	Perciformes	Embiotocidae	Brachyistius	frenatus		species		Gill, 1862
	imerss.org:PMLS:3964			Count: some		Andy Lamb								PRESENT				Sebastes caurinus					iNaturalist:68597								Sebastes caurinus							Animalia	Chordata	Actinopterygii	Perciformes	Sebastidae	Sebastes	caurinus		species		Richardson, 1844
	imerss.org:PMLS:3965			Count: some		Andy Lamb								PRESENT				Sebastes maliger					iNaturalist:63386								Sebastes maliger							Animalia	Chordata	Actinopterygii	Perciformes	Sebastidae	Sebastes	maliger		species		(Jordan & Gilbert, 1880)
	imerss.org:PMLS:3966			Count: some		Andy Lamb								PRESENT				Hexagrammos decagrammus					iNaturalist:68596								Hexagrammos decagrammus							Animalia	Chordata	Actinopterygii	Perciformes	Hexagrammidae	Hexagrammos	decagrammus		species		(Pallas, 1810)
	imerss.org:PMLS:3967			Count: few		Andy Lamb								PRESENT				Ophiodon elongatus					iNaturalist:52539								Ophiodon elongatus							Animalia	Chordata	Actinopterygii	Perciformes	Hexagrammidae	Ophiodon	elongatus		species		Girard, 1854
	imerss.org:PMLS:3968					Andy Lamb		2						PRESENT				Oxylebius pictus					iNaturalist:48452								Oxylebius pictus							Animalia	Chordata	Actinopterygii	Perciformes	Hexagrammidae	Oxylebius	pictus		species		Gill, 1862
	imerss.org:PMLS:3969			Count: very many		Andy Lamb								PRESENT				Artedius harringtoni					iNaturalist:117528								Artedius harringtoni							Animalia	Chordata	Actinopterygii	Perciformes	Cottidae	Artedius	harringtoni		species		(Starks, 1896)
	imerss.org:PMLS:3970			Count: few		Andy Lamb								PRESENT				Jordania zonope					iNaturalist:222465								Jordania zonope							Animalia	Chordata	Actinopterygii	Perciformes	Cottidae	Jordania	zonope		species		Starks, 1895
	imerss.org:PMLS:3971					Andy Lamb		1						PRESENT				Scorpaenichthys marmoratus					iNaturalist:47638								Scorpaenichthys marmoratus							Animalia	Chordata	Actinopterygii	Perciformes	Cottidae	Scorpaenichthys	marmoratus		species		(Ayres, 1854)
	imerss.org:PMLS:3972					Andy Lamb		1						PRESENT				Rhamphocottus richardsonii					iNaturalist:51881								Rhamphocottus richardsonii							Animalia	Chordata	Actinopterygii	Perciformes	Rhamphocottidae	Rhamphocottus	richardsonii		species		Günther, 1874
	imerss.org:PMLS:4059			Count: many		Andy Lamb								PRESENT				Rhinogobiops nicholsii					iNaturalist:132521								Rhinogobiops nicholsii							Animalia	Chordata	Actinopterygii	Gobiiformes	Gobiidae	Rhinogobiops	nicholsii		species		(Bean, 1882)
	imerss.org:PMLS:4060			Count: many		Andy Lamb								PRESENT				Embiotoca lateralis					iNaturalist:117555								Embiotoca lateralis							Animalia	Chordata	Actinopterygii	Perciformes	Embiotocidae	Embiotoca	lateralis		species		Agassiz, 1854
	imerss.org:PMLS:4061			Count: few		Andy Lamb								PRESENT				Rhacochilus vacca					iNaturalist:111616								Rhacochilus vacca							Animalia	Chordata	Actinopterygii	Perciformes	Embiotocidae	Rhacochilus	vacca		species		(Girard, 1855)
	imerss.org:PMLS:4062			Count: many		Andy Lamb								PRESENT				Cymatogaster aggregata					iNaturalist:98855								Cymatogaster aggregata							Animalia	Chordata	Actinopterygii	Perciformes	Embiotocidae	Cymatogaster	aggregata		species		Gibbons, 1854
	imerss.org:PMLS:4063			Count: many		Andy Lamb								PRESENT				Brachyistius frenatus					iNaturalist:117553								Brachyistius frenatus							Animalia	Chordata	Actinopterygii	Perciformes	Embiotocidae	Brachyistius	frenatus		species		Gill, 1862
	imerss.org:PMLS:4064			Count: very many		Andy Lamb								PRESENT				Sebastes caurinus					iNaturalist:68597								Sebastes caurinus							Animalia	Chordata	Actinopterygii	Perciformes	Sebastidae	Sebastes	caurinus		species		Richardson, 1844
	imerss.org:PMLS:4065			Count: some		Andy Lamb								PRESENT				Sebastes maliger					iNaturalist:63386								Sebastes maliger							Animalia	Chordata	Actinopterygii	Perciformes	Sebastidae	Sebastes	maliger		species		(Jordan & Gilbert, 1880)
	imerss.org:PMLS:4066			Count: few		Andy Lamb								PRESENT				Sebastes emphaeus					iNaturalist:64468								Sebastes emphaeus							Animalia	Chordata	Actinopterygii	Perciformes	Sebastidae	Sebastes	emphaeus		species		(Starks, 1911)
	imerss.org:PMLS:4067			Count: few		Andy Lamb								PRESENT				Sebastes ruberrimus					iNaturalist:63695								Sebastes ruberrimus							Animalia	Chordata	Actinopterygii	Perciformes	Sebastidae	Sebastes	ruberrimus		species		(Cramer, 1895)
	imerss.org:PMLS:4068					Andy Lamb		3						PRESENT				Sebastes nigrocinctus					iNaturalist:230757								Sebastes nigrocinctus							Animalia	Chordata	Actinopterygii	Perciformes	Sebastidae	Sebastes	nigrocinctus		species		Ayres, 1859
	imerss.org:PMLS:4069			Count: some		Andy Lamb								PRESENT				Hexagrammos decagrammus					iNaturalist:68596								Hexagrammos decagrammus							Animalia	Chordata	Actinopterygii	Perciformes	Hexagrammidae	Hexagrammos	decagrammus		species		(Pallas, 1810)
	imerss.org:PMLS:4070			Count: some		Andy Lamb								PRESENT				Ophiodon elongatus					iNaturalist:52539								Ophiodon elongatus							Animalia	Chordata	Actinopterygii	Perciformes	Hexagrammidae	Ophiodon	elongatus		species		Girard, 1854
	imerss.org:PMLS:4071			Count: many		Andy Lamb								PRESENT				Oxylebius pictus					iNaturalist:48452								Oxylebius pictus							Animalia	Chordata	Actinopterygii	Perciformes	Hexagrammidae	Oxylebius	pictus		species		Gill, 1862
	imerss.org:PMLS:4072			Count: few		Andy Lamb								PRESENT				Artedius harringtoni					iNaturalist:117528								Artedius harringtoni							Animalia	Chordata	Actinopterygii	Perciformes	Cottidae	Artedius	harringtoni		species		(Starks, 1896)
	imerss.org:PMLS:4073			Count: some		Andy Lamb								PRESENT				Jordania zonope					iNaturalist:222465								Jordania zonope							Animalia	Chordata	Actinopterygii	Perciformes	Cottidae	Jordania	zonope		species		Starks, 1895
	imerss.org:PMLS:4171					Andy Lamb		2						PRESENT				Rhinogobiops nicholsii					iNaturalist:132521								Rhinogobiops nicholsii							Animalia	Chordata	Actinopterygii	Gobiiformes	Gobiidae	Rhinogobiops	nicholsii		species		(Bean, 1882)
	imerss.org:PMLS:4172			Count: few		Andy Lamb								PRESENT				Rhacochilus vacca					iNaturalist:111616								Rhacochilus vacca							Animalia	Chordata	Actinopterygii	Perciformes	Embiotocidae	Rhacochilus	vacca		species		(Girard, 1855)
	imerss.org:PMLS:4173			Count: many		Andy Lamb								PRESENT				Embiotoca lateralis					iNaturalist:117555								Embiotoca lateralis							Animalia	Chordata	Actinopterygii	Perciformes	Embiotocidae	Embiotoca	lateralis		species		Agassiz, 1854
	imerss.org:PMLS:4174			Count: many		Andy Lamb								PRESENT				Brachyistius frenatus					iNaturalist:117553								Brachyistius frenatus							Animalia	Chordata	Actinopterygii	Perciformes	Embiotocidae	Brachyistius	frenatus		species		Gill, 1862
	imerss.org:PMLS:4175			Count: very many		Andy Lamb								PRESENT				Cymatogaster aggregata					iNaturalist:98855								Cymatogaster aggregata							Animalia	Chordata	Actinopterygii	Perciformes	Embiotocidae	Cymatogaster	aggregata		species		Gibbons, 1854
	imerss.org:PMLS:4176			Count: many		Andy Lamb								PRESENT				Sebastes caurinus					iNaturalist:68597								Sebastes caurinus							Animalia	Chordata	Actinopterygii	Perciformes	Sebastidae	Sebastes	caurinus		species		Richardson, 1844
	imerss.org:PMLS:4177			Count: few		Andy Lamb								PRESENT				Sebastes maliger					iNaturalist:63386								Sebastes maliger							Animalia	Chordata	Actinopterygii	Perciformes	Sebastidae	Sebastes	maliger		species		(Jordan & Gilbert, 1880)
	imerss.org:PMLS:4178					Andy Lamb		1						PRESENT				Sebastes flavidus					iNaturalist:64477								Sebastes flavidus							Animalia	Chordata	Actinopterygii	Perciformes	Sebastidae	Sebastes	flavidus		species		(Ayres, 1862)
	imerss.org:PMLS:4179			Count: few		Andy Lamb								PRESENT				Sebastes emphaeus					iNaturalist:64468								Sebastes emphaeus							Animalia	Chordata	Actinopterygii	Perciformes	Sebastidae	Sebastes	emphaeus		species		(Starks, 1911)
	imerss.org:PMLS:4180					Andy Lamb		1						PRESENT				Sebastes nigrocinctus					iNaturalist:230757								Sebastes nigrocinctus							Animalia	Chordata	Actinopterygii	Perciformes	Sebastidae	Sebastes	nigrocinctus		species		Ayres, 1859
	imerss.org:PMLS:4181					Andy Lamb		1						PRESENT				Sebastes ruberrimus					iNaturalist:63695								Sebastes ruberrimus							Animalia	Chordata	Actinopterygii	Perciformes	Sebastidae	Sebastes	ruberrimus		species		(Cramer, 1895)
	imerss.org:PMLS:4182			Count: few		Andy Lamb								PRESENT				Hexagrammos decagrammus					iNaturalist:68596								Hexagrammos decagrammus							Animalia	Chordata	Actinopterygii	Perciformes	Hexagrammidae	Hexagrammos	decagrammus		species		(Pallas, 1810)
	imerss.org:PMLS:4183			Count: few		Andy Lamb								PRESENT				Ophiodon elongatus					iNaturalist:52539								Ophiodon elongatus							Animalia	Chordata	Actinopterygii	Perciformes	Hexagrammidae	Ophiodon	elongatus		species		Girard, 1854
	imerss.org:PMLS:4184			Count: many		Andy Lamb								PRESENT				Oxylebius pictus					iNaturalist:48452								Oxylebius pictus							Animalia	Chordata	Actinopterygii	Perciformes	Hexagrammidae	Oxylebius	pictus		species		Gill, 1862
	imerss.org:PMLS:4185			Count: few		Andy Lamb								PRESENT				Artedius harringtoni					iNaturalist:117528								Artedius harringtoni							Animalia	Chordata	Actinopterygii	Perciformes	Cottidae	Artedius	harringtoni		species		(Starks, 1896)
	imerss.org:PMLS:4186			Count: few		Andy Lamb								PRESENT				Jordania zonope					iNaturalist:222465								Jordania zonope							Animalia	Chordata	Actinopterygii	Perciformes	Cottidae	Jordania	zonope		species		Starks, 1895
	imerss.org:PMLS:4187					Andy Lamb		1						PRESENT				Scorpaenichthys marmoratus					iNaturalist:47638								Scorpaenichthys marmoratus							Animalia	Chordata	Actinopterygii	Perciformes	Cottidae	Scorpaenichthys	marmoratus		species		(Ayres, 1854)
	imerss.org:PMLS:4289					Andy Lamb		1						PRESENT				Aulorhynchus flavidus					iNaturalist:117568								Aulorhynchus flavidus							Animalia	Chordata	Actinopterygii	Perciformes	Aulorhynchidae	Aulorhynchus	flavidus		species		Gill, 1861
	imerss.org:PMLS:4290			Count: few		Andy Lamb								PRESENT				Rhinogobiops nicholsii					iNaturalist:132521								Rhinogobiops nicholsii							Animalia	Chordata	Actinopterygii	Gobiiformes	Gobiidae	Rhinogobiops	nicholsii		species		(Bean, 1882)
	imerss.org:PMLS:4291					Andy Lamb		1						PRESENT				Chirolophis decoratus					iNaturalist:216742								Chirolophis decoratus							Animalia	Chordata	Actinopterygii	Perciformes	Stichaeidae	Chirolophis	decoratus		species		(Jordan & Snyder, 1902)
	imerss.org:PMLS:4292			Count: many		Andy Lamb								PRESENT				Rhacochilus vacca					iNaturalist:111616								Rhacochilus vacca							Animalia	Chordata	Actinopterygii	Perciformes	Embiotocidae	Rhacochilus	vacca		species		(Girard, 1855)
	imerss.org:PMLS:4293			Count: very many		Andy Lamb								PRESENT				Embiotoca lateralis					iNaturalist:117555								Embiotoca lateralis							Animalia	Chordata	Actinopterygii	Perciformes	Embiotocidae	Embiotoca	lateralis		species		Agassiz, 1854
	imerss.org:PMLS:4294			Count: very many		Andy Lamb								PRESENT				Brachyistius frenatus					iNaturalist:117553								Brachyistius frenatus							Animalia	Chordata	Actinopterygii	Perciformes	Embiotocidae	Brachyistius	frenatus		species		Gill, 1862
	imerss.org:PMLS:4295			Count: few		Andy Lamb								PRESENT				Cymatogaster aggregata					iNaturalist:98855								Cymatogaster aggregata							Animalia	Chordata	Actinopterygii	Perciformes	Embiotocidae	Cymatogaster	aggregata		species		Gibbons, 1854
	imerss.org:PMLS:4296			Count: some		Andy Lamb								PRESENT				Sebastes caurinus					iNaturalist:68597								Sebastes caurinus							Animalia	Chordata	Actinopterygii	Perciformes	Sebastidae	Sebastes	caurinus		species		Richardson, 1844
	imerss.org:PMLS:4297			Count: few		Andy Lamb								PRESENT				Sebastes maliger					iNaturalist:63386								Sebastes maliger							Animalia	Chordata	Actinopterygii	Perciformes	Sebastidae	Sebastes	maliger		species		(Jordan & Gilbert, 1880)
	imerss.org:PMLS:4298					Andy Lamb		1						PRESENT				Sebastes flavidus					iNaturalist:64477								Sebastes flavidus							Animalia	Chordata	Actinopterygii	Perciformes	Sebastidae	Sebastes	flavidus		species		(Ayres, 1862)
	imerss.org:PMLS:4299					Andy Lamb		1						PRESENT				Sebastes nigrocinctus					iNaturalist:230757								Sebastes nigrocinctus							Animalia	Chordata	Actinopterygii	Perciformes	Sebastidae	Sebastes	nigrocinctus		species		Ayres, 1859
	imerss.org:PMLS:4300			Count: some		Andy Lamb								PRESENT				Hexagrammos decagrammus					iNaturalist:68596								Hexagrammos decagrammus							Animalia	Chordata	Actinopterygii	Perciformes	Hexagrammidae	Hexagrammos	decagrammus		species		(Pallas, 1810)
	imerss.org:PMLS:4301			Count: some		Andy Lamb								PRESENT				Ophiodon elongatus					iNaturalist:52539								Ophiodon elongatus							Animalia	Chordata	Actinopterygii	Perciformes	Hexagrammidae	Ophiodon	elongatus		species		Girard, 1854
	imerss.org:PMLS:4302			Count: few		Andy Lamb								PRESENT				Oxylebius pictus					iNaturalist:48452								Oxylebius pictus							Animalia	Chordata	Actinopterygii	Perciformes	Hexagrammidae	Oxylebius	pictus		species		Gill, 1862
	imerss.org:PMLS:4303					Andy Lamb		3						PRESENT				Artedius harringtoni					iNaturalist:117528								Artedius harringtoni							Animalia	Chordata	Actinopterygii	Perciformes	Cottidae	Artedius	harringtoni		species		(Starks, 1896)
	imerss.org:PMLS:4304			Count: some		Andy Lamb								PRESENT				Jordania zonope					iNaturalist:222465								Jordania zonope							Animalia	Chordata	Actinopterygii	Perciformes	Cottidae	Jordania	zonope		species		Starks, 1895
	imerss.org:PMLS:4305					Andy Lamb		1						PRESENT				Rhamphocottus richardsonii					iNaturalist:51881								Rhamphocottus richardsonii							Animalia	Chordata	Actinopterygii	Perciformes	Rhamphocottidae	Rhamphocottus	richardsonii		species		Günther, 1874
	imerss.org:PMLS:4398					Andy Lamb		1						PRESENT				Aulorhynchus flavidus					iNaturalist:117568								Aulorhynchus flavidus							Animalia	Chordata	Actinopterygii	Perciformes	Aulorhynchidae	Aulorhynchus	flavidus		species		Gill, 1861
	imerss.org:PMLS:4399			Count: some		Andy Lamb								PRESENT				Rhinogobiops nicholsii					iNaturalist:132521								Rhinogobiops nicholsii							Animalia	Chordata	Actinopterygii	Gobiiformes	Gobiidae	Rhinogobiops	nicholsii		species		(Bean, 1882)
	imerss.org:PMLS:4400			Count: many		Andy Lamb								PRESENT				Embiotoca lateralis					iNaturalist:117555								Embiotoca lateralis							Animalia	Chordata	Actinopterygii	Perciformes	Embiotocidae	Embiotoca	lateralis		species		Agassiz, 1854
	imerss.org:PMLS:4401			Count: some		Andy Lamb								PRESENT				Rhacochilus vacca					iNaturalist:111616								Rhacochilus vacca							Animalia	Chordata	Actinopterygii	Perciformes	Embiotocidae	Rhacochilus	vacca		species		(Girard, 1855)
	imerss.org:PMLS:4402			Count: many		Andy Lamb								PRESENT				Cymatogaster aggregata					iNaturalist:98855								Cymatogaster aggregata							Animalia	Chordata	Actinopterygii	Perciformes	Embiotocidae	Cymatogaster	aggregata		species		Gibbons, 1854
	imerss.org:PMLS:4403			Count: some		Andy Lamb								PRESENT				Brachyistius frenatus					iNaturalist:117553								Brachyistius frenatus							Animalia	Chordata	Actinopterygii	Perciformes	Embiotocidae	Brachyistius	frenatus		species		Gill, 1862
	imerss.org:PMLS:4404			Count: abundant		Andy Lamb								PRESENT				Sebastes caurinus					iNaturalist:68597								Sebastes caurinus							Animalia	Chordata	Actinopterygii	Perciformes	Sebastidae	Sebastes	caurinus		species		Richardson, 1844
	imerss.org:PMLS:4405			Count: few		Andy Lamb								PRESENT				Sebastes maliger					iNaturalist:63386								Sebastes maliger							Animalia	Chordata	Actinopterygii	Perciformes	Sebastidae	Sebastes	maliger		species		(Jordan & Gilbert, 1880)
	imerss.org:PMLS:4406			Count: some		Andy Lamb								PRESENT				Sebastes emphaeus					iNaturalist:64468								Sebastes emphaeus							Animalia	Chordata	Actinopterygii	Perciformes	Sebastidae	Sebastes	emphaeus		species		(Starks, 1911)
	imerss.org:PMLS:4407			Count: few		Andy Lamb								PRESENT				Sebastes ruberrimus					iNaturalist:63695								Sebastes ruberrimus							Animalia	Chordata	Actinopterygii	Perciformes	Sebastidae	Sebastes	ruberrimus		species		(Cramer, 1895)
	imerss.org:PMLS:4408					Andy Lamb		1						PRESENT				Sebastes nigrocinctus					iNaturalist:230757								Sebastes nigrocinctus							Animalia	Chordata	Actinopterygii	Perciformes	Sebastidae	Sebastes	nigrocinctus		species		Ayres, 1859
	imerss.org:PMLS:4409			Count: many		Andy Lamb								PRESENT				Hexagrammos decagrammus					iNaturalist:68596								Hexagrammos decagrammus							Animalia	Chordata	Actinopterygii	Perciformes	Hexagrammidae	Hexagrammos	decagrammus		species		(Pallas, 1810)
	imerss.org:PMLS:4410			Count: many		Andy Lamb								PRESENT				Ophiodon elongatus					iNaturalist:52539								Ophiodon elongatus							Animalia	Chordata	Actinopterygii	Perciformes	Hexagrammidae	Ophiodon	elongatus		species		Girard, 1854
	imerss.org:PMLS:4411			Count: some		Andy Lamb								PRESENT				Oxylebius pictus					iNaturalist:48452								Oxylebius pictus							Animalia	Chordata	Actinopterygii	Perciformes	Hexagrammidae	Oxylebius	pictus		species		Gill, 1862
	imerss.org:PMLS:4412					Andy Lamb		2						PRESENT				Artedius harringtoni					iNaturalist:117528								Artedius harringtoni							Animalia	Chordata	Actinopterygii	Perciformes	Cottidae	Artedius	harringtoni		species		(Starks, 1896)
	imerss.org:PMLS:4413			Count: few		Andy Lamb								PRESENT				Jordania zonope					iNaturalist:222465								Jordania zonope							Animalia	Chordata	Actinopterygii	Perciformes	Cottidae	Jordania	zonope		species		Starks, 1895
	imerss.org:PMLS:4480			Count: some		Charlie Gibbs								PRESENT				Engraulis mordax					iNaturalist:63770								Engraulis mordax							Animalia	Chordata	Actinopterygii	Clupeiformes	Engraulidae	Engraulis	mordax		species		Girard, 1854
	imerss.org:PMLS:4481			Count: some		Charlie Gibbs								PRESENT				Rhinogobiops nicholsii					iNaturalist:132521								Rhinogobiops nicholsii							Animalia	Chordata	Actinopterygii	Gobiiformes	Gobiidae	Rhinogobiops	nicholsii		species		(Bean, 1882)
	imerss.org:PMLS:4482					Charlie Gibbs		1						PRESENT				Chirolophis decoratus					iNaturalist:216742								Chirolophis decoratus							Animalia	Chordata	Actinopterygii	Perciformes	Stichaeidae	Chirolophis	decoratus		species		(Jordan & Snyder, 1902)
	imerss.org:PMLS:4483			Count: some		Charlie Gibbs								PRESENT				Embiotoca lateralis					iNaturalist:117555								Embiotoca lateralis							Animalia	Chordata	Actinopterygii	Perciformes	Embiotocidae	Embiotoca	lateralis		species		Agassiz, 1854
	imerss.org:PMLS:4484			Count: many		Charlie Gibbs								PRESENT				Cymatogaster aggregata					iNaturalist:98855								Cymatogaster aggregata							Animalia	Chordata	Actinopterygii	Perciformes	Embiotocidae	Cymatogaster	aggregata		species		Gibbons, 1854
	imerss.org:PMLS:4485			Count: some		Charlie Gibbs								PRESENT				Brachyistius frenatus					iNaturalist:117553								Brachyistius frenatus							Animalia	Chordata	Actinopterygii	Perciformes	Embiotocidae	Brachyistius	frenatus		species		Gill, 1862
	imerss.org:PMLS:4486			Count: many		Charlie Gibbs								PRESENT				Sebastes caurinus					iNaturalist:68597								Sebastes caurinus							Animalia	Chordata	Actinopterygii	Perciformes	Sebastidae	Sebastes	caurinus		species		Richardson, 1844
	imerss.org:PMLS:4487			Count: some		Charlie Gibbs								PRESENT				Sebastes maliger					iNaturalist:63386								Sebastes maliger							Animalia	Chordata	Actinopterygii	Perciformes	Sebastidae	Sebastes	maliger		species		(Jordan & Gilbert, 1880)
	imerss.org:PMLS:4488			Count: few		Charlie Gibbs								PRESENT				Sebastes ruberrimus					iNaturalist:63695								Sebastes ruberrimus							Animalia	Chordata	Actinopterygii	Perciformes	Sebastidae	Sebastes	ruberrimus		species		(Cramer, 1895)
	imerss.org:PMLS:4489					Charlie Gibbs		1						PRESENT				Sebastes nigrocinctus					iNaturalist:230757								Sebastes nigrocinctus							Animalia	Chordata	Actinopterygii	Perciformes	Sebastidae	Sebastes	nigrocinctus		species		Ayres, 1859
	imerss.org:PMLS:4490			Count: some		Charlie Gibbs								PRESENT				Hexagrammos decagrammus					iNaturalist:68596								Hexagrammos decagrammus							Animalia	Chordata	Actinopterygii	Perciformes	Hexagrammidae	Hexagrammos	decagrammus		species		(Pallas, 1810)
	imerss.org:PMLS:4491					Charlie Gibbs		2						PRESENT				Ophiodon elongatus					iNaturalist:52539								Ophiodon elongatus							Animalia	Chordata	Actinopterygii	Perciformes	Hexagrammidae	Ophiodon	elongatus		species		Girard, 1854
	imerss.org:PMLS:4492			Count: some		Charlie Gibbs								PRESENT				Oxylebius pictus					iNaturalist:48452								Oxylebius pictus							Animalia	Chordata	Actinopterygii	Perciformes	Hexagrammidae	Oxylebius	pictus		species		Gill, 1862
	imerss.org:PMLS:4493			Count: few		Charlie Gibbs								PRESENT				Artedius harringtoni					iNaturalist:117528								Artedius harringtoni							Animalia	Chordata	Actinopterygii	Perciformes	Cottidae	Artedius	harringtoni		species		(Starks, 1896)
	imerss.org:PMLS:4494			Count: some		Charlie Gibbs								PRESENT				Jordania zonope					iNaturalist:222465								Jordania zonope							Animalia	Chordata	Actinopterygii	Perciformes	Cottidae	Jordania	zonope		species		Starks, 1895
	imerss.org:PMLS:4495					Charlie Gibbs		1						PRESENT				Hemilepidotus hemilepidotus					iNaturalist:221165								Hemilepidotus hemilepidotus							Animalia	Chordata	Actinopterygii	Perciformes	Cottidae	Hemilepidotus	hemilepidotus		species		(Tilesius, 1811)
	imerss.org:PMLS:4496					Charlie Gibbs		1						PRESENT				Enophrys bison					iNaturalist:117536								Enophrys bison							Animalia	Chordata	Actinopterygii	Perciformes	Cottidae	Enophrys	bison		species		(Girard, 1854)
	imerss.org:PMLS:4497					Charlie Gibbs		1						PRESENT				Rhamphocottus richardsonii					iNaturalist:51881								Rhamphocottus richardsonii							Animalia	Chordata	Actinopterygii	Perciformes	Rhamphocottidae	Rhamphocottus	richardsonii		species		Günther, 1874
	imerss.org:PMLS:4545			Count: some		Charlie Gibbs								PRESENT				Rhinogobiops nicholsii					iNaturalist:132521								Rhinogobiops nicholsii							Animalia	Chordata	Actinopterygii	Gobiiformes	Gobiidae	Rhinogobiops	nicholsii		species		(Bean, 1882)
	imerss.org:PMLS:4546			Count: some		Charlie Gibbs								PRESENT				Embiotoca lateralis					iNaturalist:117555								Embiotoca lateralis							Animalia	Chordata	Actinopterygii	Perciformes	Embiotocidae	Embiotoca	lateralis		species		Agassiz, 1854
	imerss.org:PMLS:4547			Count: few		Charlie Gibbs								PRESENT				Rhacochilus vacca					iNaturalist:111616								Rhacochilus vacca							Animalia	Chordata	Actinopterygii	Perciformes	Embiotocidae	Rhacochilus	vacca		species		(Girard, 1855)
	imerss.org:PMLS:4548			Count: some		Charlie Gibbs								PRESENT				Cymatogaster aggregata					iNaturalist:98855								Cymatogaster aggregata							Animalia	Chordata	Actinopterygii	Perciformes	Embiotocidae	Cymatogaster	aggregata		species		Gibbons, 1854
	imerss.org:PMLS:4549			Count: some		Charlie Gibbs								PRESENT				Sebastes caurinus					iNaturalist:68597								Sebastes caurinus							Animalia	Chordata	Actinopterygii	Perciformes	Sebastidae	Sebastes	caurinus		species		Richardson, 1844
	imerss.org:PMLS:4550			Count: some		Charlie Gibbs								PRESENT				Sebastes maliger					iNaturalist:63386								Sebastes maliger							Animalia	Chordata	Actinopterygii	Perciformes	Sebastidae	Sebastes	maliger		species		(Jordan & Gilbert, 1880)
	imerss.org:PMLS:4551					Charlie Gibbs		2						PRESENT				Sebastes nigrocinctus					iNaturalist:230757								Sebastes nigrocinctus							Animalia	Chordata	Actinopterygii	Perciformes	Sebastidae	Sebastes	nigrocinctus		species		Ayres, 1859
	imerss.org:PMLS:4552			Count: some		Charlie Gibbs								PRESENT				Hexagrammos decagrammus					iNaturalist:68596								Hexagrammos decagrammus							Animalia	Chordata	Actinopterygii	Perciformes	Hexagrammidae	Hexagrammos	decagrammus		species		(Pallas, 1810)
	imerss.org:PMLS:4553			Count: some		Charlie Gibbs								PRESENT				Oxylebius pictus					iNaturalist:48452								Oxylebius pictus							Animalia	Chordata	Actinopterygii	Perciformes	Hexagrammidae	Oxylebius	pictus		species		Gill, 1862
	imerss.org:PMLS:4554			Count: some		Charlie Gibbs								PRESENT				Jordania zonope					iNaturalist:222465								Jordania zonope							Animalia	Chordata	Actinopterygii	Perciformes	Cottidae	Jordania	zonope		species		Starks, 1895
	imerss.org:PMLS:4576			Count: few		Andy Lamb								PRESENT				Rhinogobiops nicholsii					iNaturalist:132521								Rhinogobiops nicholsii							Animalia	Chordata	Actinopterygii	Gobiiformes	Gobiidae	Rhinogobiops	nicholsii		species		(Bean, 1882)
	imerss.org:PMLS:4577					Andy Lamb		1						PRESENT				Anarrhichthys ocellatus					iNaturalist:60635								Anarrhichthys ocellatus							Animalia	Chordata	Actinopterygii	Perciformes	Anarhichadidae	Anarrhichthys	ocellatus		species		Ayres, 1855
	imerss.org:PMLS:4578			Count: many		Andy Lamb								PRESENT				Embiotoca lateralis					iNaturalist:117555								Embiotoca lateralis							Animalia	Chordata	Actinopterygii	Perciformes	Embiotocidae	Embiotoca	lateralis		species		Agassiz, 1854
	imerss.org:PMLS:4579			Count: many		Andy Lamb								PRESENT				Rhacochilus vacca					iNaturalist:111616								Rhacochilus vacca							Animalia	Chordata	Actinopterygii	Perciformes	Embiotocidae	Rhacochilus	vacca		species		(Girard, 1855)
	imerss.org:PMLS:4580			Count: few		Andy Lamb								PRESENT				Sebastes caurinus					iNaturalist:68597								Sebastes caurinus							Animalia	Chordata	Actinopterygii	Perciformes	Sebastidae	Sebastes	caurinus		species		Richardson, 1844
	imerss.org:PMLS:4581			Count: many		Andy Lamb								PRESENT				Sebastes maliger					iNaturalist:63386								Sebastes maliger							Animalia	Chordata	Actinopterygii	Perciformes	Sebastidae	Sebastes	maliger		species		(Jordan & Gilbert, 1880)
	imerss.org:PMLS:4582			Count: some		Andy Lamb								PRESENT				Sebastes emphaeus					iNaturalist:64468								Sebastes emphaeus							Animalia	Chordata	Actinopterygii	Perciformes	Sebastidae	Sebastes	emphaeus		species		(Starks, 1911)
	imerss.org:PMLS:4583					Andy Lamb		1						PRESENT				Sebastes ruberrimus					iNaturalist:63695								Sebastes ruberrimus							Animalia	Chordata	Actinopterygii	Perciformes	Sebastidae	Sebastes	ruberrimus		species		(Cramer, 1895)
	imerss.org:PMLS:4584					Andy Lamb		5						PRESENT				Sebastes nigrocinctus					iNaturalist:230757								Sebastes nigrocinctus							Animalia	Chordata	Actinopterygii	Perciformes	Sebastidae	Sebastes	nigrocinctus		species		Ayres, 1859
	imerss.org:PMLS:4585			Count: few		Andy Lamb								PRESENT				Hexagrammos decagrammus					iNaturalist:68596								Hexagrammos decagrammus							Animalia	Chordata	Actinopterygii	Perciformes	Hexagrammidae	Hexagrammos	decagrammus		species		(Pallas, 1810)
	imerss.org:PMLS:4586					Andy Lamb		2						PRESENT				Ophiodon elongatus					iNaturalist:52539								Ophiodon elongatus							Animalia	Chordata	Actinopterygii	Perciformes	Hexagrammidae	Ophiodon	elongatus		species		Girard, 1854
	imerss.org:PMLS:4587					Andy Lamb		3						PRESENT				Oxylebius pictus					iNaturalist:48452								Oxylebius pictus							Animalia	Chordata	Actinopterygii	Perciformes	Hexagrammidae	Oxylebius	pictus		species		Gill, 1862
	imerss.org:PMLS:4677			Count: many		Andy Lamb								PRESENT				Rhinogobiops nicholsii					iNaturalist:132521								Rhinogobiops nicholsii							Animalia	Chordata	Actinopterygii	Gobiiformes	Gobiidae	Rhinogobiops	nicholsii		species		(Bean, 1882)
	imerss.org:PMLS:4678			Count: very many		Andy Lamb								PRESENT				Embiotoca lateralis					iNaturalist:117555								Embiotoca lateralis							Animalia	Chordata	Actinopterygii	Perciformes	Embiotocidae	Embiotoca	lateralis		species		Agassiz, 1854
	imerss.org:PMLS:4679			Count: many		Andy Lamb								PRESENT				Rhacochilus vacca					iNaturalist:111616								Rhacochilus vacca							Animalia	Chordata	Actinopterygii	Perciformes	Embiotocidae	Rhacochilus	vacca		species		(Girard, 1855)
	imerss.org:PMLS:4680			Count: very many		Andy Lamb								PRESENT				Brachyistius frenatus					iNaturalist:117553								Brachyistius frenatus							Animalia	Chordata	Actinopterygii	Perciformes	Embiotocidae	Brachyistius	frenatus		species		Gill, 1862
	imerss.org:PMLS:4681			Count: some		Andy Lamb								PRESENT				Sebastes caurinus					iNaturalist:68597								Sebastes caurinus							Animalia	Chordata	Actinopterygii	Perciformes	Sebastidae	Sebastes	caurinus		species		Richardson, 1844
	imerss.org:PMLS:4682			Count: some		Andy Lamb								PRESENT				Sebastes maliger					iNaturalist:63386								Sebastes maliger							Animalia	Chordata	Actinopterygii	Perciformes	Sebastidae	Sebastes	maliger		species		(Jordan & Gilbert, 1880)
	imerss.org:PMLS:4683					Andy Lamb		1						PRESENT				Sebastes flavidus					iNaturalist:64477								Sebastes flavidus							Animalia	Chordata	Actinopterygii	Perciformes	Sebastidae	Sebastes	flavidus		species		(Ayres, 1862)
	imerss.org:PMLS:4684			Count: some		Andy Lamb								PRESENT				Sebastes emphaeus					iNaturalist:64468								Sebastes emphaeus							Animalia	Chordata	Actinopterygii	Perciformes	Sebastidae	Sebastes	emphaeus		species		(Starks, 1911)
	imerss.org:PMLS:4685			Count: few		Andy Lamb								PRESENT				Sebastes ruberrimus					iNaturalist:63695								Sebastes ruberrimus							Animalia	Chordata	Actinopterygii	Perciformes	Sebastidae	Sebastes	ruberrimus		species		(Cramer, 1895)
	imerss.org:PMLS:4686					Andy Lamb		3						PRESENT				Sebastes nigrocinctus					iNaturalist:230757								Sebastes nigrocinctus							Animalia	Chordata	Actinopterygii	Perciformes	Sebastidae	Sebastes	nigrocinctus		species		Ayres, 1859
	imerss.org:PMLS:4687			Count: few		Andy Lamb								PRESENT				Hexagrammos decagrammus					iNaturalist:68596								Hexagrammos decagrammus							Animalia	Chordata	Actinopterygii	Perciformes	Hexagrammidae	Hexagrammos	decagrammus		species		(Pallas, 1810)
	imerss.org:PMLS:4688					Andy Lamb		3						PRESENT				Ophiodon elongatus					iNaturalist:52539								Ophiodon elongatus							Animalia	Chordata	Actinopterygii	Perciformes	Hexagrammidae	Ophiodon	elongatus		species		Girard, 1854
	imerss.org:PMLS:4689			Count: very many		Andy Lamb								PRESENT				Oxylebius pictus					iNaturalist:48452								Oxylebius pictus							Animalia	Chordata	Actinopterygii	Perciformes	Hexagrammidae	Oxylebius	pictus		species		Gill, 1862
	imerss.org:PMLS:4690			Count: few		Andy Lamb								PRESENT				Artedius harringtoni					iNaturalist:117528								Artedius harringtoni							Animalia	Chordata	Actinopterygii	Perciformes	Cottidae	Artedius	harringtoni		species		(Starks, 1896)
	imerss.org:PMLS:4691			Count: few		Andy Lamb								PRESENT				Jordania zonope					iNaturalist:222465								Jordania zonope							Animalia	Chordata	Actinopterygii	Perciformes	Cottidae	Jordania	zonope		species		Starks, 1895
	imerss.org:PMLS:4806			Count: some		Andy Lamb								PRESENT				Rhinogobiops nicholsii					iNaturalist:132521								Rhinogobiops nicholsii							Animalia	Chordata	Actinopterygii	Gobiiformes	Gobiidae	Rhinogobiops	nicholsii		species		(Bean, 1882)
	imerss.org:PMLS:4807			Count: few		Andy Lamb								PRESENT				Ronquilus jordani					iNaturalist:230312								Ronquilus jordani							Animalia	Chordata	Actinopterygii	Perciformes	Bathymasteridae	Ronquilus	jordani		species		(Gilbert, 1889)
	imerss.org:PMLS:4808					Andy Lamb		1						PRESENT				Chirolophis nugator					iNaturalist:216743								Chirolophis nugator							Animalia	Chordata	Actinopterygii	Perciformes	Stichaeidae	Chirolophis	nugator		species		(Jordan & Williams, 1895)
	imerss.org:PMLS:4809			Count: very many		Andy Lamb								PRESENT				Embiotoca lateralis					iNaturalist:117555								Embiotoca lateralis							Animalia	Chordata	Actinopterygii	Perciformes	Embiotocidae	Embiotoca	lateralis		species		Agassiz, 1854
	imerss.org:PMLS:4810			Count: some		Andy Lamb								PRESENT				Rhacochilus vacca					iNaturalist:111616								Rhacochilus vacca							Animalia	Chordata	Actinopterygii	Perciformes	Embiotocidae	Rhacochilus	vacca		species		(Girard, 1855)
	imerss.org:PMLS:4811			Count: very many		Andy Lamb								PRESENT				Cymatogaster aggregata					iNaturalist:98855								Cymatogaster aggregata							Animalia	Chordata	Actinopterygii	Perciformes	Embiotocidae	Cymatogaster	aggregata		species		Gibbons, 1854
	imerss.org:PMLS:4812			Count: abundant		Andy Lamb								PRESENT				Brachyistius frenatus					iNaturalist:117553								Brachyistius frenatus							Animalia	Chordata	Actinopterygii	Perciformes	Embiotocidae	Brachyistius	frenatus		species		Gill, 1862
	imerss.org:PMLS:4813			Count: very many		Andy Lamb								PRESENT				Sebastes caurinus					iNaturalist:68597								Sebastes caurinus							Animalia	Chordata	Actinopterygii	Perciformes	Sebastidae	Sebastes	caurinus		species		Richardson, 1844
	imerss.org:PMLS:4814			Count: many		Andy Lamb								PRESENT				Sebastes maliger					iNaturalist:63386								Sebastes maliger							Animalia	Chordata	Actinopterygii	Perciformes	Sebastidae	Sebastes	maliger		species		(Jordan & Gilbert, 1880)
	imerss.org:PMLS:4815					Andy Lamb		1						PRESENT				Sebastes nigrocinctus					iNaturalist:230757								Sebastes nigrocinctus							Animalia	Chordata	Actinopterygii	Perciformes	Sebastidae	Sebastes	nigrocinctus		species		Ayres, 1859
	imerss.org:PMLS:4816			Count: some		Andy Lamb								PRESENT				Hexagrammos decagrammus					iNaturalist:68596								Hexagrammos decagrammus							Animalia	Chordata	Actinopterygii	Perciformes	Hexagrammidae	Hexagrammos	decagrammus		species		(Pallas, 1810)
	imerss.org:PMLS:4817			Count: many		Andy Lamb								PRESENT				Ophiodon elongatus					iNaturalist:52539								Ophiodon elongatus							Animalia	Chordata	Actinopterygii	Perciformes	Hexagrammidae	Ophiodon	elongatus		species		Girard, 1854
	imerss.org:PMLS:4818			Count: very many		Andy Lamb								PRESENT				Oxylebius pictus					iNaturalist:48452								Oxylebius pictus							Animalia	Chordata	Actinopterygii	Perciformes	Hexagrammidae	Oxylebius	pictus		species		Gill, 1862
	imerss.org:PMLS:4819			Count: few		Andy Lamb								PRESENT				Artedius harringtoni					iNaturalist:117528								Artedius harringtoni							Animalia	Chordata	Actinopterygii	Perciformes	Cottidae	Artedius	harringtoni		species		(Starks, 1896)
	imerss.org:PMLS:4820			Count: very many		Andy Lamb								PRESENT				Jordania zonope					iNaturalist:222465								Jordania zonope							Animalia	Chordata	Actinopterygii	Perciformes	Cottidae	Jordania	zonope		species		Starks, 1895
	imerss.org:PMLS:4821					Andy Lamb		1						PRESENT				Scorpaenichthys marmoratus					iNaturalist:47638								Scorpaenichthys marmoratus							Animalia	Chordata	Actinopterygii	Perciformes	Cottidae	Scorpaenichthys	marmoratus		species		(Ayres, 1854)
	imerss.org:PMLS:4919			Count: some		Andy Lamb								PRESENT				Rhinogobiops nicholsii					iNaturalist:132521								Rhinogobiops nicholsii							Animalia	Chordata	Actinopterygii	Gobiiformes	Gobiidae	Rhinogobiops	nicholsii		species		(Bean, 1882)
	imerss.org:PMLS:4920			Count: some		Andy Lamb								PRESENT				Rhacochilus vacca					iNaturalist:111616								Rhacochilus vacca							Animalia	Chordata	Actinopterygii	Perciformes	Embiotocidae	Rhacochilus	vacca		species		(Girard, 1855)
	imerss.org:PMLS:4921			Count: many		Andy Lamb								PRESENT				Embiotoca lateralis					iNaturalist:117555								Embiotoca lateralis							Animalia	Chordata	Actinopterygii	Perciformes	Embiotocidae	Embiotoca	lateralis		species		Agassiz, 1854
	imerss.org:PMLS:4922			Count: some		Andy Lamb								PRESENT				Brachyistius frenatus					iNaturalist:117553								Brachyistius frenatus							Animalia	Chordata	Actinopterygii	Perciformes	Embiotocidae	Brachyistius	frenatus		species		Gill, 1862
	imerss.org:PMLS:4923			Count: very many		Andy Lamb								PRESENT				Sebastes caurinus					iNaturalist:68597								Sebastes caurinus							Animalia	Chordata	Actinopterygii	Perciformes	Sebastidae	Sebastes	caurinus		species		Richardson, 1844
	imerss.org:PMLS:4924			Count: many		Andy Lamb								PRESENT				Sebastes maliger					iNaturalist:63386								Sebastes maliger							Animalia	Chordata	Actinopterygii	Perciformes	Sebastidae	Sebastes	maliger		species		(Jordan & Gilbert, 1880)
	imerss.org:PMLS:4925			Count: very many		Andy Lamb								PRESENT				Sebastes emphaeus					iNaturalist:64468								Sebastes emphaeus							Animalia	Chordata	Actinopterygii	Perciformes	Sebastidae	Sebastes	emphaeus		species		(Starks, 1911)
	imerss.org:PMLS:4926					Andy Lamb		5						PRESENT				Sebastes nigrocinctus					iNaturalist:230757								Sebastes nigrocinctus							Animalia	Chordata	Actinopterygii	Perciformes	Sebastidae	Sebastes	nigrocinctus		species		Ayres, 1859
	imerss.org:PMLS:4927			Count: 6 juvs		Andy Lamb								PRESENT				Sebastes ruberrimus					iNaturalist:63695								Sebastes ruberrimus							Animalia	Chordata	Actinopterygii	Perciformes	Sebastidae	Sebastes	ruberrimus		species		(Cramer, 1895)
	imerss.org:PMLS:4928			Count: some		Andy Lamb								PRESENT				Hexagrammos decagrammus					iNaturalist:68596								Hexagrammos decagrammus							Animalia	Chordata	Actinopterygii	Perciformes	Hexagrammidae	Hexagrammos	decagrammus		species		(Pallas, 1810)
	imerss.org:PMLS:4929			Count: some		Andy Lamb								PRESENT				Ophiodon elongatus					iNaturalist:52539								Ophiodon elongatus							Animalia	Chordata	Actinopterygii	Perciformes	Hexagrammidae	Ophiodon	elongatus		species		Girard, 1854
	imerss.org:PMLS:4930			Count: few		Andy Lamb								PRESENT				Oxylebius pictus					iNaturalist:48452								Oxylebius pictus							Animalia	Chordata	Actinopterygii	Perciformes	Hexagrammidae	Oxylebius	pictus		species		Gill, 1862
	imerss.org:PMLS:5014			Count: some		Andy Lamb								PRESENT				Rhinogobiops nicholsii					iNaturalist:132521								Rhinogobiops nicholsii							Animalia	Chordata	Actinopterygii	Gobiiformes	Gobiidae	Rhinogobiops	nicholsii		species		(Bean, 1882)
	imerss.org:PMLS:5015					Andy Lamb		2						PRESENT				Ronquilus jordani					iNaturalist:230312								Ronquilus jordani							Animalia	Chordata	Actinopterygii	Perciformes	Bathymasteridae	Ronquilus	jordani		species		(Gilbert, 1889)
	imerss.org:PMLS:5016					Andy Lamb		2						PRESENT				Anarrhichthys ocellatus					iNaturalist:60635								Anarrhichthys ocellatus							Animalia	Chordata	Actinopterygii	Perciformes	Anarhichadidae	Anarrhichthys	ocellatus		species		Ayres, 1855
	imerss.org:PMLS:5017			Count: many		Andy Lamb								PRESENT				Embiotoca lateralis					iNaturalist:117555								Embiotoca lateralis							Animalia	Chordata	Actinopterygii	Perciformes	Embiotocidae	Embiotoca	lateralis		species		Agassiz, 1854
	imerss.org:PMLS:5018			Count: some		Andy Lamb								PRESENT				Rhacochilus vacca					iNaturalist:111616								Rhacochilus vacca							Animalia	Chordata	Actinopterygii	Perciformes	Embiotocidae	Rhacochilus	vacca		species		(Girard, 1855)
	imerss.org:PMLS:5019			Count: some		Andy Lamb								PRESENT				Brachyistius frenatus					iNaturalist:117553								Brachyistius frenatus							Animalia	Chordata	Actinopterygii	Perciformes	Embiotocidae	Brachyistius	frenatus		species		Gill, 1862
	imerss.org:PMLS:5020			Count: abundant		Andy Lamb								PRESENT				Sebastes caurinus					iNaturalist:68597								Sebastes caurinus							Animalia	Chordata	Actinopterygii	Perciformes	Sebastidae	Sebastes	caurinus		species		Richardson, 1844
	imerss.org:PMLS:5021			Count: very many		Andy Lamb								PRESENT				Sebastes maliger					iNaturalist:63386								Sebastes maliger							Animalia	Chordata	Actinopterygii	Perciformes	Sebastidae	Sebastes	maliger		species		(Jordan & Gilbert, 1880)
	imerss.org:PMLS:5022			Count: many		Andy Lamb								PRESENT				Sebastes emphaeus					iNaturalist:64468								Sebastes emphaeus							Animalia	Chordata	Actinopterygii	Perciformes	Sebastidae	Sebastes	emphaeus		species		(Starks, 1911)
	imerss.org:PMLS:5023					Andy Lamb		3						PRESENT				Sebastes ruberrimus					iNaturalist:63695								Sebastes ruberrimus							Animalia	Chordata	Actinopterygii	Perciformes	Sebastidae	Sebastes	ruberrimus		species		(Cramer, 1895)
	imerss.org:PMLS:5024					Andy Lamb		3						PRESENT				Sebastes nigrocinctus					iNaturalist:230757								Sebastes nigrocinctus							Animalia	Chordata	Actinopterygii	Perciformes	Sebastidae	Sebastes	nigrocinctus		species		Ayres, 1859
	imerss.org:PMLS:5025			Count: some		Andy Lamb								PRESENT				Hexagrammos decagrammus					iNaturalist:68596								Hexagrammos decagrammus							Animalia	Chordata	Actinopterygii	Perciformes	Hexagrammidae	Hexagrammos	decagrammus		species		(Pallas, 1810)
	imerss.org:PMLS:5026			Count: some		Andy Lamb								PRESENT				Ophiodon elongatus					iNaturalist:52539								Ophiodon elongatus							Animalia	Chordata	Actinopterygii	Perciformes	Hexagrammidae	Ophiodon	elongatus		species		Girard, 1854
	imerss.org:PMLS:5027					Andy Lamb		2						PRESENT				Oxylebius pictus					iNaturalist:48452								Oxylebius pictus							Animalia	Chordata	Actinopterygii	Perciformes	Hexagrammidae	Oxylebius	pictus		species		Gill, 1862
	imerss.org:PMLS:5028			Count: few		Andy Lamb								PRESENT				Jordania zonope					iNaturalist:222465								Jordania zonope							Animalia	Chordata	Actinopterygii	Perciformes	Cottidae	Jordania	zonope		species		Starks, 1895
	imerss.org:PMLS:5117			Count: some		Andy Lamb								PRESENT				Rhinogobiops nicholsii					iNaturalist:132521								Rhinogobiops nicholsii							Animalia	Chordata	Actinopterygii	Gobiiformes	Gobiidae	Rhinogobiops	nicholsii		species		(Bean, 1882)
	imerss.org:PMLS:5118			Count: some		Andy Lamb								PRESENT				Rhacochilus vacca					iNaturalist:111616								Rhacochilus vacca							Animalia	Chordata	Actinopterygii	Perciformes	Embiotocidae	Rhacochilus	vacca		species		(Girard, 1855)
	imerss.org:PMLS:5119			Count: many		Andy Lamb								PRESENT				Embiotoca lateralis					iNaturalist:117555								Embiotoca lateralis							Animalia	Chordata	Actinopterygii	Perciformes	Embiotocidae	Embiotoca	lateralis		species		Agassiz, 1854
	imerss.org:PMLS:5120			Count: abundant		Andy Lamb								PRESENT				Brachyistius frenatus					iNaturalist:117553								Brachyistius frenatus							Animalia	Chordata	Actinopterygii	Perciformes	Embiotocidae	Brachyistius	frenatus		species		Gill, 1862
	imerss.org:PMLS:5121			Count: many		Andy Lamb								PRESENT				Sebastes caurinus					iNaturalist:68597								Sebastes caurinus							Animalia	Chordata	Actinopterygii	Perciformes	Sebastidae	Sebastes	caurinus		species		Richardson, 1844
	imerss.org:PMLS:5122			Count: some		Andy Lamb								PRESENT				Sebastes maliger					iNaturalist:63386								Sebastes maliger							Animalia	Chordata	Actinopterygii	Perciformes	Sebastidae	Sebastes	maliger		species		(Jordan & Gilbert, 1880)
	imerss.org:PMLS:5123			Count: very many		Andy Lamb								PRESENT				Sebastes emphaeus					iNaturalist:64468								Sebastes emphaeus							Animalia	Chordata	Actinopterygii	Perciformes	Sebastidae	Sebastes	emphaeus		species		(Starks, 1911)
	imerss.org:PMLS:5124					Andy Lamb		6						PRESENT				Sebastes ruberrimus					iNaturalist:63695								Sebastes ruberrimus							Animalia	Chordata	Actinopterygii	Perciformes	Sebastidae	Sebastes	ruberrimus		species		(Cramer, 1895)
	imerss.org:PMLS:5125			Count: some		Andy Lamb								PRESENT				Hexagrammos decagrammus					iNaturalist:68596								Hexagrammos decagrammus							Animalia	Chordata	Actinopterygii	Perciformes	Hexagrammidae	Hexagrammos	decagrammus		species		(Pallas, 1810)
	imerss.org:PMLS:5126			Count: few		Andy Lamb								PRESENT				Ophiodon elongatus					iNaturalist:52539								Ophiodon elongatus							Animalia	Chordata	Actinopterygii	Perciformes	Hexagrammidae	Ophiodon	elongatus		species		Girard, 1854
	imerss.org:PMLS:5127			Count: some		Andy Lamb								PRESENT				Oxylebius pictus					iNaturalist:48452								Oxylebius pictus							Animalia	Chordata	Actinopterygii	Perciformes	Hexagrammidae	Oxylebius	pictus		species		Gill, 1862
	imerss.org:PMLS:5128			Count: few		Andy Lamb								PRESENT				Artedius harringtoni					iNaturalist:117528								Artedius harringtoni							Animalia	Chordata	Actinopterygii	Perciformes	Cottidae	Artedius	harringtoni		species		(Starks, 1896)
	imerss.org:PMLS:5129			Count: few		Andy Lamb								PRESENT				Jordania zonope					iNaturalist:222465								Jordania zonope							Animalia	Chordata	Actinopterygii	Perciformes	Cottidae	Jordania	zonope		species		Starks, 1895
	imerss.org:PMLS:5263			Count: few		Andy Lamb								PRESENT				Rhinogobiops nicholsii					iNaturalist:132521								Rhinogobiops nicholsii							Animalia	Chordata	Actinopterygii	Gobiiformes	Gobiidae	Rhinogobiops	nicholsii		species		(Bean, 1882)
	imerss.org:PMLS:5264					Andy Lamb		2						PRESENT				Ronquilus jordani					iNaturalist:230312								Ronquilus jordani							Animalia	Chordata	Actinopterygii	Perciformes	Bathymasteridae	Ronquilus	jordani		species		(Gilbert, 1889)
	imerss.org:PMLS:5265					Andy Lamb		1						PRESENT				Chirolophis nugator					iNaturalist:216743								Chirolophis nugator							Animalia	Chordata	Actinopterygii	Perciformes	Stichaeidae	Chirolophis	nugator		species		(Jordan & Williams, 1895)
	imerss.org:PMLS:5266			Count: few		Andy Lamb								PRESENT				Rhacochilus vacca					iNaturalist:111616								Rhacochilus vacca							Animalia	Chordata	Actinopterygii	Perciformes	Embiotocidae	Rhacochilus	vacca		species		(Girard, 1855)
	imerss.org:PMLS:5267			Count: some		Andy Lamb								PRESENT				Embiotoca lateralis					iNaturalist:117555								Embiotoca lateralis							Animalia	Chordata	Actinopterygii	Perciformes	Embiotocidae	Embiotoca	lateralis		species		Agassiz, 1854
	imerss.org:PMLS:5268			Count: very many		Andy Lamb								PRESENT				Brachyistius frenatus					iNaturalist:117553								Brachyistius frenatus							Animalia	Chordata	Actinopterygii	Perciformes	Embiotocidae	Brachyistius	frenatus		species		Gill, 1862
	imerss.org:PMLS:5269			Count: many		Andy Lamb								PRESENT				Sebastes caurinus					iNaturalist:68597								Sebastes caurinus							Animalia	Chordata	Actinopterygii	Perciformes	Sebastidae	Sebastes	caurinus		species		Richardson, 1844
	imerss.org:PMLS:5270			Count: few		Andy Lamb								PRESENT				Sebastes maliger					iNaturalist:63386								Sebastes maliger							Animalia	Chordata	Actinopterygii	Perciformes	Sebastidae	Sebastes	maliger		species		(Jordan & Gilbert, 1880)
	imerss.org:PMLS:5271					Andy Lamb		3						PRESENT				Sebastes ruberrimus					iNaturalist:63695								Sebastes ruberrimus							Animalia	Chordata	Actinopterygii	Perciformes	Sebastidae	Sebastes	ruberrimus		species		(Cramer, 1895)
	imerss.org:PMLS:5272			Count: some		Andy Lamb								PRESENT				Hexagrammos decagrammus					iNaturalist:68596								Hexagrammos decagrammus							Animalia	Chordata	Actinopterygii	Perciformes	Hexagrammidae	Hexagrammos	decagrammus		species		(Pallas, 1810)
	imerss.org:PMLS:5273			Count: few		Andy Lamb								PRESENT				Ophiodon elongatus					iNaturalist:52539								Ophiodon elongatus							Animalia	Chordata	Actinopterygii	Perciformes	Hexagrammidae	Ophiodon	elongatus		species		Girard, 1854
	imerss.org:PMLS:5274			Count: few		Andy Lamb								PRESENT				Oxylebius pictus					iNaturalist:48452								Oxylebius pictus							Animalia	Chordata	Actinopterygii	Perciformes	Hexagrammidae	Oxylebius	pictus		species		Gill, 1862
	imerss.org:PMLS:5275			Count: few		Andy Lamb								PRESENT				Artedius harringtoni					iNaturalist:117528								Artedius harringtoni							Animalia	Chordata	Actinopterygii	Perciformes	Cottidae	Artedius	harringtoni		species		(Starks, 1896)
	imerss.org:PMLS:5276			Count: few		Andy Lamb								PRESENT				Jordania zonope					iNaturalist:222465								Jordania zonope							Animalia	Chordata	Actinopterygii	Perciformes	Cottidae	Jordania	zonope		species		Starks, 1895
	imerss.org:PMLS:5338			Count: some		Andy Lamb								PRESENT				Rhinogobiops nicholsii					iNaturalist:132521								Rhinogobiops nicholsii							Animalia	Chordata	Actinopterygii	Gobiiformes	Gobiidae	Rhinogobiops	nicholsii		species		(Bean, 1882)
	imerss.org:PMLS:5339			Count: some		Andy Lamb								PRESENT				Rhacochilus vacca					iNaturalist:111616								Rhacochilus vacca							Animalia	Chordata	Actinopterygii	Perciformes	Embiotocidae	Rhacochilus	vacca		species		(Girard, 1855)
	imerss.org:PMLS:5340			Count: abundant		Andy Lamb								PRESENT				Embiotoca lateralis					iNaturalist:117555								Embiotoca lateralis							Animalia	Chordata	Actinopterygii	Perciformes	Embiotocidae	Embiotoca	lateralis		species		Agassiz, 1854
	imerss.org:PMLS:5341			Count: few		Andy Lamb								PRESENT				Brachyistius frenatus					iNaturalist:117553								Brachyistius frenatus							Animalia	Chordata	Actinopterygii	Perciformes	Embiotocidae	Brachyistius	frenatus		species		Gill, 1862
	imerss.org:PMLS:5342			Count: some		Andy Lamb								PRESENT				Sebastes caurinus					iNaturalist:68597								Sebastes caurinus							Animalia	Chordata	Actinopterygii	Perciformes	Sebastidae	Sebastes	caurinus		species		Richardson, 1844
	imerss.org:PMLS:5343			Count: few		Andy Lamb								PRESENT				Sebastes maliger					iNaturalist:63386								Sebastes maliger							Animalia	Chordata	Actinopterygii	Perciformes	Sebastidae	Sebastes	maliger		species		(Jordan & Gilbert, 1880)
	imerss.org:PMLS:5344					Andy Lamb		1						PRESENT				Sebastes emphaeus					iNaturalist:64468								Sebastes emphaeus							Animalia	Chordata	Actinopterygii	Perciformes	Sebastidae	Sebastes	emphaeus		species		(Starks, 1911)
	imerss.org:PMLS:5345			Count: few		Andy Lamb								PRESENT				Hexagrammos decagrammus					iNaturalist:68596								Hexagrammos decagrammus							Animalia	Chordata	Actinopterygii	Perciformes	Hexagrammidae	Hexagrammos	decagrammus		species		(Pallas, 1810)
	imerss.org:PMLS:5346					Andy Lamb		1						PRESENT				Ophiodon elongatus					iNaturalist:52539								Ophiodon elongatus							Animalia	Chordata	Actinopterygii	Perciformes	Hexagrammidae	Ophiodon	elongatus		species		Girard, 1854
	imerss.org:PMLS:5347			Count: few		Andy Lamb								PRESENT				Artedius harringtoni					iNaturalist:117528								Artedius harringtoni							Animalia	Chordata	Actinopterygii	Perciformes	Cottidae	Artedius	harringtoni		species		(Starks, 1896)
	imerss.org:PMLS:5348			Count: some		Andy Lamb								PRESENT				Jordania zonope					iNaturalist:222465								Jordania zonope							Animalia	Chordata	Actinopterygii	Perciformes	Cottidae	Jordania	zonope		species		Starks, 1895
	imerss.org:PMLS:5441			Count: few		Andy Lamb								PRESENT				Rhinogobiops nicholsii					iNaturalist:132521								Rhinogobiops nicholsii							Animalia	Chordata	Actinopterygii	Gobiiformes	Gobiidae	Rhinogobiops	nicholsii		species		(Bean, 1882)
	imerss.org:PMLS:5442					Andy Lamb		1						PRESENT				Chirolophis decoratus					iNaturalist:216742								Chirolophis decoratus							Animalia	Chordata	Actinopterygii	Perciformes	Stichaeidae	Chirolophis	decoratus		species		(Jordan & Snyder, 1902)
	imerss.org:PMLS:5443			Count: abundant		Andy Lamb								PRESENT				Embiotoca lateralis					iNaturalist:117555								Embiotoca lateralis							Animalia	Chordata	Actinopterygii	Perciformes	Embiotocidae	Embiotoca	lateralis		species		Agassiz, 1854
	imerss.org:PMLS:5444			Count: many		Andy Lamb								PRESENT				Brachyistius frenatus					iNaturalist:117553								Brachyistius frenatus							Animalia	Chordata	Actinopterygii	Perciformes	Embiotocidae	Brachyistius	frenatus		species		Gill, 1862
	imerss.org:PMLS:5445			Count: some		Andy Lamb								PRESENT				Sebastes caurinus					iNaturalist:68597								Sebastes caurinus							Animalia	Chordata	Actinopterygii	Perciformes	Sebastidae	Sebastes	caurinus		species		Richardson, 1844
	imerss.org:PMLS:5446			Count: some		Andy Lamb								PRESENT				Sebastes maliger					iNaturalist:63386								Sebastes maliger							Animalia	Chordata	Actinopterygii	Perciformes	Sebastidae	Sebastes	maliger		species		(Jordan & Gilbert, 1880)
	imerss.org:PMLS:5447			Count: many		Andy Lamb								PRESENT				Sebastes emphaeus					iNaturalist:64468								Sebastes emphaeus							Animalia	Chordata	Actinopterygii	Perciformes	Sebastidae	Sebastes	emphaeus		species		(Starks, 1911)
	imerss.org:PMLS:5448			Count: few		Andy Lamb								PRESENT				Sebastes ruberrimus					iNaturalist:63695								Sebastes ruberrimus							Animalia	Chordata	Actinopterygii	Perciformes	Sebastidae	Sebastes	ruberrimus		species		(Cramer, 1895)
	imerss.org:PMLS:5449			Count: some		Andy Lamb								PRESENT				Hexagrammos decagrammus					iNaturalist:68596								Hexagrammos decagrammus							Animalia	Chordata	Actinopterygii	Perciformes	Hexagrammidae	Hexagrammos	decagrammus		species		(Pallas, 1810)
	imerss.org:PMLS:5450					Andy Lamb		3						PRESENT				Ophiodon elongatus					iNaturalist:52539								Ophiodon elongatus							Animalia	Chordata	Actinopterygii	Perciformes	Hexagrammidae	Ophiodon	elongatus		species		Girard, 1854
	imerss.org:PMLS:5451			Count: some		Andy Lamb								PRESENT				Artedius harringtoni					iNaturalist:117528								Artedius harringtoni							Animalia	Chordata	Actinopterygii	Perciformes	Cottidae	Artedius	harringtoni		species		(Starks, 1896)
	imerss.org:PMLS:5452			Count: some		Andy Lamb								PRESENT				Jordania zonope					iNaturalist:222465								Jordania zonope							Animalia	Chordata	Actinopterygii	Perciformes	Cottidae	Jordania	zonope		species		Starks, 1895
	imerss.org:PMLS:5453					Andy Lamb		1						PRESENT				Scorpaenichthys marmoratus					iNaturalist:47638								Scorpaenichthys marmoratus							Animalia	Chordata	Actinopterygii	Perciformes	Cottidae	Scorpaenichthys	marmoratus		species		(Ayres, 1854)
	imerss.org:PMLS:5541			Count: few		Andy Lamb								PRESENT				Rhinogobiops nicholsii					iNaturalist:132521								Rhinogobiops nicholsii							Animalia	Chordata	Actinopterygii	Gobiiformes	Gobiidae	Rhinogobiops	nicholsii		species		(Bean, 1882)
	imerss.org:PMLS:5542			Count: many		Andy Lamb								PRESENT				Embiotoca lateralis					iNaturalist:117555								Embiotoca lateralis							Animalia	Chordata	Actinopterygii	Perciformes	Embiotocidae	Embiotoca	lateralis		species		Agassiz, 1854
	imerss.org:PMLS:5543					Andy Lamb		1						PRESENT				Rhacochilus vacca					iNaturalist:111616								Rhacochilus vacca							Animalia	Chordata	Actinopterygii	Perciformes	Embiotocidae	Rhacochilus	vacca		species		(Girard, 1855)
	imerss.org:PMLS:5544			Count: few		Andy Lamb								PRESENT				Brachyistius frenatus					iNaturalist:117553								Brachyistius frenatus							Animalia	Chordata	Actinopterygii	Perciformes	Embiotocidae	Brachyistius	frenatus		species		Gill, 1862
	imerss.org:PMLS:5545			Count: very many		Andy Lamb								PRESENT				Sebastes caurinus					iNaturalist:68597								Sebastes caurinus							Animalia	Chordata	Actinopterygii	Perciformes	Sebastidae	Sebastes	caurinus		species		Richardson, 1844
	imerss.org:PMLS:5546			Count: many		Andy Lamb								PRESENT				Sebastes maliger					iNaturalist:63386								Sebastes maliger							Animalia	Chordata	Actinopterygii	Perciformes	Sebastidae	Sebastes	maliger		species		(Jordan & Gilbert, 1880)
	imerss.org:PMLS:5547			Count: some		Andy Lamb								PRESENT				Sebastes emphaeus					iNaturalist:64468								Sebastes emphaeus							Animalia	Chordata	Actinopterygii	Perciformes	Sebastidae	Sebastes	emphaeus		species		(Starks, 1911)
	imerss.org:PMLS:5548					Andy Lamb		2						PRESENT				Sebastes ruberrimus					iNaturalist:63695								Sebastes ruberrimus							Animalia	Chordata	Actinopterygii	Perciformes	Sebastidae	Sebastes	ruberrimus		species		(Cramer, 1895)
	imerss.org:PMLS:5549					Andy Lamb		2						PRESENT				Sebastes nigrocinctus					iNaturalist:230757								Sebastes nigrocinctus							Animalia	Chordata	Actinopterygii	Perciformes	Sebastidae	Sebastes	nigrocinctus		species		Ayres, 1859
	imerss.org:PMLS:5550			Count: some		Andy Lamb								PRESENT				Hexagrammos decagrammus					iNaturalist:68596								Hexagrammos decagrammus							Animalia	Chordata	Actinopterygii	Perciformes	Hexagrammidae	Hexagrammos	decagrammus		species		(Pallas, 1810)
	imerss.org:PMLS:5551			Count: few		Andy Lamb								PRESENT				Ophiodon elongatus					iNaturalist:52539								Ophiodon elongatus							Animalia	Chordata	Actinopterygii	Perciformes	Hexagrammidae	Ophiodon	elongatus		species		Girard, 1854
	imerss.org:PMLS:5552			Count: some		Andy Lamb								PRESENT				Oxylebius pictus					iNaturalist:48452								Oxylebius pictus							Animalia	Chordata	Actinopterygii	Perciformes	Hexagrammidae	Oxylebius	pictus		species		Gill, 1862
	imerss.org:PMLS:5553			Count: few		Andy Lamb								PRESENT				Artedius harringtoni					iNaturalist:117528								Artedius harringtoni							Animalia	Chordata	Actinopterygii	Perciformes	Cottidae	Artedius	harringtoni		species		(Starks, 1896)
	imerss.org:PMLS:5554			Count: some		Andy Lamb								PRESENT				Jordania zonope					iNaturalist:222465								Jordania zonope							Animalia	Chordata	Actinopterygii	Perciformes	Cottidae	Jordania	zonope		species		Starks, 1895
	imerss.org:PMLS:5623			Count: many		Andy Lamb								PRESENT				Rhinogobiops nicholsii					iNaturalist:132521								Rhinogobiops nicholsii							Animalia	Chordata	Actinopterygii	Gobiiformes	Gobiidae	Rhinogobiops	nicholsii		species		(Bean, 1882)
	imerss.org:PMLS:5624			Count: few		Andy Lamb								PRESENT				Embiotoca lateralis					iNaturalist:117555								Embiotoca lateralis							Animalia	Chordata	Actinopterygii	Perciformes	Embiotocidae	Embiotoca	lateralis		species		Agassiz, 1854
	imerss.org:PMLS:5625			Count: some		Andy Lamb								PRESENT				Sebastes caurinus					iNaturalist:68597								Sebastes caurinus							Animalia	Chordata	Actinopterygii	Perciformes	Sebastidae	Sebastes	caurinus		species		Richardson, 1844
	imerss.org:PMLS:5626			Count: few		Andy Lamb								PRESENT				Sebastes maliger					iNaturalist:63386								Sebastes maliger							Animalia	Chordata	Actinopterygii	Perciformes	Sebastidae	Sebastes	maliger		species		(Jordan & Gilbert, 1880)
	imerss.org:PMLS:5627			Count: some		Andy Lamb								PRESENT				Hexagrammos decagrammus					iNaturalist:68596								Hexagrammos decagrammus							Animalia	Chordata	Actinopterygii	Perciformes	Hexagrammidae	Hexagrammos	decagrammus		species		(Pallas, 1810)
	imerss.org:PMLS:5628					Andy Lamb		5						PRESENT				Ophiodon elongatus					iNaturalist:52539								Ophiodon elongatus							Animalia	Chordata	Actinopterygii	Perciformes	Hexagrammidae	Ophiodon	elongatus		species		Girard, 1854
	imerss.org:PMLS:5713			Count: few		Andy Lamb								PRESENT				Rhinogobiops nicholsii					iNaturalist:132521								Rhinogobiops nicholsii							Animalia	Chordata	Actinopterygii	Gobiiformes	Gobiidae	Rhinogobiops	nicholsii		species		(Bean, 1882)
	imerss.org:PMLS:5714					Andy Lamb		1						PRESENT				Chirolophis nugator					iNaturalist:216743								Chirolophis nugator							Animalia	Chordata	Actinopterygii	Perciformes	Stichaeidae	Chirolophis	nugator		species		(Jordan & Williams, 1895)
	imerss.org:PMLS:5715			Count: very many		Andy Lamb								PRESENT				Embiotoca lateralis					iNaturalist:117555								Embiotoca lateralis							Animalia	Chordata	Actinopterygii	Perciformes	Embiotocidae	Embiotoca	lateralis		species		Agassiz, 1854
	imerss.org:PMLS:5716			Count: some		Andy Lamb								PRESENT				Brachyistius frenatus					iNaturalist:117553								Brachyistius frenatus							Animalia	Chordata	Actinopterygii	Perciformes	Embiotocidae	Brachyistius	frenatus		species		Gill, 1862
	imerss.org:PMLS:5717			Count: some		Andy Lamb								PRESENT				Sebastes caurinus					iNaturalist:68597								Sebastes caurinus							Animalia	Chordata	Actinopterygii	Perciformes	Sebastidae	Sebastes	caurinus		species		Richardson, 1844
	imerss.org:PMLS:5718			Count: some		Andy Lamb								PRESENT				Sebastes maliger					iNaturalist:63386								Sebastes maliger							Animalia	Chordata	Actinopterygii	Perciformes	Sebastidae	Sebastes	maliger		species		(Jordan & Gilbert, 1880)
	imerss.org:PMLS:5719			Count: few		Andy Lamb								PRESENT				Sebastes emphaeus					iNaturalist:64468								Sebastes emphaeus							Animalia	Chordata	Actinopterygii	Perciformes	Sebastidae	Sebastes	emphaeus		species		(Starks, 1911)
	imerss.org:PMLS:5720					Andy Lamb		2						PRESENT				Sebastes ruberrimus					iNaturalist:63695								Sebastes ruberrimus							Animalia	Chordata	Actinopterygii	Perciformes	Sebastidae	Sebastes	ruberrimus		species		(Cramer, 1895)
	imerss.org:PMLS:5721					Andy Lamb		3						PRESENT				Sebastes nigrocinctus					iNaturalist:230757								Sebastes nigrocinctus							Animalia	Chordata	Actinopterygii	Perciformes	Sebastidae	Sebastes	nigrocinctus		species		Ayres, 1859
	imerss.org:PMLS:5722			Count: few		Andy Lamb								PRESENT				Hexagrammos decagrammus					iNaturalist:68596								Hexagrammos decagrammus							Animalia	Chordata	Actinopterygii	Perciformes	Hexagrammidae	Hexagrammos	decagrammus		species		(Pallas, 1810)
	imerss.org:PMLS:5723					Andy Lamb		3						PRESENT				Ophiodon elongatus					iNaturalist:52539								Ophiodon elongatus							Animalia	Chordata	Actinopterygii	Perciformes	Hexagrammidae	Ophiodon	elongatus		species		Girard, 1854
	imerss.org:PMLS:5724					Andy Lamb		2						PRESENT				Oxylebius pictus					iNaturalist:48452								Oxylebius pictus							Animalia	Chordata	Actinopterygii	Perciformes	Hexagrammidae	Oxylebius	pictus		species		Gill, 1862
	imerss.org:PMLS:5725			Count: few		Andy Lamb								PRESENT				Artedius harringtoni					iNaturalist:117528								Artedius harringtoni							Animalia	Chordata	Actinopterygii	Perciformes	Cottidae	Artedius	harringtoni		species		(Starks, 1896)
	imerss.org:PMLS:5813			Count: few		Andy Lamb								PRESENT				Rhinogobiops nicholsii					iNaturalist:132521								Rhinogobiops nicholsii							Animalia	Chordata	Actinopterygii	Gobiiformes	Gobiidae	Rhinogobiops	nicholsii		species		(Bean, 1882)
	imerss.org:PMLS:5814			Count: few		Andy Lamb								PRESENT				Embiotoca lateralis					iNaturalist:117555								Embiotoca lateralis							Animalia	Chordata	Actinopterygii	Perciformes	Embiotocidae	Embiotoca	lateralis		species		Agassiz, 1854
	imerss.org:PMLS:5815			Count: some		Andy Lamb								PRESENT				Sebastes caurinus					iNaturalist:68597								Sebastes caurinus							Animalia	Chordata	Actinopterygii	Perciformes	Sebastidae	Sebastes	caurinus		species		Richardson, 1844
	imerss.org:PMLS:5816			Count: some		Andy Lamb								PRESENT				Sebastes maliger					iNaturalist:63386								Sebastes maliger							Animalia	Chordata	Actinopterygii	Perciformes	Sebastidae	Sebastes	maliger		species		(Jordan & Gilbert, 1880)
	imerss.org:PMLS:5817					Andy Lamb		2						PRESENT				Sebastes emphaeus					iNaturalist:64468								Sebastes emphaeus							Animalia	Chordata	Actinopterygii	Perciformes	Sebastidae	Sebastes	emphaeus		species		(Starks, 1911)
	imerss.org:PMLS:5818					Andy Lamb		2						PRESENT				Sebastes nigrocinctus					iNaturalist:230757								Sebastes nigrocinctus							Animalia	Chordata	Actinopterygii	Perciformes	Sebastidae	Sebastes	nigrocinctus		species		Ayres, 1859
	imerss.org:PMLS:5819			Count: some		Andy Lamb								PRESENT				Hexagrammos decagrammus					iNaturalist:68596								Hexagrammos decagrammus							Animalia	Chordata	Actinopterygii	Perciformes	Hexagrammidae	Hexagrammos	decagrammus		species		(Pallas, 1810)
	imerss.org:PMLS:5820			Count: few		Andy Lamb								PRESENT				Ophiodon elongatus					iNaturalist:52539								Ophiodon elongatus							Animalia	Chordata	Actinopterygii	Perciformes	Hexagrammidae	Ophiodon	elongatus		species		Girard, 1854
	imerss.org:PMLS:5821					Andy Lamb		1						PRESENT				Oxylebius pictus					iNaturalist:48452								Oxylebius pictus							Animalia	Chordata	Actinopterygii	Perciformes	Hexagrammidae	Oxylebius	pictus		species		Gill, 1862
	imerss.org:PMLS:5822			Count: few		Andy Lamb								PRESENT				Artedius harringtoni					iNaturalist:117528								Artedius harringtoni							Animalia	Chordata	Actinopterygii	Perciformes	Cottidae	Artedius	harringtoni		species		(Starks, 1896)
	imerss.org:PMLS:5823					Andy Lamb		2						PRESENT				Scorpaenichthys marmoratus					iNaturalist:47638								Scorpaenichthys marmoratus							Animalia	Chordata	Actinopterygii	Perciformes	Cottidae	Scorpaenichthys	marmoratus		species		(Ayres, 1854)
	imerss.org:PMLS:5934			Count: some		Andy Lamb								PRESENT				Rhinogobiops nicholsii					iNaturalist:132521								Rhinogobiops nicholsii							Animalia	Chordata	Actinopterygii	Gobiiformes	Gobiidae	Rhinogobiops	nicholsii		species		(Bean, 1882)
	imerss.org:PMLS:5935			Count: very many		Andy Lamb								PRESENT				Embiotoca lateralis					iNaturalist:117555								Embiotoca lateralis							Animalia	Chordata	Actinopterygii	Perciformes	Embiotocidae	Embiotoca	lateralis		species		Agassiz, 1854
	imerss.org:PMLS:5936			Count: many		Andy Lamb								PRESENT				Sebastes caurinus					iNaturalist:68597								Sebastes caurinus							Animalia	Chordata	Actinopterygii	Perciformes	Sebastidae	Sebastes	caurinus		species		Richardson, 1844
	imerss.org:PMLS:5937			Count: some		Andy Lamb								PRESENT				Sebastes maliger					iNaturalist:63386								Sebastes maliger							Animalia	Chordata	Actinopterygii	Perciformes	Sebastidae	Sebastes	maliger		species		(Jordan & Gilbert, 1880)
	imerss.org:PMLS:5938					Andy Lamb		3						PRESENT				Sebastes emphaeus					iNaturalist:64468								Sebastes emphaeus							Animalia	Chordata	Actinopterygii	Perciformes	Sebastidae	Sebastes	emphaeus		species		(Starks, 1911)
	imerss.org:PMLS:5939			Count: some		Andy Lamb								PRESENT				Hexagrammos decagrammus					iNaturalist:68596								Hexagrammos decagrammus							Animalia	Chordata	Actinopterygii	Perciformes	Hexagrammidae	Hexagrammos	decagrammus		species		(Pallas, 1810)
	imerss.org:PMLS:5940			Count: some		Andy Lamb								PRESENT				Ophiodon elongatus					iNaturalist:52539								Ophiodon elongatus							Animalia	Chordata	Actinopterygii	Perciformes	Hexagrammidae	Ophiodon	elongatus		species		Girard, 1854
	imerss.org:PMLS:5941					Andy Lamb		2						PRESENT				Oxylebius pictus					iNaturalist:48452								Oxylebius pictus							Animalia	Chordata	Actinopterygii	Perciformes	Hexagrammidae	Oxylebius	pictus		species		Gill, 1862
	imerss.org:PMLS:5942			Count: few		Andy Lamb								PRESENT				Artedius harringtoni					iNaturalist:117528								Artedius harringtoni							Animalia	Chordata	Actinopterygii	Perciformes	Cottidae	Artedius	harringtoni		species		(Starks, 1896)
	imerss.org:PMLS:6037			Count: some		Andy Lamb								PRESENT				Embiotoca lateralis					iNaturalist:117555								Embiotoca lateralis							Animalia	Chordata	Actinopterygii	Perciformes	Embiotocidae	Embiotoca	lateralis		species		Agassiz, 1854
	imerss.org:PMLS:6038			Count: few		Andy Lamb								PRESENT				Sebastes caurinus					iNaturalist:68597								Sebastes caurinus							Animalia	Chordata	Actinopterygii	Perciformes	Sebastidae	Sebastes	caurinus		species		Richardson, 1844
	imerss.org:PMLS:6039			Count: some		Andy Lamb								PRESENT				Hexagrammos decagrammus					iNaturalist:68596								Hexagrammos decagrammus							Animalia	Chordata	Actinopterygii	Perciformes	Hexagrammidae	Hexagrammos	decagrammus		species		(Pallas, 1810)
	imerss.org:PMLS:6040			Count: few		Andy Lamb								PRESENT				Ophiodon elongatus					iNaturalist:52539								Ophiodon elongatus							Animalia	Chordata	Actinopterygii	Perciformes	Hexagrammidae	Ophiodon	elongatus		species		Girard, 1854
	imerss.org:PMLS:6041			Count: few		Andy Lamb								PRESENT				Artedius harringtoni					iNaturalist:117528								Artedius harringtoni							Animalia	Chordata	Actinopterygii	Perciformes	Cottidae	Artedius	harringtoni		species		(Starks, 1896)
	imerss.org:PMLS:6042			Count: some		Andy Lamb								PRESENT				Artedius sp.					iNaturalist:86650								Artedius							Animalia	Chordata	Actinopterygii	Perciformes	Cottidae	Artedius			genus
	imerss.org:PMLS:6043					Andy Lamb		4						PRESENT				Scorpaenichthys marmoratus					iNaturalist:47638								Scorpaenichthys marmoratus							Animalia	Chordata	Actinopterygii	Perciformes	Cottidae	Scorpaenichthys	marmoratus		species		(Ayres, 1854)
	imerss.org:PMLS:6153			Count: few		Andy Lamb								PRESENT				Rhinogobiops nicholsii					iNaturalist:132521								Rhinogobiops nicholsii							Animalia	Chordata	Actinopterygii	Gobiiformes	Gobiidae	Rhinogobiops	nicholsii		species		(Bean, 1882)
	imerss.org:PMLS:6154			Count: few		Andy Lamb								PRESENT				Embiotoca lateralis					iNaturalist:117555								Embiotoca lateralis							Animalia	Chordata	Actinopterygii	Perciformes	Embiotocidae	Embiotoca	lateralis		species		Agassiz, 1854
	imerss.org:PMLS:6155			Count: few		Andy Lamb								PRESENT				Sebastes caurinus					iNaturalist:68597								Sebastes caurinus							Animalia	Chordata	Actinopterygii	Perciformes	Sebastidae	Sebastes	caurinus		species		Richardson, 1844
	imerss.org:PMLS:6156			Count: few		Andy Lamb								PRESENT				Sebastes maliger					iNaturalist:63386								Sebastes maliger							Animalia	Chordata	Actinopterygii	Perciformes	Sebastidae	Sebastes	maliger		species		(Jordan & Gilbert, 1880)
	imerss.org:PMLS:6157					Andy Lamb		1						PRESENT				Sebastes nigrocinctus					iNaturalist:230757								Sebastes nigrocinctus							Animalia	Chordata	Actinopterygii	Perciformes	Sebastidae	Sebastes	nigrocinctus		species		Ayres, 1859
	imerss.org:PMLS:6158			Count: some		Andy Lamb								PRESENT				Hexagrammos decagrammus					iNaturalist:68596								Hexagrammos decagrammus							Animalia	Chordata	Actinopterygii	Perciformes	Hexagrammidae	Hexagrammos	decagrammus		species		(Pallas, 1810)
	imerss.org:PMLS:6159					Andy Lamb		2						PRESENT				Ophiodon elongatus					iNaturalist:52539								Ophiodon elongatus							Animalia	Chordata	Actinopterygii	Perciformes	Hexagrammidae	Ophiodon	elongatus		species		Girard, 1854
	imerss.org:PMLS:6160			Count: some		Andy Lamb								PRESENT				Artedius harringtoni					iNaturalist:117528								Artedius harringtoni							Animalia	Chordata	Actinopterygii	Perciformes	Cottidae	Artedius	harringtoni		species		(Starks, 1896)
	imerss.org:PMLS:6161					Andy Lamb		2						PRESENT				Scorpaenichthys marmoratus					iNaturalist:47638								Scorpaenichthys marmoratus							Animalia	Chordata	Actinopterygii	Perciformes	Cottidae	Scorpaenichthys	marmoratus		species		(Ayres, 1854)
	imerss.org:PMLS:6162					Andy Lamb		1						PRESENT				Hemilepidotus hemilepidotus					iNaturalist:221165								Hemilepidotus hemilepidotus							Animalia	Chordata	Actinopterygii	Perciformes	Cottidae	Hemilepidotus	hemilepidotus		species		(Tilesius, 1811)
	imerss.org:PMLS:6163			Count: some		Andy Lamb								PRESENT				Enophrys bison					iNaturalist:117536								Enophrys bison							Animalia	Chordata	Actinopterygii	Perciformes	Cottidae	Enophrys	bison		species		(Girard, 1854)
	imerss.org:PMLS:6268			Count: few		Andy Lamb								PRESENT				Rhinogobiops nicholsii					iNaturalist:132521								Rhinogobiops nicholsii							Animalia	Chordata	Actinopterygii	Gobiiformes	Gobiidae	Rhinogobiops	nicholsii		species		(Bean, 1882)
	imerss.org:PMLS:6269			Count: few		Andy Lamb								PRESENT				Embiotoca lateralis					iNaturalist:117555								Embiotoca lateralis							Animalia	Chordata	Actinopterygii	Perciformes	Embiotocidae	Embiotoca	lateralis		species		Agassiz, 1854
	imerss.org:PMLS:6270			Count: some		Andy Lamb								PRESENT				Sebastes caurinus					iNaturalist:68597								Sebastes caurinus							Animalia	Chordata	Actinopterygii	Perciformes	Sebastidae	Sebastes	caurinus		species		Richardson, 1844
	imerss.org:PMLS:6271			Count: few		Andy Lamb								PRESENT				Sebastes maliger					iNaturalist:63386								Sebastes maliger							Animalia	Chordata	Actinopterygii	Perciformes	Sebastidae	Sebastes	maliger		species		(Jordan & Gilbert, 1880)
	imerss.org:PMLS:6272			Count: few		Andy Lamb								PRESENT				Sebastes emphaeus					iNaturalist:64468								Sebastes emphaeus							Animalia	Chordata	Actinopterygii	Perciformes	Sebastidae	Sebastes	emphaeus		species		(Starks, 1911)
	imerss.org:PMLS:6273			Count: few		Andy Lamb								PRESENT				Sebastes ruberrimus					iNaturalist:63695								Sebastes ruberrimus							Animalia	Chordata	Actinopterygii	Perciformes	Sebastidae	Sebastes	ruberrimus		species		(Cramer, 1895)
	imerss.org:PMLS:6274					Andy Lamb		2						PRESENT				Sebastes nigrocinctus					iNaturalist:230757								Sebastes nigrocinctus							Animalia	Chordata	Actinopterygii	Perciformes	Sebastidae	Sebastes	nigrocinctus		species		Ayres, 1859
	imerss.org:PMLS:6275			Count: some		Andy Lamb								PRESENT				Hexagrammos decagrammus					iNaturalist:68596								Hexagrammos decagrammus							Animalia	Chordata	Actinopterygii	Perciformes	Hexagrammidae	Hexagrammos	decagrammus		species		(Pallas, 1810)
	imerss.org:PMLS:6276					Andy Lamb		2						PRESENT				Ophiodon elongatus					iNaturalist:52539								Ophiodon elongatus							Animalia	Chordata	Actinopterygii	Perciformes	Hexagrammidae	Ophiodon	elongatus		species		Girard, 1854
	imerss.org:PMLS:6277			Count: few		Andy Lamb								PRESENT				Artedius harringtoni					iNaturalist:117528								Artedius harringtoni							Animalia	Chordata	Actinopterygii	Perciformes	Cottidae	Artedius	harringtoni		species		(Starks, 1896)
	imerss.org:PMLS:6278			Count: few		Andy Lamb								PRESENT				Jordania zonope					iNaturalist:222465								Jordania zonope							Animalia	Chordata	Actinopterygii	Perciformes	Cottidae	Jordania	zonope		species		Starks, 1895
	imerss.org:PMLS:6279					Andy Lamb		1						PRESENT				Scorpaenichthys marmoratus					iNaturalist:47638								Scorpaenichthys marmoratus							Animalia	Chordata	Actinopterygii	Perciformes	Cottidae	Scorpaenichthys	marmoratus		species		(Ayres, 1854)
	imerss.org:PMLS:6352			Count: some		Andy Lamb								PRESENT				Rhinogobiops nicholsii					iNaturalist:132521								Rhinogobiops nicholsii							Animalia	Chordata	Actinopterygii	Gobiiformes	Gobiidae	Rhinogobiops	nicholsii		species		(Bean, 1882)
	imerss.org:PMLS:6353					Andy Lamb		1						PRESENT				Embiotoca lateralis					iNaturalist:117555								Embiotoca lateralis							Animalia	Chordata	Actinopterygii	Perciformes	Embiotocidae	Embiotoca	lateralis		species		Agassiz, 1854
	imerss.org:PMLS:6354			Count: many		Andy Lamb								PRESENT				Sebastes caurinus					iNaturalist:68597								Sebastes caurinus							Animalia	Chordata	Actinopterygii	Perciformes	Sebastidae	Sebastes	caurinus		species		Richardson, 1844
	imerss.org:PMLS:6355			Count: few		Andy Lamb								PRESENT				Sebastes maliger					iNaturalist:63386								Sebastes maliger							Animalia	Chordata	Actinopterygii	Perciformes	Sebastidae	Sebastes	maliger		species		(Jordan & Gilbert, 1880)
	imerss.org:PMLS:6356			Count: some		Andy Lamb								PRESENT				Sebastes ruberrimus					iNaturalist:63695								Sebastes ruberrimus							Animalia	Chordata	Actinopterygii	Perciformes	Sebastidae	Sebastes	ruberrimus		species		(Cramer, 1895)
	imerss.org:PMLS:6357			Count: some		Andy Lamb								PRESENT				Hexagrammos decagrammus					iNaturalist:68596								Hexagrammos decagrammus							Animalia	Chordata	Actinopterygii	Perciformes	Hexagrammidae	Hexagrammos	decagrammus		species		(Pallas, 1810)
	imerss.org:PMLS:6358			Count: few		Andy Lamb								PRESENT				Ophiodon elongatus					iNaturalist:52539								Ophiodon elongatus							Animalia	Chordata	Actinopterygii	Perciformes	Hexagrammidae	Ophiodon	elongatus		species		Girard, 1854
	imerss.org:PMLS:6359			Count: few		Andy Lamb								PRESENT				Artedius harringtoni					iNaturalist:117528								Artedius harringtoni							Animalia	Chordata	Actinopterygii	Perciformes	Cottidae	Artedius	harringtoni		species		(Starks, 1896)
	imerss.org:PMLS:6360			Count: few		Andy Lamb								PRESENT				Jordania zonope					iNaturalist:222465								Jordania zonope							Animalia	Chordata	Actinopterygii	Perciformes	Cottidae	Jordania	zonope		species		Starks, 1895
	imerss.org:PMLS:6446			Count: few		Andy Lamb								PRESENT				Embiotoca lateralis					iNaturalist:117555								Embiotoca lateralis							Animalia	Chordata	Actinopterygii	Perciformes	Embiotocidae	Embiotoca	lateralis		species		Agassiz, 1854
	imerss.org:PMLS:6447					Andy Lamb		2						PRESENT				Brachyistius frenatus					iNaturalist:117553								Brachyistius frenatus							Animalia	Chordata	Actinopterygii	Perciformes	Embiotocidae	Brachyistius	frenatus		species		Gill, 1862
	imerss.org:PMLS:6448			Count: many		Andy Lamb								PRESENT				Sebastes caurinus					iNaturalist:68597								Sebastes caurinus							Animalia	Chordata	Actinopterygii	Perciformes	Sebastidae	Sebastes	caurinus		species		Richardson, 1844
	imerss.org:PMLS:6449			Count: few		Andy Lamb								PRESENT				Sebastes maliger					iNaturalist:63386								Sebastes maliger							Animalia	Chordata	Actinopterygii	Perciformes	Sebastidae	Sebastes	maliger		species		(Jordan & Gilbert, 1880)
	imerss.org:PMLS:6450			Count: some		Andy Lamb								PRESENT				Hexagrammos decagrammus					iNaturalist:68596								Hexagrammos decagrammus							Animalia	Chordata	Actinopterygii	Perciformes	Hexagrammidae	Hexagrammos	decagrammus		species		(Pallas, 1810)
	imerss.org:PMLS:6451			Count: few		Andy Lamb								PRESENT				Ophiodon elongatus					iNaturalist:52539								Ophiodon elongatus							Animalia	Chordata	Actinopterygii	Perciformes	Hexagrammidae	Ophiodon	elongatus		species		Girard, 1854
	imerss.org:PMLS:6452			Count: few		Andy Lamb								PRESENT				Artedius harringtoni					iNaturalist:117528								Artedius harringtoni							Animalia	Chordata	Actinopterygii	Perciformes	Cottidae	Artedius	harringtoni		species		(Starks, 1896)
	imerss.org:PMLS:6453					Andy Lamb		1						PRESENT				Scorpaenichthys marmoratus					iNaturalist:47638								Scorpaenichthys marmoratus							Animalia	Chordata	Actinopterygii	Perciformes	Cottidae	Scorpaenichthys	marmoratus		species		(Ayres, 1854)
	imerss.org:PMLS:6531					Andy Lamb		1						PRESENT				Embiotoca lateralis					iNaturalist:117555								Embiotoca lateralis							Animalia	Chordata	Actinopterygii	Perciformes	Embiotocidae	Embiotoca	lateralis		species		Agassiz, 1854
	imerss.org:PMLS:6532			Count: many		Andy Lamb								PRESENT				Sebastes caurinus					iNaturalist:68597								Sebastes caurinus							Animalia	Chordata	Actinopterygii	Perciformes	Sebastidae	Sebastes	caurinus		species		Richardson, 1844
	imerss.org:PMLS:6533			Count: some		Andy Lamb								PRESENT				Hexagrammos decagrammus					iNaturalist:68596								Hexagrammos decagrammus							Animalia	Chordata	Actinopterygii	Perciformes	Hexagrammidae	Hexagrammos	decagrammus		species		(Pallas, 1810)
	imerss.org:PMLS:6534					Andy Lamb		2						PRESENT				Ophiodon elongatus					iNaturalist:52539								Ophiodon elongatus							Animalia	Chordata	Actinopterygii	Perciformes	Hexagrammidae	Ophiodon	elongatus		species		Girard, 1854
	imerss.org:PMLS:6535			Count: few		Andy Lamb								PRESENT				Artedius harringtoni					iNaturalist:117528								Artedius harringtoni							Animalia	Chordata	Actinopterygii	Perciformes	Cottidae	Artedius	harringtoni		species		(Starks, 1896)
	imerss.org:PMLS:6627			Count: few		Andy Lamb								PRESENT				Rhinogobiops nicholsii					iNaturalist:132521								Rhinogobiops nicholsii							Animalia	Chordata	Actinopterygii	Gobiiformes	Gobiidae	Rhinogobiops	nicholsii		species		(Bean, 1882)
	imerss.org:PMLS:6628			Count: few		Andy Lamb								PRESENT				Embiotoca lateralis					iNaturalist:117555								Embiotoca lateralis							Animalia	Chordata	Actinopterygii	Perciformes	Embiotocidae	Embiotoca	lateralis		species		Agassiz, 1854
	imerss.org:PMLS:6629					Andy Lamb		2						PRESENT				Brachyistius frenatus					iNaturalist:117553								Brachyistius frenatus							Animalia	Chordata	Actinopterygii	Perciformes	Embiotocidae	Brachyistius	frenatus		species		Gill, 1862
	imerss.org:PMLS:6630			Count: many		Andy Lamb								PRESENT				Sebastes caurinus					iNaturalist:68597								Sebastes caurinus							Animalia	Chordata	Actinopterygii	Perciformes	Sebastidae	Sebastes	caurinus		species		Richardson, 1844
	imerss.org:PMLS:6631			Count: some		Andy Lamb								PRESENT				Sebastes maliger					iNaturalist:63386								Sebastes maliger							Animalia	Chordata	Actinopterygii	Perciformes	Sebastidae	Sebastes	maliger		species		(Jordan & Gilbert, 1880)
	imerss.org:PMLS:6632			Count: few		Andy Lamb								PRESENT				Sebastes emphaeus					iNaturalist:64468								Sebastes emphaeus							Animalia	Chordata	Actinopterygii	Perciformes	Sebastidae	Sebastes	emphaeus		species		(Starks, 1911)
	imerss.org:PMLS:6633					Andy Lamb		2						PRESENT				Sebastes nigrocinctus					iNaturalist:230757								Sebastes nigrocinctus							Animalia	Chordata	Actinopterygii	Perciformes	Sebastidae	Sebastes	nigrocinctus		species		Ayres, 1859
	imerss.org:PMLS:6634			Count: some		Andy Lamb								PRESENT				Hexagrammos decagrammus					iNaturalist:68596								Hexagrammos decagrammus							Animalia	Chordata	Actinopterygii	Perciformes	Hexagrammidae	Hexagrammos	decagrammus		species		(Pallas, 1810)
	imerss.org:PMLS:6635			Count: few		Andy Lamb								PRESENT				Ophiodon elongatus					iNaturalist:52539								Ophiodon elongatus							Animalia	Chordata	Actinopterygii	Perciformes	Hexagrammidae	Ophiodon	elongatus		species		Girard, 1854
	imerss.org:PMLS:6636			Count: few		Andy Lamb								PRESENT				Artedius harringtoni					iNaturalist:117528								Artedius harringtoni							Animalia	Chordata	Actinopterygii	Perciformes	Cottidae	Artedius	harringtoni		species		(Starks, 1896)
	imerss.org:PMLS:6702					Andy Lamb		2						PRESENT				Rhinogobiops nicholsii					iNaturalist:132521								Rhinogobiops nicholsii							Animalia	Chordata	Actinopterygii	Gobiiformes	Gobiidae	Rhinogobiops	nicholsii		species		(Bean, 1882)
	imerss.org:PMLS:6703			Count: few		Andy Lamb								PRESENT				Sebastes caurinus					iNaturalist:68597								Sebastes caurinus							Animalia	Chordata	Actinopterygii	Perciformes	Sebastidae	Sebastes	caurinus		species		Richardson, 1844
	imerss.org:PMLS:6704			Count: few		Andy Lamb								PRESENT				Sebastes maliger					iNaturalist:63386								Sebastes maliger							Animalia	Chordata	Actinopterygii	Perciformes	Sebastidae	Sebastes	maliger		species		(Jordan & Gilbert, 1880)
	imerss.org:PMLS:6705					Andy Lamb		1						PRESENT				Sebastes nigrocinctus					iNaturalist:230757								Sebastes nigrocinctus							Animalia	Chordata	Actinopterygii	Perciformes	Sebastidae	Sebastes	nigrocinctus		species		Ayres, 1859
	imerss.org:PMLS:6706					Andy Lamb		3						PRESENT				Hexagrammos decagrammus					iNaturalist:68596								Hexagrammos decagrammus							Animalia	Chordata	Actinopterygii	Perciformes	Hexagrammidae	Hexagrammos	decagrammus		species		(Pallas, 1810)
	imerss.org:PMLS:6707			Count: few		Andy Lamb								PRESENT				Artedius harringtoni					iNaturalist:117528								Artedius harringtoni							Animalia	Chordata	Actinopterygii	Perciformes	Cottidae	Artedius	harringtoni		species		(Starks, 1896)
	imerss.org:PMLS:6708			Count: few		Andy Lamb								PRESENT				Jordania zonope					iNaturalist:222465								Jordania zonope							Animalia	Chordata	Actinopterygii	Perciformes	Cottidae	Jordania	zonope		species		Starks, 1895
	imerss.org:PMLS:6709					Andy Lamb		1						PRESENT				Scorpaenichthys marmoratus					iNaturalist:47638								Scorpaenichthys marmoratus							Animalia	Chordata	Actinopterygii	Perciformes	Cottidae	Scorpaenichthys	marmoratus		species		(Ayres, 1854)
	imerss.org:PMLS:6813					Andy Lamb		1						PRESENT				Chirolophis nugator					iNaturalist:216743								Chirolophis nugator							Animalia	Chordata	Actinopterygii	Perciformes	Stichaeidae	Chirolophis	nugator		species		(Jordan & Williams, 1895)
	imerss.org:PMLS:6814			Count: few		Andy Lamb								PRESENT				Embiotoca lateralis					iNaturalist:117555								Embiotoca lateralis							Animalia	Chordata	Actinopterygii	Perciformes	Embiotocidae	Embiotoca	lateralis		species		Agassiz, 1854
	imerss.org:PMLS:6815			Count: some		Andy Lamb								PRESENT				Sebastes caurinus					iNaturalist:68597								Sebastes caurinus							Animalia	Chordata	Actinopterygii	Perciformes	Sebastidae	Sebastes	caurinus		species		Richardson, 1844
	imerss.org:PMLS:6816			Count: some		Andy Lamb								PRESENT				Sebastes maliger					iNaturalist:63386								Sebastes maliger							Animalia	Chordata	Actinopterygii	Perciformes	Sebastidae	Sebastes	maliger		species		(Jordan & Gilbert, 1880)
	imerss.org:PMLS:6817			Count: few		Andy Lamb								PRESENT				Sebastes emphaeus					iNaturalist:64468								Sebastes emphaeus							Animalia	Chordata	Actinopterygii	Perciformes	Sebastidae	Sebastes	emphaeus		species		(Starks, 1911)
	imerss.org:PMLS:6818			Count: some		Andy Lamb								PRESENT				Hexagrammos decagrammus					iNaturalist:68596								Hexagrammos decagrammus							Animalia	Chordata	Actinopterygii	Perciformes	Hexagrammidae	Hexagrammos	decagrammus		species		(Pallas, 1810)
	imerss.org:PMLS:6819			Count: few		Andy Lamb								PRESENT				Ophiodon elongatus					iNaturalist:52539								Ophiodon elongatus							Animalia	Chordata	Actinopterygii	Perciformes	Hexagrammidae	Ophiodon	elongatus		species		Girard, 1854
	imerss.org:PMLS:6820					Andy Lamb		2						PRESENT				Oxylebius pictus					iNaturalist:48452								Oxylebius pictus							Animalia	Chordata	Actinopterygii	Perciformes	Hexagrammidae	Oxylebius	pictus		species		Gill, 1862
	imerss.org:PMLS:6821			Count: few		Andy Lamb								PRESENT				Artedius harringtoni					iNaturalist:117528								Artedius harringtoni							Animalia	Chordata	Actinopterygii	Perciformes	Cottidae	Artedius	harringtoni		species		(Starks, 1896)
	imerss.org:PMLS:6822			Count: few		Andy Lamb								PRESENT				Jordania zonope					iNaturalist:222465								Jordania zonope							Animalia	Chordata	Actinopterygii	Perciformes	Cottidae	Jordania	zonope		species		Starks, 1895
	imerss.org:PMLS:6823					Andy Lamb		1						PRESENT				Radulinus taylori					iNaturalist:172639								Asemichthys taylori							Animalia	Chordata	Actinopterygii	Perciformes	Cottidae	Asemichthys	taylori		species		Gilbert, 1912
	imerss.org:PMLS:6824					Andy Lamb		1						PRESENT				Scorpaenichthys marmoratus					iNaturalist:47638								Scorpaenichthys marmoratus							Animalia	Chordata	Actinopterygii	Perciformes	Cottidae	Scorpaenichthys	marmoratus		species		(Ayres, 1854)
	imerss.org:PMLS:6936			Count: few		Andy Lamb								PRESENT				Rhinogobiops nicholsii					iNaturalist:132521								Rhinogobiops nicholsii							Animalia	Chordata	Actinopterygii	Gobiiformes	Gobiidae	Rhinogobiops	nicholsii		species		(Bean, 1882)
	imerss.org:PMLS:6937					Andy Lamb		1						PRESENT				Chirolophis decoratus					iNaturalist:216742								Chirolophis decoratus							Animalia	Chordata	Actinopterygii	Perciformes	Stichaeidae	Chirolophis	decoratus		species		(Jordan & Snyder, 1902)
	imerss.org:PMLS:6938					Andy Lamb		1						PRESENT				Embiotoca lateralis					iNaturalist:117555								Embiotoca lateralis							Animalia	Chordata	Actinopterygii	Perciformes	Embiotocidae	Embiotoca	lateralis		species		Agassiz, 1854
	imerss.org:PMLS:6939			Count: few		Andy Lamb								PRESENT				Sebastes caurinus					iNaturalist:68597								Sebastes caurinus							Animalia	Chordata	Actinopterygii	Perciformes	Sebastidae	Sebastes	caurinus		species		Richardson, 1844
	imerss.org:PMLS:6940			Count: some		Andy Lamb								PRESENT				Sebastes maliger					iNaturalist:63386								Sebastes maliger							Animalia	Chordata	Actinopterygii	Perciformes	Sebastidae	Sebastes	maliger		species		(Jordan & Gilbert, 1880)
	imerss.org:PMLS:6941			Count: few		Andy Lamb								PRESENT				Hexagrammos decagrammus					iNaturalist:68596								Hexagrammos decagrammus							Animalia	Chordata	Actinopterygii	Perciformes	Hexagrammidae	Hexagrammos	decagrammus		species		(Pallas, 1810)
	imerss.org:PMLS:6942					Andy Lamb		2						PRESENT				Ophiodon elongatus					iNaturalist:52539								Ophiodon elongatus							Animalia	Chordata	Actinopterygii	Perciformes	Hexagrammidae	Ophiodon	elongatus		species		Girard, 1854
	imerss.org:PMLS:6943			Count: few		Andy Lamb								PRESENT				Artedius harringtoni					iNaturalist:117528								Artedius harringtoni							Animalia	Chordata	Actinopterygii	Perciformes	Cottidae	Artedius	harringtoni		species		(Starks, 1896)
	imerss.org:PMLS:6944			Count: few		Andy Lamb								PRESENT				Jordania zonope					iNaturalist:222465								Jordania zonope							Animalia	Chordata	Actinopterygii	Perciformes	Cottidae	Jordania	zonope		species		Starks, 1895
	imerss.org:PMLS:7082					Andy Lamb		1						PRESENT				Clupea pallasii					iNaturalist:117571								Clupea pallasii							Animalia	Chordata	Actinopterygii	Clupeiformes	Clupeidae	Clupea	pallasii		species		Valenciennes, 1847
	imerss.org:PMLS:7083			Count: very many		Andy Lamb								PRESENT				Rhinogobiops nicholsii					iNaturalist:132521								Rhinogobiops nicholsii							Animalia	Chordata	Actinopterygii	Gobiiformes	Gobiidae	Rhinogobiops	nicholsii		species		(Bean, 1882)
	imerss.org:PMLS:7084					Andy Lamb		2						PRESENT				Chirolophis nugator					iNaturalist:216743								Chirolophis nugator							Animalia	Chordata	Actinopterygii	Perciformes	Stichaeidae	Chirolophis	nugator		species		(Jordan & Williams, 1895)
	imerss.org:PMLS:7085			Count: some		Andy Lamb								PRESENT				Embiotoca lateralis					iNaturalist:117555								Embiotoca lateralis							Animalia	Chordata	Actinopterygii	Perciformes	Embiotocidae	Embiotoca	lateralis		species		Agassiz, 1854
	imerss.org:PMLS:7086			Count: very abundant		Andy Lamb								PRESENT				Sebastes caurinus					iNaturalist:68597								Sebastes caurinus							Animalia	Chordata	Actinopterygii	Perciformes	Sebastidae	Sebastes	caurinus		species		Richardson, 1844
	imerss.org:PMLS:7087			Count: very many		Andy Lamb								PRESENT				Sebastes maliger					iNaturalist:63386								Sebastes maliger							Animalia	Chordata	Actinopterygii	Perciformes	Sebastidae	Sebastes	maliger		species		(Jordan & Gilbert, 1880)
	imerss.org:PMLS:7088					Andy Lamb		1						PRESENT				Sebastes flavidus					iNaturalist:64477								Sebastes flavidus							Animalia	Chordata	Actinopterygii	Perciformes	Sebastidae	Sebastes	flavidus		species		(Ayres, 1862)
	imerss.org:PMLS:7089			Count: very many		Andy Lamb								PRESENT				Sebastes emphaeus					iNaturalist:64468								Sebastes emphaeus							Animalia	Chordata	Actinopterygii	Perciformes	Sebastidae	Sebastes	emphaeus		species		(Starks, 1911)
	imerss.org:PMLS:7090			Count: few		Andy Lamb								PRESENT				Sebastes nigrocinctus					iNaturalist:230757								Sebastes nigrocinctus							Animalia	Chordata	Actinopterygii	Perciformes	Sebastidae	Sebastes	nigrocinctus		species		Ayres, 1859
	imerss.org:PMLS:7091					Andy Lamb		3						PRESENT				Sebastes ruberrimus					iNaturalist:63695								Sebastes ruberrimus							Animalia	Chordata	Actinopterygii	Perciformes	Sebastidae	Sebastes	ruberrimus		species		(Cramer, 1895)
	imerss.org:PMLS:7092			Count: very many		Andy Lamb								PRESENT				Hexagrammos decagrammus					iNaturalist:68596								Hexagrammos decagrammus							Animalia	Chordata	Actinopterygii	Perciformes	Hexagrammidae	Hexagrammos	decagrammus		species		(Pallas, 1810)
	imerss.org:PMLS:7093			Count: some		Andy Lamb								PRESENT				Ophiodon elongatus					iNaturalist:52539								Ophiodon elongatus							Animalia	Chordata	Actinopterygii	Perciformes	Hexagrammidae	Ophiodon	elongatus		species		Girard, 1854
	imerss.org:PMLS:7094			Count: abundant		Andy Lamb								PRESENT				Oxylebius pictus					iNaturalist:48452								Oxylebius pictus							Animalia	Chordata	Actinopterygii	Perciformes	Hexagrammidae	Oxylebius	pictus		species		Gill, 1862
	imerss.org:PMLS:7095			Count: many		Andy Lamb								PRESENT				Artedius harringtoni					iNaturalist:117528								Artedius harringtoni							Animalia	Chordata	Actinopterygii	Perciformes	Cottidae	Artedius	harringtoni		species		(Starks, 1896)
	imerss.org:PMLS:7096			Count: abundant		Andy Lamb								PRESENT				Jordania zonope					iNaturalist:222465								Jordania zonope							Animalia	Chordata	Actinopterygii	Perciformes	Cottidae	Jordania	zonope		species		Starks, 1895
	imerss.org:PMLS:7097					Andy Lamb		1						PRESENT				Enophrys bison					iNaturalist:117536								Enophrys bison							Animalia	Chordata	Actinopterygii	Perciformes	Cottidae	Enophrys	bison		species		(Girard, 1854)
	imerss.org:PMLS:7098					Andy Lamb		1						PRESENT				Hemilepidotus hemilepidotus					iNaturalist:221165								Hemilepidotus hemilepidotus							Animalia	Chordata	Actinopterygii	Perciformes	Cottidae	Hemilepidotus	hemilepidotus		species		(Tilesius, 1811)
	imerss.org:PMLS:7195					Andy Lamb		1						PRESENT				Ammodytes personatus					iNaturalist:201784								Ammodytes personatus							Animalia	Chordata	Actinopterygii	Perciformes	Ammodytidae	Ammodytes	personatus		species		Girard, 1856
	imerss.org:PMLS:7196			Count: very many		Andy Lamb								PRESENT				Rhinogobiops nicholsii					iNaturalist:132521								Rhinogobiops nicholsii							Animalia	Chordata	Actinopterygii	Gobiiformes	Gobiidae	Rhinogobiops	nicholsii		species		(Bean, 1882)
	imerss.org:PMLS:7197			Count: very many		Andy Lamb								PRESENT				Sebastes caurinus					iNaturalist:68597								Sebastes caurinus							Animalia	Chordata	Actinopterygii	Perciformes	Sebastidae	Sebastes	caurinus		species		Richardson, 1844
	imerss.org:PMLS:7198			Count: many		Andy Lamb								PRESENT				Sebastes maliger					iNaturalist:63386								Sebastes maliger							Animalia	Chordata	Actinopterygii	Perciformes	Sebastidae	Sebastes	maliger		species		(Jordan & Gilbert, 1880)
	imerss.org:PMLS:7199			Count: some		Andy Lamb								PRESENT				Sebastes flavidus					iNaturalist:64477								Sebastes flavidus							Animalia	Chordata	Actinopterygii	Perciformes	Sebastidae	Sebastes	flavidus		species		(Ayres, 1862)
	imerss.org:PMLS:7200			Count: abundant		Andy Lamb								PRESENT				Sebastes emphaeus					iNaturalist:64468								Sebastes emphaeus							Animalia	Chordata	Actinopterygii	Perciformes	Sebastidae	Sebastes	emphaeus		species		(Starks, 1911)
	imerss.org:PMLS:7201			Count: few		Andy Lamb								PRESENT				Sebastes ruberrimus					iNaturalist:63695								Sebastes ruberrimus							Animalia	Chordata	Actinopterygii	Perciformes	Sebastidae	Sebastes	ruberrimus		species		(Cramer, 1895)
	imerss.org:PMLS:7202					Andy Lamb		3						PRESENT				Sebastes nigrocinctus					iNaturalist:230757								Sebastes nigrocinctus							Animalia	Chordata	Actinopterygii	Perciformes	Sebastidae	Sebastes	nigrocinctus		species		Ayres, 1859
	imerss.org:PMLS:7203			Count: some		Andy Lamb								PRESENT				Hexagrammos decagrammus					iNaturalist:68596								Hexagrammos decagrammus							Animalia	Chordata	Actinopterygii	Perciformes	Hexagrammidae	Hexagrammos	decagrammus		species		(Pallas, 1810)
	imerss.org:PMLS:7204			Count: few		Andy Lamb								PRESENT				Ophiodon elongatus					iNaturalist:52539								Ophiodon elongatus							Animalia	Chordata	Actinopterygii	Perciformes	Hexagrammidae	Ophiodon	elongatus		species		Girard, 1854
	imerss.org:PMLS:7205			Count: very many		Andy Lamb								PRESENT				Oxylebius pictus					iNaturalist:48452								Oxylebius pictus							Animalia	Chordata	Actinopterygii	Perciformes	Hexagrammidae	Oxylebius	pictus		species		Gill, 1862
	imerss.org:PMLS:7206			Count: few		Andy Lamb								PRESENT				Artedius harringtoni					iNaturalist:117528								Artedius harringtoni							Animalia	Chordata	Actinopterygii	Perciformes	Cottidae	Artedius	harringtoni		species		(Starks, 1896)
	imerss.org:PMLS:7207			Count: very many		Andy Lamb								PRESENT				Jordania zonope					iNaturalist:222465								Jordania zonope							Animalia	Chordata	Actinopterygii	Perciformes	Cottidae	Jordania	zonope		species		Starks, 1895
	imerss.org:PMLS:7251			Count: few		Andy Lamb								PRESENT				Rhinogobiops nicholsii					iNaturalist:132521								Rhinogobiops nicholsii							Animalia	Chordata	Actinopterygii	Gobiiformes	Gobiidae	Rhinogobiops	nicholsii		species		(Bean, 1882)
	imerss.org:PMLS:7252			Count: very many		Andy Lamb								PRESENT				Sebastes caurinus					iNaturalist:68597								Sebastes caurinus							Animalia	Chordata	Actinopterygii	Perciformes	Sebastidae	Sebastes	caurinus		species		Richardson, 1844
	imerss.org:PMLS:7253			Count: many		Andy Lamb								PRESENT				Sebastes maliger					iNaturalist:63386								Sebastes maliger							Animalia	Chordata	Actinopterygii	Perciformes	Sebastidae	Sebastes	maliger		species		(Jordan & Gilbert, 1880)
	imerss.org:PMLS:7254					Andy Lamb		1						PRESENT				Hexagrammos decagrammus					iNaturalist:68596								Hexagrammos decagrammus							Animalia	Chordata	Actinopterygii	Perciformes	Hexagrammidae	Hexagrammos	decagrammus		species		(Pallas, 1810)
	imerss.org:PMLS:7255					Andy Lamb		1						PRESENT				Hexagrammos stelleri					iNaturalist:186849								Hexagrammos stelleri							Animalia	Chordata	Actinopterygii	Perciformes	Hexagrammidae	Hexagrammos	stelleri		species		Tilesius, 1810
	imerss.org:PMLS:7256					Andy Lamb		3						PRESENT				Oxylebius pictus					iNaturalist:48452								Oxylebius pictus							Animalia	Chordata	Actinopterygii	Perciformes	Hexagrammidae	Oxylebius	pictus		species		Gill, 1862
	imerss.org:PMLS:7257					Andy Lamb		3						PRESENT				Jordania zonope					iNaturalist:222465								Jordania zonope							Animalia	Chordata	Actinopterygii	Perciformes	Cottidae	Jordania	zonope		species		Starks, 1895
	imerss.org:PMLS:7258					Andy Lamb		1						PRESENT				Citharichthys stigmaeus					iNaturalist:117542								Citharichthys stigmaeus							Animalia	Chordata	Actinopterygii	Carangiformes	Paralichthyidae	Citharichthys	stigmaeus		species		Jordan & Gilbert, 1882
	imerss.org:PMLS:7259					Andy Lamb		1						PRESENT				Lepidopsetta bilineata					iNaturalist:183018								Lepidopsetta bilineata							Animalia	Chordata	Actinopterygii	Carangiformes	Pleuronectidae	Lepidopsetta	bilineata		species		(Ayres, 1855)
	imerss.org:PMLS:7260					Andy Lamb		1						PRESENT				Pleuronichthys coenosus					iNaturalist:228393								Pleuronichthys coenosus							Animalia	Chordata	Actinopterygii	Carangiformes	Pleuronectidae	Pleuronichthys	coenosus		species		Girard, 1854
	imerss.org:PMLS:7351					Andy Lamb		1						PRESENT				Clupea pallasii					iNaturalist:117571								Clupea pallasii							Animalia	Chordata	Actinopterygii	Clupeiformes	Clupeidae	Clupea	pallasii		species		Valenciennes, 1847
	imerss.org:PMLS:7352			Count: many		Andy Lamb								PRESENT				Rhinogobiops nicholsii					iNaturalist:132521								Rhinogobiops nicholsii							Animalia	Chordata	Actinopterygii	Gobiiformes	Gobiidae	Rhinogobiops	nicholsii		species		(Bean, 1882)
	imerss.org:PMLS:7353					Andy Lamb		2						PRESENT				Ronquilus jordani					iNaturalist:230312								Ronquilus jordani							Animalia	Chordata	Actinopterygii	Perciformes	Bathymasteridae	Ronquilus	jordani		species		(Gilbert, 1889)
	imerss.org:PMLS:7354					Andy Lamb		1						PRESENT				Chirolophis nugator					iNaturalist:216743								Chirolophis nugator							Animalia	Chordata	Actinopterygii	Perciformes	Stichaeidae	Chirolophis	nugator		species		(Jordan & Williams, 1895)
	imerss.org:PMLS:7355			Count: very many		Andy Lamb								PRESENT				Sebastes caurinus					iNaturalist:68597								Sebastes caurinus							Animalia	Chordata	Actinopterygii	Perciformes	Sebastidae	Sebastes	caurinus		species		Richardson, 1844
	imerss.org:PMLS:7356			Count: very many		Andy Lamb								PRESENT				Sebastes maliger					iNaturalist:63386								Sebastes maliger							Animalia	Chordata	Actinopterygii	Perciformes	Sebastidae	Sebastes	maliger		species		(Jordan & Gilbert, 1880)
	imerss.org:PMLS:7357			Count: very many		Andy Lamb								PRESENT				Sebastes emphaeus					iNaturalist:64468								Sebastes emphaeus							Animalia	Chordata	Actinopterygii	Perciformes	Sebastidae	Sebastes	emphaeus		species		(Starks, 1911)
	imerss.org:PMLS:7358					Andy Lamb		5						PRESENT				Sebastes nigrocinctus					iNaturalist:230757								Sebastes nigrocinctus							Animalia	Chordata	Actinopterygii	Perciformes	Sebastidae	Sebastes	nigrocinctus		species		Ayres, 1859
	imerss.org:PMLS:7359			Count: few		Andy Lamb								PRESENT				Sebastes ruberrimus					iNaturalist:63695								Sebastes ruberrimus							Animalia	Chordata	Actinopterygii	Perciformes	Sebastidae	Sebastes	ruberrimus		species		(Cramer, 1895)
	imerss.org:PMLS:7360			Count: few		Andy Lamb								PRESENT				Hexagrammos decagrammus					iNaturalist:68596								Hexagrammos decagrammus							Animalia	Chordata	Actinopterygii	Perciformes	Hexagrammidae	Hexagrammos	decagrammus		species		(Pallas, 1810)
	imerss.org:PMLS:7361					Andy Lamb		3						PRESENT				Ophiodon elongatus					iNaturalist:52539								Ophiodon elongatus							Animalia	Chordata	Actinopterygii	Perciformes	Hexagrammidae	Ophiodon	elongatus		species		Girard, 1854
	imerss.org:PMLS:7362			Count: many		Andy Lamb								PRESENT				Oxylebius pictus					iNaturalist:48452								Oxylebius pictus							Animalia	Chordata	Actinopterygii	Perciformes	Hexagrammidae	Oxylebius	pictus		species		Gill, 1862
	imerss.org:PMLS:7363			Count: few		Andy Lamb								PRESENT				Artedius harringtoni					iNaturalist:117528								Artedius harringtoni							Animalia	Chordata	Actinopterygii	Perciformes	Cottidae	Artedius	harringtoni		species		(Starks, 1896)
	imerss.org:PMLS:7364			Count: very many		Andy Lamb								PRESENT				Jordania zonope					iNaturalist:222465								Jordania zonope							Animalia	Chordata	Actinopterygii	Perciformes	Cottidae	Jordania	zonope		species		Starks, 1895
	imerss.org:PMLS:7479					Andy Lamb		1						PRESENT				Clupea pallasii					iNaturalist:117571								Clupea pallasii							Animalia	Chordata	Actinopterygii	Clupeiformes	Clupeidae	Clupea	pallasii		species		Valenciennes, 1847
	imerss.org:PMLS:7480			Count: few		Andy Lamb								PRESENT				Aulorhynchus flavidus					iNaturalist:117568								Aulorhynchus flavidus							Animalia	Chordata	Actinopterygii	Perciformes	Aulorhynchidae	Aulorhynchus	flavidus		species		Gill, 1861
	imerss.org:PMLS:7481			Count: very many		Andy Lamb								PRESENT				Rhinogobiops nicholsii					iNaturalist:132521								Rhinogobiops nicholsii							Animalia	Chordata	Actinopterygii	Gobiiformes	Gobiidae	Rhinogobiops	nicholsii		species		(Bean, 1882)
	imerss.org:PMLS:7482					Andy Lamb		1						PRESENT				Chirolophis nugator					iNaturalist:216743								Chirolophis nugator							Animalia	Chordata	Actinopterygii	Perciformes	Stichaeidae	Chirolophis	nugator		species		(Jordan & Williams, 1895)
	imerss.org:PMLS:7483			Count: few		Andy Lamb								PRESENT				Embiotoca lateralis					iNaturalist:117555								Embiotoca lateralis							Animalia	Chordata	Actinopterygii	Perciformes	Embiotocidae	Embiotoca	lateralis		species		Agassiz, 1854
	imerss.org:PMLS:7484			Count: very many		Andy Lamb								PRESENT				Sebastes caurinus					iNaturalist:68597								Sebastes caurinus							Animalia	Chordata	Actinopterygii	Perciformes	Sebastidae	Sebastes	caurinus		species		Richardson, 1844
	imerss.org:PMLS:7485			Count: very many		Andy Lamb								PRESENT				Sebastes maliger					iNaturalist:63386								Sebastes maliger							Animalia	Chordata	Actinopterygii	Perciformes	Sebastidae	Sebastes	maliger		species		(Jordan & Gilbert, 1880)
	imerss.org:PMLS:7486					Andy Lamb		1						PRESENT				Sebastes flavidus					iNaturalist:64477								Sebastes flavidus							Animalia	Chordata	Actinopterygii	Perciformes	Sebastidae	Sebastes	flavidus		species		(Ayres, 1862)
	imerss.org:PMLS:7487					Andy Lamb		2						PRESENT				Sebastes ruberrimus					iNaturalist:63695								Sebastes ruberrimus							Animalia	Chordata	Actinopterygii	Perciformes	Sebastidae	Sebastes	ruberrimus		species		(Cramer, 1895)
	imerss.org:PMLS:7488					Andy Lamb		3						PRESENT				Sebastes nigrocinctus					iNaturalist:230757								Sebastes nigrocinctus							Animalia	Chordata	Actinopterygii	Perciformes	Sebastidae	Sebastes	nigrocinctus		species		Ayres, 1859
	imerss.org:PMLS:7489			Count: few		Andy Lamb								PRESENT				Hexagrammos decagrammus					iNaturalist:68596								Hexagrammos decagrammus							Animalia	Chordata	Actinopterygii	Perciformes	Hexagrammidae	Hexagrammos	decagrammus		species		(Pallas, 1810)
	imerss.org:PMLS:7490					Andy Lamb		3						PRESENT				Ophiodon elongatus					iNaturalist:52539								Ophiodon elongatus							Animalia	Chordata	Actinopterygii	Perciformes	Hexagrammidae	Ophiodon	elongatus		species		Girard, 1854
	imerss.org:PMLS:7491			Count: many		Andy Lamb								PRESENT				Oxylebius pictus					iNaturalist:48452								Oxylebius pictus							Animalia	Chordata	Actinopterygii	Perciformes	Hexagrammidae	Oxylebius	pictus		species		Gill, 1862
	imerss.org:PMLS:7492			Count: very many		Andy Lamb								PRESENT				Jordania zonope					iNaturalist:222465								Jordania zonope							Animalia	Chordata	Actinopterygii	Perciformes	Cottidae	Jordania	zonope		species		Starks, 1895
	imerss.org:PMLS:7570			Count: some		Andy Lamb								PRESENT				Clupea pallasii					iNaturalist:117571								Clupea pallasii							Animalia	Chordata	Actinopterygii	Clupeiformes	Clupeidae	Clupea	pallasii		species		Valenciennes, 1847
	imerss.org:PMLS:7571			Count: some		Andy Lamb								PRESENT				Rhinogobiops nicholsii					iNaturalist:132521								Rhinogobiops nicholsii							Animalia	Chordata	Actinopterygii	Gobiiformes	Gobiidae	Rhinogobiops	nicholsii		species		(Bean, 1882)
	imerss.org:PMLS:7572					Andy Lamb		2						PRESENT				Chirolophis decoratus					iNaturalist:216742								Chirolophis decoratus							Animalia	Chordata	Actinopterygii	Perciformes	Stichaeidae	Chirolophis	decoratus		species		(Jordan & Snyder, 1902)
	imerss.org:PMLS:7573			Count: some		Andy Lamb								PRESENT				Embiotoca lateralis					iNaturalist:117555								Embiotoca lateralis							Animalia	Chordata	Actinopterygii	Perciformes	Embiotocidae	Embiotoca	lateralis		species		Agassiz, 1854
	imerss.org:PMLS:7574			Count: few		Andy Lamb								PRESENT				Rhacochilus vacca					iNaturalist:111616								Rhacochilus vacca							Animalia	Chordata	Actinopterygii	Perciformes	Embiotocidae	Rhacochilus	vacca		species		(Girard, 1855)
	imerss.org:PMLS:7575			Count: few		Andy Lamb								PRESENT				Brachyistius frenatus					iNaturalist:117553								Brachyistius frenatus							Animalia	Chordata	Actinopterygii	Perciformes	Embiotocidae	Brachyistius	frenatus		species		Gill, 1862
	imerss.org:PMLS:7576			Count: many		Andy Lamb								PRESENT				Sebastes caurinus					iNaturalist:68597								Sebastes caurinus							Animalia	Chordata	Actinopterygii	Perciformes	Sebastidae	Sebastes	caurinus		species		Richardson, 1844
	imerss.org:PMLS:7577			Count: many		Andy Lamb								PRESENT				Sebastes maliger					iNaturalist:63386								Sebastes maliger							Animalia	Chordata	Actinopterygii	Perciformes	Sebastidae	Sebastes	maliger		species		(Jordan & Gilbert, 1880)
	imerss.org:PMLS:7578					Andy Lamb		2						PRESENT				Sebastes flavidus					iNaturalist:64477								Sebastes flavidus							Animalia	Chordata	Actinopterygii	Perciformes	Sebastidae	Sebastes	flavidus		species		(Ayres, 1862)
	imerss.org:PMLS:7579			Count: few		Andy Lamb								PRESENT				Sebastes emphaeus					iNaturalist:64468								Sebastes emphaeus							Animalia	Chordata	Actinopterygii	Perciformes	Sebastidae	Sebastes	emphaeus		species		(Starks, 1911)
	imerss.org:PMLS:7580					Andy Lamb		1						PRESENT				Sebastes ruberrimus					iNaturalist:63695								Sebastes ruberrimus							Animalia	Chordata	Actinopterygii	Perciformes	Sebastidae	Sebastes	ruberrimus		species		(Cramer, 1895)
	imerss.org:PMLS:7581			Count: some		Andy Lamb								PRESENT				Hexagrammos decagrammus					iNaturalist:68596								Hexagrammos decagrammus							Animalia	Chordata	Actinopterygii	Perciformes	Hexagrammidae	Hexagrammos	decagrammus		species		(Pallas, 1810)
	imerss.org:PMLS:7582			Count: few		Andy Lamb								PRESENT				Ophiodon elongatus					iNaturalist:52539								Ophiodon elongatus							Animalia	Chordata	Actinopterygii	Perciformes	Hexagrammidae	Ophiodon	elongatus		species		Girard, 1854
	imerss.org:PMLS:7583			Count: very many		Andy Lamb								PRESENT				Oxylebius pictus					iNaturalist:48452								Oxylebius pictus							Animalia	Chordata	Actinopterygii	Perciformes	Hexagrammidae	Oxylebius	pictus		species		Gill, 1862
	imerss.org:PMLS:7584			Count: some		Andy Lamb								PRESENT				Artedius harringtoni					iNaturalist:117528								Artedius harringtoni							Animalia	Chordata	Actinopterygii	Perciformes	Cottidae	Artedius	harringtoni		species		(Starks, 1896)
	imerss.org:PMLS:7585			Count: many		Andy Lamb								PRESENT				Jordania zonope					iNaturalist:222465								Jordania zonope							Animalia	Chordata	Actinopterygii	Perciformes	Cottidae	Jordania	zonope		species		Starks, 1895
	imerss.org:PMLS:7586					Andy Lamb		1						PRESENT				Rhamphocottus richardsonii					iNaturalist:51881								Rhamphocottus richardsonii							Animalia	Chordata	Actinopterygii	Perciformes	Rhamphocottidae	Rhamphocottus	richardsonii		species		Günther, 1874
	imerss.org:PMLS:7684			Count: few		Andy Lamb								PRESENT				Clupea pallasii					iNaturalist:117571								Clupea pallasii							Animalia	Chordata	Actinopterygii	Clupeiformes	Clupeidae	Clupea	pallasii		species		Valenciennes, 1847
	imerss.org:PMLS:7685			Count: abundant		Andy Lamb								PRESENT				Rhinogobiops nicholsii					iNaturalist:132521								Rhinogobiops nicholsii							Animalia	Chordata	Actinopterygii	Gobiiformes	Gobiidae	Rhinogobiops	nicholsii		species		(Bean, 1882)
	imerss.org:PMLS:7686					Andy Lamb		2						PRESENT				Anarrhichthys ocellatus					iNaturalist:60635								Anarrhichthys ocellatus							Animalia	Chordata	Actinopterygii	Perciformes	Anarhichadidae	Anarrhichthys	ocellatus		species		Ayres, 1855
	imerss.org:PMLS:7687			Count: some		Andy Lamb								PRESENT				Embiotoca lateralis					iNaturalist:117555								Embiotoca lateralis							Animalia	Chordata	Actinopterygii	Perciformes	Embiotocidae	Embiotoca	lateralis		species		Agassiz, 1854
	imerss.org:PMLS:7688			Count: few		Andy Lamb								PRESENT				Cymatogaster aggregata					iNaturalist:98855								Cymatogaster aggregata							Animalia	Chordata	Actinopterygii	Perciformes	Embiotocidae	Cymatogaster	aggregata		species		Gibbons, 1854
	imerss.org:PMLS:7689			Count: abundant		Andy Lamb								PRESENT				Sebastes caurinus					iNaturalist:68597								Sebastes caurinus							Animalia	Chordata	Actinopterygii	Perciformes	Sebastidae	Sebastes	caurinus		species		Richardson, 1844
	imerss.org:PMLS:7690			Count: very many		Andy Lamb								PRESENT				Sebastes maliger					iNaturalist:63386								Sebastes maliger							Animalia	Chordata	Actinopterygii	Perciformes	Sebastidae	Sebastes	maliger		species		(Jordan & Gilbert, 1880)
	imerss.org:PMLS:7691			Count: few		Andy Lamb								PRESENT				Sebastes emphaeus					iNaturalist:64468								Sebastes emphaeus							Animalia	Chordata	Actinopterygii	Perciformes	Sebastidae	Sebastes	emphaeus		species		(Starks, 1911)
	imerss.org:PMLS:7692			Count: some		Andy Lamb								PRESENT				Sebastes ruberrimus					iNaturalist:63695								Sebastes ruberrimus							Animalia	Chordata	Actinopterygii	Perciformes	Sebastidae	Sebastes	ruberrimus		species		(Cramer, 1895)
	imerss.org:PMLS:7693			Count: some		Andy Lamb								PRESENT				Hexagrammos decagrammus					iNaturalist:68596								Hexagrammos decagrammus							Animalia	Chordata	Actinopterygii	Perciformes	Hexagrammidae	Hexagrammos	decagrammus		species		(Pallas, 1810)
	imerss.org:PMLS:7694			Count: few		Andy Lamb								PRESENT				Ophiodon elongatus					iNaturalist:52539								Ophiodon elongatus							Animalia	Chordata	Actinopterygii	Perciformes	Hexagrammidae	Ophiodon	elongatus		species		Girard, 1854
	imerss.org:PMLS:7695			Count: very many		Andy Lamb								PRESENT				Oxylebius pictus					iNaturalist:48452								Oxylebius pictus							Animalia	Chordata	Actinopterygii	Perciformes	Hexagrammidae	Oxylebius	pictus		species		Gill, 1862
	imerss.org:PMLS:7696			Count: some		Andy Lamb								PRESENT				Jordania zonope					iNaturalist:222465								Jordania zonope							Animalia	Chordata	Actinopterygii	Perciformes	Cottidae	Jordania	zonope		species		Starks, 1895
	imerss.org:PMLS:7697					Andy Lamb		2						PRESENT				Chitonotus pugetensis					iNaturalist:216746								Chitonotus pugetensis							Animalia	Chordata	Actinopterygii	Perciformes	Cottidae	Chitonotus	pugetensis		species		(Steindachner, 1876)
	imerss.org:PMLS:7764			Count: few		Andy Lamb								PRESENT				Clupea pallasii					iNaturalist:117571								Clupea pallasii							Animalia	Chordata	Actinopterygii	Clupeiformes	Clupeidae	Clupea	pallasii		species		Valenciennes, 1847
	imerss.org:PMLS:7765			Count: some		Andy Lamb								PRESENT				Rhinogobiops nicholsii					iNaturalist:132521								Rhinogobiops nicholsii							Animalia	Chordata	Actinopterygii	Gobiiformes	Gobiidae	Rhinogobiops	nicholsii		species		(Bean, 1882)
	imerss.org:PMLS:7766					Andy Lamb		1						PRESENT				Chirolophis decoratus					iNaturalist:216742								Chirolophis decoratus							Animalia	Chordata	Actinopterygii	Perciformes	Stichaeidae	Chirolophis	decoratus		species		(Jordan & Snyder, 1902)
	imerss.org:PMLS:7767			Count: some		Andy Lamb								PRESENT				Embiotoca lateralis					iNaturalist:117555								Embiotoca lateralis							Animalia	Chordata	Actinopterygii	Perciformes	Embiotocidae	Embiotoca	lateralis		species		Agassiz, 1854
	imerss.org:PMLS:7768			Count: many		Andy Lamb								PRESENT				Sebastes caurinus					iNaturalist:68597								Sebastes caurinus							Animalia	Chordata	Actinopterygii	Perciformes	Sebastidae	Sebastes	caurinus		species		Richardson, 1844
	imerss.org:PMLS:7769			Count: many		Andy Lamb								PRESENT				Sebastes maliger					iNaturalist:63386								Sebastes maliger							Animalia	Chordata	Actinopterygii	Perciformes	Sebastidae	Sebastes	maliger		species		(Jordan & Gilbert, 1880)
	imerss.org:PMLS:7770			Count: many		Andy Lamb								PRESENT				Sebastes flavidus					iNaturalist:64477								Sebastes flavidus							Animalia	Chordata	Actinopterygii	Perciformes	Sebastidae	Sebastes	flavidus		species		(Ayres, 1862)
	imerss.org:PMLS:7771			Count: very many		Andy Lamb								PRESENT				Sebastes emphaeus					iNaturalist:64468								Sebastes emphaeus							Animalia	Chordata	Actinopterygii	Perciformes	Sebastidae	Sebastes	emphaeus		species		(Starks, 1911)
	imerss.org:PMLS:7772					Andy Lamb		1						PRESENT				Sebastes ruberrimus					iNaturalist:63695								Sebastes ruberrimus							Animalia	Chordata	Actinopterygii	Perciformes	Sebastidae	Sebastes	ruberrimus		species		(Cramer, 1895)
	imerss.org:PMLS:7773					Andy Lamb		2						PRESENT				Sebastes nigrocinctus					iNaturalist:230757								Sebastes nigrocinctus							Animalia	Chordata	Actinopterygii	Perciformes	Sebastidae	Sebastes	nigrocinctus		species		Ayres, 1859
	imerss.org:PMLS:7774			Count: some		Andy Lamb								PRESENT				Hexagrammos decagrammus					iNaturalist:68596								Hexagrammos decagrammus							Animalia	Chordata	Actinopterygii	Perciformes	Hexagrammidae	Hexagrammos	decagrammus		species		(Pallas, 1810)
	imerss.org:PMLS:7775			Count: few		Andy Lamb								PRESENT				Ophiodon elongatus					iNaturalist:52539								Ophiodon elongatus							Animalia	Chordata	Actinopterygii	Perciformes	Hexagrammidae	Ophiodon	elongatus		species		Girard, 1854
	imerss.org:PMLS:7776			Count: many		Andy Lamb								PRESENT				Oxylebius pictus					iNaturalist:48452								Oxylebius pictus							Animalia	Chordata	Actinopterygii	Perciformes	Hexagrammidae	Oxylebius	pictus		species		Gill, 1862
	imerss.org:PMLS:7777			Count: few		Andy Lamb								PRESENT				Artedius harringtoni					iNaturalist:117528								Artedius harringtoni							Animalia	Chordata	Actinopterygii	Perciformes	Cottidae	Artedius	harringtoni		species		(Starks, 1896)
	imerss.org:PMLS:7778			Count: some		Andy Lamb								PRESENT				Jordania zonope					iNaturalist:222465								Jordania zonope							Animalia	Chordata	Actinopterygii	Perciformes	Cottidae	Jordania	zonope		species		Starks, 1895
	imerss.org:PMLS:7779					Andy Lamb		1						PRESENT				Rhamphocottus richardsonii					iNaturalist:51881								Rhamphocottus richardsonii							Animalia	Chordata	Actinopterygii	Perciformes	Rhamphocottidae	Rhamphocottus	richardsonii		species		Günther, 1874
	imerss.org:PMLS:7877					Andy Lamb		2						PRESENT				Rhinogobiops nicholsii					iNaturalist:132521								Rhinogobiops nicholsii							Animalia	Chordata	Actinopterygii	Gobiiformes	Gobiidae	Rhinogobiops	nicholsii		species		(Bean, 1882)
	imerss.org:PMLS:7878			Count: many		Andy Lamb								PRESENT				Embiotoca lateralis					iNaturalist:117555								Embiotoca lateralis							Animalia	Chordata	Actinopterygii	Perciformes	Embiotocidae	Embiotoca	lateralis		species		Agassiz, 1854
	imerss.org:PMLS:7879			Count: few		Andy Lamb								PRESENT				Rhacochilus vacca					iNaturalist:111616								Rhacochilus vacca							Animalia	Chordata	Actinopterygii	Perciformes	Embiotocidae	Rhacochilus	vacca		species		(Girard, 1855)
	imerss.org:PMLS:7880					Andy Lamb		1						PRESENT				Brachyistius frenatus					iNaturalist:117553								Brachyistius frenatus							Animalia	Chordata	Actinopterygii	Perciformes	Embiotocidae	Brachyistius	frenatus		species		Gill, 1862
	imerss.org:PMLS:7881			Count: few		Andy Lamb								PRESENT				Sebastes caurinus					iNaturalist:68597								Sebastes caurinus							Animalia	Chordata	Actinopterygii	Perciformes	Sebastidae	Sebastes	caurinus		species		Richardson, 1844
	imerss.org:PMLS:7882			Count: few		Andy Lamb								PRESENT				Sebastes maliger					iNaturalist:63386								Sebastes maliger							Animalia	Chordata	Actinopterygii	Perciformes	Sebastidae	Sebastes	maliger		species		(Jordan & Gilbert, 1880)
	imerss.org:PMLS:7883			Count: very many		Andy Lamb								PRESENT				Hexagrammos decagrammus					iNaturalist:68596								Hexagrammos decagrammus							Animalia	Chordata	Actinopterygii	Perciformes	Hexagrammidae	Hexagrammos	decagrammus		species		(Pallas, 1810)
	imerss.org:PMLS:7884			Count: few		Andy Lamb								PRESENT				Ophiodon elongatus					iNaturalist:52539								Ophiodon elongatus							Animalia	Chordata	Actinopterygii	Perciformes	Hexagrammidae	Ophiodon	elongatus		species		Girard, 1854
	imerss.org:PMLS:7885			Count: very many		Andy Lamb								PRESENT				Artedius harringtoni					iNaturalist:117528								Artedius harringtoni							Animalia	Chordata	Actinopterygii	Perciformes	Cottidae	Artedius	harringtoni		species		(Starks, 1896)
	imerss.org:PMLS:7886			Count: few		Andy Lamb								PRESENT				Jordania zonope					iNaturalist:222465								Jordania zonope							Animalia	Chordata	Actinopterygii	Perciformes	Cottidae	Jordania	zonope		species		Starks, 1895
	imerss.org:PMLS:7887					Andy Lamb		1						PRESENT				Scorpaenichthys marmoratus					iNaturalist:47638								Scorpaenichthys marmoratus							Animalia	Chordata	Actinopterygii	Perciformes	Cottidae	Scorpaenichthys	marmoratus		species		(Ayres, 1854)
	imerss.org:PMLS:7979			Count: some		Andy Lamb								PRESENT				Rhinogobiops nicholsii					iNaturalist:132521								Rhinogobiops nicholsii							Animalia	Chordata	Actinopterygii	Gobiiformes	Gobiidae	Rhinogobiops	nicholsii		species		(Bean, 1882)
	imerss.org:PMLS:7980					Andy Lamb		1						PRESENT				Pholis clemensi					iNaturalist:67405								Pholis clemensi							Animalia	Chordata	Actinopterygii	Perciformes	Pholidae	Pholis	clemensi		species		Rosenblatt, 1964
	imerss.org:PMLS:7981			Count: some		Andy Lamb								PRESENT				Embiotoca lateralis					iNaturalist:117555								Embiotoca lateralis							Animalia	Chordata	Actinopterygii	Perciformes	Embiotocidae	Embiotoca	lateralis		species		Agassiz, 1854
	imerss.org:PMLS:7982			Count: few		Andy Lamb								PRESENT				Cymatogaster aggregata					iNaturalist:98855								Cymatogaster aggregata							Animalia	Chordata	Actinopterygii	Perciformes	Embiotocidae	Cymatogaster	aggregata		species		Gibbons, 1854
	imerss.org:PMLS:7983			Count: some		Andy Lamb								PRESENT				Brachyistius frenatus					iNaturalist:117553								Brachyistius frenatus							Animalia	Chordata	Actinopterygii	Perciformes	Embiotocidae	Brachyistius	frenatus		species		Gill, 1862
	imerss.org:PMLS:7984			Count: many		Andy Lamb								PRESENT				Sebastes caurinus					iNaturalist:68597								Sebastes caurinus							Animalia	Chordata	Actinopterygii	Perciformes	Sebastidae	Sebastes	caurinus		species		Richardson, 1844
	imerss.org:PMLS:7985			Count: many		Andy Lamb								PRESENT				Sebastes maliger					iNaturalist:63386								Sebastes maliger							Animalia	Chordata	Actinopterygii	Perciformes	Sebastidae	Sebastes	maliger		species		(Jordan & Gilbert, 1880)
	imerss.org:PMLS:7986			Count: very many		Andy Lamb								PRESENT				Sebastes emphaeus					iNaturalist:64468								Sebastes emphaeus							Animalia	Chordata	Actinopterygii	Perciformes	Sebastidae	Sebastes	emphaeus		species		(Starks, 1911)
	imerss.org:PMLS:7987			Count: few		Andy Lamb								PRESENT				Sebastes ruberrimus					iNaturalist:63695								Sebastes ruberrimus							Animalia	Chordata	Actinopterygii	Perciformes	Sebastidae	Sebastes	ruberrimus		species		(Cramer, 1895)
	imerss.org:PMLS:7988					Andy Lamb		4						PRESENT				Sebastes nigrocinctus					iNaturalist:230757								Sebastes nigrocinctus							Animalia	Chordata	Actinopterygii	Perciformes	Sebastidae	Sebastes	nigrocinctus		species		Ayres, 1859
	imerss.org:PMLS:7989			Count: some		Andy Lamb								PRESENT				Hexagrammos decagrammus					iNaturalist:68596								Hexagrammos decagrammus							Animalia	Chordata	Actinopterygii	Perciformes	Hexagrammidae	Hexagrammos	decagrammus		species		(Pallas, 1810)
	imerss.org:PMLS:7990			Count: few		Andy Lamb								PRESENT				Oxylebius pictus					iNaturalist:48452								Oxylebius pictus							Animalia	Chordata	Actinopterygii	Perciformes	Hexagrammidae	Oxylebius	pictus		species		Gill, 1862
	imerss.org:PMLS:7991			Count: some		Andy Lamb								PRESENT				Jordania zonope					iNaturalist:222465								Jordania zonope							Animalia	Chordata	Actinopterygii	Perciformes	Cottidae	Jordania	zonope		species		Starks, 1895
	imerss.org:PMLS:8079					Andy Lamb		1						PRESENT				Aulorhynchus flavidus					iNaturalist:117568								Aulorhynchus flavidus							Animalia	Chordata	Actinopterygii	Perciformes	Aulorhynchidae	Aulorhynchus	flavidus		species		Gill, 1861
	imerss.org:PMLS:8080			Count: few		Andy Lamb								PRESENT				Rhinogobiops nicholsii					iNaturalist:132521								Rhinogobiops nicholsii							Animalia	Chordata	Actinopterygii	Gobiiformes	Gobiidae	Rhinogobiops	nicholsii		species		(Bean, 1882)
	imerss.org:PMLS:8081			Count: some		Andy Lamb								PRESENT				Embiotoca lateralis					iNaturalist:117555								Embiotoca lateralis							Animalia	Chordata	Actinopterygii	Perciformes	Embiotocidae	Embiotoca	lateralis		species		Agassiz, 1854
	imerss.org:PMLS:8082			Count: some		Andy Lamb								PRESENT				Rhacochilus vacca					iNaturalist:111616								Rhacochilus vacca							Animalia	Chordata	Actinopterygii	Perciformes	Embiotocidae	Rhacochilus	vacca		species		(Girard, 1855)
	imerss.org:PMLS:8083			Count: some		Andy Lamb								PRESENT				Sebastes caurinus					iNaturalist:68597								Sebastes caurinus							Animalia	Chordata	Actinopterygii	Perciformes	Sebastidae	Sebastes	caurinus		species		Richardson, 1844
	imerss.org:PMLS:8084			Count: some		Andy Lamb								PRESENT				Sebastes maliger					iNaturalist:63386								Sebastes maliger							Animalia	Chordata	Actinopterygii	Perciformes	Sebastidae	Sebastes	maliger		species		(Jordan & Gilbert, 1880)
	imerss.org:PMLS:8085			Count: few		Andy Lamb								PRESENT				Sebastes ruberrimus					iNaturalist:63695								Sebastes ruberrimus							Animalia	Chordata	Actinopterygii	Perciformes	Sebastidae	Sebastes	ruberrimus		species		(Cramer, 1895)
	imerss.org:PMLS:8086					Andy Lamb		2						PRESENT				Sebastes nigrocinctus					iNaturalist:230757								Sebastes nigrocinctus							Animalia	Chordata	Actinopterygii	Perciformes	Sebastidae	Sebastes	nigrocinctus		species		Ayres, 1859
	imerss.org:PMLS:8087			Count: some		Andy Lamb								PRESENT				Hexagrammos decagrammus					iNaturalist:68596								Hexagrammos decagrammus							Animalia	Chordata	Actinopterygii	Perciformes	Hexagrammidae	Hexagrammos	decagrammus		species		(Pallas, 1810)
	imerss.org:PMLS:8088			Count: few		Andy Lamb								PRESENT				Ophiodon elongatus					iNaturalist:52539								Ophiodon elongatus							Animalia	Chordata	Actinopterygii	Perciformes	Hexagrammidae	Ophiodon	elongatus		species		Girard, 1854
	imerss.org:PMLS:8089			Count: some		Andy Lamb								PRESENT				Oxylebius pictus					iNaturalist:48452								Oxylebius pictus							Animalia	Chordata	Actinopterygii	Perciformes	Hexagrammidae	Oxylebius	pictus		species		Gill, 1862
	imerss.org:PMLS:8090			Count: some		Andy Lamb								PRESENT				Jordania zonope					iNaturalist:222465								Jordania zonope							Animalia	Chordata	Actinopterygii	Perciformes	Cottidae	Jordania	zonope		species		Starks, 1895
	imerss.org:PMLS:8164			Count: very many		Andy Lamb								PRESENT				Rhinogobiops nicholsii					iNaturalist:132521								Rhinogobiops nicholsii							Animalia	Chordata	Actinopterygii	Gobiiformes	Gobiidae	Rhinogobiops	nicholsii		species		(Bean, 1882)
	imerss.org:PMLS:8165					Andy Lamb		1						PRESENT				Chirolophis nugator					iNaturalist:216743								Chirolophis nugator							Animalia	Chordata	Actinopterygii	Perciformes	Stichaeidae	Chirolophis	nugator		species		(Jordan & Williams, 1895)
	imerss.org:PMLS:8166			Count: some		Andy Lamb								PRESENT				Embiotoca lateralis					iNaturalist:117555								Embiotoca lateralis							Animalia	Chordata	Actinopterygii	Perciformes	Embiotocidae	Embiotoca	lateralis		species		Agassiz, 1854
	imerss.org:PMLS:8167			Count: some		Andy Lamb								PRESENT				Rhacochilus vacca					iNaturalist:111616								Rhacochilus vacca							Animalia	Chordata	Actinopterygii	Perciformes	Embiotocidae	Rhacochilus	vacca		species		(Girard, 1855)
	imerss.org:PMLS:8168			Count: very many		Andy Lamb								PRESENT				Sebastes caurinus					iNaturalist:68597								Sebastes caurinus							Animalia	Chordata	Actinopterygii	Perciformes	Sebastidae	Sebastes	caurinus		species		Richardson, 1844
	imerss.org:PMLS:8169			Count: very many		Andy Lamb								PRESENT				Sebastes maliger					iNaturalist:63386								Sebastes maliger							Animalia	Chordata	Actinopterygii	Perciformes	Sebastidae	Sebastes	maliger		species		(Jordan & Gilbert, 1880)
	imerss.org:PMLS:8170			Count: very many		Andy Lamb								PRESENT				Sebastes emphaeus					iNaturalist:64468								Sebastes emphaeus							Animalia	Chordata	Actinopterygii	Perciformes	Sebastidae	Sebastes	emphaeus		species		(Starks, 1911)
	imerss.org:PMLS:8171			Count: few		Andy Lamb								PRESENT				Sebastes ruberrimus					iNaturalist:63695								Sebastes ruberrimus							Animalia	Chordata	Actinopterygii	Perciformes	Sebastidae	Sebastes	ruberrimus		species		(Cramer, 1895)
	imerss.org:PMLS:8172			Count: few		Andy Lamb								PRESENT				Sebastes nigrocinctus					iNaturalist:230757								Sebastes nigrocinctus							Animalia	Chordata	Actinopterygii	Perciformes	Sebastidae	Sebastes	nigrocinctus		species		Ayres, 1859
	imerss.org:PMLS:8173			Count: very many		Andy Lamb								PRESENT				Hexagrammos decagrammus					iNaturalist:68596								Hexagrammos decagrammus							Animalia	Chordata	Actinopterygii	Perciformes	Hexagrammidae	Hexagrammos	decagrammus		species		(Pallas, 1810)
	imerss.org:PMLS:8174			Count: few		Andy Lamb								PRESENT				Ophiodon elongatus					iNaturalist:52539								Ophiodon elongatus							Animalia	Chordata	Actinopterygii	Perciformes	Hexagrammidae	Ophiodon	elongatus		species		Girard, 1854
	imerss.org:PMLS:8175			Count: some		Andy Lamb								PRESENT				Oxylebius pictus					iNaturalist:48452								Oxylebius pictus							Animalia	Chordata	Actinopterygii	Perciformes	Hexagrammidae	Oxylebius	pictus		species		Gill, 1862
	imerss.org:PMLS:8176			Count: few		Andy Lamb								PRESENT				Artedius harringtoni					iNaturalist:117528								Artedius harringtoni							Animalia	Chordata	Actinopterygii	Perciformes	Cottidae	Artedius	harringtoni		species		(Starks, 1896)
	imerss.org:PMLS:8177			Count: some		Andy Lamb								PRESENT				Jordania zonope					iNaturalist:222465								Jordania zonope							Animalia	Chordata	Actinopterygii	Perciformes	Cottidae	Jordania	zonope		species		Starks, 1895
	imerss.org:PMLS:8178					Andy Lamb		1						PRESENT				Scorpaenichthys marmoratus					iNaturalist:47638								Scorpaenichthys marmoratus							Animalia	Chordata	Actinopterygii	Perciformes	Cottidae	Scorpaenichthys	marmoratus		species		(Ayres, 1854)
	imerss.org:PMLS:8262			Count: very many		Andy Lamb								PRESENT				Rhinogobiops nicholsii					iNaturalist:132521								Rhinogobiops nicholsii							Animalia	Chordata	Actinopterygii	Gobiiformes	Gobiidae	Rhinogobiops	nicholsii		species		(Bean, 1882)
	imerss.org:PMLS:8263			Count: very many		Andy Lamb								PRESENT				Embiotoca lateralis					iNaturalist:117555								Embiotoca lateralis							Animalia	Chordata	Actinopterygii	Perciformes	Embiotocidae	Embiotoca	lateralis		species		Agassiz, 1854
	imerss.org:PMLS:8264			Count: very many		Andy Lamb								PRESENT				Sebastes caurinus					iNaturalist:68597								Sebastes caurinus							Animalia	Chordata	Actinopterygii	Perciformes	Sebastidae	Sebastes	caurinus		species		Richardson, 1844
	imerss.org:PMLS:8265			Count: very many		Andy Lamb								PRESENT				Sebastes maliger					iNaturalist:63386								Sebastes maliger							Animalia	Chordata	Actinopterygii	Perciformes	Sebastidae	Sebastes	maliger		species		(Jordan & Gilbert, 1880)
	imerss.org:PMLS:8266			Count: many		Andy Lamb								PRESENT				Sebastes emphaeus					iNaturalist:64468								Sebastes emphaeus							Animalia	Chordata	Actinopterygii	Perciformes	Sebastidae	Sebastes	emphaeus		species		(Starks, 1911)
	imerss.org:PMLS:8267			Count: few		Andy Lamb								PRESENT				Sebastes ruberrimus					iNaturalist:63695								Sebastes ruberrimus							Animalia	Chordata	Actinopterygii	Perciformes	Sebastidae	Sebastes	ruberrimus		species		(Cramer, 1895)
	imerss.org:PMLS:8268					Andy Lamb		2						PRESENT				Sebastes nigrocinctus					iNaturalist:230757								Sebastes nigrocinctus							Animalia	Chordata	Actinopterygii	Perciformes	Sebastidae	Sebastes	nigrocinctus		species		Ayres, 1859
	imerss.org:PMLS:8269			Count: very many		Andy Lamb								PRESENT				Hexagrammos decagrammus					iNaturalist:68596								Hexagrammos decagrammus							Animalia	Chordata	Actinopterygii	Perciformes	Hexagrammidae	Hexagrammos	decagrammus		species		(Pallas, 1810)
	imerss.org:PMLS:8270			Count: few		Andy Lamb								PRESENT				Ophiodon elongatus					iNaturalist:52539								Ophiodon elongatus							Animalia	Chordata	Actinopterygii	Perciformes	Hexagrammidae	Ophiodon	elongatus		species		Girard, 1854
	imerss.org:PMLS:8271			Count: many		Andy Lamb								PRESENT				Oxylebius pictus					iNaturalist:48452								Oxylebius pictus							Animalia	Chordata	Actinopterygii	Perciformes	Hexagrammidae	Oxylebius	pictus		species		Gill, 1862
	imerss.org:PMLS:8272			Count: few		Andy Lamb								PRESENT				Artedius harringtoni					iNaturalist:117528								Artedius harringtoni							Animalia	Chordata	Actinopterygii	Perciformes	Cottidae	Artedius	harringtoni		species		(Starks, 1896)
	imerss.org:PMLS:8273			Count: some		Andy Lamb								PRESENT				Jordania zonope					iNaturalist:222465								Jordania zonope							Animalia	Chordata	Actinopterygii	Perciformes	Cottidae	Jordania	zonope		species		Starks, 1895
	imerss.org:PMLS:8274					Andy Lamb		1						PRESENT				Scorpaenichthys marmoratus					iNaturalist:47638								Scorpaenichthys marmoratus							Animalia	Chordata	Actinopterygii	Perciformes	Cottidae	Scorpaenichthys	marmoratus		species		(Ayres, 1854)
	imerss.org:PMLS:8349					Andy Lamb		1						PRESENT				Clupea pallasii					iNaturalist:117571								Clupea pallasii							Animalia	Chordata	Actinopterygii	Clupeiformes	Clupeidae	Clupea	pallasii		species		Valenciennes, 1847
	imerss.org:PMLS:8350			Count: many		Andy Lamb								PRESENT				Rhinogobiops nicholsii					iNaturalist:132521								Rhinogobiops nicholsii							Animalia	Chordata	Actinopterygii	Gobiiformes	Gobiidae	Rhinogobiops	nicholsii		species		(Bean, 1882)
	imerss.org:PMLS:8351			Count: some		Andy Lamb								PRESENT				Ronquilus jordani					iNaturalist:230312								Ronquilus jordani							Animalia	Chordata	Actinopterygii	Perciformes	Bathymasteridae	Ronquilus	jordani		species		(Gilbert, 1889)
	imerss.org:PMLS:8352			Count: some		Andy Lamb								PRESENT				Embiotoca lateralis					iNaturalist:117555								Embiotoca lateralis							Animalia	Chordata	Actinopterygii	Perciformes	Embiotocidae	Embiotoca	lateralis		species		Agassiz, 1854
	imerss.org:PMLS:8353			Count: very many		Andy Lamb								PRESENT				Sebastes caurinus					iNaturalist:68597								Sebastes caurinus							Animalia	Chordata	Actinopterygii	Perciformes	Sebastidae	Sebastes	caurinus		species		Richardson, 1844
	imerss.org:PMLS:8354			Count: some		Andy Lamb								PRESENT				Sebastes maliger					iNaturalist:63386								Sebastes maliger							Animalia	Chordata	Actinopterygii	Perciformes	Sebastidae	Sebastes	maliger		species		(Jordan & Gilbert, 1880)
	imerss.org:PMLS:8355			Count: some		Andy Lamb								PRESENT				Sebastes nigrocinctus					iNaturalist:230757								Sebastes nigrocinctus							Animalia	Chordata	Actinopterygii	Perciformes	Sebastidae	Sebastes	nigrocinctus		species		Ayres, 1859
	imerss.org:PMLS:8356			Count: many		Andy Lamb								PRESENT				Hexagrammos decagrammus					iNaturalist:68596								Hexagrammos decagrammus							Animalia	Chordata	Actinopterygii	Perciformes	Hexagrammidae	Hexagrammos	decagrammus		species		(Pallas, 1810)
	imerss.org:PMLS:8357			Count: few		Andy Lamb								PRESENT				Ophiodon elongatus					iNaturalist:52539								Ophiodon elongatus							Animalia	Chordata	Actinopterygii	Perciformes	Hexagrammidae	Ophiodon	elongatus		species		Girard, 1854
	imerss.org:PMLS:8358			Count: very many		Andy Lamb								PRESENT				Oxylebius pictus					iNaturalist:48452								Oxylebius pictus							Animalia	Chordata	Actinopterygii	Perciformes	Hexagrammidae	Oxylebius	pictus		species		Gill, 1862
	imerss.org:PMLS:8359			Count: many		Andy Lamb								PRESENT				Jordania zonope					iNaturalist:222465								Jordania zonope							Animalia	Chordata	Actinopterygii	Perciformes	Cottidae	Jordania	zonope		species		Starks, 1895
	imerss.org:PMLS:8442			Count: few		Andy Lamb								PRESENT				Aulorhynchus flavidus					iNaturalist:117568								Aulorhynchus flavidus							Animalia	Chordata	Actinopterygii	Perciformes	Aulorhynchidae	Aulorhynchus	flavidus		species		Gill, 1861
	imerss.org:PMLS:8443			Count: some		Andy Lamb								PRESENT				Rhinogobiops nicholsii					iNaturalist:132521								Rhinogobiops nicholsii							Animalia	Chordata	Actinopterygii	Gobiiformes	Gobiidae	Rhinogobiops	nicholsii		species		(Bean, 1882)
	imerss.org:PMLS:8444					Andy Lamb		1						PRESENT				Ronquilus jordani					iNaturalist:230312								Ronquilus jordani							Animalia	Chordata	Actinopterygii	Perciformes	Bathymasteridae	Ronquilus	jordani		species		(Gilbert, 1889)
	imerss.org:PMLS:8445			Count: many		Andy Lamb								PRESENT				Embiotoca lateralis					iNaturalist:117555								Embiotoca lateralis							Animalia	Chordata	Actinopterygii	Perciformes	Embiotocidae	Embiotoca	lateralis		species		Agassiz, 1854
	imerss.org:PMLS:8446			Count: many		Andy Lamb								PRESENT				Rhacochilus vacca					iNaturalist:111616								Rhacochilus vacca							Animalia	Chordata	Actinopterygii	Perciformes	Embiotocidae	Rhacochilus	vacca		species		(Girard, 1855)
	imerss.org:PMLS:8447			Count: few		Andy Lamb								PRESENT				Cymatogaster aggregata					iNaturalist:98855								Cymatogaster aggregata							Animalia	Chordata	Actinopterygii	Perciformes	Embiotocidae	Cymatogaster	aggregata		species		Gibbons, 1854
	imerss.org:PMLS:8448			Count: many		Andy Lamb								PRESENT				Brachyistius frenatus					iNaturalist:117553								Brachyistius frenatus							Animalia	Chordata	Actinopterygii	Perciformes	Embiotocidae	Brachyistius	frenatus		species		Gill, 1862
	imerss.org:PMLS:8449			Count: many		Andy Lamb								PRESENT				Sebastes caurinus					iNaturalist:68597								Sebastes caurinus							Animalia	Chordata	Actinopterygii	Perciformes	Sebastidae	Sebastes	caurinus		species		Richardson, 1844
	imerss.org:PMLS:8450			Count: some		Andy Lamb								PRESENT				Sebastes maliger					iNaturalist:63386								Sebastes maliger							Animalia	Chordata	Actinopterygii	Perciformes	Sebastidae	Sebastes	maliger		species		(Jordan & Gilbert, 1880)
	imerss.org:PMLS:8451			Count: some		Andy Lamb								PRESENT				Hexagrammos decagrammus					iNaturalist:68596								Hexagrammos decagrammus							Animalia	Chordata	Actinopterygii	Perciformes	Hexagrammidae	Hexagrammos	decagrammus		species		(Pallas, 1810)
	imerss.org:PMLS:8452			Count: few		Andy Lamb								PRESENT				Ophiodon elongatus					iNaturalist:52539								Ophiodon elongatus							Animalia	Chordata	Actinopterygii	Perciformes	Hexagrammidae	Ophiodon	elongatus		species		Girard, 1854
	imerss.org:PMLS:8453			Count: few		Andy Lamb								PRESENT				Oxylebius pictus					iNaturalist:48452								Oxylebius pictus							Animalia	Chordata	Actinopterygii	Perciformes	Hexagrammidae	Oxylebius	pictus		species		Gill, 1862
	imerss.org:PMLS:8454			Count: some		Andy Lamb								PRESENT				Jordania zonope					iNaturalist:222465								Jordania zonope							Animalia	Chordata	Actinopterygii	Perciformes	Cottidae	Jordania	zonope		species		Starks, 1895
	imerss.org:PMLS:8530			Count: some		Andy Lamb								PRESENT				Rhinogobiops nicholsii					iNaturalist:132521								Rhinogobiops nicholsii							Animalia	Chordata	Actinopterygii	Gobiiformes	Gobiidae	Rhinogobiops	nicholsii		species		(Bean, 1882)
	imerss.org:PMLS:8531					Andy Lamb		1						PRESENT				Chirolophis decoratus					iNaturalist:216742								Chirolophis decoratus							Animalia	Chordata	Actinopterygii	Perciformes	Stichaeidae	Chirolophis	decoratus		species		(Jordan & Snyder, 1902)
	imerss.org:PMLS:8532			Count: many		Andy Lamb								PRESENT				Embiotoca lateralis					iNaturalist:117555								Embiotoca lateralis							Animalia	Chordata	Actinopterygii	Perciformes	Embiotocidae	Embiotoca	lateralis		species		Agassiz, 1854
	imerss.org:PMLS:8533					Andy Lamb		1						PRESENT				Cymatogaster aggregata					iNaturalist:98855								Cymatogaster aggregata							Animalia	Chordata	Actinopterygii	Perciformes	Embiotocidae	Cymatogaster	aggregata		species		Gibbons, 1854
	imerss.org:PMLS:8534			Count: some		Andy Lamb								PRESENT				Brachyistius frenatus					iNaturalist:117553								Brachyistius frenatus							Animalia	Chordata	Actinopterygii	Perciformes	Embiotocidae	Brachyistius	frenatus		species		Gill, 1862
	imerss.org:PMLS:8535			Count: many		Andy Lamb								PRESENT				Sebastes caurinus					iNaturalist:68597								Sebastes caurinus							Animalia	Chordata	Actinopterygii	Perciformes	Sebastidae	Sebastes	caurinus		species		Richardson, 1844
	imerss.org:PMLS:8536			Count: some		Andy Lamb								PRESENT				Sebastes maliger					iNaturalist:63386								Sebastes maliger							Animalia	Chordata	Actinopterygii	Perciformes	Sebastidae	Sebastes	maliger		species		(Jordan & Gilbert, 1880)
	imerss.org:PMLS:8537			Count: some		Andy Lamb								PRESENT				Sebastes flavidus					iNaturalist:64477								Sebastes flavidus							Animalia	Chordata	Actinopterygii	Perciformes	Sebastidae	Sebastes	flavidus		species		(Ayres, 1862)
	imerss.org:PMLS:8538			Count: very many		Andy Lamb								PRESENT				Sebastes emphaeus					iNaturalist:64468								Sebastes emphaeus							Animalia	Chordata	Actinopterygii	Perciformes	Sebastidae	Sebastes	emphaeus		species		(Starks, 1911)
	imerss.org:PMLS:8539					Andy Lamb		1						PRESENT				Sebastes nigrocinctus					iNaturalist:230757								Sebastes nigrocinctus							Animalia	Chordata	Actinopterygii	Perciformes	Sebastidae	Sebastes	nigrocinctus		species		Ayres, 1859
	imerss.org:PMLS:8540			Count: many		Andy Lamb								PRESENT				Hexagrammos decagrammus					iNaturalist:68596								Hexagrammos decagrammus							Animalia	Chordata	Actinopterygii	Perciformes	Hexagrammidae	Hexagrammos	decagrammus		species		(Pallas, 1810)
	imerss.org:PMLS:8541			Count: few		Andy Lamb								PRESENT				Ophiodon elongatus					iNaturalist:52539								Ophiodon elongatus							Animalia	Chordata	Actinopterygii	Perciformes	Hexagrammidae	Ophiodon	elongatus		species		Girard, 1854
	imerss.org:PMLS:8542			Count: some		Andy Lamb								PRESENT				Oxylebius pictus					iNaturalist:48452								Oxylebius pictus							Animalia	Chordata	Actinopterygii	Perciformes	Hexagrammidae	Oxylebius	pictus		species		Gill, 1862
	imerss.org:PMLS:8543			Count: few		Andy Lamb								PRESENT				Artedius harringtoni					iNaturalist:117528								Artedius harringtoni							Animalia	Chordata	Actinopterygii	Perciformes	Cottidae	Artedius	harringtoni		species		(Starks, 1896)
	imerss.org:PMLS:8544			Count: some		Andy Lamb								PRESENT				Jordania zonope					iNaturalist:222465								Jordania zonope							Animalia	Chordata	Actinopterygii	Perciformes	Cottidae	Jordania	zonope		species		Starks, 1895
	imerss.org:PMLS:8622			Count: few		Andy Lamb								PRESENT				Rhinogobiops nicholsii					iNaturalist:132521								Rhinogobiops nicholsii							Animalia	Chordata	Actinopterygii	Gobiiformes	Gobiidae	Rhinogobiops	nicholsii		species		(Bean, 1882)
	imerss.org:PMLS:8623			Count: some		Andy Lamb								PRESENT				Embiotoca lateralis					iNaturalist:117555								Embiotoca lateralis							Animalia	Chordata	Actinopterygii	Perciformes	Embiotocidae	Embiotoca	lateralis		species		Agassiz, 1854
	imerss.org:PMLS:8624			Count: some		Andy Lamb								PRESENT				Brachyistius frenatus					iNaturalist:117553								Brachyistius frenatus							Animalia	Chordata	Actinopterygii	Perciformes	Embiotocidae	Brachyistius	frenatus		species		Gill, 1862
	imerss.org:PMLS:8625			Count: very many		Andy Lamb								PRESENT				Sebastes caurinus					iNaturalist:68597								Sebastes caurinus							Animalia	Chordata	Actinopterygii	Perciformes	Sebastidae	Sebastes	caurinus		species		Richardson, 1844
	imerss.org:PMLS:8626			Count: many		Andy Lamb								PRESENT				Sebastes maliger					iNaturalist:63386								Sebastes maliger							Animalia	Chordata	Actinopterygii	Perciformes	Sebastidae	Sebastes	maliger		species		(Jordan & Gilbert, 1880)
	imerss.org:PMLS:8627			Count: few		Andy Lamb								PRESENT				Sebastes emphaeus					iNaturalist:64468								Sebastes emphaeus							Animalia	Chordata	Actinopterygii	Perciformes	Sebastidae	Sebastes	emphaeus		species		(Starks, 1911)
	imerss.org:PMLS:8628			Count: few		Andy Lamb								PRESENT				Sebastes ruberrimus					iNaturalist:63695								Sebastes ruberrimus							Animalia	Chordata	Actinopterygii	Perciformes	Sebastidae	Sebastes	ruberrimus		species		(Cramer, 1895)
	imerss.org:PMLS:8629					Andy Lamb		1						PRESENT				Sebastes nigrocinctus					iNaturalist:230757								Sebastes nigrocinctus							Animalia	Chordata	Actinopterygii	Perciformes	Sebastidae	Sebastes	nigrocinctus		species		Ayres, 1859
	imerss.org:PMLS:8630			Count: many		Andy Lamb								PRESENT				Hexagrammos decagrammus					iNaturalist:68596								Hexagrammos decagrammus							Animalia	Chordata	Actinopterygii	Perciformes	Hexagrammidae	Hexagrammos	decagrammus		species		(Pallas, 1810)
	imerss.org:PMLS:8631			Count: few		Andy Lamb								PRESENT				Ophiodon elongatus					iNaturalist:52539								Ophiodon elongatus							Animalia	Chordata	Actinopterygii	Perciformes	Hexagrammidae	Ophiodon	elongatus		species		Girard, 1854
	imerss.org:PMLS:8632			Count: some		Andy Lamb								PRESENT				Oxylebius pictus					iNaturalist:48452								Oxylebius pictus							Animalia	Chordata	Actinopterygii	Perciformes	Hexagrammidae	Oxylebius	pictus		species		Gill, 1862
	imerss.org:PMLS:8633			Count: few		Andy Lamb								PRESENT				Artedius harringtoni					iNaturalist:117528								Artedius harringtoni							Animalia	Chordata	Actinopterygii	Perciformes	Cottidae	Artedius	harringtoni		species		(Starks, 1896)
	imerss.org:PMLS:8634			Count: many		Andy Lamb								PRESENT				Jordania zonope					iNaturalist:222465								Jordania zonope							Animalia	Chordata	Actinopterygii	Perciformes	Cottidae	Jordania	zonope		species		Starks, 1895
	imerss.org:PMLS:8726			Count: some		Andy Lamb								PRESENT				Rhinogobiops nicholsii					iNaturalist:132521								Rhinogobiops nicholsii							Animalia	Chordata	Actinopterygii	Gobiiformes	Gobiidae	Rhinogobiops	nicholsii		species		(Bean, 1882)
	imerss.org:PMLS:8727			Count: few		Andy Lamb								PRESENT				Chirolophis nugator					iNaturalist:216743								Chirolophis nugator							Animalia	Chordata	Actinopterygii	Perciformes	Stichaeidae	Chirolophis	nugator		species		(Jordan & Williams, 1895)
	imerss.org:PMLS:8728			Count: few		Andy Lamb								PRESENT				Embiotoca lateralis					iNaturalist:117555								Embiotoca lateralis							Animalia	Chordata	Actinopterygii	Perciformes	Embiotocidae	Embiotoca	lateralis		species		Agassiz, 1854
	imerss.org:PMLS:8729			Count: few		Andy Lamb								PRESENT				Brachyistius frenatus					iNaturalist:117553								Brachyistius frenatus							Animalia	Chordata	Actinopterygii	Perciformes	Embiotocidae	Brachyistius	frenatus		species		Gill, 1862
	imerss.org:PMLS:8730			Count: many		Andy Lamb								PRESENT				Sebastes caurinus					iNaturalist:68597								Sebastes caurinus							Animalia	Chordata	Actinopterygii	Perciformes	Sebastidae	Sebastes	caurinus		species		Richardson, 1844
	imerss.org:PMLS:8731			Count: some		Andy Lamb								PRESENT				Sebastes maliger					iNaturalist:63386								Sebastes maliger							Animalia	Chordata	Actinopterygii	Perciformes	Sebastidae	Sebastes	maliger		species		(Jordan & Gilbert, 1880)
	imerss.org:PMLS:8732			Count: very many		Andy Lamb								PRESENT				Sebastes emphaeus					iNaturalist:64468								Sebastes emphaeus							Animalia	Chordata	Actinopterygii	Perciformes	Sebastidae	Sebastes	emphaeus		species		(Starks, 1911)
	imerss.org:PMLS:8733			Count: few		Andy Lamb								PRESENT				Sebastes ruberrimus					iNaturalist:63695								Sebastes ruberrimus							Animalia	Chordata	Actinopterygii	Perciformes	Sebastidae	Sebastes	ruberrimus		species		(Cramer, 1895)
	imerss.org:PMLS:8734					Andy Lamb		2						PRESENT				Sebastes nigrocinctus					iNaturalist:230757								Sebastes nigrocinctus							Animalia	Chordata	Actinopterygii	Perciformes	Sebastidae	Sebastes	nigrocinctus		species		Ayres, 1859
	imerss.org:PMLS:8735			Count: many		Andy Lamb								PRESENT				Hexagrammos decagrammus					iNaturalist:68596								Hexagrammos decagrammus							Animalia	Chordata	Actinopterygii	Perciformes	Hexagrammidae	Hexagrammos	decagrammus		species		(Pallas, 1810)
	imerss.org:PMLS:8736			Count: few		Andy Lamb								PRESENT				Ophiodon elongatus					iNaturalist:52539								Ophiodon elongatus							Animalia	Chordata	Actinopterygii	Perciformes	Hexagrammidae	Ophiodon	elongatus		species		Girard, 1854
	imerss.org:PMLS:8737			Count: few		Andy Lamb								PRESENT				Oxylebius pictus					iNaturalist:48452								Oxylebius pictus							Animalia	Chordata	Actinopterygii	Perciformes	Hexagrammidae	Oxylebius	pictus		species		Gill, 1862
	imerss.org:PMLS:8738			Count: some		Andy Lamb								PRESENT				Jordania zonope					iNaturalist:222465								Jordania zonope							Animalia	Chordata	Actinopterygii	Perciformes	Cottidae	Jordania	zonope		species		Starks, 1895
	imerss.org:PMLS:8739					Andy Lamb		1						PRESENT				Rhamphocottus richardsonii					iNaturalist:51881								Rhamphocottus richardsonii							Animalia	Chordata	Actinopterygii	Perciformes	Rhamphocottidae	Rhamphocottus	richardsonii		species		Günther, 1874
	imerss.org:PMLS:8807			Count: few		Andy Lamb								PRESENT				Rhinogobiops nicholsii					iNaturalist:132521								Rhinogobiops nicholsii							Animalia	Chordata	Actinopterygii	Gobiiformes	Gobiidae	Rhinogobiops	nicholsii		species		(Bean, 1882)
	imerss.org:PMLS:8808			Count: some		Andy Lamb								PRESENT				Embiotoca lateralis					iNaturalist:117555								Embiotoca lateralis							Animalia	Chordata	Actinopterygii	Perciformes	Embiotocidae	Embiotoca	lateralis		species		Agassiz, 1854
	imerss.org:PMLS:8809			Count: many		Andy Lamb								PRESENT				Sebastes caurinus					iNaturalist:68597								Sebastes caurinus							Animalia	Chordata	Actinopterygii	Perciformes	Sebastidae	Sebastes	caurinus		species		Richardson, 1844
	imerss.org:PMLS:8810			Count: some		Andy Lamb								PRESENT				Sebastes maliger					iNaturalist:63386								Sebastes maliger							Animalia	Chordata	Actinopterygii	Perciformes	Sebastidae	Sebastes	maliger		species		(Jordan & Gilbert, 1880)
	imerss.org:PMLS:8811			Count: few		Andy Lamb								PRESENT				Sebastes emphaeus					iNaturalist:64468								Sebastes emphaeus							Animalia	Chordata	Actinopterygii	Perciformes	Sebastidae	Sebastes	emphaeus		species		(Starks, 1911)
	imerss.org:PMLS:8812					Andy Lamb		1						PRESENT				Sebastes nigrocinctus					iNaturalist:230757								Sebastes nigrocinctus							Animalia	Chordata	Actinopterygii	Perciformes	Sebastidae	Sebastes	nigrocinctus		species		Ayres, 1859
	imerss.org:PMLS:8813			Count: few		Andy Lamb								PRESENT				Sebastes ruberrimus					iNaturalist:63695								Sebastes ruberrimus							Animalia	Chordata	Actinopterygii	Perciformes	Sebastidae	Sebastes	ruberrimus		species		(Cramer, 1895)
	imerss.org:PMLS:8814			Count: many		Andy Lamb								PRESENT				Hexagrammos decagrammus					iNaturalist:68596								Hexagrammos decagrammus							Animalia	Chordata	Actinopterygii	Perciformes	Hexagrammidae	Hexagrammos	decagrammus		species		(Pallas, 1810)
	imerss.org:PMLS:8815					Andy Lamb		2						PRESENT				Ophiodon elongatus					iNaturalist:52539								Ophiodon elongatus							Animalia	Chordata	Actinopterygii	Perciformes	Hexagrammidae	Ophiodon	elongatus		species		Girard, 1854
	imerss.org:PMLS:8816			Count: few		Andy Lamb								PRESENT				Oxylebius pictus					iNaturalist:48452								Oxylebius pictus							Animalia	Chordata	Actinopterygii	Perciformes	Hexagrammidae	Oxylebius	pictus		species		Gill, 1862
	imerss.org:PMLS:8817			Count: few		Andy Lamb								PRESENT				Jordania zonope					iNaturalist:222465								Jordania zonope							Animalia	Chordata	Actinopterygii	Perciformes	Cottidae	Jordania	zonope		species		Starks, 1895
	imerss.org:PMLS:8895			Count: very many		Andy Lamb								PRESENT				Embiotoca lateralis					iNaturalist:117555								Embiotoca lateralis							Animalia	Chordata	Actinopterygii	Perciformes	Embiotocidae	Embiotoca	lateralis		species		Agassiz, 1854
	imerss.org:PMLS:8896			Count: very many		Andy Lamb								PRESENT				Sebastes caurinus					iNaturalist:68597								Sebastes caurinus							Animalia	Chordata	Actinopterygii	Perciformes	Sebastidae	Sebastes	caurinus		species		Richardson, 1844
	imerss.org:PMLS:8897			Count: some		Andy Lamb								PRESENT				Sebastes maliger					iNaturalist:63386								Sebastes maliger							Animalia	Chordata	Actinopterygii	Perciformes	Sebastidae	Sebastes	maliger		species		(Jordan & Gilbert, 1880)
	imerss.org:PMLS:8898			Count: very many		Andy Lamb								PRESENT				Sebastes emphaeus					iNaturalist:64468								Sebastes emphaeus							Animalia	Chordata	Actinopterygii	Perciformes	Sebastidae	Sebastes	emphaeus		species		(Starks, 1911)
	imerss.org:PMLS:8899			Count: some		Andy Lamb								PRESENT				Hexagrammos decagrammus					iNaturalist:68596								Hexagrammos decagrammus							Animalia	Chordata	Actinopterygii	Perciformes	Hexagrammidae	Hexagrammos	decagrammus		species		(Pallas, 1810)
	imerss.org:PMLS:8900					Andy Lamb		2						PRESENT				Ophiodon elongatus					iNaturalist:52539								Ophiodon elongatus							Animalia	Chordata	Actinopterygii	Perciformes	Hexagrammidae	Ophiodon	elongatus		species		Girard, 1854
	imerss.org:PMLS:8901			Count: few		Andy Lamb								PRESENT				Artedius harringtoni					iNaturalist:117528								Artedius harringtoni							Animalia	Chordata	Actinopterygii	Perciformes	Cottidae	Artedius	harringtoni		species		(Starks, 1896)
	imerss.org:PMLS:8971			Count: few		Andy Lamb								PRESENT				Rhinogobiops nicholsii					iNaturalist:132521								Rhinogobiops nicholsii							Animalia	Chordata	Actinopterygii	Gobiiformes	Gobiidae	Rhinogobiops	nicholsii		species		(Bean, 1882)
	imerss.org:PMLS:8972					Andy Lamb		1						PRESENT				Anoplarchus purpurescens					iNaturalist:67316								Anoplarchus purpurescens							Animalia	Chordata	Actinopterygii	Perciformes	Stichaeidae	Anoplarchus	purpurescens		species		Gill, 1861
	imerss.org:PMLS:8973					Andy Lamb		1						PRESENT				Chirolophis decoratus					iNaturalist:216742								Chirolophis decoratus							Animalia	Chordata	Actinopterygii	Perciformes	Stichaeidae	Chirolophis	decoratus		species		(Jordan & Snyder, 1902)
	imerss.org:PMLS:8974			Count: few		Andy Lamb								PRESENT				Rhacochilus vacca					iNaturalist:111616								Rhacochilus vacca							Animalia	Chordata	Actinopterygii	Perciformes	Embiotocidae	Rhacochilus	vacca		species		(Girard, 1855)
	imerss.org:PMLS:8975			Count: very many		Andy Lamb								PRESENT				Embiotoca lateralis					iNaturalist:117555								Embiotoca lateralis							Animalia	Chordata	Actinopterygii	Perciformes	Embiotocidae	Embiotoca	lateralis		species		Agassiz, 1854
	imerss.org:PMLS:8976			Count: few		Andy Lamb								PRESENT				Sebastes caurinus					iNaturalist:68597								Sebastes caurinus							Animalia	Chordata	Actinopterygii	Perciformes	Sebastidae	Sebastes	caurinus		species		Richardson, 1844
	imerss.org:PMLS:8977			Count: few		Andy Lamb								PRESENT				Sebastes maliger					iNaturalist:63386								Sebastes maliger							Animalia	Chordata	Actinopterygii	Perciformes	Sebastidae	Sebastes	maliger		species		(Jordan & Gilbert, 1880)
	imerss.org:PMLS:8978			Count: some		Andy Lamb								PRESENT				Hexagrammos decagrammus					iNaturalist:68596								Hexagrammos decagrammus							Animalia	Chordata	Actinopterygii	Perciformes	Hexagrammidae	Hexagrammos	decagrammus		species		(Pallas, 1810)
	imerss.org:PMLS:8979					Andy Lamb		1						PRESENT				Ophiodon elongatus					iNaturalist:52539								Ophiodon elongatus							Animalia	Chordata	Actinopterygii	Perciformes	Hexagrammidae	Ophiodon	elongatus		species		Girard, 1854
	imerss.org:PMLS:8980			Count: some		Andy Lamb								PRESENT				Artedius harringtoni					iNaturalist:117528								Artedius harringtoni							Animalia	Chordata	Actinopterygii	Perciformes	Cottidae	Artedius	harringtoni		species		(Starks, 1896)
	imerss.org:PMLS:8981			Count: many		Andy Lamb								PRESENT				Jordania zonope					iNaturalist:222465								Jordania zonope							Animalia	Chordata	Actinopterygii	Perciformes	Cottidae	Jordania	zonope		species		Starks, 1895
	imerss.org:PMLS:9049			Count: some		Andy Lamb								PRESENT				Rhinogobiops nicholsii					iNaturalist:132521								Rhinogobiops nicholsii							Animalia	Chordata	Actinopterygii	Gobiiformes	Gobiidae	Rhinogobiops	nicholsii		species		(Bean, 1882)
	imerss.org:PMLS:9050			Count: very many		Andy Lamb								PRESENT				Embiotoca lateralis					iNaturalist:117555								Embiotoca lateralis							Animalia	Chordata	Actinopterygii	Perciformes	Embiotocidae	Embiotoca	lateralis		species		Agassiz, 1854
	imerss.org:PMLS:9051			Count: very many		Andy Lamb								PRESENT				Sebastes caurinus					iNaturalist:68597								Sebastes caurinus							Animalia	Chordata	Actinopterygii	Perciformes	Sebastidae	Sebastes	caurinus		species		Richardson, 1844
	imerss.org:PMLS:9052			Count: some		Andy Lamb								PRESENT				Sebastes maliger					iNaturalist:63386								Sebastes maliger							Animalia	Chordata	Actinopterygii	Perciformes	Sebastidae	Sebastes	maliger		species		(Jordan & Gilbert, 1880)
	imerss.org:PMLS:9053			Count: very many		Andy Lamb								PRESENT				Sebastes emphaeus					iNaturalist:64468								Sebastes emphaeus							Animalia	Chordata	Actinopterygii	Perciformes	Sebastidae	Sebastes	emphaeus		species		(Starks, 1911)
	imerss.org:PMLS:9054					Andy Lamb		2						PRESENT				Sebastes ruberrimus					iNaturalist:63695								Sebastes ruberrimus							Animalia	Chordata	Actinopterygii	Perciformes	Sebastidae	Sebastes	ruberrimus		species		(Cramer, 1895)
	imerss.org:PMLS:9055			Count: some		Andy Lamb								PRESENT				Hexagrammos decagrammus					iNaturalist:68596								Hexagrammos decagrammus							Animalia	Chordata	Actinopterygii	Perciformes	Hexagrammidae	Hexagrammos	decagrammus		species		(Pallas, 1810)
	imerss.org:PMLS:9056			Count: few		Andy Lamb								PRESENT				Ophiodon elongatus					iNaturalist:52539								Ophiodon elongatus							Animalia	Chordata	Actinopterygii	Perciformes	Hexagrammidae	Ophiodon	elongatus		species		Girard, 1854
	imerss.org:PMLS:9057					Andy Lamb		1						PRESENT				Oxylebius pictus					iNaturalist:48452								Oxylebius pictus							Animalia	Chordata	Actinopterygii	Perciformes	Hexagrammidae	Oxylebius	pictus		species		Gill, 1862
	imerss.org:PMLS:9058			Count: few		Andy Lamb								PRESENT				Artedius harringtoni					iNaturalist:117528								Artedius harringtoni							Animalia	Chordata	Actinopterygii	Perciformes	Cottidae	Artedius	harringtoni		species		(Starks, 1896)
	imerss.org:PMLS:9059			Count: some		Andy Lamb								PRESENT				Jordania zonope					iNaturalist:222465								Jordania zonope							Animalia	Chordata	Actinopterygii	Perciformes	Cottidae	Jordania	zonope		species		Starks, 1895
	imerss.org:PMLS:9060					Andy Lamb		1						PRESENT				Rhamphocottus richardsonii					iNaturalist:51881								Rhamphocottus richardsonii							Animalia	Chordata	Actinopterygii	Perciformes	Rhamphocottidae	Rhamphocottus	richardsonii		species		Günther, 1874
	imerss.org:PMLS:9144			Count: very many		Andy Lamb								PRESENT				Rhinogobiops nicholsii					iNaturalist:132521								Rhinogobiops nicholsii							Animalia	Chordata	Actinopterygii	Gobiiformes	Gobiidae	Rhinogobiops	nicholsii		species		(Bean, 1882)
	imerss.org:PMLS:9145			Count: very many		Andy Lamb								PRESENT				Embiotoca lateralis					iNaturalist:117555								Embiotoca lateralis							Animalia	Chordata	Actinopterygii	Perciformes	Embiotocidae	Embiotoca	lateralis		species		Agassiz, 1854
	imerss.org:PMLS:9146			Count: very many		Andy Lamb								PRESENT				Sebastes caurinus					iNaturalist:68597								Sebastes caurinus							Animalia	Chordata	Actinopterygii	Perciformes	Sebastidae	Sebastes	caurinus		species		Richardson, 1844
	imerss.org:PMLS:9147			Count: many		Andy Lamb								PRESENT				Sebastes maliger					iNaturalist:63386								Sebastes maliger							Animalia	Chordata	Actinopterygii	Perciformes	Sebastidae	Sebastes	maliger		species		(Jordan & Gilbert, 1880)
	imerss.org:PMLS:9148			Count: many		Andy Lamb								PRESENT				Sebastes emphaeus					iNaturalist:64468								Sebastes emphaeus							Animalia	Chordata	Actinopterygii	Perciformes	Sebastidae	Sebastes	emphaeus		species		(Starks, 1911)
	imerss.org:PMLS:9149			Count: few		Andy Lamb								PRESENT				Sebastes ruberrimus					iNaturalist:63695								Sebastes ruberrimus							Animalia	Chordata	Actinopterygii	Perciformes	Sebastidae	Sebastes	ruberrimus		species		(Cramer, 1895)
	imerss.org:PMLS:9150			Count: many		Andy Lamb								PRESENT				Hexagrammos decagrammus					iNaturalist:68596								Hexagrammos decagrammus							Animalia	Chordata	Actinopterygii	Perciformes	Hexagrammidae	Hexagrammos	decagrammus		species		(Pallas, 1810)
	imerss.org:PMLS:9151			Count: many		Andy Lamb								PRESENT				Ophiodon elongatus					iNaturalist:52539								Ophiodon elongatus							Animalia	Chordata	Actinopterygii	Perciformes	Hexagrammidae	Ophiodon	elongatus		species		Girard, 1854
	imerss.org:PMLS:9152			Count: few		Andy Lamb								PRESENT				Oxylebius pictus					iNaturalist:48452								Oxylebius pictus							Animalia	Chordata	Actinopterygii	Perciformes	Hexagrammidae	Oxylebius	pictus		species		Gill, 1862
	imerss.org:PMLS:9153			Count: some		Andy Lamb								PRESENT				Artedius harringtoni					iNaturalist:117528								Artedius harringtoni							Animalia	Chordata	Actinopterygii	Perciformes	Cottidae	Artedius	harringtoni		species		(Starks, 1896)
	imerss.org:PMLS:9154			Count: many		Andy Lamb								PRESENT				Jordania zonope					iNaturalist:222465								Jordania zonope							Animalia	Chordata	Actinopterygii	Perciformes	Cottidae	Jordania	zonope		species		Starks, 1895
	imerss.org:PMLS:9155					Andy Lamb		1						PRESENT				Radulinus taylori					iNaturalist:172639								Asemichthys taylori							Animalia	Chordata	Actinopterygii	Perciformes	Cottidae	Asemichthys	taylori		species		Gilbert, 1912
	imerss.org:PMLS:9156					Andy Lamb		1						PRESENT				Rhamphocottus richardsonii					iNaturalist:51881								Rhamphocottus richardsonii							Animalia	Chordata	Actinopterygii	Perciformes	Rhamphocottidae	Rhamphocottus	richardsonii		species		Günther, 1874
	imerss.org:PMLS:9223			Count: many		Andy Lamb								PRESENT				Rhinogobiops nicholsii					iNaturalist:132521								Rhinogobiops nicholsii							Animalia	Chordata	Actinopterygii	Gobiiformes	Gobiidae	Rhinogobiops	nicholsii		species		(Bean, 1882)
	imerss.org:PMLS:9224			Count: some		Andy Lamb								PRESENT				Embiotoca lateralis					iNaturalist:117555								Embiotoca lateralis							Animalia	Chordata	Actinopterygii	Perciformes	Embiotocidae	Embiotoca	lateralis		species		Agassiz, 1854
	imerss.org:PMLS:9225			Count: some		Andy Lamb								PRESENT				Sebastes caurinus					iNaturalist:68597								Sebastes caurinus							Animalia	Chordata	Actinopterygii	Perciformes	Sebastidae	Sebastes	caurinus		species		Richardson, 1844
	imerss.org:PMLS:9226			Count: some		Andy Lamb								PRESENT				Sebastes maliger					iNaturalist:63386								Sebastes maliger							Animalia	Chordata	Actinopterygii	Perciformes	Sebastidae	Sebastes	maliger		species		(Jordan & Gilbert, 1880)
	imerss.org:PMLS:9227					Andy Lamb		1						PRESENT				Sebastes flavidus					iNaturalist:64477								Sebastes flavidus							Animalia	Chordata	Actinopterygii	Perciformes	Sebastidae	Sebastes	flavidus		species		(Ayres, 1862)
	imerss.org:PMLS:9228			Count: some		Andy Lamb								PRESENT				Sebastes emphaeus					iNaturalist:64468								Sebastes emphaeus							Animalia	Chordata	Actinopterygii	Perciformes	Sebastidae	Sebastes	emphaeus		species		(Starks, 1911)
	imerss.org:PMLS:9229			Count: few		Andy Lamb								PRESENT				Hexagrammos decagrammus					iNaturalist:68596								Hexagrammos decagrammus							Animalia	Chordata	Actinopterygii	Perciformes	Hexagrammidae	Hexagrammos	decagrammus		species		(Pallas, 1810)
	imerss.org:PMLS:9230					Andy Lamb		2						PRESENT				Ophiodon elongatus					iNaturalist:52539								Ophiodon elongatus							Animalia	Chordata	Actinopterygii	Perciformes	Hexagrammidae	Ophiodon	elongatus		species		Girard, 1854
	imerss.org:PMLS:9231			Count: few		Andy Lamb								PRESENT				Oxylebius pictus					iNaturalist:48452								Oxylebius pictus							Animalia	Chordata	Actinopterygii	Perciformes	Hexagrammidae	Oxylebius	pictus		species		Gill, 1862
	imerss.org:PMLS:9232			Count: few		Andy Lamb								PRESENT				Artedius harringtoni					iNaturalist:117528								Artedius harringtoni							Animalia	Chordata	Actinopterygii	Perciformes	Cottidae	Artedius	harringtoni		species		(Starks, 1896)
	imerss.org:PMLS:9233			Count: some		Andy Lamb								PRESENT				Jordania zonope					iNaturalist:222465								Jordania zonope							Animalia	Chordata	Actinopterygii	Perciformes	Cottidae	Jordania	zonope		species		Starks, 1895
	imerss.org:PMLS:9298			Count: very many		Andy Lamb								PRESENT				Rhinogobiops nicholsii					iNaturalist:132521								Rhinogobiops nicholsii							Animalia	Chordata	Actinopterygii	Gobiiformes	Gobiidae	Rhinogobiops	nicholsii		species		(Bean, 1882)
	imerss.org:PMLS:9299			Count: very many		Andy Lamb								PRESENT				Embiotoca lateralis					iNaturalist:117555								Embiotoca lateralis							Animalia	Chordata	Actinopterygii	Perciformes	Embiotocidae	Embiotoca	lateralis		species		Agassiz, 1854
	imerss.org:PMLS:9300			Count: few		Andy Lamb								PRESENT				Brachyistius frenatus					iNaturalist:117553								Brachyistius frenatus							Animalia	Chordata	Actinopterygii	Perciformes	Embiotocidae	Brachyistius	frenatus		species		Gill, 1862
	imerss.org:PMLS:9301			Count: some		Andy Lamb								PRESENT				Sebastes caurinus					iNaturalist:68597								Sebastes caurinus							Animalia	Chordata	Actinopterygii	Perciformes	Sebastidae	Sebastes	caurinus		species		Richardson, 1844
	imerss.org:PMLS:9302			Count: some		Andy Lamb								PRESENT				Sebastes maliger					iNaturalist:63386								Sebastes maliger							Animalia	Chordata	Actinopterygii	Perciformes	Sebastidae	Sebastes	maliger		species		(Jordan & Gilbert, 1880)
	imerss.org:PMLS:9303			Count: few		Andy Lamb								PRESENT				Hexagrammos decagrammus					iNaturalist:68596								Hexagrammos decagrammus							Animalia	Chordata	Actinopterygii	Perciformes	Hexagrammidae	Hexagrammos	decagrammus		species		(Pallas, 1810)
	imerss.org:PMLS:9304					Andy Lamb		3						PRESENT				Ophiodon elongatus					iNaturalist:52539								Ophiodon elongatus							Animalia	Chordata	Actinopterygii	Perciformes	Hexagrammidae	Ophiodon	elongatus		species		Girard, 1854
	imerss.org:PMLS:9305			Count: some		Andy Lamb								PRESENT				Jordania zonope					iNaturalist:222465								Jordania zonope							Animalia	Chordata	Actinopterygii	Perciformes	Cottidae	Jordania	zonope		species		Starks, 1895
	imerss.org:PMLS:9306					Andy Lamb		1						PRESENT				Synchirus gilli					iNaturalist:232130								Synchirus gilli							Animalia	Chordata	Actinopterygii	Perciformes	Cottidae	Synchirus	gilli		species		Bean, 1890
	imerss.org:PMLS:9307					Andy Lamb		1						PRESENT				Hemilepidotus hemilepidotus					iNaturalist:221165								Hemilepidotus hemilepidotus							Animalia	Chordata	Actinopterygii	Perciformes	Cottidae	Hemilepidotus	hemilepidotus		species		(Tilesius, 1811)
	imerss.org:PMLS:9379			Count: many		Andy Lamb								PRESENT				Rhinogobiops nicholsii					iNaturalist:132521								Rhinogobiops nicholsii							Animalia	Chordata	Actinopterygii	Gobiiformes	Gobiidae	Rhinogobiops	nicholsii		species		(Bean, 1882)
	imerss.org:PMLS:9380					Andy Lamb		1						PRESENT				Chirolophis nugator					iNaturalist:216743								Chirolophis nugator							Animalia	Chordata	Actinopterygii	Perciformes	Stichaeidae	Chirolophis	nugator		species		(Jordan & Williams, 1895)
	imerss.org:PMLS:9381			Count: many		Andy Lamb								PRESENT				Embiotoca lateralis					iNaturalist:117555								Embiotoca lateralis							Animalia	Chordata	Actinopterygii	Perciformes	Embiotocidae	Embiotoca	lateralis		species		Agassiz, 1854
	imerss.org:PMLS:9382			Count: some		Andy Lamb								PRESENT				Rhacochilus vacca					iNaturalist:111616								Rhacochilus vacca							Animalia	Chordata	Actinopterygii	Perciformes	Embiotocidae	Rhacochilus	vacca		species		(Girard, 1855)
	imerss.org:PMLS:9383			Count: abundant		Andy Lamb								PRESENT				Sebastes caurinus					iNaturalist:68597								Sebastes caurinus							Animalia	Chordata	Actinopterygii	Perciformes	Sebastidae	Sebastes	caurinus		species		Richardson, 1844
	imerss.org:PMLS:9384			Count: abundant		Andy Lamb								PRESENT				Sebastes maliger					iNaturalist:63386								Sebastes maliger							Animalia	Chordata	Actinopterygii	Perciformes	Sebastidae	Sebastes	maliger		species		(Jordan & Gilbert, 1880)
	imerss.org:PMLS:9385			Count: some		Andy Lamb								PRESENT				Sebastes emphaeus					iNaturalist:64468								Sebastes emphaeus							Animalia	Chordata	Actinopterygii	Perciformes	Sebastidae	Sebastes	emphaeus		species		(Starks, 1911)
	imerss.org:PMLS:9386			Count: few		Andy Lamb								PRESENT				Sebastes ruberrimus					iNaturalist:63695								Sebastes ruberrimus							Animalia	Chordata	Actinopterygii	Perciformes	Sebastidae	Sebastes	ruberrimus		species		(Cramer, 1895)
	imerss.org:PMLS:9387			Count: some		Andy Lamb								PRESENT				Sebastes nigrocinctus					iNaturalist:230757								Sebastes nigrocinctus							Animalia	Chordata	Actinopterygii	Perciformes	Sebastidae	Sebastes	nigrocinctus		species		Ayres, 1859
	imerss.org:PMLS:9388			Count: many		Andy Lamb								PRESENT				Hexagrammos decagrammus					iNaturalist:68596								Hexagrammos decagrammus							Animalia	Chordata	Actinopterygii	Perciformes	Hexagrammidae	Hexagrammos	decagrammus		species		(Pallas, 1810)
	imerss.org:PMLS:9389			Count: many		Andy Lamb								PRESENT				Ophiodon elongatus					iNaturalist:52539								Ophiodon elongatus							Animalia	Chordata	Actinopterygii	Perciformes	Hexagrammidae	Ophiodon	elongatus		species		Girard, 1854
	imerss.org:PMLS:9390			Count: few		Andy Lamb								PRESENT				Oxylebius pictus					iNaturalist:48452								Oxylebius pictus							Animalia	Chordata	Actinopterygii	Perciformes	Hexagrammidae	Oxylebius	pictus		species		Gill, 1862
	imerss.org:PMLS:9391			Count: some		Andy Lamb								PRESENT				Artedius harringtoni					iNaturalist:117528								Artedius harringtoni							Animalia	Chordata	Actinopterygii	Perciformes	Cottidae	Artedius	harringtoni		species		(Starks, 1896)
	imerss.org:PMLS:9392			Count: many		Andy Lamb								PRESENT				Jordania zonope					iNaturalist:222465								Jordania zonope							Animalia	Chordata	Actinopterygii	Perciformes	Cottidae	Jordania	zonope		species		Starks, 1895
	imerss.org:PMLS:9393					Andy Lamb		2						PRESENT				Scorpaenichthys marmoratus					iNaturalist:47638								Scorpaenichthys marmoratus							Animalia	Chordata	Actinopterygii	Perciformes	Cottidae	Scorpaenichthys	marmoratus		species		(Ayres, 1854)
	imerss.org:PMLS:9485			Count: some		Andy Lamb								PRESENT				Rhinogobiops nicholsii					iNaturalist:132521								Rhinogobiops nicholsii							Animalia	Chordata	Actinopterygii	Gobiiformes	Gobiidae	Rhinogobiops	nicholsii		species		(Bean, 1882)
	imerss.org:PMLS:9486			Count: some		Andy Lamb								PRESENT				Embiotoca lateralis					iNaturalist:117555								Embiotoca lateralis							Animalia	Chordata	Actinopterygii	Perciformes	Embiotocidae	Embiotoca	lateralis		species		Agassiz, 1854
	imerss.org:PMLS:9487			Count: some		Andy Lamb								PRESENT				Sebastes caurinus					iNaturalist:68597								Sebastes caurinus							Animalia	Chordata	Actinopterygii	Perciformes	Sebastidae	Sebastes	caurinus		species		Richardson, 1844
	imerss.org:PMLS:9488			Count: few		Andy Lamb								PRESENT				Sebastes maliger					iNaturalist:63386								Sebastes maliger							Animalia	Chordata	Actinopterygii	Perciformes	Sebastidae	Sebastes	maliger		species		(Jordan & Gilbert, 1880)
	imerss.org:PMLS:9489			Count: few		Andy Lamb								PRESENT				Sebastes emphaeus					iNaturalist:64468								Sebastes emphaeus							Animalia	Chordata	Actinopterygii	Perciformes	Sebastidae	Sebastes	emphaeus		species		(Starks, 1911)
	imerss.org:PMLS:9490					Andy Lamb		3						PRESENT				Sebastes ruberrimus					iNaturalist:63695								Sebastes ruberrimus							Animalia	Chordata	Actinopterygii	Perciformes	Sebastidae	Sebastes	ruberrimus		species		(Cramer, 1895)
	imerss.org:PMLS:9491			Count: some		Andy Lamb								PRESENT				Hexagrammos decagrammus					iNaturalist:68596								Hexagrammos decagrammus							Animalia	Chordata	Actinopterygii	Perciformes	Hexagrammidae	Hexagrammos	decagrammus		species		(Pallas, 1810)
	imerss.org:PMLS:9492			Count: few		Andy Lamb								PRESENT				Ophiodon elongatus					iNaturalist:52539								Ophiodon elongatus							Animalia	Chordata	Actinopterygii	Perciformes	Hexagrammidae	Ophiodon	elongatus		species		Girard, 1854
	imerss.org:PMLS:9493					Andy Lamb		2						PRESENT				Oxylebius pictus					iNaturalist:48452								Oxylebius pictus							Animalia	Chordata	Actinopterygii	Perciformes	Hexagrammidae	Oxylebius	pictus		species		Gill, 1862
	imerss.org:PMLS:9494			Count: few		Andy Lamb								PRESENT				Artedius harringtoni					iNaturalist:117528								Artedius harringtoni							Animalia	Chordata	Actinopterygii	Perciformes	Cottidae	Artedius	harringtoni		species		(Starks, 1896)
	imerss.org:PMLS:9495			Count: some		Andy Lamb								PRESENT				Jordania zonope					iNaturalist:222465								Jordania zonope							Animalia	Chordata	Actinopterygii	Perciformes	Cottidae	Jordania	zonope		species		Starks, 1895
	imerss.org:PMLS:9496					Andy Lamb		1						PRESENT				Synchirus gilli					iNaturalist:232130								Synchirus gilli							Animalia	Chordata	Actinopterygii	Perciformes	Cottidae	Synchirus	gilli		species		Bean, 1890
	imerss.org:PMLS:9497					Andy Lamb		1						PRESENT				Rhamphocottus richardsonii					iNaturalist:51881								Rhamphocottus richardsonii							Animalia	Chordata	Actinopterygii	Perciformes	Rhamphocottidae	Rhamphocottus	richardsonii		species		Günther, 1874
	imerss.org:PMLS:9591			Count: many		Andy Lamb								PRESENT				Rhinogobiops nicholsii					iNaturalist:132521								Rhinogobiops nicholsii							Animalia	Chordata	Actinopterygii	Gobiiformes	Gobiidae	Rhinogobiops	nicholsii		species		(Bean, 1882)
	imerss.org:PMLS:9592			Count: some		Andy Lamb								PRESENT				Embiotoca lateralis					iNaturalist:117555								Embiotoca lateralis							Animalia	Chordata	Actinopterygii	Perciformes	Embiotocidae	Embiotoca	lateralis		species		Agassiz, 1854
	imerss.org:PMLS:9593			Count: very many		Andy Lamb								PRESENT				Sebastes caurinus					iNaturalist:68597								Sebastes caurinus							Animalia	Chordata	Actinopterygii	Perciformes	Sebastidae	Sebastes	caurinus		species		Richardson, 1844
	imerss.org:PMLS:9594			Count: very many		Andy Lamb								PRESENT				Sebastes maliger					iNaturalist:63386								Sebastes maliger							Animalia	Chordata	Actinopterygii	Perciformes	Sebastidae	Sebastes	maliger		species		(Jordan & Gilbert, 1880)
	imerss.org:PMLS:9595					Andy Lamb		1						PRESENT				Sebastes melanops					iNaturalist:47760								Sebastes melanops							Animalia	Chordata	Actinopterygii	Perciformes	Sebastidae	Sebastes	melanops		species		Girard, 1856
	imerss.org:PMLS:9596					Andy Lamb		1						PRESENT				Sebastes flavidus					iNaturalist:64477								Sebastes flavidus							Animalia	Chordata	Actinopterygii	Perciformes	Sebastidae	Sebastes	flavidus		species		(Ayres, 1862)
	imerss.org:PMLS:9597			Count: few		Andy Lamb								PRESENT				Sebastes emphaeus					iNaturalist:64468								Sebastes emphaeus							Animalia	Chordata	Actinopterygii	Perciformes	Sebastidae	Sebastes	emphaeus		species		(Starks, 1911)
	imerss.org:PMLS:9598			Count: few		Andy Lamb								PRESENT				Sebastes ruberrimus					iNaturalist:63695								Sebastes ruberrimus							Animalia	Chordata	Actinopterygii	Perciformes	Sebastidae	Sebastes	ruberrimus		species		(Cramer, 1895)
	imerss.org:PMLS:9599					Andy Lamb		4						PRESENT				Sebastes nigrocinctus					iNaturalist:230757								Sebastes nigrocinctus							Animalia	Chordata	Actinopterygii	Perciformes	Sebastidae	Sebastes	nigrocinctus		species		Ayres, 1859
	imerss.org:PMLS:9600			Count: many		Andy Lamb								PRESENT				Hexagrammos decagrammus					iNaturalist:68596								Hexagrammos decagrammus							Animalia	Chordata	Actinopterygii	Perciformes	Hexagrammidae	Hexagrammos	decagrammus		species		(Pallas, 1810)
	imerss.org:PMLS:9601			Count: very many		Andy Lamb								PRESENT				Ophiodon elongatus					iNaturalist:52539								Ophiodon elongatus							Animalia	Chordata	Actinopterygii	Perciformes	Hexagrammidae	Ophiodon	elongatus		species		Girard, 1854
	imerss.org:PMLS:9602					Andy Lamb		1						PRESENT				Oxylebius pictus					iNaturalist:48452								Oxylebius pictus							Animalia	Chordata	Actinopterygii	Perciformes	Hexagrammidae	Oxylebius	pictus		species		Gill, 1862
	imerss.org:PMLS:9603			Count: few		Andy Lamb								PRESENT				Artedius harringtoni					iNaturalist:117528								Artedius harringtoni							Animalia	Chordata	Actinopterygii	Perciformes	Cottidae	Artedius	harringtoni		species		(Starks, 1896)
	imerss.org:PMLS:9604			Count: many		Andy Lamb								PRESENT				Jordania zonope					iNaturalist:222465								Jordania zonope							Animalia	Chordata	Actinopterygii	Perciformes	Cottidae	Jordania	zonope		species		Starks, 1895
	imerss.org:PMLS:9711			Count: some		Andy Lamb								PRESENT				Rhinogobiops nicholsii					iNaturalist:132521								Rhinogobiops nicholsii							Animalia	Chordata	Actinopterygii	Gobiiformes	Gobiidae	Rhinogobiops	nicholsii		species		(Bean, 1882)
	imerss.org:PMLS:9712					Andy Lamb		1						PRESENT				Embiotoca lateralis					iNaturalist:117555								Embiotoca lateralis							Animalia	Chordata	Actinopterygii	Perciformes	Embiotocidae	Embiotoca	lateralis		species		Agassiz, 1854
	imerss.org:PMLS:9713					Andy Lamb		1						PRESENT				Rhacochilus vacca					iNaturalist:111616								Rhacochilus vacca							Animalia	Chordata	Actinopterygii	Perciformes	Embiotocidae	Rhacochilus	vacca		species		(Girard, 1855)
	imerss.org:PMLS:9714			Count: very many		Andy Lamb								PRESENT				Sebastes caurinus					iNaturalist:68597								Sebastes caurinus							Animalia	Chordata	Actinopterygii	Perciformes	Sebastidae	Sebastes	caurinus		species		Richardson, 1844
	imerss.org:PMLS:9715			Count: abundant		Andy Lamb								PRESENT				Sebastes maliger					iNaturalist:63386								Sebastes maliger							Animalia	Chordata	Actinopterygii	Perciformes	Sebastidae	Sebastes	maliger		species		(Jordan & Gilbert, 1880)
	imerss.org:PMLS:9716			Count: few		Andy Lamb								PRESENT				Sebastes emphaeus					iNaturalist:64468								Sebastes emphaeus							Animalia	Chordata	Actinopterygii	Perciformes	Sebastidae	Sebastes	emphaeus		species		(Starks, 1911)
	imerss.org:PMLS:9717					Andy Lamb		1						PRESENT				Sebastes ruberrimus					iNaturalist:63695								Sebastes ruberrimus							Animalia	Chordata	Actinopterygii	Perciformes	Sebastidae	Sebastes	ruberrimus		species		(Cramer, 1895)
	imerss.org:PMLS:9718					Andy Lamb		6						PRESENT				Sebastes nigrocinctus					iNaturalist:230757								Sebastes nigrocinctus							Animalia	Chordata	Actinopterygii	Perciformes	Sebastidae	Sebastes	nigrocinctus		species		Ayres, 1859
	imerss.org:PMLS:9719			Count: many		Andy Lamb								PRESENT				Hexagrammos decagrammus					iNaturalist:68596								Hexagrammos decagrammus							Animalia	Chordata	Actinopterygii	Perciformes	Hexagrammidae	Hexagrammos	decagrammus		species		(Pallas, 1810)
	imerss.org:PMLS:9720			Count: few		Andy Lamb								PRESENT				Ophiodon elongatus					iNaturalist:52539								Ophiodon elongatus							Animalia	Chordata	Actinopterygii	Perciformes	Hexagrammidae	Ophiodon	elongatus		species		Girard, 1854
	imerss.org:PMLS:9721			Count: many		Andy Lamb								PRESENT				Jordania zonope					iNaturalist:222465								Jordania zonope							Animalia	Chordata	Actinopterygii	Perciformes	Cottidae	Jordania	zonope		species		Starks, 1895
	imerss.org:PMLS:9722					Andy Lamb		2						PRESENT				Scorpaenichthys marmoratus					iNaturalist:47638								Scorpaenichthys marmoratus							Animalia	Chordata	Actinopterygii	Perciformes	Cottidae	Scorpaenichthys	marmoratus		species		(Ayres, 1854)
	imerss.org:PMLS:9831			Count: some		Andy Lamb								PRESENT				Rhinogobiops nicholsii					iNaturalist:132521								Rhinogobiops nicholsii							Animalia	Chordata	Actinopterygii	Gobiiformes	Gobiidae	Rhinogobiops	nicholsii		species		(Bean, 1882)
	imerss.org:PMLS:9832			Count: some		Andy Lamb								PRESENT				Embiotoca lateralis					iNaturalist:117555								Embiotoca lateralis							Animalia	Chordata	Actinopterygii	Perciformes	Embiotocidae	Embiotoca	lateralis		species		Agassiz, 1854
	imerss.org:PMLS:9833			Count: many		Andy Lamb								PRESENT				Sebastes caurinus					iNaturalist:68597								Sebastes caurinus							Animalia	Chordata	Actinopterygii	Perciformes	Sebastidae	Sebastes	caurinus		species		Richardson, 1844
	imerss.org:PMLS:9834			Count: many		Andy Lamb								PRESENT				Sebastes maliger					iNaturalist:63386								Sebastes maliger							Animalia	Chordata	Actinopterygii	Perciformes	Sebastidae	Sebastes	maliger		species		(Jordan & Gilbert, 1880)
	imerss.org:PMLS:9835			Count: some		Andy Lamb								PRESENT				Sebastes emphaeus					iNaturalist:64468								Sebastes emphaeus							Animalia	Chordata	Actinopterygii	Perciformes	Sebastidae	Sebastes	emphaeus		species		(Starks, 1911)
	imerss.org:PMLS:9836					Andy Lamb		2						PRESENT				Sebastes ruberrimus					iNaturalist:63695								Sebastes ruberrimus							Animalia	Chordata	Actinopterygii	Perciformes	Sebastidae	Sebastes	ruberrimus		species		(Cramer, 1895)
	imerss.org:PMLS:9837			Count: some		Andy Lamb								PRESENT				Hexagrammos decagrammus					iNaturalist:68596								Hexagrammos decagrammus							Animalia	Chordata	Actinopterygii	Perciformes	Hexagrammidae	Hexagrammos	decagrammus		species		(Pallas, 1810)
	imerss.org:PMLS:9838			Count: few		Andy Lamb								PRESENT				Ophiodon elongatus					iNaturalist:52539								Ophiodon elongatus							Animalia	Chordata	Actinopterygii	Perciformes	Hexagrammidae	Ophiodon	elongatus		species		Girard, 1854
	imerss.org:PMLS:9839			Count: very many		Andy Lamb								PRESENT				Jordania zonope					iNaturalist:222465								Jordania zonope							Animalia	Chordata	Actinopterygii	Perciformes	Cottidae	Jordania	zonope		species		Starks, 1895
	imerss.org:PMLS:9840					Andy Lamb		2						PRESENT				Rhamphocottus richardsonii					iNaturalist:51881								Rhamphocottus richardsonii							Animalia	Chordata	Actinopterygii	Perciformes	Rhamphocottidae	Rhamphocottus	richardsonii		species		Günther, 1874
	imerss.org:PMLS:9947			Count: many		Andy Lamb								PRESENT				Rhinogobiops nicholsii					iNaturalist:132521								Rhinogobiops nicholsii							Animalia	Chordata	Actinopterygii	Gobiiformes	Gobiidae	Rhinogobiops	nicholsii		species		(Bean, 1882)
	imerss.org:PMLS:9948			Count: few		Andy Lamb								PRESENT				Embiotoca lateralis					iNaturalist:117555								Embiotoca lateralis							Animalia	Chordata	Actinopterygii	Perciformes	Embiotocidae	Embiotoca	lateralis		species		Agassiz, 1854
	imerss.org:PMLS:9949			Count: abundant		Andy Lamb								PRESENT				Sebastes caurinus					iNaturalist:68597								Sebastes caurinus							Animalia	Chordata	Actinopterygii	Perciformes	Sebastidae	Sebastes	caurinus		species		Richardson, 1844
	imerss.org:PMLS:9950			Count: very many		Andy Lamb								PRESENT				Sebastes maliger					iNaturalist:63386								Sebastes maliger							Animalia	Chordata	Actinopterygii	Perciformes	Sebastidae	Sebastes	maliger		species		(Jordan & Gilbert, 1880)
	imerss.org:PMLS:9951			Count: few		Andy Lamb								PRESENT				Sebastes emphaeus					iNaturalist:64468								Sebastes emphaeus							Animalia	Chordata	Actinopterygii	Perciformes	Sebastidae	Sebastes	emphaeus		species		(Starks, 1911)
	imerss.org:PMLS:9952					Andy Lamb		1						PRESENT				Sebastes ruberrimus					iNaturalist:63695								Sebastes ruberrimus							Animalia	Chordata	Actinopterygii	Perciformes	Sebastidae	Sebastes	ruberrimus		species		(Cramer, 1895)
	imerss.org:PMLS:9953					Andy Lamb		1						PRESENT				Sebastes nigrocinctus					iNaturalist:230757								Sebastes nigrocinctus							Animalia	Chordata	Actinopterygii	Perciformes	Sebastidae	Sebastes	nigrocinctus		species		Ayres, 1859
	imerss.org:PMLS:9954			Count: many		Andy Lamb								PRESENT				Hexagrammos decagrammus					iNaturalist:68596								Hexagrammos decagrammus							Animalia	Chordata	Actinopterygii	Perciformes	Hexagrammidae	Hexagrammos	decagrammus		species		(Pallas, 1810)
	imerss.org:PMLS:9955			Count: few		Andy Lamb								PRESENT				Ophiodon elongatus					iNaturalist:52539								Ophiodon elongatus							Animalia	Chordata	Actinopterygii	Perciformes	Hexagrammidae	Ophiodon	elongatus		species		Girard, 1854
	imerss.org:PMLS:9956					Andy Lamb		1						PRESENT				Oxylebius pictus					iNaturalist:48452								Oxylebius pictus							Animalia	Chordata	Actinopterygii	Perciformes	Hexagrammidae	Oxylebius	pictus		species		Gill, 1862
	imerss.org:PMLS:9957			Count: many		Andy Lamb								PRESENT				Jordania zonope					iNaturalist:222465								Jordania zonope							Animalia	Chordata	Actinopterygii	Perciformes	Cottidae	Jordania	zonope		species		Starks, 1895
	imerss.org:PMLS:9958					Andy Lamb		2						PRESENT				Scorpaenichthys marmoratus					iNaturalist:47638								Scorpaenichthys marmoratus							Animalia	Chordata	Actinopterygii	Perciformes	Cottidae	Scorpaenichthys	marmoratus		species		(Ayres, 1854)
	imerss.org:PMLS:10049			Count: some		Andy Lamb								PRESENT				Rhinogobiops nicholsii					iNaturalist:132521								Rhinogobiops nicholsii							Animalia	Chordata	Actinopterygii	Gobiiformes	Gobiidae	Rhinogobiops	nicholsii		species		(Bean, 1882)
	imerss.org:PMLS:10050			Count: some		Andy Lamb								PRESENT				Embiotoca lateralis					iNaturalist:117555								Embiotoca lateralis							Animalia	Chordata	Actinopterygii	Perciformes	Embiotocidae	Embiotoca	lateralis		species		Agassiz, 1854
	imerss.org:PMLS:10051					Andy Lamb		1						PRESENT				Brachyistius frenatus					iNaturalist:117553								Brachyistius frenatus							Animalia	Chordata	Actinopterygii	Perciformes	Embiotocidae	Brachyistius	frenatus		species		Gill, 1862
	imerss.org:PMLS:10052			Count: some		Andy Lamb								PRESENT				Sebastes caurinus					iNaturalist:68597								Sebastes caurinus							Animalia	Chordata	Actinopterygii	Perciformes	Sebastidae	Sebastes	caurinus		species		Richardson, 1844
	imerss.org:PMLS:10053			Count: some		Andy Lamb								PRESENT				Sebastes maliger					iNaturalist:63386								Sebastes maliger							Animalia	Chordata	Actinopterygii	Perciformes	Sebastidae	Sebastes	maliger		species		(Jordan & Gilbert, 1880)
	imerss.org:PMLS:10054			Count: some		Andy Lamb								PRESENT				Sebastes emphaeus					iNaturalist:64468								Sebastes emphaeus							Animalia	Chordata	Actinopterygii	Perciformes	Sebastidae	Sebastes	emphaeus		species		(Starks, 1911)
	imerss.org:PMLS:10055			Count: some		Andy Lamb								PRESENT				Hexagrammos decagrammus					iNaturalist:68596								Hexagrammos decagrammus							Animalia	Chordata	Actinopterygii	Perciformes	Hexagrammidae	Hexagrammos	decagrammus		species		(Pallas, 1810)
	imerss.org:PMLS:10056			Count: few		Andy Lamb								PRESENT				Ophiodon elongatus					iNaturalist:52539								Ophiodon elongatus							Animalia	Chordata	Actinopterygii	Perciformes	Hexagrammidae	Ophiodon	elongatus		species		Girard, 1854
	imerss.org:PMLS:10057					Andy Lamb		1						PRESENT				Oxylebius pictus					iNaturalist:48452								Oxylebius pictus							Animalia	Chordata	Actinopterygii	Perciformes	Hexagrammidae	Oxylebius	pictus		species		Gill, 1862
	imerss.org:PMLS:10058			Count: few		Andy Lamb								PRESENT				Artedius harringtoni					iNaturalist:117528								Artedius harringtoni							Animalia	Chordata	Actinopterygii	Perciformes	Cottidae	Artedius	harringtoni		species		(Starks, 1896)
	imerss.org:PMLS:10059			Count: many		Andy Lamb								PRESENT				Jordania zonope					iNaturalist:222465								Jordania zonope							Animalia	Chordata	Actinopterygii	Perciformes	Cottidae	Jordania	zonope		species		Starks, 1895
	imerss.org:PMLS:10060					Andy Lamb		2						PRESENT				Rhamphocottus richardsonii					iNaturalist:51881								Rhamphocottus richardsonii							Animalia	Chordata	Actinopterygii	Perciformes	Rhamphocottidae	Rhamphocottus	richardsonii		species		Günther, 1874
	imerss.org:PMLS:10151			Count: few		Andy Lamb								PRESENT				Rhinogobiops nicholsii					iNaturalist:132521								Rhinogobiops nicholsii							Animalia	Chordata	Actinopterygii	Gobiiformes	Gobiidae	Rhinogobiops	nicholsii		species		(Bean, 1882)
	imerss.org:PMLS:10152			Count: some		Andy Lamb								PRESENT				Embiotoca lateralis					iNaturalist:117555								Embiotoca lateralis							Animalia	Chordata	Actinopterygii	Perciformes	Embiotocidae	Embiotoca	lateralis		species		Agassiz, 1854
	imerss.org:PMLS:10153			Count: very many		Andy Lamb								PRESENT				Sebastes caurinus					iNaturalist:68597								Sebastes caurinus							Animalia	Chordata	Actinopterygii	Perciformes	Sebastidae	Sebastes	caurinus		species		Richardson, 1844
	imerss.org:PMLS:10154			Count: many		Andy Lamb								PRESENT				Sebastes maliger					iNaturalist:63386								Sebastes maliger							Animalia	Chordata	Actinopterygii	Perciformes	Sebastidae	Sebastes	maliger		species		(Jordan & Gilbert, 1880)
	imerss.org:PMLS:10155			Count: some		Andy Lamb								PRESENT				Sebastes emphaeus					iNaturalist:64468								Sebastes emphaeus							Animalia	Chordata	Actinopterygii	Perciformes	Sebastidae	Sebastes	emphaeus		species		(Starks, 1911)
	imerss.org:PMLS:10156					Andy Lamb		2						PRESENT				Sebastes nigrocinctus					iNaturalist:230757								Sebastes nigrocinctus							Animalia	Chordata	Actinopterygii	Perciformes	Sebastidae	Sebastes	nigrocinctus		species		Ayres, 1859
	imerss.org:PMLS:10157			Count: some		Andy Lamb								PRESENT				Hexagrammos decagrammus					iNaturalist:68596								Hexagrammos decagrammus							Animalia	Chordata	Actinopterygii	Perciformes	Hexagrammidae	Hexagrammos	decagrammus		species		(Pallas, 1810)
	imerss.org:PMLS:10158			Count: few		Andy Lamb								PRESENT				Ophiodon elongatus					iNaturalist:52539								Ophiodon elongatus							Animalia	Chordata	Actinopterygii	Perciformes	Hexagrammidae	Ophiodon	elongatus		species		Girard, 1854
	imerss.org:PMLS:10159					Andy Lamb		1						PRESENT				Oxylebius pictus					iNaturalist:48452								Oxylebius pictus							Animalia	Chordata	Actinopterygii	Perciformes	Hexagrammidae	Oxylebius	pictus		species		Gill, 1862
	imerss.org:PMLS:10160			Count: some		Andy Lamb								PRESENT				Jordania zonope					iNaturalist:222465								Jordania zonope							Animalia	Chordata	Actinopterygii	Perciformes	Cottidae	Jordania	zonope		species		Starks, 1895
	imerss.org:PMLS:10161					Andy Lamb		1						PRESENT				Scorpaenichthys marmoratus					iNaturalist:47638								Scorpaenichthys marmoratus							Animalia	Chordata	Actinopterygii	Perciformes	Cottidae	Scorpaenichthys	marmoratus		species		(Ayres, 1854)
	imerss.org:PMLS:10228			Count: few		Andy Lamb								PRESENT				Rhinogobiops nicholsii					iNaturalist:132521								Rhinogobiops nicholsii							Animalia	Chordata	Actinopterygii	Gobiiformes	Gobiidae	Rhinogobiops	nicholsii		species		(Bean, 1882)
	imerss.org:PMLS:10229			Count: some		Andy Lamb								PRESENT				Hexagrammos decagrammus					iNaturalist:68596								Hexagrammos decagrammus							Animalia	Chordata	Actinopterygii	Perciformes	Hexagrammidae	Hexagrammos	decagrammus		species		(Pallas, 1810)
	imerss.org:PMLS:10230					Andy Lamb		1						PRESENT				Ophiodon elongatus					iNaturalist:52539								Ophiodon elongatus							Animalia	Chordata	Actinopterygii	Perciformes	Hexagrammidae	Ophiodon	elongatus		species		Girard, 1854
	imerss.org:PMLS:10231			Count: very many		Andy Lamb								PRESENT				Artedius harringtoni					iNaturalist:117528								Artedius harringtoni							Animalia	Chordata	Actinopterygii	Perciformes	Cottidae	Artedius	harringtoni		species		(Starks, 1896)
	imerss.org:PMLS:10232					Andy Lamb		2						PRESENT				Scorpaenichthys marmoratus					iNaturalist:47638								Scorpaenichthys marmoratus							Animalia	Chordata	Actinopterygii	Perciformes	Cottidae	Scorpaenichthys	marmoratus		species		(Ayres, 1854)
	imerss.org:PMLS:10300			Count: many		Andy Lamb								PRESENT				Rhinogobiops nicholsii					iNaturalist:132521								Rhinogobiops nicholsii							Animalia	Chordata	Actinopterygii	Gobiiformes	Gobiidae	Rhinogobiops	nicholsii		species		(Bean, 1882)
	imerss.org:PMLS:10301					Andy Lamb		1						PRESENT				Embiotoca lateralis					iNaturalist:117555								Embiotoca lateralis							Animalia	Chordata	Actinopterygii	Perciformes	Embiotocidae	Embiotoca	lateralis		species		Agassiz, 1854
	imerss.org:PMLS:10302			Count: some		Andy Lamb								PRESENT				Sebastes caurinus					iNaturalist:68597								Sebastes caurinus							Animalia	Chordata	Actinopterygii	Perciformes	Sebastidae	Sebastes	caurinus		species		Richardson, 1844
	imerss.org:PMLS:10303			Count: some		Andy Lamb								PRESENT				Sebastes maliger					iNaturalist:63386								Sebastes maliger							Animalia	Chordata	Actinopterygii	Perciformes	Sebastidae	Sebastes	maliger		species		(Jordan & Gilbert, 1880)
	imerss.org:PMLS:10304			Count: some		Andy Lamb								PRESENT				Hexagrammos decagrammus					iNaturalist:68596								Hexagrammos decagrammus							Animalia	Chordata	Actinopterygii	Perciformes	Hexagrammidae	Hexagrammos	decagrammus		species		(Pallas, 1810)
	imerss.org:PMLS:10305					Andy Lamb		1						PRESENT				Ophiodon elongatus					iNaturalist:52539								Ophiodon elongatus							Animalia	Chordata	Actinopterygii	Perciformes	Hexagrammidae	Ophiodon	elongatus		species		Girard, 1854
	imerss.org:PMLS:10306			Count: few		Andy Lamb								PRESENT				Jordania zonope					iNaturalist:222465								Jordania zonope							Animalia	Chordata	Actinopterygii	Perciformes	Cottidae	Jordania	zonope		species		Starks, 1895
	imerss.org:PMLS:10375			Count: some		Andy Lamb								PRESENT				Rhinogobiops nicholsii					iNaturalist:132521								Rhinogobiops nicholsii							Animalia	Chordata	Actinopterygii	Gobiiformes	Gobiidae	Rhinogobiops	nicholsii		species		(Bean, 1882)
	imerss.org:PMLS:10376			Count: few		Andy Lamb								PRESENT				Embiotoca lateralis					iNaturalist:117555								Embiotoca lateralis							Animalia	Chordata	Actinopterygii	Perciformes	Embiotocidae	Embiotoca	lateralis		species		Agassiz, 1854
	imerss.org:PMLS:10377			Count: few		Andy Lamb								PRESENT				Brachyistius frenatus					iNaturalist:117553								Brachyistius frenatus							Animalia	Chordata	Actinopterygii	Perciformes	Embiotocidae	Brachyistius	frenatus		species		Gill, 1862
	imerss.org:PMLS:10378			Count: some		Andy Lamb								PRESENT				Sebastes caurinus					iNaturalist:68597								Sebastes caurinus							Animalia	Chordata	Actinopterygii	Perciformes	Sebastidae	Sebastes	caurinus		species		Richardson, 1844
	imerss.org:PMLS:10379			Count: few		Andy Lamb								PRESENT				Sebastes maliger					iNaturalist:63386								Sebastes maliger							Animalia	Chordata	Actinopterygii	Perciformes	Sebastidae	Sebastes	maliger		species		(Jordan & Gilbert, 1880)
	imerss.org:PMLS:10380			Count: some		Andy Lamb								PRESENT				Hexagrammos decagrammus					iNaturalist:68596								Hexagrammos decagrammus							Animalia	Chordata	Actinopterygii	Perciformes	Hexagrammidae	Hexagrammos	decagrammus		species		(Pallas, 1810)
	imerss.org:PMLS:10381			Count: few		Andy Lamb								PRESENT				Ophiodon elongatus					iNaturalist:52539								Ophiodon elongatus							Animalia	Chordata	Actinopterygii	Perciformes	Hexagrammidae	Ophiodon	elongatus		species		Girard, 1854
	imerss.org:PMLS:10382			Count: few		Andy Lamb								PRESENT				Artedius harringtoni					iNaturalist:117528								Artedius harringtoni							Animalia	Chordata	Actinopterygii	Perciformes	Cottidae	Artedius	harringtoni		species		(Starks, 1896)
	imerss.org:PMLS:10383			Count: some		Andy Lamb								PRESENT				Jordania zonope					iNaturalist:222465								Jordania zonope							Animalia	Chordata	Actinopterygii	Perciformes	Cottidae	Jordania	zonope		species		Starks, 1895
	imerss.org:PMLS:10458			Count: few		Andy Lamb								PRESENT				Rhinogobiops nicholsii					iNaturalist:132521								Rhinogobiops nicholsii							Animalia	Chordata	Actinopterygii	Gobiiformes	Gobiidae	Rhinogobiops	nicholsii		species		(Bean, 1882)
	imerss.org:PMLS:10459					Andy Lamb		1						PRESENT				Chirolophis nugator					iNaturalist:216743								Chirolophis nugator							Animalia	Chordata	Actinopterygii	Perciformes	Stichaeidae	Chirolophis	nugator		species		(Jordan & Williams, 1895)
	imerss.org:PMLS:10460			Count: few		Andy Lamb								PRESENT				Embiotoca lateralis					iNaturalist:117555								Embiotoca lateralis							Animalia	Chordata	Actinopterygii	Perciformes	Embiotocidae	Embiotoca	lateralis		species		Agassiz, 1854
	imerss.org:PMLS:10461			Count: some		Andy Lamb								PRESENT				Sebastes caurinus					iNaturalist:68597								Sebastes caurinus							Animalia	Chordata	Actinopterygii	Perciformes	Sebastidae	Sebastes	caurinus		species		Richardson, 1844
	imerss.org:PMLS:10462			Count: some		Andy Lamb								PRESENT				Sebastes maliger					iNaturalist:63386								Sebastes maliger							Animalia	Chordata	Actinopterygii	Perciformes	Sebastidae	Sebastes	maliger		species		(Jordan & Gilbert, 1880)
	imerss.org:PMLS:10463			Count: some		Andy Lamb								PRESENT				Hexagrammos decagrammus					iNaturalist:68596								Hexagrammos decagrammus							Animalia	Chordata	Actinopterygii	Perciformes	Hexagrammidae	Hexagrammos	decagrammus		species		(Pallas, 1810)
	imerss.org:PMLS:10464			Count: some		Andy Lamb								PRESENT				Ophiodon elongatus					iNaturalist:52539								Ophiodon elongatus							Animalia	Chordata	Actinopterygii	Perciformes	Hexagrammidae	Ophiodon	elongatus		species		Girard, 1854
	imerss.org:PMLS:10465			Count: few		Andy Lamb								PRESENT				Artedius harringtoni					iNaturalist:117528								Artedius harringtoni							Animalia	Chordata	Actinopterygii	Perciformes	Cottidae	Artedius	harringtoni		species		(Starks, 1896)
	imerss.org:PMLS:10466			Count: few		Andy Lamb								PRESENT				Jordania zonope					iNaturalist:222465								Jordania zonope							Animalia	Chordata	Actinopterygii	Perciformes	Cottidae	Jordania	zonope		species		Starks, 1895
	imerss.org:PMLS:10527			Count: some		Andy Lamb								PRESENT				Rhinogobiops nicholsii					iNaturalist:132521								Rhinogobiops nicholsii							Animalia	Chordata	Actinopterygii	Gobiiformes	Gobiidae	Rhinogobiops	nicholsii		species		(Bean, 1882)
	imerss.org:PMLS:10528			Count: few		Andy Lamb								PRESENT				Sebastes caurinus					iNaturalist:68597								Sebastes caurinus							Animalia	Chordata	Actinopterygii	Perciformes	Sebastidae	Sebastes	caurinus		species		Richardson, 1844
	imerss.org:PMLS:10529			Count: few		Andy Lamb								PRESENT				Hexagrammos decagrammus					iNaturalist:68596								Hexagrammos decagrammus							Animalia	Chordata	Actinopterygii	Perciformes	Hexagrammidae	Hexagrammos	decagrammus		species		(Pallas, 1810)
	imerss.org:PMLS:10530					Andy Lamb		2						PRESENT				Jordania zonope					iNaturalist:222465								Jordania zonope							Animalia	Chordata	Actinopterygii	Perciformes	Cottidae	Jordania	zonope		species		Starks, 1895
	imerss.org:PMLS:10631			Count: few		Andy Lamb								PRESENT				Rhinogobiops nicholsii					iNaturalist:132521								Rhinogobiops nicholsii							Animalia	Chordata	Actinopterygii	Gobiiformes	Gobiidae	Rhinogobiops	nicholsii		species		(Bean, 1882)
	imerss.org:PMLS:10632			Count: many		Andy Lamb								PRESENT				Sebastes caurinus					iNaturalist:68597								Sebastes caurinus							Animalia	Chordata	Actinopterygii	Perciformes	Sebastidae	Sebastes	caurinus		species		Richardson, 1844
	imerss.org:PMLS:10633			Count: some		Andy Lamb								PRESENT				Sebastes maliger					iNaturalist:63386								Sebastes maliger							Animalia	Chordata	Actinopterygii	Perciformes	Sebastidae	Sebastes	maliger		species		(Jordan & Gilbert, 1880)
	imerss.org:PMLS:10634			Count: few		Andy Lamb								PRESENT				Sebastes emphaeus					iNaturalist:64468								Sebastes emphaeus							Animalia	Chordata	Actinopterygii	Perciformes	Sebastidae	Sebastes	emphaeus		species		(Starks, 1911)
	imerss.org:PMLS:10635					Andy Lamb		1						PRESENT				Sebastes ruberrimus					iNaturalist:63695								Sebastes ruberrimus							Animalia	Chordata	Actinopterygii	Perciformes	Sebastidae	Sebastes	ruberrimus		species		(Cramer, 1895)
	imerss.org:PMLS:10636					Andy Lamb		1						PRESENT				Sebastes nigrocinctus					iNaturalist:230757								Sebastes nigrocinctus							Animalia	Chordata	Actinopterygii	Perciformes	Sebastidae	Sebastes	nigrocinctus		species		Ayres, 1859
	imerss.org:PMLS:10637			Count: some		Andy Lamb								PRESENT				Hexagrammos decagrammus					iNaturalist:68596								Hexagrammos decagrammus							Animalia	Chordata	Actinopterygii	Perciformes	Hexagrammidae	Hexagrammos	decagrammus		species		(Pallas, 1810)
	imerss.org:PMLS:10638			Count: few		Andy Lamb								PRESENT				Ophiodon elongatus					iNaturalist:52539								Ophiodon elongatus							Animalia	Chordata	Actinopterygii	Perciformes	Hexagrammidae	Ophiodon	elongatus		species		Girard, 1854
	imerss.org:PMLS:10639					Andy Lamb		2						PRESENT				Oxylebius pictus					iNaturalist:48452								Oxylebius pictus							Animalia	Chordata	Actinopterygii	Perciformes	Hexagrammidae	Oxylebius	pictus		species		Gill, 1862
	imerss.org:PMLS:10640			Count: few		Andy Lamb								PRESENT				Artedius harringtoni					iNaturalist:117528								Artedius harringtoni							Animalia	Chordata	Actinopterygii	Perciformes	Cottidae	Artedius	harringtoni		species		(Starks, 1896)
	imerss.org:PMLS:10641			Count: some		Andy Lamb								PRESENT				Jordania zonope					iNaturalist:222465								Jordania zonope							Animalia	Chordata	Actinopterygii	Perciformes	Cottidae	Jordania	zonope		species		Starks, 1895
	imerss.org:PMLS:10642					Andy Lamb		1						PRESENT				Scorpaenichthys marmoratus					iNaturalist:47638								Scorpaenichthys marmoratus							Animalia	Chordata	Actinopterygii	Perciformes	Cottidae	Scorpaenichthys	marmoratus		species		(Ayres, 1854)
	imerss.org:PMLS:10643					Andy Lamb		1						PRESENT				Rhamphocottus richardsonii					iNaturalist:51881								Rhamphocottus richardsonii							Animalia	Chordata	Actinopterygii	Perciformes	Rhamphocottidae	Rhamphocottus	richardsonii		species		Günther, 1874
	imerss.org:PMLS:10749			Count: few		Andy Lamb								PRESENT				Rhinogobiops nicholsii					iNaturalist:132521								Rhinogobiops nicholsii							Animalia	Chordata	Actinopterygii	Gobiiformes	Gobiidae	Rhinogobiops	nicholsii		species		(Bean, 1882)
	imerss.org:PMLS:10750					Andy Lamb		1						PRESENT				Chirolophis decoratus					iNaturalist:216742								Chirolophis decoratus							Animalia	Chordata	Actinopterygii	Perciformes	Stichaeidae	Chirolophis	decoratus		species		(Jordan & Snyder, 1902)
	imerss.org:PMLS:10751			Count: few		Andy Lamb								PRESENT				Embiotoca lateralis					iNaturalist:117555								Embiotoca lateralis							Animalia	Chordata	Actinopterygii	Perciformes	Embiotocidae	Embiotoca	lateralis		species		Agassiz, 1854
	imerss.org:PMLS:10752			Count: few		Andy Lamb								PRESENT				Brachyistius frenatus					iNaturalist:117553								Brachyistius frenatus							Animalia	Chordata	Actinopterygii	Perciformes	Embiotocidae	Brachyistius	frenatus		species		Gill, 1862
	imerss.org:PMLS:10753			Count: some		Andy Lamb								PRESENT				Sebastes caurinus					iNaturalist:68597								Sebastes caurinus							Animalia	Chordata	Actinopterygii	Perciformes	Sebastidae	Sebastes	caurinus		species		Richardson, 1844
	imerss.org:PMLS:10754			Count: few		Andy Lamb								PRESENT				Sebastes maliger					iNaturalist:63386								Sebastes maliger							Animalia	Chordata	Actinopterygii	Perciformes	Sebastidae	Sebastes	maliger		species		(Jordan & Gilbert, 1880)
	imerss.org:PMLS:10755			Count: few		Andy Lamb								PRESENT				Sebastes melanops					iNaturalist:47760								Sebastes melanops							Animalia	Chordata	Actinopterygii	Perciformes	Sebastidae	Sebastes	melanops		species		Girard, 1856
	imerss.org:PMLS:10756			Count: many		Andy Lamb								PRESENT				Sebastes flavidus					iNaturalist:64477								Sebastes flavidus							Animalia	Chordata	Actinopterygii	Perciformes	Sebastidae	Sebastes	flavidus		species		(Ayres, 1862)
	imerss.org:PMLS:10757			Count: very many		Andy Lamb								PRESENT				Sebastes emphaeus					iNaturalist:64468								Sebastes emphaeus							Animalia	Chordata	Actinopterygii	Perciformes	Sebastidae	Sebastes	emphaeus		species		(Starks, 1911)
	imerss.org:PMLS:10758					Andy Lamb		1						PRESENT				Sebastes ruberrimus					iNaturalist:63695								Sebastes ruberrimus							Animalia	Chordata	Actinopterygii	Perciformes	Sebastidae	Sebastes	ruberrimus		species		(Cramer, 1895)
	imerss.org:PMLS:10759			Count: some		Andy Lamb								PRESENT				Hexagrammos decagrammus					iNaturalist:68596								Hexagrammos decagrammus							Animalia	Chordata	Actinopterygii	Perciformes	Hexagrammidae	Hexagrammos	decagrammus		species		(Pallas, 1810)
	imerss.org:PMLS:10760					Andy Lamb		3						PRESENT				Ophiodon elongatus					iNaturalist:52539								Ophiodon elongatus							Animalia	Chordata	Actinopterygii	Perciformes	Hexagrammidae	Ophiodon	elongatus		species		Girard, 1854
	imerss.org:PMLS:10761					Andy Lamb		2						PRESENT				Oxylebius pictus					iNaturalist:48452								Oxylebius pictus							Animalia	Chordata	Actinopterygii	Perciformes	Hexagrammidae	Oxylebius	pictus		species		Gill, 1862
	imerss.org:PMLS:10762			Count: few		Andy Lamb								PRESENT				Artedius harringtoni					iNaturalist:117528								Artedius harringtoni							Animalia	Chordata	Actinopterygii	Perciformes	Cottidae	Artedius	harringtoni		species		(Starks, 1896)
	imerss.org:PMLS:10763			Count: some		Andy Lamb								PRESENT				Jordania zonope					iNaturalist:222465								Jordania zonope							Animalia	Chordata	Actinopterygii	Perciformes	Cottidae	Jordania	zonope		species		Starks, 1895
	imerss.org:PMLS:10924			Count: many		Andy Lamb								PRESENT				Rhinogobiops nicholsii					iNaturalist:132521								Rhinogobiops nicholsii							Animalia	Chordata	Actinopterygii	Gobiiformes	Gobiidae	Rhinogobiops	nicholsii		species		(Bean, 1882)
	imerss.org:PMLS:10925			Count: few		Andy Lamb								PRESENT				Ronquilus jordani					iNaturalist:230312								Ronquilus jordani							Animalia	Chordata	Actinopterygii	Perciformes	Bathymasteridae	Ronquilus	jordani		species		(Gilbert, 1889)
	imerss.org:PMLS:10926					Andy Lamb		1						PRESENT				Chirolophis nugator					iNaturalist:216743								Chirolophis nugator							Animalia	Chordata	Actinopterygii	Perciformes	Stichaeidae	Chirolophis	nugator		species		(Jordan & Williams, 1895)
	imerss.org:PMLS:10927			Count: few		Andy Lamb								PRESENT				Embiotoca lateralis					iNaturalist:117555								Embiotoca lateralis							Animalia	Chordata	Actinopterygii	Perciformes	Embiotocidae	Embiotoca	lateralis		species		Agassiz, 1854
	imerss.org:PMLS:10928			Count: few		Andy Lamb								PRESENT				Brachyistius frenatus					iNaturalist:117553								Brachyistius frenatus							Animalia	Chordata	Actinopterygii	Perciformes	Embiotocidae	Brachyistius	frenatus		species		Gill, 1862
	imerss.org:PMLS:10929			Count: very many		Andy Lamb								PRESENT				Sebastes caurinus					iNaturalist:68597								Sebastes caurinus							Animalia	Chordata	Actinopterygii	Perciformes	Sebastidae	Sebastes	caurinus		species		Richardson, 1844
	imerss.org:PMLS:10930			Count: very many		Andy Lamb								PRESENT				Sebastes maliger					iNaturalist:63386								Sebastes maliger							Animalia	Chordata	Actinopterygii	Perciformes	Sebastidae	Sebastes	maliger		species		(Jordan & Gilbert, 1880)
	imerss.org:PMLS:10931			Count: some		Andy Lamb								PRESENT				Sebastes emphaeus					iNaturalist:64468								Sebastes emphaeus							Animalia	Chordata	Actinopterygii	Perciformes	Sebastidae	Sebastes	emphaeus		species		(Starks, 1911)
	imerss.org:PMLS:10932					Andy Lamb		1						PRESENT				Sebastes ruberrimus					iNaturalist:63695								Sebastes ruberrimus							Animalia	Chordata	Actinopterygii	Perciformes	Sebastidae	Sebastes	ruberrimus		species		(Cramer, 1895)
	imerss.org:PMLS:10933			Count: very many		Andy Lamb								PRESENT				Hexagrammos decagrammus					iNaturalist:68596								Hexagrammos decagrammus							Animalia	Chordata	Actinopterygii	Perciformes	Hexagrammidae	Hexagrammos	decagrammus		species		(Pallas, 1810)
	imerss.org:PMLS:10934			Count: very many		Andy Lamb								PRESENT				Ophiodon elongatus					iNaturalist:52539								Ophiodon elongatus							Animalia	Chordata	Actinopterygii	Perciformes	Hexagrammidae	Ophiodon	elongatus		species		Girard, 1854
	imerss.org:PMLS:10935					Andy Lamb		2						PRESENT				Oxylebius pictus					iNaturalist:48452								Oxylebius pictus							Animalia	Chordata	Actinopterygii	Perciformes	Hexagrammidae	Oxylebius	pictus		species		Gill, 1862
	imerss.org:PMLS:10936			Count: many		Andy Lamb								PRESENT				Artedius harringtoni					iNaturalist:117528								Artedius harringtoni							Animalia	Chordata	Actinopterygii	Perciformes	Cottidae	Artedius	harringtoni		species		(Starks, 1896)
	imerss.org:PMLS:10937			Count: very many		Andy Lamb								PRESENT				Jordania zonope					iNaturalist:222465								Jordania zonope							Animalia	Chordata	Actinopterygii	Perciformes	Cottidae	Jordania	zonope		species		Starks, 1895
	imerss.org:PMLS:10938					Andy Lamb		2						PRESENT				Radulinus taylori					iNaturalist:172639								Asemichthys taylori							Animalia	Chordata	Actinopterygii	Perciformes	Cottidae	Asemichthys	taylori		species		Gilbert, 1912
	imerss.org:PMLS:11071			Count: many		Andy Lamb								PRESENT				Rhinogobiops nicholsii					iNaturalist:132521								Rhinogobiops nicholsii							Animalia	Chordata	Actinopterygii	Gobiiformes	Gobiidae	Rhinogobiops	nicholsii		species		(Bean, 1882)
	imerss.org:PMLS:11072					Andy Lamb		2						PRESENT				Ronquilus jordani					iNaturalist:230312								Ronquilus jordani							Animalia	Chordata	Actinopterygii	Perciformes	Bathymasteridae	Ronquilus	jordani		species		(Gilbert, 1889)
	imerss.org:PMLS:11073					Andy Lamb		1						PRESENT				Embiotoca lateralis					iNaturalist:117555								Embiotoca lateralis							Animalia	Chordata	Actinopterygii	Perciformes	Embiotocidae	Embiotoca	lateralis		species		Agassiz, 1854
	imerss.org:PMLS:11074					Andy Lamb		1						PRESENT				Rhacochilus vacca					iNaturalist:111616								Rhacochilus vacca							Animalia	Chordata	Actinopterygii	Perciformes	Embiotocidae	Rhacochilus	vacca		species		(Girard, 1855)
	imerss.org:PMLS:11075			Count: some		Andy Lamb								PRESENT				Sebastes caurinus					iNaturalist:68597								Sebastes caurinus							Animalia	Chordata	Actinopterygii	Perciformes	Sebastidae	Sebastes	caurinus		species		Richardson, 1844
	imerss.org:PMLS:11076			Count: many		Andy Lamb								PRESENT				Sebastes maliger					iNaturalist:63386								Sebastes maliger							Animalia	Chordata	Actinopterygii	Perciformes	Sebastidae	Sebastes	maliger		species		(Jordan & Gilbert, 1880)
	imerss.org:PMLS:11077					Andy Lamb		1						PRESENT				Sebastes nigrocinctus					iNaturalist:230757								Sebastes nigrocinctus							Animalia	Chordata	Actinopterygii	Perciformes	Sebastidae	Sebastes	nigrocinctus		species		Ayres, 1859
	imerss.org:PMLS:11078			Count: some		Andy Lamb								PRESENT				Hexagrammos decagrammus					iNaturalist:68596								Hexagrammos decagrammus							Animalia	Chordata	Actinopterygii	Perciformes	Hexagrammidae	Hexagrammos	decagrammus		species		(Pallas, 1810)
	imerss.org:PMLS:11079					Andy Lamb		2						PRESENT				Ophiodon elongatus					iNaturalist:52539								Ophiodon elongatus							Animalia	Chordata	Actinopterygii	Perciformes	Hexagrammidae	Ophiodon	elongatus		species		Girard, 1854
	imerss.org:PMLS:11080			Count: some		Andy Lamb								PRESENT				Artedius harringtoni					iNaturalist:117528								Artedius harringtoni							Animalia	Chordata	Actinopterygii	Perciformes	Cottidae	Artedius	harringtoni		species		(Starks, 1896)
	imerss.org:PMLS:11081			Count: many		Andy Lamb								PRESENT				Jordania zonope					iNaturalist:222465								Jordania zonope							Animalia	Chordata	Actinopterygii	Perciformes	Cottidae	Jordania	zonope		species		Starks, 1895
	imerss.org:PMLS:11082					Andy Lamb		1						PRESENT				Scorpaenichthys marmoratus					iNaturalist:47638								Scorpaenichthys marmoratus							Animalia	Chordata	Actinopterygii	Perciformes	Cottidae	Scorpaenichthys	marmoratus		species		(Ayres, 1854)
	imerss.org:PMLS:11164			Count: very many		Andy Lamb								PRESENT				Rhinogobiops nicholsii					iNaturalist:132521								Rhinogobiops nicholsii							Animalia	Chordata	Actinopterygii	Gobiiformes	Gobiidae	Rhinogobiops	nicholsii		species		(Bean, 1882)
	imerss.org:PMLS:11165			Count: few		Andy Lamb								PRESENT				Embiotoca lateralis					iNaturalist:117555								Embiotoca lateralis							Animalia	Chordata	Actinopterygii	Perciformes	Embiotocidae	Embiotoca	lateralis		species		Agassiz, 1854
	imerss.org:PMLS:11166			Count: abundant		Andy Lamb								PRESENT				Sebastes caurinus					iNaturalist:68597								Sebastes caurinus							Animalia	Chordata	Actinopterygii	Perciformes	Sebastidae	Sebastes	caurinus		species		Richardson, 1844
	imerss.org:PMLS:11167			Count: some		Andy Lamb								PRESENT				Sebastes maliger					iNaturalist:63386								Sebastes maliger							Animalia	Chordata	Actinopterygii	Perciformes	Sebastidae	Sebastes	maliger		species		(Jordan & Gilbert, 1880)
	imerss.org:PMLS:11168			Count: very many		Andy Lamb								PRESENT				Sebastes emphaeus					iNaturalist:64468								Sebastes emphaeus							Animalia	Chordata	Actinopterygii	Perciformes	Sebastidae	Sebastes	emphaeus		species		(Starks, 1911)
	imerss.org:PMLS:11169			Count: few		Andy Lamb								PRESENT				Sebastes ruberrimus					iNaturalist:63695								Sebastes ruberrimus							Animalia	Chordata	Actinopterygii	Perciformes	Sebastidae	Sebastes	ruberrimus		species		(Cramer, 1895)
	imerss.org:PMLS:11170					Andy Lamb		1						PRESENT				Sebastes nigrocinctus					iNaturalist:230757								Sebastes nigrocinctus							Animalia	Chordata	Actinopterygii	Perciformes	Sebastidae	Sebastes	nigrocinctus		species		Ayres, 1859
	imerss.org:PMLS:11171			Count: very many		Andy Lamb								PRESENT				Hexagrammos decagrammus					iNaturalist:68596								Hexagrammos decagrammus							Animalia	Chordata	Actinopterygii	Perciformes	Hexagrammidae	Hexagrammos	decagrammus		species		(Pallas, 1810)
	imerss.org:PMLS:11172			Count: some		Andy Lamb								PRESENT				Ophiodon elongatus					iNaturalist:52539								Ophiodon elongatus							Animalia	Chordata	Actinopterygii	Perciformes	Hexagrammidae	Ophiodon	elongatus		species		Girard, 1854
	imerss.org:PMLS:11173			Count: few		Andy Lamb								PRESENT				Oxylebius pictus					iNaturalist:48452								Oxylebius pictus							Animalia	Chordata	Actinopterygii	Perciformes	Hexagrammidae	Oxylebius	pictus		species		Gill, 1862
	imerss.org:PMLS:11174			Count: very many		Andy Lamb								PRESENT				Jordania zonope					iNaturalist:222465								Jordania zonope							Animalia	Chordata	Actinopterygii	Perciformes	Cottidae	Jordania	zonope		species		Starks, 1895
	imerss.org:PMLS:11175					Andy Lamb		2						PRESENT				Scorpaenichthys marmoratus					iNaturalist:47638								Scorpaenichthys marmoratus							Animalia	Chordata	Actinopterygii	Perciformes	Cottidae	Scorpaenichthys	marmoratus		species		(Ayres, 1854)
	imerss.org:PMLS:11176					Andy Lamb		1						PRESENT				Lepidopsetta bilineata					iNaturalist:183018								Lepidopsetta bilineata							Animalia	Chordata	Actinopterygii	Carangiformes	Pleuronectidae	Lepidopsetta	bilineata		species		(Ayres, 1855)
	imerss.org:PMLS:11247			Count: many		Andy Lamb								PRESENT				Rhinogobiops nicholsii					iNaturalist:132521								Rhinogobiops nicholsii							Animalia	Chordata	Actinopterygii	Gobiiformes	Gobiidae	Rhinogobiops	nicholsii		species		(Bean, 1882)
	imerss.org:PMLS:11248			Count: some		Andy Lamb								PRESENT				Sebastes caurinus					iNaturalist:68597								Sebastes caurinus							Animalia	Chordata	Actinopterygii	Perciformes	Sebastidae	Sebastes	caurinus		species		Richardson, 1844
	imerss.org:PMLS:11249			Count: some		Andy Lamb								PRESENT				Sebastes maliger					iNaturalist:63386								Sebastes maliger							Animalia	Chordata	Actinopterygii	Perciformes	Sebastidae	Sebastes	maliger		species		(Jordan & Gilbert, 1880)
	imerss.org:PMLS:11250			Count: few		Andy Lamb								PRESENT				Hexagrammos decagrammus					iNaturalist:68596								Hexagrammos decagrammus							Animalia	Chordata	Actinopterygii	Perciformes	Hexagrammidae	Hexagrammos	decagrammus		species		(Pallas, 1810)
	imerss.org:PMLS:11251			Count: some		Andy Lamb								PRESENT				Jordania zonope					iNaturalist:222465								Jordania zonope							Animalia	Chordata	Actinopterygii	Perciformes	Cottidae	Jordania	zonope		species		Starks, 1895
	imerss.org:PMLS:11376			Count: very many		Andy Lamb								PRESENT				Rhinogobiops nicholsii					iNaturalist:132521								Rhinogobiops nicholsii							Animalia	Chordata	Actinopterygii	Gobiiformes	Gobiidae	Rhinogobiops	nicholsii		species		(Bean, 1882)
	imerss.org:PMLS:11377					Andy Lamb		1						PRESENT				Chirolophis nugator					iNaturalist:216743								Chirolophis nugator							Animalia	Chordata	Actinopterygii	Perciformes	Stichaeidae	Chirolophis	nugator		species		(Jordan & Williams, 1895)
	imerss.org:PMLS:11378					Andy Lamb		1						PRESENT				Chirolophis decoratus					iNaturalist:216742								Chirolophis decoratus							Animalia	Chordata	Actinopterygii	Perciformes	Stichaeidae	Chirolophis	decoratus		species		(Jordan & Snyder, 1902)
	imerss.org:PMLS:11379					Andy Lamb		1						PRESENT				Apodichthys flavidus					iNaturalist:67408								Apodichthys flavidus							Animalia	Chordata	Actinopterygii	Perciformes	Pholidae	Apodichthys	flavidus		species		Girard, 1854
	imerss.org:PMLS:11380			Count: very many		Andy Lamb								PRESENT				Sebastes caurinus					iNaturalist:68597								Sebastes caurinus							Animalia	Chordata	Actinopterygii	Perciformes	Sebastidae	Sebastes	caurinus		species		Richardson, 1844
	imerss.org:PMLS:11381			Count: very many		Andy Lamb								PRESENT				Sebastes maliger					iNaturalist:63386								Sebastes maliger							Animalia	Chordata	Actinopterygii	Perciformes	Sebastidae	Sebastes	maliger		species		(Jordan & Gilbert, 1880)
	imerss.org:PMLS:11382			Count: some		Andy Lamb								PRESENT				Sebastes flavidus					iNaturalist:64477								Sebastes flavidus							Animalia	Chordata	Actinopterygii	Perciformes	Sebastidae	Sebastes	flavidus		species		(Ayres, 1862)
	imerss.org:PMLS:11383			Count: very many		Andy Lamb								PRESENT				Sebastes emphaeus					iNaturalist:64468								Sebastes emphaeus							Animalia	Chordata	Actinopterygii	Perciformes	Sebastidae	Sebastes	emphaeus		species		(Starks, 1911)
	imerss.org:PMLS:11384			Count: few		Andy Lamb								PRESENT				Sebastes ruberrimus					iNaturalist:63695								Sebastes ruberrimus							Animalia	Chordata	Actinopterygii	Perciformes	Sebastidae	Sebastes	ruberrimus		species		(Cramer, 1895)
	imerss.org:PMLS:11385			Count: some		Andy Lamb								PRESENT				Hexagrammos decagrammus					iNaturalist:68596								Hexagrammos decagrammus							Animalia	Chordata	Actinopterygii	Perciformes	Hexagrammidae	Hexagrammos	decagrammus		species		(Pallas, 1810)
	imerss.org:PMLS:11386			Count: some		Andy Lamb								PRESENT				Ophiodon elongatus					iNaturalist:52539								Ophiodon elongatus							Animalia	Chordata	Actinopterygii	Perciformes	Hexagrammidae	Ophiodon	elongatus		species		Girard, 1854
	imerss.org:PMLS:11387			Count: many		Andy Lamb								PRESENT				Oxylebius pictus					iNaturalist:48452								Oxylebius pictus							Animalia	Chordata	Actinopterygii	Perciformes	Hexagrammidae	Oxylebius	pictus		species		Gill, 1862
	imerss.org:PMLS:11388			Count: some		Andy Lamb								PRESENT				Jordania zonope					iNaturalist:222465								Jordania zonope							Animalia	Chordata	Actinopterygii	Perciformes	Cottidae	Jordania	zonope		species		Starks, 1895
	imerss.org:PMLS:11389					Andy Lamb		3						PRESENT				Rhamphocottus richardsonii					iNaturalist:51881								Rhamphocottus richardsonii							Animalia	Chordata	Actinopterygii	Perciformes	Rhamphocottidae	Rhamphocottus	richardsonii		species		Günther, 1874
	imerss.org:PMLS:11479					Andy Lamb		1						PRESENT				Ammodytes personatus					iNaturalist:201784								Ammodytes personatus							Animalia	Chordata	Actinopterygii	Perciformes	Ammodytidae	Ammodytes	personatus		species		Girard, 1856
	imerss.org:PMLS:11480			Count: some		Andy Lamb								PRESENT				Rhinogobiops nicholsii					iNaturalist:132521								Rhinogobiops nicholsii							Animalia	Chordata	Actinopterygii	Gobiiformes	Gobiidae	Rhinogobiops	nicholsii		species		(Bean, 1882)
	imerss.org:PMLS:11481					Andy Lamb		2						PRESENT				Chirolophis nugator					iNaturalist:216743								Chirolophis nugator							Animalia	Chordata	Actinopterygii	Perciformes	Stichaeidae	Chirolophis	nugator		species		(Jordan & Williams, 1895)
	imerss.org:PMLS:11482			Count: few		Andy Lamb								PRESENT				Embiotoca lateralis					iNaturalist:117555								Embiotoca lateralis							Animalia	Chordata	Actinopterygii	Perciformes	Embiotocidae	Embiotoca	lateralis		species		Agassiz, 1854
	imerss.org:PMLS:11483			Count: some		Andy Lamb								PRESENT				Sebastes caurinus					iNaturalist:68597								Sebastes caurinus							Animalia	Chordata	Actinopterygii	Perciformes	Sebastidae	Sebastes	caurinus		species		Richardson, 1844
	imerss.org:PMLS:11484			Count: some		Andy Lamb								PRESENT				Sebastes maliger					iNaturalist:63386								Sebastes maliger							Animalia	Chordata	Actinopterygii	Perciformes	Sebastidae	Sebastes	maliger		species		(Jordan & Gilbert, 1880)
	imerss.org:PMLS:11485			Count: very many		Andy Lamb								PRESENT				Sebastes emphaeus					iNaturalist:64468								Sebastes emphaeus							Animalia	Chordata	Actinopterygii	Perciformes	Sebastidae	Sebastes	emphaeus		species		(Starks, 1911)
	imerss.org:PMLS:11486					Andy Lamb		2						PRESENT				Sebastes nigrocinctus					iNaturalist:230757								Sebastes nigrocinctus							Animalia	Chordata	Actinopterygii	Perciformes	Sebastidae	Sebastes	nigrocinctus		species		Ayres, 1859
	imerss.org:PMLS:11487			Count: few		Andy Lamb								PRESENT				Sebastes ruberrimus					iNaturalist:63695								Sebastes ruberrimus							Animalia	Chordata	Actinopterygii	Perciformes	Sebastidae	Sebastes	ruberrimus		species		(Cramer, 1895)
	imerss.org:PMLS:11488			Count: some		Andy Lamb								PRESENT				Hexagrammos decagrammus					iNaturalist:68596								Hexagrammos decagrammus							Animalia	Chordata	Actinopterygii	Perciformes	Hexagrammidae	Hexagrammos	decagrammus		species		(Pallas, 1810)
	imerss.org:PMLS:11489			Count: few		Andy Lamb								PRESENT				Ophiodon elongatus					iNaturalist:52539								Ophiodon elongatus							Animalia	Chordata	Actinopterygii	Perciformes	Hexagrammidae	Ophiodon	elongatus		species		Girard, 1854
	imerss.org:PMLS:11490			Count: few		Andy Lamb								PRESENT				Oxylebius pictus					iNaturalist:48452								Oxylebius pictus							Animalia	Chordata	Actinopterygii	Perciformes	Hexagrammidae	Oxylebius	pictus		species		Gill, 1862
	imerss.org:PMLS:11491			Count: some		Andy Lamb								PRESENT				Artedius harringtoni					iNaturalist:117528								Artedius harringtoni							Animalia	Chordata	Actinopterygii	Perciformes	Cottidae	Artedius	harringtoni		species		(Starks, 1896)
	imerss.org:PMLS:11492			Count: many		Andy Lamb								PRESENT				Jordania zonope					iNaturalist:222465								Jordania zonope							Animalia	Chordata	Actinopterygii	Perciformes	Cottidae	Jordania	zonope		species		Starks, 1895
	imerss.org:PMLS:11493					Andy Lamb		2						PRESENT				Rhamphocottus richardsonii					iNaturalist:51881								Rhamphocottus richardsonii							Animalia	Chordata	Actinopterygii	Perciformes	Rhamphocottidae	Rhamphocottus	richardsonii		species		Günther, 1874
	imerss.org:PMLS:11566			Count: some		Andy Lamb								PRESENT				Rhinogobiops nicholsii					iNaturalist:132521								Rhinogobiops nicholsii							Animalia	Chordata	Actinopterygii	Gobiiformes	Gobiidae	Rhinogobiops	nicholsii		species		(Bean, 1882)
	imerss.org:PMLS:11567			Count: few		Andy Lamb								PRESENT				Chirolophis nugator					iNaturalist:216743								Chirolophis nugator							Animalia	Chordata	Actinopterygii	Perciformes	Stichaeidae	Chirolophis	nugator		species		(Jordan & Williams, 1895)
	imerss.org:PMLS:11568			Count: very many		Andy Lamb								PRESENT				Sebastes caurinus					iNaturalist:68597								Sebastes caurinus							Animalia	Chordata	Actinopterygii	Perciformes	Sebastidae	Sebastes	caurinus		species		Richardson, 1844
	imerss.org:PMLS:11569			Count: many		Andy Lamb								PRESENT				Sebastes maliger					iNaturalist:63386								Sebastes maliger							Animalia	Chordata	Actinopterygii	Perciformes	Sebastidae	Sebastes	maliger		species		(Jordan & Gilbert, 1880)
	imerss.org:PMLS:11570			Count: many		Andy Lamb								PRESENT				Sebastes emphaeus					iNaturalist:64468								Sebastes emphaeus							Animalia	Chordata	Actinopterygii	Perciformes	Sebastidae	Sebastes	emphaeus		species		(Starks, 1911)
	imerss.org:PMLS:11571			Count: few		Andy Lamb								PRESENT				Sebastes ruberrimus					iNaturalist:63695								Sebastes ruberrimus							Animalia	Chordata	Actinopterygii	Perciformes	Sebastidae	Sebastes	ruberrimus		species		(Cramer, 1895)
	imerss.org:PMLS:11572					Andy Lamb		5						PRESENT				Sebastes nigrocinctus					iNaturalist:230757								Sebastes nigrocinctus							Animalia	Chordata	Actinopterygii	Perciformes	Sebastidae	Sebastes	nigrocinctus		species		Ayres, 1859
	imerss.org:PMLS:11573			Count: some		Andy Lamb								PRESENT				Hexagrammos decagrammus					iNaturalist:68596								Hexagrammos decagrammus							Animalia	Chordata	Actinopterygii	Perciformes	Hexagrammidae	Hexagrammos	decagrammus		species		(Pallas, 1810)
	imerss.org:PMLS:11574			Count: few		Andy Lamb								PRESENT				Ophiodon elongatus					iNaturalist:52539								Ophiodon elongatus							Animalia	Chordata	Actinopterygii	Perciformes	Hexagrammidae	Ophiodon	elongatus		species		Girard, 1854
	imerss.org:PMLS:11575			Count: some		Andy Lamb								PRESENT				Oxylebius pictus					iNaturalist:48452								Oxylebius pictus							Animalia	Chordata	Actinopterygii	Perciformes	Hexagrammidae	Oxylebius	pictus		species		Gill, 1862
	imerss.org:PMLS:11576			Count: few		Andy Lamb								PRESENT				Artedius harringtoni					iNaturalist:117528								Artedius harringtoni							Animalia	Chordata	Actinopterygii	Perciformes	Cottidae	Artedius	harringtoni		species		(Starks, 1896)
	imerss.org:PMLS:11577			Count: some		Andy Lamb								PRESENT				Jordania zonope					iNaturalist:222465								Jordania zonope							Animalia	Chordata	Actinopterygii	Perciformes	Cottidae	Jordania	zonope		species		Starks, 1895
	imerss.org:PMLS:11578					Andy Lamb		2						PRESENT				Scorpaenichthys marmoratus					iNaturalist:47638								Scorpaenichthys marmoratus							Animalia	Chordata	Actinopterygii	Perciformes	Cottidae	Scorpaenichthys	marmoratus		species		(Ayres, 1854)
	imerss.org:PMLS:11675			Count: very many		Andy Lamb								PRESENT				Rhinogobiops nicholsii					iNaturalist:132521								Rhinogobiops nicholsii							Animalia	Chordata	Actinopterygii	Gobiiformes	Gobiidae	Rhinogobiops	nicholsii		species		(Bean, 1882)
	imerss.org:PMLS:11676					Andy Lamb		1						PRESENT				Chirolophis nugator					iNaturalist:216743								Chirolophis nugator							Animalia	Chordata	Actinopterygii	Perciformes	Stichaeidae	Chirolophis	nugator		species		(Jordan & Williams, 1895)
	imerss.org:PMLS:11677					Andy Lamb		1						PRESENT				Chirolophis decoratus					iNaturalist:216742								Chirolophis decoratus							Animalia	Chordata	Actinopterygii	Perciformes	Stichaeidae	Chirolophis	decoratus		species		(Jordan & Snyder, 1902)
	imerss.org:PMLS:11678					Andy Lamb		1						PRESENT				Pholis laeta					iNaturalist:67362								Pholis laeta							Animalia	Chordata	Actinopterygii	Perciformes	Pholidae	Pholis	laeta		species		(Cope, 1873)
	imerss.org:PMLS:11679			Count: some		Andy Lamb								PRESENT				Embiotoca lateralis					iNaturalist:117555								Embiotoca lateralis							Animalia	Chordata	Actinopterygii	Perciformes	Embiotocidae	Embiotoca	lateralis		species		Agassiz, 1854
	imerss.org:PMLS:11680			Count: few		Andy Lamb								PRESENT				Brachyistius frenatus					iNaturalist:117553								Brachyistius frenatus							Animalia	Chordata	Actinopterygii	Perciformes	Embiotocidae	Brachyistius	frenatus		species		Gill, 1862
	imerss.org:PMLS:11681			Count: very many		Andy Lamb								PRESENT				Sebastes caurinus					iNaturalist:68597								Sebastes caurinus							Animalia	Chordata	Actinopterygii	Perciformes	Sebastidae	Sebastes	caurinus		species		Richardson, 1844
	imerss.org:PMLS:11682			Count: some		Andy Lamb								PRESENT				Sebastes maliger					iNaturalist:63386								Sebastes maliger							Animalia	Chordata	Actinopterygii	Perciformes	Sebastidae	Sebastes	maliger		species		(Jordan & Gilbert, 1880)
	imerss.org:PMLS:11683			Count: very many		Andy Lamb								PRESENT				Sebastes emphaeus					iNaturalist:64468								Sebastes emphaeus							Animalia	Chordata	Actinopterygii	Perciformes	Sebastidae	Sebastes	emphaeus		species		(Starks, 1911)
	imerss.org:PMLS:11684					Andy Lamb		2						PRESENT				Sebastes ruberrimus					iNaturalist:63695								Sebastes ruberrimus							Animalia	Chordata	Actinopterygii	Perciformes	Sebastidae	Sebastes	ruberrimus		species		(Cramer, 1895)
	imerss.org:PMLS:11685			Count: some		Andy Lamb								PRESENT				Hexagrammos decagrammus					iNaturalist:68596								Hexagrammos decagrammus							Animalia	Chordata	Actinopterygii	Perciformes	Hexagrammidae	Hexagrammos	decagrammus		species		(Pallas, 1810)
	imerss.org:PMLS:11686			Count: few		Andy Lamb								PRESENT				Ophiodon elongatus					iNaturalist:52539								Ophiodon elongatus							Animalia	Chordata	Actinopterygii	Perciformes	Hexagrammidae	Ophiodon	elongatus		species		Girard, 1854
	imerss.org:PMLS:11687					Andy Lamb		1						PRESENT				Oxylebius pictus					iNaturalist:48452								Oxylebius pictus							Animalia	Chordata	Actinopterygii	Perciformes	Hexagrammidae	Oxylebius	pictus		species		Gill, 1862
	imerss.org:PMLS:11688			Count: very many		Andy Lamb								PRESENT				Jordania zonope					iNaturalist:222465								Jordania zonope							Animalia	Chordata	Actinopterygii	Perciformes	Cottidae	Jordania	zonope		species		Starks, 1895
	imerss.org:PMLS:11689					Andy Lamb		2						PRESENT				Rhamphocottus richardsonii					iNaturalist:51881								Rhamphocottus richardsonii							Animalia	Chordata	Actinopterygii	Perciformes	Rhamphocottidae	Rhamphocottus	richardsonii		species		Günther, 1874
	imerss.org:PMLS:11775			Count: few		Andy Lamb								PRESENT				Aulorhynchus flavidus					iNaturalist:117568								Aulorhynchus flavidus							Animalia	Chordata	Actinopterygii	Perciformes	Aulorhynchidae	Aulorhynchus	flavidus		species		Gill, 1861
	imerss.org:PMLS:11776			Count: very many		Andy Lamb								PRESENT				Rhinogobiops nicholsii					iNaturalist:132521								Rhinogobiops nicholsii							Animalia	Chordata	Actinopterygii	Gobiiformes	Gobiidae	Rhinogobiops	nicholsii		species		(Bean, 1882)
	imerss.org:PMLS:11777					Andy Lamb		1						PRESENT				Chirolophis decoratus					iNaturalist:216742								Chirolophis decoratus							Animalia	Chordata	Actinopterygii	Perciformes	Stichaeidae	Chirolophis	decoratus		species		(Jordan & Snyder, 1902)
	imerss.org:PMLS:11778			Count: some		Andy Lamb								PRESENT				Embiotoca lateralis					iNaturalist:117555								Embiotoca lateralis							Animalia	Chordata	Actinopterygii	Perciformes	Embiotocidae	Embiotoca	lateralis		species		Agassiz, 1854
	imerss.org:PMLS:11779			Count: some		Andy Lamb								PRESENT				Brachyistius frenatus					iNaturalist:117553								Brachyistius frenatus							Animalia	Chordata	Actinopterygii	Perciformes	Embiotocidae	Brachyistius	frenatus		species		Gill, 1862
	imerss.org:PMLS:11780			Count: many		Andy Lamb								PRESENT				Sebastes caurinus					iNaturalist:68597								Sebastes caurinus							Animalia	Chordata	Actinopterygii	Perciformes	Sebastidae	Sebastes	caurinus		species		Richardson, 1844
	imerss.org:PMLS:11781			Count: some		Andy Lamb								PRESENT				Sebastes maliger					iNaturalist:63386								Sebastes maliger							Animalia	Chordata	Actinopterygii	Perciformes	Sebastidae	Sebastes	maliger		species		(Jordan & Gilbert, 1880)
	imerss.org:PMLS:11782					Andy Lamb		1						PRESENT				Sebastes flavidus					iNaturalist:64477								Sebastes flavidus							Animalia	Chordata	Actinopterygii	Perciformes	Sebastidae	Sebastes	flavidus		species		(Ayres, 1862)
	imerss.org:PMLS:11783			Count: very many		Andy Lamb								PRESENT				Sebastes emphaeus					iNaturalist:64468								Sebastes emphaeus							Animalia	Chordata	Actinopterygii	Perciformes	Sebastidae	Sebastes	emphaeus		species		(Starks, 1911)
	imerss.org:PMLS:11784			Count: few		Andy Lamb								PRESENT				Sebastes ruberrimus					iNaturalist:63695								Sebastes ruberrimus							Animalia	Chordata	Actinopterygii	Perciformes	Sebastidae	Sebastes	ruberrimus		species		(Cramer, 1895)
	imerss.org:PMLS:11785			Count: some		Andy Lamb								PRESENT				Hexagrammos decagrammus					iNaturalist:68596								Hexagrammos decagrammus							Animalia	Chordata	Actinopterygii	Perciformes	Hexagrammidae	Hexagrammos	decagrammus		species		(Pallas, 1810)
	imerss.org:PMLS:11786			Count: few		Andy Lamb								PRESENT				Ophiodon elongatus					iNaturalist:52539								Ophiodon elongatus							Animalia	Chordata	Actinopterygii	Perciformes	Hexagrammidae	Ophiodon	elongatus		species		Girard, 1854
	imerss.org:PMLS:11787			Count: many		Andy Lamb								PRESENT				Oxylebius pictus					iNaturalist:48452								Oxylebius pictus							Animalia	Chordata	Actinopterygii	Perciformes	Hexagrammidae	Oxylebius	pictus		species		Gill, 1862
	imerss.org:PMLS:11788			Count: few		Andy Lamb								PRESENT				Jordania zonope					iNaturalist:222465								Jordania zonope							Animalia	Chordata	Actinopterygii	Perciformes	Cottidae	Jordania	zonope		species		Starks, 1895
	imerss.org:PMLS:11789					Andy Lamb		1						PRESENT				Rhamphocottus richardsonii					iNaturalist:51881								Rhamphocottus richardsonii							Animalia	Chordata	Actinopterygii	Perciformes	Rhamphocottidae	Rhamphocottus	richardsonii		species		Günther, 1874
	imerss.org:PMLS:11853			Count: many		Andy Lamb								PRESENT				Rhinogobiops nicholsii					iNaturalist:132521								Rhinogobiops nicholsii							Animalia	Chordata	Actinopterygii	Gobiiformes	Gobiidae	Rhinogobiops	nicholsii		species		(Bean, 1882)
	imerss.org:PMLS:11854					Andy Lamb		4						PRESENT				Chirolophis nugator					iNaturalist:216743								Chirolophis nugator							Animalia	Chordata	Actinopterygii	Perciformes	Stichaeidae	Chirolophis	nugator		species		(Jordan & Williams, 1895)
	imerss.org:PMLS:11855			Count: few		Andy Lamb								PRESENT				Embiotoca lateralis					iNaturalist:117555								Embiotoca lateralis							Animalia	Chordata	Actinopterygii	Perciformes	Embiotocidae	Embiotoca	lateralis		species		Agassiz, 1854
	imerss.org:PMLS:11856			Count: very many		Andy Lamb								PRESENT				Sebastes caurinus					iNaturalist:68597								Sebastes caurinus							Animalia	Chordata	Actinopterygii	Perciformes	Sebastidae	Sebastes	caurinus		species		Richardson, 1844
	imerss.org:PMLS:11857			Count: many		Andy Lamb								PRESENT				Sebastes maliger					iNaturalist:63386								Sebastes maliger							Animalia	Chordata	Actinopterygii	Perciformes	Sebastidae	Sebastes	maliger		species		(Jordan & Gilbert, 1880)
	imerss.org:PMLS:11858			Count: some		Andy Lamb								PRESENT				Sebastes emphaeus					iNaturalist:64468								Sebastes emphaeus							Animalia	Chordata	Actinopterygii	Perciformes	Sebastidae	Sebastes	emphaeus		species		(Starks, 1911)
	imerss.org:PMLS:11859					Andy Lamb		3						PRESENT				Sebastes ruberrimus					iNaturalist:63695								Sebastes ruberrimus							Animalia	Chordata	Actinopterygii	Perciformes	Sebastidae	Sebastes	ruberrimus		species		(Cramer, 1895)
	imerss.org:PMLS:11860					Andy Lamb		1						PRESENT				Sebastes nigrocinctus					iNaturalist:230757								Sebastes nigrocinctus							Animalia	Chordata	Actinopterygii	Perciformes	Sebastidae	Sebastes	nigrocinctus		species		Ayres, 1859
	imerss.org:PMLS:11861			Count: many		Andy Lamb								PRESENT				Hexagrammos decagrammus					iNaturalist:68596								Hexagrammos decagrammus							Animalia	Chordata	Actinopterygii	Perciformes	Hexagrammidae	Hexagrammos	decagrammus		species		(Pallas, 1810)
	imerss.org:PMLS:11862			Count: 2 large		Andy Lamb								PRESENT				Ophiodon elongatus					iNaturalist:52539								Ophiodon elongatus							Animalia	Chordata	Actinopterygii	Perciformes	Hexagrammidae	Ophiodon	elongatus		species		Girard, 1854
	imerss.org:PMLS:11863			Count: few		Andy Lamb								PRESENT				Oxylebius pictus					iNaturalist:48452								Oxylebius pictus							Animalia	Chordata	Actinopterygii	Perciformes	Hexagrammidae	Oxylebius	pictus		species		Gill, 1862
	imerss.org:PMLS:11864			Count: few		Andy Lamb								PRESENT				Jordania zonope					iNaturalist:222465								Jordania zonope							Animalia	Chordata	Actinopterygii	Perciformes	Cottidae	Jordania	zonope		species		Starks, 1895
	imerss.org:PMLS:11975					Andy Lamb		1						PRESENT				Aulorhynchus flavidus					iNaturalist:117568								Aulorhynchus flavidus							Animalia	Chordata	Actinopterygii	Perciformes	Aulorhynchidae	Aulorhynchus	flavidus		species		Gill, 1861
	imerss.org:PMLS:11976			Count: some		Andy Lamb								PRESENT				Rhinogobiops nicholsii					iNaturalist:132521								Rhinogobiops nicholsii							Animalia	Chordata	Actinopterygii	Gobiiformes	Gobiidae	Rhinogobiops	nicholsii		species		(Bean, 1882)
	imerss.org:PMLS:11977			Count: many		Andy Lamb								PRESENT				Embiotoca lateralis					iNaturalist:117555								Embiotoca lateralis							Animalia	Chordata	Actinopterygii	Perciformes	Embiotocidae	Embiotoca	lateralis		species		Agassiz, 1854
	imerss.org:PMLS:11978			Count: some		Andy Lamb								PRESENT				Rhacochilus vacca					iNaturalist:111616								Rhacochilus vacca							Animalia	Chordata	Actinopterygii	Perciformes	Embiotocidae	Rhacochilus	vacca		species		(Girard, 1855)
	imerss.org:PMLS:11979			Count: very many		Andy Lamb								PRESENT				Brachyistius frenatus					iNaturalist:117553								Brachyistius frenatus							Animalia	Chordata	Actinopterygii	Perciformes	Embiotocidae	Brachyistius	frenatus		species		Gill, 1862
	imerss.org:PMLS:11980			Count: some		Andy Lamb								PRESENT				Sebastes caurinus					iNaturalist:68597								Sebastes caurinus							Animalia	Chordata	Actinopterygii	Perciformes	Sebastidae	Sebastes	caurinus		species		Richardson, 1844
	imerss.org:PMLS:11981			Count: few		Andy Lamb								PRESENT				Sebastes maliger					iNaturalist:63386								Sebastes maliger							Animalia	Chordata	Actinopterygii	Perciformes	Sebastidae	Sebastes	maliger		species		(Jordan & Gilbert, 1880)
	imerss.org:PMLS:11982			Count: many		Andy Lamb								PRESENT				Hexagrammos decagrammus					iNaturalist:68596								Hexagrammos decagrammus							Animalia	Chordata	Actinopterygii	Perciformes	Hexagrammidae	Hexagrammos	decagrammus		species		(Pallas, 1810)
	imerss.org:PMLS:11983					Andy Lamb		2						PRESENT				Ophiodon elongatus					iNaturalist:52539								Ophiodon elongatus							Animalia	Chordata	Actinopterygii	Perciformes	Hexagrammidae	Ophiodon	elongatus		species		Girard, 1854
	imerss.org:PMLS:11984			Count: few		Andy Lamb								PRESENT				Oxylebius pictus					iNaturalist:48452								Oxylebius pictus							Animalia	Chordata	Actinopterygii	Perciformes	Hexagrammidae	Oxylebius	pictus		species		Gill, 1862
	imerss.org:PMLS:11985			Count: very many		Andy Lamb								PRESENT				Artedius harringtoni					iNaturalist:117528								Artedius harringtoni							Animalia	Chordata	Actinopterygii	Perciformes	Cottidae	Artedius	harringtoni		species		(Starks, 1896)
	imerss.org:PMLS:11986			Count: many		Andy Lamb								PRESENT				Jordania zonope					iNaturalist:222465								Jordania zonope							Animalia	Chordata	Actinopterygii	Perciformes	Cottidae	Jordania	zonope		species		Starks, 1895
	imerss.org:PMLS:12072			Count: few		Andy Lamb								PRESENT				Rhinogobiops nicholsii					iNaturalist:132521								Rhinogobiops nicholsii							Animalia	Chordata	Actinopterygii	Gobiiformes	Gobiidae	Rhinogobiops	nicholsii		species		(Bean, 1882)
	imerss.org:PMLS:12073			Count: some		Andy Lamb								PRESENT				Embiotoca lateralis					iNaturalist:117555								Embiotoca lateralis							Animalia	Chordata	Actinopterygii	Perciformes	Embiotocidae	Embiotoca	lateralis		species		Agassiz, 1854
	imerss.org:PMLS:12074			Count: many		Andy Lamb								PRESENT				Sebastes caurinus					iNaturalist:68597								Sebastes caurinus							Animalia	Chordata	Actinopterygii	Perciformes	Sebastidae	Sebastes	caurinus		species		Richardson, 1844
	imerss.org:PMLS:12075			Count: many		Andy Lamb								PRESENT				Sebastes maliger					iNaturalist:63386								Sebastes maliger							Animalia	Chordata	Actinopterygii	Perciformes	Sebastidae	Sebastes	maliger		species		(Jordan & Gilbert, 1880)
	imerss.org:PMLS:12076			Count: many		Andy Lamb								PRESENT				Hexagrammos decagrammus					iNaturalist:68596								Hexagrammos decagrammus							Animalia	Chordata	Actinopterygii	Perciformes	Hexagrammidae	Hexagrammos	decagrammus		species		(Pallas, 1810)
	imerss.org:PMLS:12077			Count: few		Andy Lamb								PRESENT				Ophiodon elongatus					iNaturalist:52539								Ophiodon elongatus							Animalia	Chordata	Actinopterygii	Perciformes	Hexagrammidae	Ophiodon	elongatus		species		Girard, 1854
	imerss.org:PMLS:12078			Count: some		Andy Lamb								PRESENT				Oxylebius pictus					iNaturalist:48452								Oxylebius pictus							Animalia	Chordata	Actinopterygii	Perciformes	Hexagrammidae	Oxylebius	pictus		species		Gill, 1862
	imerss.org:PMLS:12079			Count: few		Andy Lamb								PRESENT				Artedius harringtoni					iNaturalist:117528								Artedius harringtoni							Animalia	Chordata	Actinopterygii	Perciformes	Cottidae	Artedius	harringtoni		species		(Starks, 1896)
	imerss.org:PMLS:12080			Count: some		Andy Lamb								PRESENT				Jordania zonope					iNaturalist:222465								Jordania zonope							Animalia	Chordata	Actinopterygii	Perciformes	Cottidae	Jordania	zonope		species		Starks, 1895
	imerss.org:PMLS:12081					Andy Lamb		1						PRESENT				Scorpaenichthys marmoratus					iNaturalist:47638								Scorpaenichthys marmoratus							Animalia	Chordata	Actinopterygii	Perciformes	Cottidae	Scorpaenichthys	marmoratus		species		(Ayres, 1854)
[truncated: 1,208 more rows]
[truncated: 105 more columns]

## Sheet: ExternalLinks
Taxon_Local_ID	Link type	Link
